# Supplementary material for: Transcriptional responses of Neisseria gonorrhoeae to glucose and lactate: implications for resistance to oxidative damage and biofilm formation
Source: mBio. 2024 Jul 16;15(8):e01761-24. doi: 10.1128/mbio.01761-24 (PMC11323468; doi:10.1128/mbio.01761-24)
Supplement: Table S1 — Lactate regulated genes. [file mbio.01761-24-s0005.xlsx]

## Sheet: Legend
Table S1. Differentially expressed genes under the L-lactate regulon. There are three tabs containing: (1) the expression of all genes (in FPKM) in the FA19 genome and the statistical p and q values, (2) the significant regulated genes per the CuffDiff bioinformatic algorithm, and (3) the significant regulated genes at more than 2-fold regulation. The gene tag and locus nomenclature is relative t…

## Sheet: Lac-1 vs 10 mM (all genes)
test_id	gene_id	gene	locus	sample_1	sample_2	status	value_1	value_2	log2(fold_change)	test_stat	p_value	q_value	significant
gene0	gene0	NGEG_RS0100010	NZ_AKCG01000001.1:111-486	Lac-1	Lac-10	NOTEST	0	0	0	0	1	1	no
gene1	gene1	NGEG_RS0100015	NZ_AKCG01000001.1:499-1420	Lac-1	Lac-10	OK	47.0202	44.2701	-0.0869473	-0.157345	0.82355	0.880132	no
gene10	gene10	NGEG_RS0100050	NZ_AKCG01000001.1:4546-4963	Lac-1	Lac-10	OK	171.903	340.254	0.985024	2.94288	5e-05	0.000271162	yes
gene100	gene100	NGEG_RS12280	NZ_AKCG01000001.1:81019-81701	Lac-1	Lac-10	OK	158.72	297.059	0.904263	0.427821	0.60245	0.717658	no
gene1000	gene1000	NGEG_RS14420	NZ_AKCG01000002.1:108244-108710	Lac-1	Lac-10	OK	681.079	825.8	0.277969	0.509984	0.46555	0.59939	no
gene1001	gene1001	NGEG_RS0104645	NZ_AKCG01000002.1:108244-108710	Lac-1	Lac-10	OK	2502.75	2834.88	0.179774	0.299861	0.6881	0.787082	no
gene1002	gene1002	NGEG_RS14425	NZ_AKCG01000002.1:108244-108710	Lac-1	Lac-10	OK	1911.73	1627.36	-0.232346	-0.47756	0.52035	0.649912	no
gene1003	gene1003	NGEG_RS0104650	NZ_AKCG01000002.1:108719-109055	Lac-1	Lac-10	OK	794.222	885.646	0.157188	0.510963	0.4675	0.600586	no
gene1004	gene1004	NGEG_RS0104655	NZ_AKCG01000002.1:109135-111259	Lac-1	Lac-10	OK	162.238	177.208	0.12733	0.462624	0.526	0.655171	no
gene1005	gene1005	NGEG_RS0104660	NZ_AKCG01000002.1:111353-113330	Lac-1	Lac-10	OK	124.541	94.6622	-0.395764	-1.3972	0.0473	0.101627	no
gene1006	gene1006	NGEG_RS0104665	NZ_AKCG01000002.1:113473-113659	Lac-1	Lac-10	OK	920.725	603.745	-0.608831	-1.53306	0.0361	0.0817539	no
gene1007	gene1007	NGEG_RS0104670	NZ_AKCG01000002.1:113669-115051	Lac-1	Lac-10	OK	544.584	350.728	-0.634802	-1.88446	0.0091	0.0260466	yes
gene1008	gene1008	NGEG_RS0104675	NZ_AKCG01000002.1:113669-115051	Lac-1	Lac-10	OK	194.018	150.966	-0.361962	-0.668574	0.36215	0.502298	no
gene1009	gene1009	NGEG_RS0104680	NZ_AKCG01000002.1:115098-115784	Lac-1	Lac-10	OK	157.675	129.082	-0.288669	-0.863843	0.2415	0.368888	no
gene101	gene101	NGEG_RS0100450	NZ_AKCG01000001.1:81746-82607	Lac-1	Lac-10	OK	644.05	455.5	-0.499722	-1.77527	0.01205	0.0326751	yes
gene1010	gene1010	NGEG_RS14430	NZ_AKCG01000002.1:115098-115784	Lac-1	Lac-10	OK	129.056	142.801	0.146002	0.118534	0.87075	0.911592	no
gene1011	gene1011	NGEG_RS0104685	NZ_AKCG01000002.1:115795-116284	Lac-1	Lac-10	NOTEST	0	0	0	0	1	1	no
gene1012	gene1012	NGEG_RS14435	NZ_AKCG01000002.1:116292-116795	Lac-1	Lac-10	NOTEST	0	0	0	0	1	1	no
gene1013	gene1013	NGEG_RS14440	NZ_AKCG01000002.1:116292-116795	Lac-1	Lac-10	OK	118.456	177.014	0.579512	1.0231	0.15085	0.257633	no
gene1014	gene1014	NGEG_RS0104695	NZ_AKCG01000002.1:116977-117343	Lac-1	Lac-10	OK	9.7619	5.80825	-0.74906	-0.955292	0.17465	0.286983	no
gene1015	gene1015	NGEG_RS0104700	NZ_AKCG01000002.1:117505-118414	Lac-1	Lac-10	OK	36.8555	28.6575	-0.362963	-0.970751	0.1696	0.280925	no
gene1016	gene1016	NGEG_RS0104705	NZ_AKCG01000002.1:118569-120992	Lac-1	Lac-10	OK	241.458	131.799	-0.873431	-1.73271	0.01685	0.0433611	yes
gene1017	gene1017	NGEG_RS0104710	NZ_AKCG01000002.1:118569-120992	Lac-1	Lac-10	OK	116.971	89.8764	-0.380139	-1.13709	0.1218	0.21766	no
gene1018	gene1018	NGEG_RS0104715	NZ_AKCG01000002.1:121198-121813	Lac-1	Lac-10	OK	43.5048	30.2111	-0.526098	-1.33548	0.06425	0.129913	no
gene1019	gene1019	NGEG_RS0104720	NZ_AKCG01000002.1:121975-122593	Lac-1	Lac-10	OK	299.753	231.136	-0.375037	-1.2248	0.0861	0.165411	no
gene102	gene102	NGEG_RS12285	NZ_AKCG01000001.1:82886-83132	Lac-1	Lac-10	OK	73.2821	104.23	0.508236	0.971217	0.17085	0.282428	no
gene1020	gene1020	NGEG_RS0104725	NZ_AKCG01000002.1:122600-123464	Lac-1	Lac-10	OK	349.245	256.984	-0.442562	-1.55975	0.02795	0.0662707	no
gene1021	gene1021	NGEG_RS0104730	NZ_AKCG01000002.1:123476-123911	Lac-1	Lac-10	OK	2290.97	1245.84	-0.878843	-3.20433	5e-05	0.000271162	yes
gene1022	gene1022	NGEG_RS12690	NZ_AKCG01000002.1:124056-124740	Lac-1	Lac-10	OK	1846.44	919.466	-1.00588	-3.44171	5e-05	0.000271162	yes
gene1023	gene1023	NGEG_RS0104740	NZ_AKCG01000002.1:124984-126016	Lac-1	Lac-10	OK	339.402	305.808	-0.150372	-0.544923	0.4415	0.577077	no
gene1024	gene1024	NGEG_RS0104745	NZ_AKCG01000002.1:126097-126406	Lac-1	Lac-10	OK	402.646	462.734	0.20067	0.607617	0.3918	0.529668	no
gene1025	gene1025	NGEG_RS12695	NZ_AKCG01000002.1:126437-126578	Lac-1	Lac-10	OK	458.157	948.984	1.05054	2.35283	0.0026	0.00903062	yes
gene1026	gene1026	NGEG_RS0104755	NZ_AKCG01000002.1:126824-128057	Lac-1	Lac-10	OK	134.786	259.359	0.94428	3.26169	5e-05	0.000271162	yes
gene1027	gene1027	NGEG_RS0104760	NZ_AKCG01000002.1:128135-129764	Lac-1	Lac-10	OK	616.049	578.381	-0.0910243	-0.302737	0.6737	0.77708	no
gene1028	gene1028	NGEG_RS0104770	NZ_AKCG01000002.1:129913-130288	Lac-1	Lac-10	OK	583.374	415.695	-0.488895	-1.55109	0.0285	0.0669967	no
gene1029	gene1029	NGEG_RS0104775	NZ_AKCG01000002.1:130336-131875	Lac-1	Lac-10	OK	710.078	677.878	-0.0669521	-0.223165	0.7513	0.832411	no
gene103	gene103	NGEG_RS0100460	NZ_AKCG01000001.1:83280-84490	Lac-1	Lac-10	OK	465.05	670.211	0.527228	0.565892	0.4347	0.571709	no
gene1030	gene1030	NGEG_RS0104780	NZ_AKCG01000002.1:131941-132559	Lac-1	Lac-10	OK	183.31	204.567	0.158287	0.505245	0.4747	0.607311	no
gene1031	gene1031	NGEG_RS14445	NZ_AKCG01000002.1:132738-135054	Lac-1	Lac-10	OK	416.148	171.579	-1.27822	-0.599855	0.4235	0.561262	no
gene1032	gene1032	NGEG_RS14450	NZ_AKCG01000002.1:132738-135054	Lac-1	Lac-10	OK	14.7896	21.4692	0.537689	0.0463998	0.77455	0.849052	no
gene1033	gene1033	NGEG_RS0104790	NZ_AKCG01000002.1:132738-135054	Lac-1	Lac-10	OK	453.274	360.37	-0.330901	-0.944355	0.17685	0.289636	no
gene1034	gene1034	NGEG_RS0104795	NZ_AKCG01000002.1:132738-135054	Lac-1	Lac-10	OK	407.052	356.138	-0.192775	-0.356445	0.61815	0.73038	no
gene1035	gene1035	NGEG_RS0104800	NZ_AKCG01000002.1:135120-136866	Lac-1	Lac-10	OK	324.979	269.847	-0.268206	-0.947915	0.18205	0.296776	no
gene1036	gene1036	NGEG_RS12700	NZ_AKCG01000002.1:136937-137584	Lac-1	Lac-10	OK	216.232	192.847	-0.165122	-0.552753	0.45685	0.593066	no
gene1037	gene1037	NGEG_RS0104810	NZ_AKCG01000002.1:137591-138554	Lac-1	Lac-10	OK	45.7181	48.2527	0.077846	0.221578	0.749	0.832411	no
gene1038	gene1038	NGEG_RS14455	NZ_AKCG01000002.1:138701-139271	Lac-1	Lac-10	OK	219.988	124.808	-0.817717	-2.58376	0.0007	0.00286606	yes
gene1039	gene1039	NGEG_RS0104820	NZ_AKCG01000002.1:139393-141856	Lac-1	Lac-10	OK	1971.43	1122.41	-0.812645	-2.61858	0.00015	0.000736012	yes
gene104	gene104	NGEG_RS0100465	NZ_AKCG01000001.1:83280-84490	Lac-1	Lac-10	OK	1080.82	1773.46	0.71444	2.25279	0.0013	0.00497663	yes
gene1040	gene1040	NGEG_RS0104825	NZ_AKCG01000002.1:142037-142307	Lac-1	Lac-10	OK	32777.2	17319	-0.920335	-3.06374	0.0001	0.000514137	yes
gene1041	gene1041	NGEG_RS0104830	NZ_AKCG01000002.1:142483-144218	Lac-1	Lac-10	OK	576.176	1028.49	0.83594	1.20361	0.09345	0.177498	no
gene1042	gene1042	NGEG_RS0104835	NZ_AKCG01000002.1:142483-144218	Lac-1	Lac-10	OK	534.262	797.516	0.577965	1.72286	0.01325	0.0355008	yes
gene1043	gene1043	NGEG_RS0104840	NZ_AKCG01000002.1:144413-144785	Lac-1	Lac-10	OK	258.841	199.855	-0.37311	-1.10922	0.11905	0.214429	no
gene1044	gene1044	NGEG_RS0104845	NZ_AKCG01000002.1:144861-146784	Lac-1	Lac-10	OK	325.288	241.152	-0.431772	-1.50649	0.0334	0.0766929	no
gene1045	gene1045	NGEG_RS0104850	NZ_AKCG01000002.1:146809-147166	Lac-1	Lac-10	OK	521.156	471.461	-0.144575	-0.456562	0.51565	0.646327	no
gene1046	gene1046	NGEG_RS0104855	NZ_AKCG01000002.1:147256-147769	Lac-1	Lac-10	OK	346.278	363.698	0.0708124	0.236873	0.74325	0.8287	no
gene1047	gene1047	NGEG_RS0104860	NZ_AKCG01000002.1:147816-147993	Lac-1	Lac-10	OK	1524.79	1362.99	-0.161832	-0.463797	0.51645	0.646674	no
gene1048	gene1048	NGEG_RS0104865	NZ_AKCG01000002.1:148213-153906	Lac-1	Lac-10	OK	260.812	193.955	-0.427287	-0.999389	0.16	0.268622	no
gene1049	gene1049	NGEG_RS0104870	NZ_AKCG01000002.1:148213-153906	Lac-1	Lac-10	OK	31.8422	28.1665	-0.17696	-0.310236	0.66025	0.766004	no
gene105	gene105	NGEG_RS0100470	NZ_AKCG01000001.1:84546-84783	Lac-1	Lac-10	OK	10144.5	12408	0.290573	1.00341	0.15275	0.26032	no
gene1050	gene1050	NGEG_RS0104875	NZ_AKCG01000002.1:148213-153906	Lac-1	Lac-10	OK	32.56	22.5828	-0.527874	-0.987987	0.1621	0.27141	no
gene1051	gene1051	NGEG_RS0104880	NZ_AKCG01000002.1:148213-153906	Lac-1	Lac-10	OK	38.1951	31.567	-0.274969	-0.142429	0.845	0.89291	no
gene1052	gene1052	NGEG_RS14460	NZ_AKCG01000002.1:154415-155368	Lac-1	Lac-10	OK	188.529	110.25	-0.774001	-1.70466	0.01735	0.0445089	yes
gene1053	gene1053	NGEG_RS0104890	NZ_AKCG01000002.1:154415-155368	Lac-1	Lac-10	OK	131.64	84.3486	-0.64216	-1.39794	0.0453	0.0980113	no
gene1054	gene1054	NGEG_RS0104895	NZ_AKCG01000002.1:155423-155720	Lac-1	Lac-10	OK	18.391	17.9352	-0.0362048	-0.0501005	0.95385	0.965168	no
gene1055	gene1055	NGEG_RS0104900	NZ_AKCG01000002.1:155741-156023	Lac-1	Lac-10	OK	11.6376	14.378	0.305076	0.364884	0.60225	0.717658	no
gene1056	gene1056	NGEG_RS12705	NZ_AKCG01000002.1:156034-156685	Lac-1	Lac-10	OK	8.69058	5.98532	-0.538022	-0.926592	0.19735	0.315479	no
gene1057	gene1057	NGEG_RS0104910	NZ_AKCG01000002.1:156686-157421	Lac-1	Lac-10	OK	20.8445	12.6934	-0.715586	-1.5621	0.03145	0.0726877	no
gene1058	gene1058	NGEG_RS0104915	NZ_AKCG01000002.1:157422-158736	Lac-1	Lac-10	OK	50.206	29.8198	-0.751587	-2.22822	0.00155	0.00571259	yes
gene1059	gene1059	NGEG_RS0104920	NZ_AKCG01000002.1:158745-160043	Lac-1	Lac-10	OK	73.6778	63.2412	-0.220367	-0.522263	0.45345	0.58958	no
gene106	gene106	NGEG_RS0100475	NZ_AKCG01000001.1:84852-85323	Lac-1	Lac-10	OK	7062.11	10441.9	0.564219	1.81443	0.0116	0.0316282	yes
gene1060	gene1060	NGEG_RS0104925	NZ_AKCG01000002.1:158745-160043	Lac-1	Lac-10	OK	62.2801	41.0482	-0.601451	-1.0907	0.12235	0.218306	no
gene1061	gene1061	NGEG_RS0104930	NZ_AKCG01000002.1:160052-162629	Lac-1	Lac-10	OK	30.4076	15.0515	-1.01453	-3.00792	5e-05	0.000271162	yes
gene1062	gene1062	NGEG_RS0104935	NZ_AKCG01000002.1:162656-163750	Lac-1	Lac-10	OK	73.1788	48.4525	-0.594853	-0.842393	0.22935	0.354268	no
gene1063	gene1063	NGEG_RS0104940	NZ_AKCG01000002.1:162656-163750	Lac-1	Lac-10	OK	200.862	195.543	-0.0387225	-0.105571	0.8786	0.916042	no
gene1064	gene1064	NGEG_RS0104945	NZ_AKCG01000002.1:163758-165530	Lac-1	Lac-10	OK	179.418	100.38	-0.837847	-2.23672	0.0015	0.0055782	yes
gene1065	gene1065	NGEG_RS0104950	NZ_AKCG01000002.1:163758-165530	Lac-1	Lac-10	OK	28.1004	13.9613	-1.00916	-1.48406	0.035	0.0794812	no
gene1066	gene1066	NGEG_RS0104955	NZ_AKCG01000002.1:165544-170318	Lac-1	Lac-10	OK	43.1207	23.1167	-0.899443	-0.907301	0.212	0.333297	no
gene1067	gene1067	NGEG_RS0104960	NZ_AKCG01000002.1:165544-170318	Lac-1	Lac-10	OK	36.8303	20.6	-0.838251	-1.14834	0.10935	0.200313	no
gene1068	gene1068	NGEG_RS0104965	NZ_AKCG01000002.1:165544-170318	Lac-1	Lac-10	OK	67.2764	29.874	-1.17121	-2.44887	0.00075	0.0030356	yes
gene1069	gene1069	NGEG_RS0104970	NZ_AKCG01000002.1:165544-170318	Lac-1	Lac-10	OK	154.776	64.6324	-1.25985	-1.54055	0.03195	0.0735683	no
gene107	gene107	NGEG_RS0100480	NZ_AKCG01000001.1:85327-85861	Lac-1	Lac-10	OK	6478.17	10569.4	0.706228	2.26462	0.00115	0.0044646	yes
gene1070	gene1070	NGEG_RS0104975	NZ_AKCG01000002.1:165544-170318	Lac-1	Lac-10	OK	98.3681	42.806	-1.20038	-1.88163	0.00975	0.0275563	yes
gene1071	gene1071	NGEG_RS0104980	NZ_AKCG01000002.1:170489-172001	Lac-1	Lac-10	OK	36.7528	91.0768	1.30923	4.06285	5e-05	0.000271162	yes
gene1072	gene1072	NGEG_RS0104985	NZ_AKCG01000002.1:172007-175106	Lac-1	Lac-10	OK	21.7993	19.937	-0.128836	-0.393649	0.57875	0.699154	no
gene1073	gene1073	NGEG_RS0104990	NZ_AKCG01000002.1:175147-175693	Lac-1	Lac-10	OK	353.956	132.935	-1.41285	-4.29983	5e-05	0.000271162	yes
gene1074	gene1074	NGEG_RS0104995	NZ_AKCG01000002.1:175911-176235	Lac-1	Lac-10	OK	1886.86	1009.98	-0.901663	-3.03597	5e-05	0.000271162	yes
gene1075	gene1075	NGEG_RS0105000	NZ_AKCG01000002.1:176300-176915	Lac-1	Lac-10	OK	2337.85	1624.86	-0.524864	-1.7678	0.0123	0.0332436	yes
gene1076	gene1076	NGEG_RS0105005	NZ_AKCG01000002.1:176967-178041	Lac-1	Lac-10	OK	960.856	717.599	-0.421143	-1.42291	0.04525	0.0979888	no
gene1077	gene1077	NGEG_RS0105010	NZ_AKCG01000002.1:178155-178605	Lac-1	Lac-10	OK	1239.83	1286.86	0.0537129	0.192742	0.784	0.856375	no
gene1078	gene1078	NGEG_RS0105015	NZ_AKCG01000002.1:178606-178918	Lac-1	Lac-10	OK	1140.25	1077.5	-0.0816578	-0.266014	0.7091	0.802198	no
gene1079	gene1079	NGEG_RS0105020	NZ_AKCG01000002.1:179321-179786	Lac-1	Lac-10	OK	74.2216	41.1252	-0.851816	-2.08196	0.0041	0.0134118	yes
gene108	gene108	NGEG_RS0100485	NZ_AKCG01000001.1:85871-87419	Lac-1	Lac-10	OK	3710.04	6423.71	0.791973	2.62317	0.00015	0.000736012	yes
gene1080	gene1080	NGEG_RS0105025	NZ_AKCG01000002.1:179874-180654	Lac-1	Lac-10	OK	52.4566	26.9135	-0.962794	-2.52328	0.00035	0.00156236	yes
gene1081	gene1081	NGEG_RS0105035	NZ_AKCG01000002.1:180966-181152	Lac-1	Lac-10	OK	286.518	124.268	-1.20517	-2.3351	0.0018	0.00654618	yes
gene1082	gene1082	NGEG_RS0105040	NZ_AKCG01000002.1:181224-181740	Lac-1	Lac-10	OK	31.1238	24.1642	-0.365148	-0.834706	0.2423	0.369653	no
gene1083	gene1083	NGEG_RS0105045	NZ_AKCG01000002.1:181831-182413	Lac-1	Lac-10	OK	14.0292	12.8409	-0.127682	-0.252851	0.71165	0.803556	no
gene1084	gene1084	NGEG_RS0105050	NZ_AKCG01000002.1:182648-182990	Lac-1	Lac-10	OK	12.3263	8.73588	-0.496716	-0.675654	0.325	0.462442	no
gene1085	gene1085	NGEG_RS0105055	NZ_AKCG01000002.1:183066-184188	Lac-1	Lac-10	OK	34.3812	20.1325	-0.772095	-2.12063	0.00345	0.0114368	yes
gene1086	gene1086	NGEG_RS14465	NZ_AKCG01000002.1:184258-184483	Lac-1	Lac-10	OK	55.0662	19.6305	-1.48807	-1.89256	0.01395	0.0370552	yes
gene1087	gene1087	NGEG_RS0105065	NZ_AKCG01000002.1:185035-185293	Lac-1	Lac-10	OK	159.501	91.0092	-0.809479	-1.72513	0.01515	0.0396465	yes
gene1088	gene1088	NGEG_RS0105070	NZ_AKCG01000002.1:185540-188024	Lac-1	Lac-10	OK	27.8536	43.0688	0.628779	1.9771	0.0055	0.0168753	yes
gene1089	gene1089	NGEG_RS0105075	NZ_AKCG01000002.1:188119-188611	Lac-1	Lac-10	OK	783.916	871.963	0.153568	0.548119	0.43345	0.570475	no
gene109	gene109	NGEG_RS0100490	NZ_AKCG01000001.1:87443-88319	Lac-1	Lac-10	OK	2768.93	5546.28	1.00219	3.2274	5e-05	0.000271162	yes
gene1090	gene1090	NGEG_RS0105080	NZ_AKCG01000002.1:188612-188891	Lac-1	Lac-10	OK	598.756	634.282	0.0831563	0.252637	0.71325	0.80395	no
gene1091	gene1091	NGEG_RS0105085	NZ_AKCG01000002.1:189129-189471	Lac-1	Lac-10	OK	31.209	22.3991	-0.478519	-0.827798	0.24675	0.375513	no
gene1092	gene1092	NGEG_RS0105090	NZ_AKCG01000002.1:189742-190375	Lac-1	Lac-10	OK	28.0368	25.8596	-0.116619	-0.272423	0.70545	0.799898	no
gene1093	gene1093	NGEG_RS0105095	NZ_AKCG01000002.1:190650-190992	Lac-1	Lac-10	OK	42.4762	34.6449	-0.294013	-0.57483	0.41645	0.554295	no
gene1094	gene1094	NGEG_RS0105100	NZ_AKCG01000002.1:191217-191799	Lac-1	Lac-10	OK	39.0164	32.8895	-0.246452	-0.599909	0.39595	0.533034	no
gene1095	gene1095	NGEG_RS0105105	NZ_AKCG01000002.1:191808-192324	Lac-1	Lac-10	OK	55.5312	26.2694	-1.07992	-2.55193	0.0004	0.0017477	yes
gene1096	gene1096	NGEG_RS14470	NZ_AKCG01000002.1:192390-192759	Lac-1	Lac-10	OK	72.551	58.5479	-0.309379	-0.717696	0.3116	0.447236	no
gene1097	gene1097	NGEG_RS0105110	NZ_AKCG01000002.1:193164-193488	Lac-1	Lac-10	OK	7.4031	13.3951	0.855505	1.02581	0.1595	0.267964	no
gene1098	gene1098	NGEG_RS0105115	NZ_AKCG01000002.1:193508-193958	Lac-1	Lac-10	OK	2281.4	1804.01	-0.338708	-1.17147	0.09995	0.187255	no
gene1099	gene1099	NGEG_RS0105120	NZ_AKCG01000002.1:194221-194794	Lac-1	Lac-10	OK	36.0964	22.2541	-0.697785	-1.59238	0.0276	0.0656296	no
gene11	gene11	NGEG_RS0100055	NZ_AKCG01000001.1:5013-5484	Lac-1	Lac-10	OK	52.3821	41.3235	-0.342112	-0.816396	0.2532	0.383444	no
gene110	gene110	NGEG_RS0100495	NZ_AKCG01000001.1:88356-89754	Lac-1	Lac-10	OK	2423.87	5471.47	1.17462	3.82849	5e-05	0.000271162	yes
gene1100	gene1100	NGEG_RS0105125	NZ_AKCG01000002.1:194897-197491	Lac-1	Lac-10	OK	85.5718	75.1229	-0.187883	-0.339948	0.6261	0.736255	no
gene1101	gene1101	NGEG_RS0105130	NZ_AKCG01000002.1:194897-197491	Lac-1	Lac-10	OK	25.0974	27.9514	0.155386	0.377497	0.58655	0.705129	no
gene1102	gene1102	NGEG_RS14475	NZ_AKCG01000002.1:197492-197678	Lac-1	Lac-10	OK	82.2346	89.811	0.127147	0.184926	0.79275	0.860988	no
gene1103	gene1103	NGEG_RS14480	NZ_AKCG01000002.1:197682-198114	Lac-1	Lac-10	OK	51.1823	71.6003	0.484321	1.14544	0.1012	0.189117	no
gene1104	gene1104	NGEG_RS0105140	NZ_AKCG01000002.1:198878-199433	Lac-1	Lac-10	OK	149.875	90.0685	-0.734662	-2.11789	0.00275	0.0094718	yes
gene1105	gene1105	NGEG_RS0105145	NZ_AKCG01000002.1:199519-200623	Lac-1	Lac-10	OK	79.8867	32.5755	-1.29417	-3.7844	5e-05	0.000271162	yes
gene1106	gene1106	NGEG_RS12710	NZ_AKCG01000002.1:200760-206029	Lac-1	Lac-10	OK	21.1652	11.6849	-0.857049	-1.13726	0.1117	0.203653	no
gene1107	gene1107	NGEG_RS0105155	NZ_AKCG01000002.1:200760-206029	Lac-1	Lac-10	OK	18.6891	14.9643	-0.320677	-0.27165	0.6994	0.795649	no
gene1108	gene1108	NGEG_RS0105160	NZ_AKCG01000002.1:200760-206029	Lac-1	Lac-10	OK	9.64277	6.97744	-0.466751	-0.232492	0.76015	0.838471	no
gene1109	gene1109	NGEG_RS0105165	NZ_AKCG01000002.1:200760-206029	Lac-1	Lac-10	OK	43.2707	26.0433	-0.732481	-1.40108	0.04795	0.102578	no
gene111	gene111	NGEG_RS0100500	NZ_AKCG01000001.1:89764-90187	Lac-1	Lac-10	OK	2903.22	6541.07	1.17187	3.90003	5e-05	0.000271162	yes
gene1110	gene1110	NGEG_RS0105170	NZ_AKCG01000002.1:200760-206029	Lac-1	Lac-10	OK	68.0015	54.7903	-0.311647	-0.578501	0.4138	0.551659	no
gene1111	gene1111	NGEG_RS14485	NZ_AKCG01000002.1:206269-206787	Lac-1	Lac-10	OK	267.839	236.941	-0.17684	-0.200236	0.7835	0.856207	no
gene1112	gene1112	NGEG_RS0105180	NZ_AKCG01000002.1:206269-206787	Lac-1	Lac-10	OK	120.907	90.0851	-0.42454	-1.09503	0.13995	0.242534	no
gene1113	gene1113	NGEG_RS0105185	NZ_AKCG01000002.1:206823-207483	Lac-1	Lac-10	OK	119.167	77.6068	-0.618735	-1.85254	0.0093	0.026527	yes
gene1114	gene1114	NGEG_RS0105190	NZ_AKCG01000002.1:207563-207971	Lac-1	Lac-10	OK	591.131	344.678	-0.778228	-2.51672	0.00065	0.00269255	yes
gene1115	gene1115	NGEG_RS0105195	NZ_AKCG01000002.1:207985-208933	Lac-1	Lac-10	OK	1366.11	441.305	-1.63023	-5.58805	5e-05	0.000271162	yes
gene1116	gene1116	NGEG_RS0105200	NZ_AKCG01000002.1:209039-210110	Lac-1	Lac-10	OK	212.662	147.662	-0.526267	-1.80598	0.00975	0.0275563	yes
gene1117	gene1117	NGEG_RS0105205	NZ_AKCG01000002.1:210294-210570	Lac-1	Lac-10	OK	877.237	625.009	-0.489091	-1.52638	0.031	0.0718491	no
gene1118	gene1118	NGEG_RS0105210	NZ_AKCG01000002.1:210571-212171	Lac-1	Lac-10	OK	605.327	461.838	-0.390328	-0.749564	0.2944	0.428014	no
gene1119	gene1119	NGEG_RS0105215	NZ_AKCG01000002.1:210571-212171	Lac-1	Lac-10	OK	814.825	506.831	-0.684987	-1.92073	0.0057	0.0173597	yes
gene112	gene112	NGEG_RS0100505	NZ_AKCG01000001.1:90358-91255	Lac-1	Lac-10	OK	684.233	548.442	-0.319149	-1.12075	0.1097	0.200657	no
gene1120	gene1120	NGEG_RS0105220	NZ_AKCG01000002.1:212645-213110	Lac-1	Lac-10	OK	650.364	724.533	0.155804	0.534023	0.44665	0.582884	no
gene1121	gene1121	NGEG_RS0105225	NZ_AKCG01000002.1:213137-213611	Lac-1	Lac-10	OK	1022.15	1255.68	0.296863	1.05124	0.135	0.236616	no
gene1122	gene1122	NGEG_RS0105235	NZ_AKCG01000002.1:213943-214261	Lac-1	Lac-10	OK	206.69	464.768	1.16904	3.42124	5e-05	0.000271162	yes
gene1123	gene1123	NGEG_RS0105240	NZ_AKCG01000002.1:214309-216868	Lac-1	Lac-10	OK	191.886	148.89	-0.366006	-1.30578	0.0692	0.138009	no
gene1124	gene1124	NGEG_RS0105245	NZ_AKCG01000002.1:217014-218478	Lac-1	Lac-10	OK	1812.53	978.954	-0.888695	-2.87163	5e-05	0.000271162	yes
gene1125	gene1125	NGEG_RS0105250	NZ_AKCG01000002.1:218551-218800	Lac-1	Lac-10	OK	248.833	195.923	-0.344894	-0.913363	0.21875	0.341952	no
gene1126	gene1126	NGEG_RS0105255	NZ_AKCG01000002.1:218815-221191	Lac-1	Lac-10	OK	130.754	159.959	0.290846	1.03616	0.14595	0.251083	no
gene1129	gene1129	NGEG_RS12725	NZ_AKCG01000002.1:221630-223708	Lac-1	Lac-10	OK	107.016	126.27	0.238687	0.0632023	0.9107	0.934507	no
gene113	gene113	NGEG_RS0100510	NZ_AKCG01000001.1:91371-93435	Lac-1	Lac-10	OK	634.802	543.195	-0.224836	-0.740183	0.289	0.421124	no
gene1130	gene1130	NGEG_RS0105270	NZ_AKCG01000002.1:221630-223708	Lac-1	Lac-10	OK	603.122	1059.31	0.812598	2.63521	0.00015	0.000736012	yes
gene1131	gene1131	NGEG_RS0105275	NZ_AKCG01000002.1:223824-224715	Lac-1	Lac-10	OK	97.9877	45.1747	-1.11709	-3.41392	5e-05	0.000271162	yes
gene1132	gene1132	NGEG_RS0105280	NZ_AKCG01000002.1:224779-225436	Lac-1	Lac-10	OK	134.978	90.2656	-0.580475	-1.84991	0.01205	0.0326751	yes
gene1133	gene1133	NGEG_RS0105285	NZ_AKCG01000002.1:225864-226947	Lac-1	Lac-10	OK	18.5497	11.6811	-0.667213	-1.64734	0.0252	0.0607996	no
gene1134	gene1134	NGEG_RS12730	NZ_AKCG01000002.1:227092-228737	Lac-1	Lac-10	OK	12.3053	9.03106	-0.446318	-1.15673	0.1049	0.194612	no
gene1135	gene1135	NGEG_RS12735	NZ_AKCG01000002.1:228763-230529	Lac-1	Lac-10	OK	19.4204	24.6238	0.34248	0.99268	0.16345	0.273301	no
gene1136	gene1136	NGEG_RS0105300	NZ_AKCG01000002.1:230701-232561	Lac-1	Lac-10	OK	226.633	322.921	0.510823	1.79306	0.01075	0.0297036	yes
gene1137	gene1137	NGEG_RS12740	NZ_AKCG01000002.1:232602-232956	Lac-1	Lac-10	OK	186.228	315.919	0.762485	2.34904	0.00145	0.00541669	yes
gene1138	gene1138	NGEG_RS0105310	NZ_AKCG01000002.1:233061-233820	Lac-1	Lac-10	OK	70.5041	123.377	0.807295	2.45249	0.0007	0.00286606	yes
gene1139	gene1139	NGEG_RS0105315	NZ_AKCG01000002.1:233915-234968	Lac-1	Lac-10	OK	210.479	262.825	0.320428	1.1385	0.10705	0.197416	no
gene114	gene114	NGEG_RS0100515	NZ_AKCG01000001.1:93504-95386	Lac-1	Lac-10	OK	337.434	261.785	-0.366223	-0.892229	0.2153	0.337626	no
gene1140	gene1140	NGEG_RS12745	NZ_AKCG01000002.1:234985-235138	Lac-1	Lac-10	OK	3344.68	1504.63	-1.15246	-3.28099	5e-05	0.000271162	yes
gene1141	gene1141	NGEG_RS0105325	NZ_AKCG01000002.1:235174-236551	Lac-1	Lac-10	OK	843.696	440.792	-0.936626	-3.20994	5e-05	0.000271162	yes
gene1142	gene1142	NGEG_RS0105330	NZ_AKCG01000002.1:236612-236918	Lac-1	Lac-10	OK	900.929	370.877	-1.28047	-3.87848	5e-05	0.000271162	yes
gene1143	gene1143	NGEG_RS0105335	NZ_AKCG01000002.1:236929-237283	Lac-1	Lac-10	OK	203.7	90.7381	-1.16667	-2.99861	5e-05	0.000271162	yes
gene1144	gene1144	NGEG_RS0105340	NZ_AKCG01000002.1:237544-237742	Lac-1	Lac-10	OK	262.583	174.366	-0.590651	-1.19011	0.09485	0.179605	no
gene1145	gene1145	NGEG_RS0105345	NZ_AKCG01000002.1:237751-238537	Lac-1	Lac-10	OK	229.723	165.701	-0.471311	-1.58327	0.0266	0.0637421	no
gene1146	gene1146	NGEG_RS0105350	NZ_AKCG01000002.1:238610-239891	Lac-1	Lac-10	OK	92.5912	93.2193	0.00975452	0.0330729	0.96495	0.973611	no
gene1147	gene1147	NGEG_RS0105355	NZ_AKCG01000002.1:239987-240947	Lac-1	Lac-10	OK	1322.9	973.954	-0.441781	-1.48298	0.03615	0.0817923	no
gene1148	gene1148	NGEG_RS0105360	NZ_AKCG01000002.1:241158-241560	Lac-1	Lac-10	OK	781.034	594.035	-0.394838	-1.31799	0.06185	0.126305	no
gene1149	gene1149	NGEG_RS0105365	NZ_AKCG01000002.1:241627-241825	Lac-1	Lac-10	OK	2319.19	1555.53	-0.576218	-1.7729	0.01345	0.0359588	yes
gene115	gene115	NGEG_RS0100520	NZ_AKCG01000001.1:93504-95386	Lac-1	Lac-10	OK	546.757	377.724	-0.533566	-1.36023	0.0581	0.119734	no
gene1150	gene1150	NGEG_RS14490	NZ_AKCG01000002.1:242037-242578	Lac-1	Lac-10	OK	569.094	502.439	-0.179716	-0.501469	0.48485	0.617105	no
gene1151	gene1151	NGEG_RS14495	NZ_AKCG01000002.1:242037-242578	Lac-1	Lac-10	OK	995.179	858.681	-0.212834	-0.406605	0.5787	0.699154	no
gene1152	gene1152	NGEG_RS0105375	NZ_AKCG01000002.1:242637-242979	Lac-1	Lac-10	OK	713.857	860.782	0.270012	0.884636	0.21345	0.33515	no
gene1153	gene1153	NGEG_RS0105380	NZ_AKCG01000002.1:243034-243793	Lac-1	Lac-10	OK	148.545	198.09	0.415255	1.35191	0.06045	0.123957	no
gene1154	gene1154	NGEG_RS0105385	NZ_AKCG01000002.1:243831-244393	Lac-1	Lac-10	OK	218.609	262.854	0.265912	0.838259	0.2297	0.354587	no
gene1155	gene1155	NGEG_RS12760	NZ_AKCG01000002.1:244442-244589	Lac-1	Lac-10	OK	1629.3	1540.21	-0.0811261	-0.200436	0.7772	0.850668	no
gene1156	gene1156	NGEG_RS0105390	NZ_AKCG01000002.1:244665-246528	Lac-1	Lac-10	OK	401.424	367.108	-0.128922	-0.442726	0.5301	0.658432	no
gene1157	gene1157	NGEG_RS0105395	NZ_AKCG01000002.1:246698-247571	Lac-1	Lac-10	OK	189.475	256.647	0.437774	1.50716	0.0341	0.0777229	no
gene1158	gene1158	NGEG_RS0105400	NZ_AKCG01000002.1:247645-249018	Lac-1	Lac-10	OK	129.544	212.567	0.714476	2.55829	0.00065	0.00269255	yes
gene1159	gene1159	NGEG_RS0105405	NZ_AKCG01000002.1:249040-249760	Lac-1	Lac-10	OK	744.415	475.245	-0.647436	-2.30221	0.00105	0.00411513	yes
gene116	gene116	NGEG_RS13850	NZ_AKCG01000001.1:95397-95571	Lac-1	Lac-10	OK	4494.12	2293.94	-0.970213	-2.93666	5e-05	0.000271162	yes
gene1160	gene1160	NGEG_RS0105410	NZ_AKCG01000002.1:249925-250597	Lac-1	Lac-10	OK	1121.88	650.624	-0.786017	-2.767	5e-05	0.000271162	yes
gene1161	gene1161	NGEG_RS12765	NZ_AKCG01000002.1:250606-251618	Lac-1	Lac-10	OK	1653.02	719.928	-1.19918	-3.08527	5e-05	0.000271162	yes
gene1162	gene1162	NGEG_RS0105420	NZ_AKCG01000002.1:250606-251618	Lac-1	Lac-10	OK	522.401	258.217	-1.01657	-2.44408	0.00055	0.00232504	yes
gene1163	gene1163	NGEG_RS12770	NZ_AKCG01000002.1:251657-251801	Lac-1	Lac-10	OK	27.2036	8.07572	-1.75214	-1.374	0.35215	0.491737	no
gene1164	gene1164	NGEG_RS0105430	NZ_AKCG01000002.1:252010-252382	Lac-1	Lac-10	OK	78.5067	50.2959	-0.642374	-1.54893	0.034	0.077638	no
gene1165	gene1165	NGEG_RS0105435	NZ_AKCG01000002.1:252385-253657	Lac-1	Lac-10	OK	29.5023	27.5148	-0.10062	-0.282687	0.6919	0.789238	no
gene1166	gene1166	NGEG_RS0105445	NZ_AKCG01000002.1:253877-255211	Lac-1	Lac-10	OK	316.082	245.744	-0.363142	-0.944992	0.1726	0.284181	no
gene1167	gene1167	NGEG_RS0105450	NZ_AKCG01000002.1:253877-255211	Lac-1	Lac-10	OK	284.057	175.905	-0.69138	-1.74097	0.01855	0.0470504	yes
gene1168	gene1168	NGEG_RS14500	NZ_AKCG01000002.1:255215-255749	Lac-1	Lac-10	OK	601.74	349.745	-0.782836	-1.64159	0.0238	0.0579305	no
gene1169	gene1169	NGEG_RS12775	NZ_AKCG01000002.1:255215-255749	Lac-1	Lac-10	OK	361.981	377.83	0.0618231	0.135584	0.8444	0.892775	no
gene117	gene117	NGEG_RS0100530	NZ_AKCG01000001.1:95623-96322	Lac-1	Lac-10	OK	482.04	283.056	-0.768066	-2.69746	0.0002	0.000952987	yes
gene1170	gene1170	NGEG_RS0105460	NZ_AKCG01000002.1:255763-256660	Lac-1	Lac-10	OK	60.7425	94.2382	0.633605	1.91528	0.0063	0.0189999	yes
gene1171	gene1171	NGEG_RS0105465	NZ_AKCG01000002.1:256829-257960	Lac-1	Lac-10	OK	624.759	390.996	-0.676148	-2.37406	0.00105	0.00411513	yes
gene1172	gene1172	NGEG_RS0105470	NZ_AKCG01000002.1:258033-258885	Lac-1	Lac-10	OK	326.605	261.447	-0.321025	-1.15433	0.1073	0.197582	no
gene1173	gene1173	NGEG_RS0105475	NZ_AKCG01000002.1:258969-259632	Lac-1	Lac-10	OK	252.042	248.628	-0.019673	-0.0644528	0.92775	0.947439	no
gene1174	gene1174	NGEG_RS0105480	NZ_AKCG01000002.1:259830-261384	Lac-1	Lac-10	OK	254.264	265.748	0.0637308	0.226894	0.74885	0.832411	no
gene1175	gene1175	NGEG_RS0105485	NZ_AKCG01000002.1:261636-262979	Lac-1	Lac-10	OK	7.78831	6.40354	-0.282441	-0.0491676	0.87895	0.916042	no
gene1176	gene1176	NGEG_RS0105490	NZ_AKCG01000002.1:261636-262979	Lac-1	Lac-10	OK	155.972	149.983	-0.0564842	-0.193276	0.78305	0.856093	no
gene1177	gene1177	NGEG_RS0105495	NZ_AKCG01000002.1:262991-264254	Lac-1	Lac-10	OK	168.786	121.897	-0.469533	-1.61579	0.01985	0.0497356	yes
gene1178	gene1178	NGEG_RS0105500	NZ_AKCG01000002.1:264429-267474	Lac-1	Lac-10	OK	427.089	292.487	-0.546162	-1.81359	0.0108	0.0297753	yes
gene1179	gene1179	NGEG_RS14505	NZ_AKCG01000002.1:267509-268319	Lac-1	Lac-10	OK	13.6645	13.1102	-0.0597447	-0.00800725	0.79805	0.864846	no
gene118	gene118	NGEG_RS0100535	NZ_AKCG01000001.1:96381-97395	Lac-1	Lac-10	OK	260.107	197.82	-0.394914	-1.49846	0.0457	0.0986179	no
gene1180	gene1180	NGEG_RS0105510	NZ_AKCG01000002.1:267509-268319	Lac-1	Lac-10	OK	119.632	116.682	-0.0360297	-0.11111	0.87155	0.911592	no
gene1181	gene1181	NGEG_RS0105515	NZ_AKCG01000002.1:268347-268707	Lac-1	Lac-10	OK	156.942	121.444	-0.369938	-1.08671	0.1472	0.25262	no
gene1182	gene1182	NGEG_RS14510	NZ_AKCG01000002.1:268782-268839	Lac-1	Lac-10	NOTEST	0	0	0	0	1	1	no
gene1183	gene1183	NGEG_RS12785	NZ_AKCG01000002.1:268994-269132	Lac-1	Lac-10	OK	175.707	281.877	0.681892	0.914366	0.19305	0.309807	no
gene1184	gene1184	NGEG_RS0105520	NZ_AKCG01000002.1:269311-269848	Lac-1	Lac-10	OK	282.128	86.1397	-1.7116	-5.1698	5e-05	0.000271162	yes
gene1185	gene1185	NGEG_RS0105525	NZ_AKCG01000002.1:269881-270238	Lac-1	Lac-10	OK	751.543	343.951	-1.12765	-3.62854	5e-05	0.000271162	yes
gene1186	gene1186	NGEG_RS0105530	NZ_AKCG01000002.1:270293-270896	Lac-1	Lac-10	OK	293.427	330.914	0.173456	0.578321	0.4153	0.553062	no
gene1187	gene1187	NGEG_RS0105535	NZ_AKCG01000002.1:270987-271833	Lac-1	Lac-10	OK	178.111	330.764	0.893024	3.08304	5e-05	0.000271162	yes
gene1188	gene1188	NGEG_RS0105540	NZ_AKCG01000002.1:271941-272274	Lac-1	Lac-10	OK	7792.36	4255.37	-0.872775	-2.93248	5e-05	0.000271162	yes
gene1189	gene1189	NGEG_RS0105545	NZ_AKCG01000002.1:272323-272572	Lac-1	Lac-10	OK	2102.48	1181.49	-0.831481	-2.66336	0.0001	0.000514137	yes
gene119	gene119	NGEG_RS0100540	NZ_AKCG01000001.1:97413-99177	Lac-1	Lac-10	OK	239.609	257.905	0.106154	0.215866	0.7601	0.838471	no
gene1190	gene1190	NGEG_RS0105550	NZ_AKCG01000002.1:272814-273789	Lac-1	Lac-10	OK	760.06	529.225	-0.522231	-1.81799	0.0099	0.0277897	yes
gene1191	gene1191	NGEG_RS0105555	NZ_AKCG01000002.1:273947-274166	Lac-1	Lac-10	OK	9661.86	3669.14	-1.39686	-4.77995	5e-05	0.000271162	yes
gene1192	gene1192	NGEG_RS0105560	NZ_AKCG01000002.1:274332-274623	Lac-1	Lac-10	OK	141.907	111.457	-0.348451	-0.852337	0.23655	0.362896	no
gene1193	gene1193	NGEG_RS12790	NZ_AKCG01000002.1:274829-276531	Lac-1	Lac-10	OK	648.475	456.319	-0.507009	-1.7126	0.01565	0.0408254	yes
gene1194	gene1194	NGEG_RS0105570	NZ_AKCG01000002.1:276703-276946	Lac-1	Lac-10	OK	1823.64	745.615	-1.29032	-3.89063	5e-05	0.000271162	yes
gene1195	gene1195	glyA	NZ_AKCG01000002.1:277012-278263	Lac-1	Lac-10	OK	1157.73	532.964	-1.11919	-3.75387	5e-05	0.000271162	yes
gene1196	gene1196	NGEG_RS0105580	NZ_AKCG01000002.1:278335-278725	Lac-1	Lac-10	OK	1047.74	398.764	-1.39368	-4.58765	5e-05	0.000271162	yes
gene1197	gene1197	NGEG_RS14515	NZ_AKCG01000002.1:278905-279580	Lac-1	Lac-10	OK	87.6581	57.2741	-0.614004	-1.7491	0.014	0.0371083	yes
gene1198	gene1198	NGEG_RS0105585	NZ_AKCG01000002.1:279664-280456	Lac-1	Lac-10	OK	60.5205	46.3949	-0.383458	-1.07152	0.1262	0.223562	no
gene1199	gene1199	NGEG_RS0105590	NZ_AKCG01000002.1:280606-281251	Lac-1	Lac-10	OK	153.576	116.457	-0.399159	-1.25312	0.0776	0.151823	no
gene12	gene12	NGEG_RS0100060	NZ_AKCG01000001.1:5629-6040	Lac-1	Lac-10	OK	72.3273	93.4884	0.370247	0.939226	0.18395	0.298692	no
gene120	gene120	NGEG_RS13855	NZ_AKCG01000001.1:97413-99177	Lac-1	Lac-10	OK	962.716	712.784	-0.433644	-0.414851	0.5656	0.68869	no
gene1200	gene1200	NGEG_RS0105595	NZ_AKCG01000002.1:281269-283180	Lac-1	Lac-10	OK	216.376	151.853	-0.510864	-1.82172	0.009	0.0258802	yes
gene1201	gene1201	NGEG_RS0105600	NZ_AKCG01000002.1:283200-283567	Lac-1	Lac-10	OK	287.909	196.424	-0.55164	-1.65773	0.0206	0.0514584	no
gene1202	gene1202	NGEG_RS0105605	NZ_AKCG01000002.1:283678-285154	Lac-1	Lac-10	OK	271.428	324.614	0.258156	0.915637	0.19365	0.310367	no
gene1203	gene1203	NGEG_RS0105610	NZ_AKCG01000002.1:285237-286176	Lac-1	Lac-10	OK	259.583	293.388	0.176613	0.627715	0.37075	0.507746	no
gene1204	gene1204	NGEG_RS0105615	NZ_AKCG01000002.1:286176-287037	Lac-1	Lac-10	OK	299.706	411.752	0.458228	1.62666	0.02195	0.0540661	no
gene1205	gene1205	NGEG_RS0105620	NZ_AKCG01000002.1:287053-288190	Lac-1	Lac-10	OK	374.05	458.41	0.293407	1.04135	0.1426	0.246436	no
gene1206	gene1206	NGEG_RS0105625	NZ_AKCG01000002.1:288236-288719	Lac-1	Lac-10	OK	184.866	236.532	0.355556	1.09682	0.12455	0.221591	no
gene1207	gene1207	NGEG_RS0105635	NZ_AKCG01000002.1:288824-290063	Lac-1	Lac-10	OK	151.359	776.043	2.35816	7.54733	5e-05	0.000271162	yes
gene1208	gene1208	NGEG_RS12795	NZ_AKCG01000002.1:288824-290063	Lac-1	Lac-10	OK	43.9474	174.084	1.98593	0.54827	0.5148	0.645916	no
gene1209	gene1209	NGEG_RS12800	NZ_AKCG01000002.1:290164-290356	Lac-1	Lac-10	OK	17.4324	124.398	2.83511	2.88933	0.00675	0.0201603	yes
gene121	gene121	NGEG_RS0100545	NZ_AKCG01000001.1:97413-99177	Lac-1	Lac-10	OK	519.299	476.844	-0.123048	-0.330448	0.6388	0.746575	no
gene1210	gene1210	NGEG_RS0105650	NZ_AKCG01000002.1:290452-291058	Lac-1	Lac-10	OK	63.664	32.1364	-0.986269	-2.526	0.0002	0.000952987	yes
gene1212	gene1212	NGEG_RS0105665	NZ_AKCG01000002.1:291800-292621	Lac-1	Lac-10	NOTEST	0	0	0	0	1	1	no
gene1213	gene1213	NGEG_RS0105670	NZ_AKCG01000002.1:292625-293319	Lac-1	Lac-10	OK	11.7783	4.30145	-1.45323	-1.06266	0.14115	0.244443	no
gene1214	gene1214	NGEG_RS14525	NZ_AKCG01000002.1:292625-293319	Lac-1	Lac-10	OK	72.043	98.1785	0.446549	0.983709	0.15395	0.261482	no
gene1215	gene1215	NGEG_RS0105680	NZ_AKCG01000002.1:293340-293895	Lac-1	Lac-10	OK	58.2908	64.5738	0.14768	0.359783	0.61155	0.72443	no
gene1216	gene1216	NGEG_RS0105685	NZ_AKCG01000002.1:293340-293895	Lac-1	Lac-10	OK	39.2135	40.6537	0.0520355	0.0340689	0.9598	0.969998	no
gene1217	gene1217	NGEG_RS0105690	NZ_AKCG01000002.1:294027-295104	Lac-1	Lac-10	OK	12.992	10.5343	-0.302533	-0.711379	0.3283	0.465798	no
gene1218	gene1218	NGEG_RS0105700	NZ_AKCG01000002.1:295237-295786	Lac-1	Lac-10	OK	73.0586	37.7119	-0.954033	-2.45974	0.0007	0.00286606	yes
gene1219	gene1219	NGEG_RS0105705	NZ_AKCG01000002.1:295925-296297	Lac-1	Lac-10	OK	367.856	200.588	-0.874903	-2.67518	0.0002	0.000952987	yes
gene122	gene122	NGEG_RS0100550	NZ_AKCG01000001.1:99280-100075	Lac-1	Lac-10	OK	318.379	322.325	0.0177688	0.0648069	0.93185	0.949341	no
gene1220	gene1220	NGEG_RS0105710	NZ_AKCG01000002.1:296466-298158	Lac-1	Lac-10	OK	1023.2	383.293	-1.41657	-4.69241	5e-05	0.000271162	yes
gene1221	gene1221	NGEG_RS0105715	NZ_AKCG01000002.1:298254-298674	Lac-1	Lac-10	OK	769.01	592.306	-0.376659	-1.26866	0.07125	0.141641	no
gene1223	gene1223	NGEG_RS0105725	NZ_AKCG01000002.1:299253-303087	Lac-1	Lac-10	OK	77.7738	245.514	1.65845	5.73778	5e-05	0.000271162	yes
gene1224	gene1224	NGEG_RS0105730	NZ_AKCG01000002.1:303163-304165	Lac-1	Lac-10	OK	75.2776	97.0523	0.366542	1.16253	0.11215	0.204232	no
gene1225	gene1225	NGEG_RS0105735	NZ_AKCG01000002.1:304225-304408	Lac-1	Lac-10	OK	307.628	152.741	-1.0101	-1.91824	0.00875	0.0251906	yes
gene1226	gene1226	NGEG_RS12815	NZ_AKCG01000002.1:304580-304712	Lac-1	Lac-10	OK	231.985	288.094	0.312504	0.425432	0.579	0.699154	no
gene1227	gene1227	NGEG_RS12820	NZ_AKCG01000002.1:304759-304924	Lac-1	Lac-10	OK	38.6419	155.606	2.00966	2.25067	0.0086	0.0247876	yes
gene1228	gene1228	NGEG_RS12825	NZ_AKCG01000002.1:304970-306115	Lac-1	Lac-10	OK	30.935	44.0756	0.51074	1.49356	0.03775	0.085101	no
gene1229	gene1229	NGEG_RS0105760	NZ_AKCG01000002.1:306440-306917	Lac-1	Lac-10	OK	154.079	1206.48	2.96906	9.49062	5e-05	0.000271162	yes
gene123	gene123	NGEG_RS13860	NZ_AKCG01000001.1:100108-100289	Lac-1	Lac-10	OK	855.276	754.268	-0.181314	-0.456357	0.51375	0.645909	no
gene1230	gene1230	NGEG_RS0105765	NZ_AKCG01000002.1:307074-308609	Lac-1	Lac-10	OK	17.6094	13.2989	-0.405038	-0.0791106	0.8594	0.902461	no
gene1231	gene1231	NGEG_RS0105770	NZ_AKCG01000002.1:307074-308609	Lac-1	Lac-10	OK	273.08	186.751	-0.548212	-1.95787	0.00535	0.0164969	yes
gene1232	gene1232	NGEG_RS0105775	NZ_AKCG01000002.1:308686-309220	Lac-1	Lac-10	OK	225.584	163.564	-0.463811	-1.48375	0.03925	0.0877624	no
gene1233	gene1233	NGEG_RS0105780	NZ_AKCG01000002.1:309276-310854	Lac-1	Lac-10	OK	60.5272	45.6603	-0.406646	-1.32914	0.0716	0.14188	no
gene1234	gene1234	NGEG_RS0105785	NZ_AKCG01000002.1:310914-312321	Lac-1	Lac-10	OK	79.9896	72.4268	-0.143289	-0.462473	0.5173	0.646756	no
gene1235	gene1235	NGEG_RS0105790	NZ_AKCG01000002.1:312603-315532	Lac-1	Lac-10	OK	2122.96	1394.73	-0.60609	-0.989793	0.15335	0.260822	no
gene1236	gene1236	NGEG_RS0105795	NZ_AKCG01000002.1:312603-315532	Lac-1	Lac-10	OK	2377.16	1428.36	-0.73488	-1.17714	0.09165	0.174481	no
gene1237	gene1237	NGEG_RS0105800	NZ_AKCG01000002.1:312603-315532	Lac-1	Lac-10	OK	1897.32	1207.83	-0.65155	-1.47439	0.0346	0.0787174	no
gene1238	gene1238	NGEG_RS0105805	NZ_AKCG01000002.1:315680-316336	Lac-1	Lac-10	OK	378.829	298.628	-0.343201	-1.00349	0.14205	0.245657	no
gene1239	gene1239	NGEG_RS0105810	NZ_AKCG01000002.1:315680-316336	Lac-1	Lac-10	OK	176.116	312.46	0.827144	0.90455	0.18925	0.305892	no
gene124	gene124	NGEG_RS0100555	NZ_AKCG01000001.1:100291-100777	Lac-1	Lac-10	OK	142.431	315.989	1.14961	3.5436	5e-05	0.000271162	yes
gene1240	gene1240	NGEG_RS12830	NZ_AKCG01000002.1:316540-317361	Lac-1	Lac-10	NOTEST	0	0	0	0	1	1	no
gene1241	gene1241	NGEG_RS0105825	NZ_AKCG01000002.1:317365-317960	Lac-1	Lac-10	OK	5.16729	3.10381	-0.73537	-0.638946	0.3678	0.505597	no
gene1242	gene1242	NGEG_RS14535	NZ_AKCG01000002.1:317365-317960	Lac-1	Lac-10	OK	93.6739	32.8682	-1.51095	-2.09191	0.00785	0.0230012	yes
gene1243	gene1243	NGEG_RS0105830	NZ_AKCG01000002.1:318005-318392	Lac-1	Lac-10	OK	212.387	90.8336	-1.2254	-3.41463	5e-05	0.000271162	yes
gene1244	gene1244	NGEG_RS14540	NZ_AKCG01000002.1:318486-318551	Lac-1	Lac-10	NOTEST	0	0	0	0	1	1	no
gene1245	gene1245	NGEG_RS0105835	NZ_AKCG01000002.1:318774-319665	Lac-1	Lac-10	OK	7294.42	4809.21	-0.600993	-1.93863	0.0064	0.0192545	yes
gene1246	gene1246	NGEG_RS0105840	NZ_AKCG01000002.1:319675-320842	Lac-1	Lac-10	OK	6216.83	4136.61	-0.587732	-1.92139	0.0072	0.0213496	yes
gene1247	gene1247	NGEG_RS0105845	NZ_AKCG01000002.1:320913-321201	Lac-1	Lac-10	OK	2945.79	1926.89	-0.61238	-2.13624	0.00225	0.00798314	yes
gene1248	gene1248	NGEG_RS0105850	NZ_AKCG01000002.1:321320-322754	Lac-1	Lac-10	OK	3804.05	2611.68	-0.542557	-1.75702	0.014	0.0371083	yes
gene1249	gene1249	NGEG_RS0105855	NZ_AKCG01000002.1:323014-324184	Lac-1	Lac-10	OK	3932.22	2592.16	-0.601187	-1.93537	0.0057	0.0173597	yes
gene125	gene125	fabG	NZ_AKCG01000001.1:100841-101588	Lac-1	Lac-10	OK	3053.83	2191.96	-0.478397	-1.5524	0.03	0.0699906	no
gene1250	gene1250	NGEG_RS0105860	NZ_AKCG01000002.1:324283-327112	Lac-1	Lac-10	OK	3648.77	2177.12	-0.744989	-2.48862	0.00055	0.00232504	yes
gene1251	gene1251	NGEG_RS0105865	NZ_AKCG01000002.1:327316-328600	Lac-1	Lac-10	OK	5043.81	1969.26	-1.35686	-4.39804	5e-05	0.000271162	yes
gene1252	gene1252	NGEG_RS0105870	NZ_AKCG01000002.1:328711-328960	Lac-1	Lac-10	OK	5485.3	3232.08	-0.763109	-2.727	5e-05	0.000271162	yes
gene1253	gene1253	sdhB	NZ_AKCG01000002.1:328963-329692	Lac-1	Lac-10	OK	2603.21	1661.24	-0.648034	-2.13664	0.00255	0.0088819	yes
gene1254	gene1254	NGEG_RS0105885	NZ_AKCG01000002.1:329790-331554	Lac-1	Lac-10	OK	2779.98	1608.59	-0.789282	-2.5423	0.0002	0.000952987	yes
gene1255	gene1255	NGEG_RS0105890	NZ_AKCG01000002.1:331556-332269	Lac-1	Lac-10	OK	4033.07	2718.84	-0.568883	-1.23536	0.07585	0.148871	no
gene1256	gene1256	NGEG_RS0105895	NZ_AKCG01000002.1:331556-332269	Lac-1	Lac-10	OK	3837.52	2250.88	-0.769683	-1.97401	0.00695	0.0206579	yes
gene1257	gene1257	NGEG_RS12835	NZ_AKCG01000002.1:332329-332539	Lac-1	Lac-10	OK	30.0936	40.4636	0.427165	0.558659	0.43855	0.57474	no
gene1258	gene1258	NGEG_RS0105900	NZ_AKCG01000002.1:332555-333959	Lac-1	Lac-10	OK	815.982	891.784	0.128158	0.420625	0.55225	0.675762	no
gene1259	gene1259	NGEG_RS0105905	NZ_AKCG01000002.1:334207-334945	Lac-1	Lac-10	OK	16394.7	15774.3	-0.0556588	-0.189477	0.78975	0.859618	no
gene126	gene126	NGEG_RS0100565	NZ_AKCG01000001.1:101649-103215	Lac-1	Lac-10	OK	1549.48	1439.49	-0.106228	-0.342021	0.6275	0.737551	no
gene1260	gene1260	NGEG_RS12840	NZ_AKCG01000002.1:335047-335212	Lac-1	Lac-10	OK	931.449	3125.17	1.74639	4.85399	5e-05	0.000271162	yes
gene1261	gene1261	NGEG_RS0105910	NZ_AKCG01000002.1:335223-337500	Lac-1	Lac-10	OK	1580.12	3665.35	1.21391	3.92751	5e-05	0.000271162	yes
gene1262	gene1262	NGEG_RS0105915	NZ_AKCG01000002.1:337639-338515	Lac-1	Lac-10	OK	660.689	1943.07	1.5563	5.05854	5e-05	0.000271162	yes
gene1263	gene1263	NGEG_RS0105920	NZ_AKCG01000002.1:338713-339114	Lac-1	Lac-10	OK	1008.17	547.43	-0.880998	-2.46274	0.00075	0.0030356	yes
gene1264	gene1264	NGEG_RS0105925	NZ_AKCG01000002.1:338713-339114	Lac-1	Lac-10	OK	4122.88	2219.65	-0.893318	-1.25992	0.07125	0.141641	no
gene1265	gene1265	NGEG_RS14545	NZ_AKCG01000002.1:339172-341277	Lac-1	Lac-10	OK	78.418	86.8766	0.147782	0.131627	0.8476	0.894629	no
gene1266	gene1266	NGEG_RS0105935	NZ_AKCG01000002.1:339172-341277	Lac-1	Lac-10	OK	165.945	250.293	0.592915	1.72864	0.01375	0.0366025	yes
gene1267	gene1267	NGEG_RS0105940	NZ_AKCG01000002.1:339172-341277	Lac-1	Lac-10	OK	166.387	312.533	0.909463	1.64402	0.01985	0.0497356	yes
gene1268	gene1268	NGEG_RS0105945	NZ_AKCG01000002.1:341393-341585	Lac-1	Lac-10	OK	249.287	562.207	1.1733	2.61922	0.00025	0.00115345	yes
gene1269	gene1269	NGEG_RS14550	NZ_AKCG01000002.1:341705-342077	Lac-1	Lac-10	OK	95.4091	169.034	0.825113	2.24219	0.00205	0.00733669	yes
gene127	gene127	NGEG_RS0100570	NZ_AKCG01000001.1:103314-105183	Lac-1	Lac-10	OK	439.703	329.821	-0.414847	-1.44067	0.04515	0.0979438	no
gene1270	gene1270	NGEG_RS0105955	NZ_AKCG01000002.1:342371-342932	Lac-1	Lac-10	OK	891.95	2306.79	1.37085	4.87138	5e-05	0.000271162	yes
gene1271	gene1271	NGEG_RS0105960	NZ_AKCG01000002.1:342974-344126	Lac-1	Lac-10	OK	179.565	108.14	-0.7316	-2.53451	0.0006	0.00251066	yes
gene1272	gene1272	NGEG_RS0105965	NZ_AKCG01000002.1:344144-344453	Lac-1	Lac-10	OK	230.18	136.336	-0.755597	-1.9982	0.005	0.0156916	yes
gene1273	gene1273	NGEG_RS0105970	NZ_AKCG01000002.1:344460-344772	Lac-1	Lac-10	OK	14.0793	16.1554	0.198436	0.298146	0.67735	0.779835	no
gene1274	gene1274	NGEG_RS0105975	NZ_AKCG01000002.1:344773-345715	Lac-1	Lac-10	OK	81.4867	84.5851	0.0538394	0.171704	0.81365	0.873325	no
gene1275	gene1275	NGEG_RS0105980	NZ_AKCG01000002.1:345718-346438	Lac-1	Lac-10	OK	68.6078	81.8438	0.254501	0.745838	0.2983	0.432739	no
gene1276	gene1276	NGEG_RS0105985	NZ_AKCG01000002.1:346442-346931	Lac-1	Lac-10	OK	68.3004	77.3513	0.179532	0.53173	0.49175	0.624601	no
gene1277	gene1277	NGEG_RS0105990	NZ_AKCG01000002.1:346996-347749	Lac-1	Lac-10	OK	180.784	199.834	0.144537	0.469703	0.5081	0.641087	no
gene1278	gene1278	NGEG_RS12845	NZ_AKCG01000002.1:347810-349185	Lac-1	Lac-10	OK	173.66	116.451	-0.576544	-1.64814	0.0191	0.0483463	yes
gene1279	gene1279	NGEG_RS14555	NZ_AKCG01000002.1:347810-349185	Lac-1	Lac-10	OK	546.913	285.343	-0.938616	-1.74788	0.01475	0.0386816	yes
gene128	gene128	NGEG_RS0100575	NZ_AKCG01000001.1:105321-106248	Lac-1	Lac-10	OK	2043.18	713.515	-1.5178	-5.09944	5e-05	0.000271162	yes
gene1280	gene1280	NGEG_RS0106000	NZ_AKCG01000002.1:349564-350440	Lac-1	Lac-10	OK	1188.7	909.766	-0.385821	-1.31633	0.06375	0.12933	no
gene1281	gene1281	NGEG_RS0106005	NZ_AKCG01000002.1:350448-351645	Lac-1	Lac-10	OK	1751.49	1200.55	-0.544884	-1.77377	0.0114	0.0311861	yes
gene1282	gene1282	NGEG_RS0106010	NZ_AKCG01000002.1:351701-352923	Lac-1	Lac-10	OK	385.353	145.171	-1.40843	-4.84602	5e-05	0.000271162	yes
gene1283	gene1283	NGEG_RS0106015	NZ_AKCG01000002.1:351701-352923	Lac-1	Lac-10	OK	17.0202	8.11371	-1.06882	-0.320493	0.7058	0.799928	no
gene1284	gene1284	NGEG_RS14560	NZ_AKCG01000002.1:352942-353868	Lac-1	Lac-10	OK	25.102	0	#NAME?	#NAME?	0.2247	0.348997	no
gene1285	gene1285	NGEG_RS0106020	NZ_AKCG01000002.1:352942-353868	Lac-1	Lac-10	OK	1032.98	835.123	-0.306757	-1.06311	0.13155	0.231382	no
gene1286	gene1286	NGEG_RS14565	NZ_AKCG01000002.1:354328-354565	Lac-1	Lac-10	OK	1727.92	1426.56	-0.276498	-0.896155	0.2062	0.32667	no
gene1287	gene1287	NGEG_RS0106035	NZ_AKCG01000002.1:354596-357365	Lac-1	Lac-10	OK	125.275	85.8582	-0.545074	-1.96481	0.00675	0.0201603	yes
gene1288	gene1288	NGEG_RS12850	NZ_AKCG01000002.1:357395-357611	Lac-1	Lac-10	OK	54.6585	50.3119	-0.119545	-0.178768	0.79665	0.864465	no
gene1289	gene1289	NGEG_RS12855	NZ_AKCG01000002.1:357989-358166	Lac-1	Lac-10	OK	21.8416	92.6769	2.08513	2.0663	0.0171	0.0439131	yes
gene129	gene129	NGEG_RS0100580	NZ_AKCG01000001.1:106273-106645	Lac-1	Lac-10	OK	988.441	463.012	-1.0941	-3.84499	5e-05	0.000271162	yes
gene1290	gene1290	NGEG_RS12860	NZ_AKCG01000002.1:358241-359609	Lac-1	Lac-10	OK	15.0716	14.7227	-0.0337852	-0.00333198	0.8488	0.895513	no
gene1291	gene1291	NGEG_RS0106055	NZ_AKCG01000002.1:358241-359609	Lac-1	Lac-10	OK	428.186	768.016	0.8429	2.90999	0.0001	0.000514137	yes
gene1292	gene1292	NGEG_RS12865	NZ_AKCG01000002.1:359645-359810	Lac-1	Lac-10	OK	521.88	258.556	-1.01324	-1.92158	0.0091	0.0260466	yes
gene1293	gene1293	NGEG_RS0106065	NZ_AKCG01000002.1:359810-360539	Lac-1	Lac-10	OK	435.209	184.066	-1.24148	-4.22112	5e-05	0.000271162	yes
gene1294	gene1294	NGEG_RS0106070	NZ_AKCG01000002.1:360620-361085	Lac-1	Lac-10	OK	4180.01	1543.9	-1.43693	-4.88557	5e-05	0.000271162	yes
gene1295	gene1295	NGEG_RS14570	NZ_AKCG01000002.1:361180-362078	Lac-1	Lac-10	OK	57.701	14.3019	-2.01239	-0.626723	0.4837	0.615958	no
gene1296	gene1296	NGEG_RS0106075	NZ_AKCG01000002.1:361180-362078	Lac-1	Lac-10	OK	86.7145	140.028	0.691372	2.1248	0.00285	0.00977538	yes
gene1297	gene1297	NGEG_RS14575	NZ_AKCG01000002.1:362118-362253	Lac-1	Lac-10	OK	271.764	258.415	-0.072665	-0.109553	0.879	0.916042	no
gene1298	gene1298	NGEG_RS0106080	NZ_AKCG01000002.1:362322-364426	Lac-1	Lac-10	OK	118.434	156.171	0.399041	0.661512	0.3438	0.483628	no
gene1299	gene1299	NGEG_RS0106085	NZ_AKCG01000002.1:362322-364426	Lac-1	Lac-10	OK	357.996	219.627	-0.704888	-2.19511	0.00305	0.0103466	yes
gene13	gene13	NGEG_RS13790	NZ_AKCG01000001.1:6125-6374	Lac-1	Lac-10	OK	52.5184	37.1332	-0.500113	-0.848693	0.2472	0.375738	no
gene130	gene130	NGEG_RS0100585	NZ_AKCG01000001.1:106691-107654	Lac-1	Lac-10	OK	1228.25	694.726	-0.822089	-2.78479	0.0001	0.000514137	yes
gene1300	gene1300	NGEG_RS0106090	NZ_AKCG01000002.1:364517-366236	Lac-1	Lac-10	OK	603.047	458.368	-0.395764	-1.3315	0.058	0.119628	no
gene1301	gene1301	NGEG_RS0106095	NZ_AKCG01000002.1:366312-366686	Lac-1	Lac-10	OK	49.9373	49.9699	0.000941734	0.00232218	0.9896	0.992007	no
gene1302	gene1302	NGEG_RS0106100	NZ_AKCG01000002.1:366787-368206	Lac-1	Lac-10	OK	32.2724	49.7686	0.624936	1.92837	0.00845	0.0244408	yes
gene1303	gene1303	NGEG_RS0106105	NZ_AKCG01000002.1:368211-368472	Lac-1	Lac-10	OK	121.249	132.862	0.131957	0.291609	0.68025	0.78153	no
gene1304	gene1304	NGEG_RS0106115	NZ_AKCG01000002.1:368658-369568	Lac-1	Lac-10	OK	296.792	352.393	0.247735	0.873046	0.22205	0.346236	no
gene1305	gene1305	NGEG_RS0106120	NZ_AKCG01000002.1:368658-369568	Lac-1	Lac-10	OK	98.034	91.4498	-0.100301	-0.0382484	0.83125	0.884925	no
gene1306	gene1306	NGEG_RS0106125	NZ_AKCG01000002.1:369583-370285	Lac-1	Lac-10	OK	39.9115	57.1841	0.51881	1.42576	0.04415	0.0961118	no
gene1307	gene1307	NGEG_RS0106130	NZ_AKCG01000002.1:370323-370995	Lac-1	Lac-10	OK	272.82	178.41	-0.612755	-1.97886	0.0053	0.0164041	yes
gene1308	gene1308	NGEG_RS0106135	NZ_AKCG01000002.1:371071-371554	Lac-1	Lac-10	OK	255.444	176.967	-0.529525	-1.63888	0.0215	0.0532761	no
gene1309	gene1309	NGEG_RS0106140	NZ_AKCG01000002.1:371585-373006	Lac-1	Lac-10	OK	350.333	238.531	-0.554549	-1.47	0.0365	0.0825087	no
gene131	gene131	NGEG_RS0100590	NZ_AKCG01000001.1:107680-108102	Lac-1	Lac-10	OK	14.2907	52.0722	1.86543	1.60759	0.0511	0.107824	no
gene1310	gene1310	NGEG_RS0106145	NZ_AKCG01000002.1:371585-373006	Lac-1	Lac-10	OK	274.916	170.893	-0.685901	-1.66097	0.0198	0.0497111	yes
gene1311	gene1311	NGEG_RS0106150	NZ_AKCG01000002.1:373161-374946	Lac-1	Lac-10	OK	254.75	161.787	-0.654984	-2.02773	0.00475	0.0150793	yes
gene1312	gene1312	NGEG_RS0106155	NZ_AKCG01000002.1:373161-374946	Lac-1	Lac-10	OK	2202.34	1273.31	-0.790448	-0.959483	0.1784	0.291788	no
gene1313	gene1313	NGEG_RS0106160	NZ_AKCG01000002.1:373161-374946	Lac-1	Lac-10	OK	532.185	276.942	-0.942343	-1.20848	0.09995	0.187255	no
gene1314	gene1314	NGEG_RS0106170	NZ_AKCG01000002.1:375266-376493	Lac-1	Lac-10	OK	2042.24	1871.37	-0.126056	-0.403871	0.5695	0.691736	no
gene1315	gene1315	NGEG_RS14580	NZ_AKCG01000002.1:376775-376976	Lac-1	Lac-10	OK	135.109	119.819	-0.173261	-0.306345	0.66705	0.771208	no
gene1316	gene1316	NGEG_RS0106175	NZ_AKCG01000002.1:377006-378848	Lac-1	Lac-10	OK	867.696	486.998	-0.833275	-2.73961	0.00015	0.000736012	yes
gene1317	gene1317	NGEG_RS0106180	NZ_AKCG01000002.1:378938-379409	Lac-1	Lac-10	OK	148.108	104.943	-0.497049	-1.49233	0.03915	0.0876181	no
gene1318	gene1318	NGEG_RS0106185	NZ_AKCG01000002.1:379481-380309	Lac-1	Lac-10	OK	119.66	139.999	0.226472	0.729843	0.31495	0.451258	no
gene1319	gene1319	NGEG_RS0106190	NZ_AKCG01000002.1:380380-380863	Lac-1	Lac-10	OK	3553.29	1850.79	-0.941011	-3.16651	5e-05	0.000271162	yes
gene132	gene132	NGEG_RS0100595	NZ_AKCG01000001.1:107680-108102	Lac-1	Lac-10	OK	14.6952	35.2627	1.26279	1.49429	0.04295	0.0944976	no
gene1320	gene1320	NGEG_RS12870	NZ_AKCG01000002.1:380991-381276	Lac-1	Lac-10	NOTEST	0	0	0	0	1	1	no
gene1321	gene1321	NGEG_RS0106195	NZ_AKCG01000002.1:381335-381662	Lac-1	Lac-10	OK	7646.88	4636.97	-0.721691	-2.43443	0.0005	0.00215043	yes
gene1322	gene1322	NGEG_RS0106200	NZ_AKCG01000002.1:381771-383139	Lac-1	Lac-10	OK	83.0872	91.8219	0.144212	0.466896	0.5108	0.643509	no
gene1323	gene1323	NGEG_RS0106205	NZ_AKCG01000002.1:383179-383400	Lac-1	Lac-10	OK	189.815	308.787	0.702019	1.55726	0.02765	0.0656854	no
gene1324	gene1324	NGEG_RS12875	NZ_AKCG01000002.1:383467-384756	Lac-1	Lac-10	OK	195.247	246.306	0.335149	1.19037	0.09125	0.173853	no
gene1325	gene1325	NGEG_RS14585	NZ_AKCG01000002.1:385017-385501	Lac-1	Lac-10	OK	111.24	164.804	0.567073	1.61235	0.02375	0.0578658	no
gene1326	gene1326	NGEG_RS14590	NZ_AKCG01000002.1:385549-385696	Lac-1	Lac-10	OK	468.807	476.914	0.0247361	0.0453214	0.94155	0.956068	no
gene1327	gene1327	NGEG_RS0106215	NZ_AKCG01000002.1:385865-386318	Lac-1	Lac-10	OK	611.126	410.355	-0.574597	-1.89107	0.00735	0.0217163	yes
gene1328	gene1328	NGEG_RS0106220	NZ_AKCG01000002.1:386366-387377	Lac-1	Lac-10	OK	168.473	167.193	-0.011005	-0.0371153	0.95935	0.96994	no
gene133	gene133	NGEG_RS0100600	NZ_AKCG01000001.1:108192-108474	Lac-1	Lac-10	OK	174.285	228.71	0.39207	1.12724	0.1496	0.256028	no
gene1330	gene1330	NGEG_RS0106230	NZ_AKCG01000002.1:387773-388643	Lac-1	Lac-10	OK	552.029	324.699	-0.765641	-2.74989	0.00025	0.00115345	yes
gene1331	gene1331	NGEG_RS0106235	NZ_AKCG01000002.1:388875-389202	Lac-1	Lac-10	OK	166.833	153.218	-0.122815	-0.344499	0.63875	0.746575	no
gene1332	gene1332	NGEG_RS14595	NZ_AKCG01000002.1:389223-390274	Lac-1	Lac-10	OK	509.047	421.878	-0.270973	-0.419927	0.56245	0.685192	no
gene1333	gene1333	NGEG_RS0106240	NZ_AKCG01000002.1:389223-390274	Lac-1	Lac-10	OK	75.9074	82.7787	0.12502	0.33783	0.62905	0.738672	no
gene1334	gene1334	NGEG_RS0106245	NZ_AKCG01000002.1:390645-391791	Lac-1	Lac-10	OK	158.467	128.142	-0.306439	-1.04529	0.1368	0.238748	no
gene1335	gene1335	NGEG_RS0106250	NZ_AKCG01000002.1:391903-392524	Lac-1	Lac-10	OK	159.994	163.539	0.0316239	0.0989475	0.8864	0.919981	no
gene1336	gene1336	NGEG_RS0106255	NZ_AKCG01000002.1:392557-393067	Lac-1	Lac-10	OK	205.734	204.42	-0.00924262	-0.028663	0.9649	0.973611	no
gene1337	gene1337	NGEG_RS0106260	NZ_AKCG01000002.1:393161-393713	Lac-1	Lac-10	OK	1502.95	2486.85	0.72652	2.47172	0.00055	0.00232504	yes
gene1338	gene1338	NGEG_RS14600	NZ_AKCG01000002.1:393784-394418	Lac-1	Lac-10	OK	197.922	188.407	-0.0710822	-0.0799604	0.91135	0.934786	no
gene1339	gene1339	NGEG_RS0106265	NZ_AKCG01000002.1:393784-394418	Lac-1	Lac-10	OK	279.742	226.484	-0.304686	-0.898814	0.21	0.330994	no
gene134	gene134	NGEG_RS0100605	NZ_AKCG01000001.1:108500-108752	Lac-1	Lac-10	OK	264.772	500.122	0.91753	2.41921	0.00085	0.00340138	yes
gene1340	gene1340	NGEG_RS0106270	NZ_AKCG01000002.1:394549-397300	Lac-1	Lac-10	OK	447.77	543.546	0.279646	0.909369	0.1953	0.312809	no
gene1341	gene1341	NGEG_RS0106275	NZ_AKCG01000002.1:397444-399217	Lac-1	Lac-10	OK	100.21	138.47	0.466549	1.63663	0.02115	0.0525668	no
gene1342	gene1342	NGEG_RS0106280	NZ_AKCG01000002.1:399403-401332	Lac-1	Lac-10	OK	691.393	482.142	-0.520048	-1.7197	0.01375	0.0366025	yes
gene1343	gene1343	NGEG_RS0106285	NZ_AKCG01000002.1:401371-401599	Lac-1	Lac-10	OK	1379.35	241.567	-2.51349	-6.4516	5e-05	0.000271162	yes
gene1344	gene1344	NGEG_RS0106290	NZ_AKCG01000002.1:401722-402372	Lac-1	Lac-10	OK	147.141	49.3404	-1.57635	-1.66205	0.034	0.077638	no
gene1345	gene1345	NGEG_RS14605	NZ_AKCG01000002.1:401722-402372	Lac-1	Lac-10	OK	343.773	120.577	-1.5115	-4.42239	5e-05	0.000271162	yes
gene1346	gene1346	NGEG_RS14610	NZ_AKCG01000002.1:402431-403055	Lac-1	Lac-10	OK	226.509	113.016	-1.00305	-3.00418	5e-05	0.000271162	yes
gene1347	gene1347	NGEG_RS0106300	NZ_AKCG01000002.1:403196-403556	Lac-1	Lac-10	OK	1020.47	661.306	-0.625847	-2.05831	0.00445	0.0143479	yes
gene1348	gene1348	NGEG_RS0106305	NZ_AKCG01000002.1:403671-404322	Lac-1	Lac-10	OK	87.0757	52.9566	-0.717461	-2.15207	0.00345	0.0114368	yes
gene1349	gene1349	NGEG_RS0106310	NZ_AKCG01000002.1:404328-404697	Lac-1	Lac-10	OK	43.4586	22.6388	-0.940846	-1.82254	0.0106	0.0294537	yes
gene135	gene135	NGEG_RS0100610	NZ_AKCG01000001.1:108889-109936	Lac-1	Lac-10	OK	150.913	261.08	0.790773	2.75465	0.00015	0.000736012	yes
gene1350	gene1350	NGEG_RS0106315	NZ_AKCG01000002.1:404723-405839	Lac-1	Lac-10	OK	61.7749	36.5841	-0.755805	-1.59676	0.02295	0.056027	no
gene1351	gene1351	NGEG_RS0106320	NZ_AKCG01000002.1:404723-405839	Lac-1	Lac-10	OK	166.247	103.16	-0.688438	-0.861058	0.22585	0.349813	no
gene1352	gene1352	NGEG_RS0106325	NZ_AKCG01000002.1:404723-405839	Lac-1	Lac-10	OK	54.4029	29.4063	-0.887559	-1.22761	0.07985	0.155365	no
gene1353	gene1353	NGEG_RS0106330	NZ_AKCG01000002.1:405923-407277	Lac-1	Lac-10	OK	80.2517	52.7018	-0.606679	-1.63224	0.0207	0.051656	no
gene1354	gene1354	NGEG_RS14615	NZ_AKCG01000002.1:405923-407277	Lac-1	Lac-10	OK	516.932	295.356	-0.807518	-0.965293	0.1837	0.298564	no
gene1355	gene1355	NGEG_RS0106335	NZ_AKCG01000002.1:405923-407277	Lac-1	Lac-10	OK	11.7257	6.84509	-0.776527	-0.355186	0.6425	0.749482	no
gene1356	gene1356	NGEG_RS12885	NZ_AKCG01000002.1:407298-407595	Lac-1	Lac-10	OK	67.2978	48.4119	-0.475196	-0.937395	0.1815	0.296075	no
gene1357	gene1357	NGEG_RS0106350	NZ_AKCG01000002.1:407623-408047	Lac-1	Lac-10	OK	390.286	305.631	-0.35274	-0.584304	0.4045	0.542477	no
gene1358	gene1358	NGEG_RS12890	NZ_AKCG01000002.1:407623-408047	Lac-1	Lac-10	OK	493.39	337.275	-0.548803	-1.25133	0.09615	0.181788	no
gene1359	gene1359	NGEG_RS0106360	NZ_AKCG01000002.1:408120-408408	Lac-1	Lac-10	OK	170.186	157.299	-0.113605	-0.285784	0.68705	0.786609	no
gene136	gene136	NGEG_RS0100615	NZ_AKCG01000001.1:110025-110553	Lac-1	Lac-10	OK	466.735	718.914	0.623216	2.17039	0.0025	0.0087695	yes
gene1360	gene1360	NGEG_RS14620	NZ_AKCG01000002.1:408527-409429	Lac-1	Lac-10	OK	146.616	111.969	-0.388935	-1.21506	0.08315	0.160648	no
gene1361	gene1361	NGEG_RS0106375	NZ_AKCG01000002.1:409533-410508	Lac-1	Lac-10	OK	198.676	146.649	-0.438048	-1.44099	0.04275	0.0941414	no
gene1362	gene1362	NGEG_RS0106380	NZ_AKCG01000002.1:410807-411188	Lac-1	Lac-10	OK	102.119	113.582	0.153489	0.399085	0.57335	0.694366	no
gene1363	gene1363	NGEG_RS12900	NZ_AKCG01000002.1:411278-411458	Lac-1	Lac-10	OK	30.3092	21.5638	-0.491144	-0.42591	0.54915	0.673635	no
gene1364	gene1364	NGEG_RS0106385	NZ_AKCG01000002.1:411459-411961	Lac-1	Lac-10	OK	13.8636	0	#NAME?	#NAME?	0.1216	0.21766	no
gene1365	gene1365	NGEG_RS0106390	NZ_AKCG01000002.1:411459-411961	Lac-1	Lac-10	OK	2.41222	2.28691	-0.0769626	-0.0355605	0.8897	0.920983	no
gene1366	gene1366	NGEG_RS12905	NZ_AKCG01000002.1:411997-414638	Lac-1	Lac-10	OK	1.94386	2.24474	0.207628	0.156311	0.81435	0.873325	no
gene1367	gene1367	NGEG_RS0106400	NZ_AKCG01000002.1:411997-414638	Lac-1	Lac-10	OK	6.31941	3.64878	-0.792377	-1.65634	0.02435	0.0590947	no
gene1368	gene1368	NGEG_RS12915	NZ_AKCG01000002.1:414976-416391	Lac-1	Lac-10	OK	34.9964	34.5213	-0.0197196	-0.0588583	0.9319	0.949341	no
gene137	gene137	NGEG_RS0100620	NZ_AKCG01000001.1:110727-110907	Lac-1	Lac-10	OK	4225.11	10638.3	1.33221	4.42244	5e-05	0.000271162	yes
gene1371	gene1371	NGEG_RS0106420	NZ_AKCG01000002.1:417086-418262	Lac-1	Lac-10	OK	575.405	329.87	-0.802681	-2.77511	5e-05	0.000271162	yes
gene1372	gene1372	NGEG_RS0106435	NZ_AKCG01000002.1:418603-419152	Lac-1	Lac-10	OK	388.105	213.467	-0.862434	-2.8538	5e-05	0.000271162	yes
gene1373	gene1373	NGEG_RS0106440	NZ_AKCG01000002.1:419154-420651	Lac-1	Lac-10	OK	261.479	154.513	-0.758967	-2.70349	0.00015	0.000736012	yes
gene1374	gene1374	NGEG_RS0106450	NZ_AKCG01000002.1:420912-421113	Lac-1	Lac-10	OK	10.2209	5.93465	-0.784281	-0.528886	0.4662	0.599741	no
gene1375	gene1375	NGEG_RS0106455	NZ_AKCG01000002.1:421184-423164	Lac-1	Lac-10	OK	766.178	619.901	-0.305641	-0.995153	0.1575	0.265301	no
gene1376	gene1376	NGEG_RS0106460	NZ_AKCG01000002.1:423307-424696	Lac-1	Lac-10	OK	329.038	182.274	-0.852151	-3.01386	5e-05	0.000271162	yes
gene1377	gene1377	NGEG_RS0106465	NZ_AKCG01000002.1:424760-425974	Lac-1	Lac-10	OK	145.031	286.214	0.980735	2.63231	0.0002	0.000952987	yes
gene1378	gene1378	NGEG_RS14625	NZ_AKCG01000002.1:424760-425974	Lac-1	Lac-10	OK	756.13	954.827	0.336604	0.839423	0.26875	0.400373	no
gene1379	gene1379	NGEG_RS0106470	NZ_AKCG01000002.1:426056-426581	Lac-1	Lac-10	OK	758.523	729.008	-0.0572589	-0.205415	0.7693	0.845922	no
gene138	gene138	NGEG_RS0100625	NZ_AKCG01000001.1:110940-111441	Lac-1	Lac-10	OK	1636.81	3820.86	1.22301	4.18594	5e-05	0.000271162	yes
gene1380	gene1380	NGEG_RS0106475	NZ_AKCG01000002.1:426584-427967	Lac-1	Lac-10	OK	244.51	241.04	-0.0206249	-0.0737181	0.91615	0.93893	no
gene1381	gene1381	NGEG_RS0106480	NZ_AKCG01000002.1:428078-428702	Lac-1	Lac-10	OK	141.461	177.409	0.326668	1.02147	0.1495	0.256028	no
gene1382	gene1382	NGEG_RS0106485	NZ_AKCG01000002.1:428756-429491	Lac-1	Lac-10	OK	6.51308	8.09602	0.313873	0.159139	0.8338	0.886876	no
gene1383	gene1383	NGEG_RS14630	NZ_AKCG01000002.1:428756-429491	Lac-1	Lac-10	OK	207.713	186.406	-0.156139	-0.261423	0.72035	0.808636	no
gene1384	gene1384	NGEG_RS0106490	NZ_AKCG01000002.1:428756-429491	Lac-1	Lac-10	OK	329.84	241.525	-0.449594	-1.0605	0.1351	0.236616	no
gene1385	gene1385	NGEG_RS12925	NZ_AKCG01000002.1:429506-430173	Lac-1	Lac-10	OK	175.899	180.493	0.0371994	0.0872155	0.9035	0.929046	no
gene1386	gene1386	NGEG_RS14635	NZ_AKCG01000002.1:429506-430173	Lac-1	Lac-10	OK	1798.35	2225.88	0.307704	0.648283	0.3542	0.494112	no
gene1387	gene1387	NGEG_RS14640	NZ_AKCG01000002.1:430533-431659	Lac-1	Lac-10	NOTEST	0	0.730126	inf	0	1	1	no
gene1388	gene1388	NGEG_RS0106500	NZ_AKCG01000002.1:430533-431659	Lac-1	Lac-10	NOTEST	0.18232	0.090988	-1.00272	0	1	1	no
gene1389	gene1389	NGEG_RS0106505	NZ_AKCG01000002.1:431905-432742	Lac-1	Lac-10	OK	8.68688	7.12549	-0.285848	-0.568766	0.4169	0.554298	no
gene139	gene139	NGEG_RS0100630	NZ_AKCG01000001.1:111588-112179	Lac-1	Lac-10	OK	162.785	197.38	0.278013	0.899383	0.2103	0.331203	no
gene1390	gene1390	NGEG_RS0106510	NZ_AKCG01000002.1:432904-434574	Lac-1	Lac-10	OK	273.984	204.774	-0.420054	-1.46766	0.03805	0.0856212	no
gene1391	gene1391	NGEG_RS14645	NZ_AKCG01000002.1:432904-434574	Lac-1	Lac-10	OK	620.685	683.498	0.139075	0.103109	0.8818	0.918573	no
gene1392	gene1392	NGEG_RS0106515	NZ_AKCG01000002.1:434622-434967	Lac-1	Lac-10	OK	7550.81	5697.42	-0.406324	-1.3604	0.0532	0.111495	no
gene1393	gene1393	NGEG_RS12930	NZ_AKCG01000002.1:435283-435829	Lac-1	Lac-10	OK	646.811	440.796	-0.553231	-1.93342	0.0063	0.0189999	yes
gene1394	gene1394	NGEG_RS0106530	NZ_AKCG01000002.1:435909-436920	Lac-1	Lac-10	OK	663.627	444.208	-0.579136	-2.02993	0.0052	0.0161148	yes
gene1395	gene1395	NGEG_RS0106535	NZ_AKCG01000002.1:437179-439753	Lac-1	Lac-10	OK	1566.63	614.569	-1.35001	-4.34364	5e-05	0.000271162	yes
gene1396	gene1396	NGEG_RS0106540	NZ_AKCG01000002.1:439824-441039	Lac-1	Lac-10	OK	483.62	356.935	-0.438211	-1.54379	0.02815	0.0665445	no
gene1397	gene1397	NGEG_RS0106545	NZ_AKCG01000002.1:441127-441337	Lac-1	Lac-10	OK	321.161	225.07	-0.512919	-1.14417	0.10505	0.194744	no
gene1398	gene1398	NGEG_RS0106550	NZ_AKCG01000002.1:441528-442335	Lac-1	Lac-10	OK	57.4377	40.31	-0.510862	-1.42738	0.04395	0.0957607	no
gene1399	gene1399	NGEG_RS12935	NZ_AKCG01000002.1:442394-443376	Lac-1	Lac-10	OK	379.763	123.967	-1.61515	-5.46467	5e-05	0.000271162	yes
gene14	gene14	NGEG_RS0100065	NZ_AKCG01000001.1:6596-7717	Lac-1	Lac-10	OK	82.1568	222.853	1.43964	4.04419	5e-05	0.000271162	yes
gene140	gene140	NGEG_RS0100635	NZ_AKCG01000001.1:112225-112951	Lac-1	Lac-10	OK	117.788	164.801	0.484537	1.5216	0.02905	0.0680954	no
gene1400	gene1400	NGEG_RS12940	NZ_AKCG01000002.1:443606-443974	Lac-1	Lac-10	OK	49.4334	27.8724	-0.82665	-0.717837	0.3283	0.465798	no
gene1401	gene1401	NGEG_RS0106560	NZ_AKCG01000002.1:443606-443974	Lac-1	Lac-10	OK	25.1053	9.48542	-1.40421	-1.17143	0.1386	0.240788	no
gene1402	gene1402	NGEG_RS0106565	NZ_AKCG01000002.1:444008-444719	Lac-1	Lac-10	OK	412.572	195.875	-1.07471	-3.61895	5e-05	0.000271162	yes
gene1403	gene1403	NGEG_RS0106570	NZ_AKCG01000002.1:444791-445253	Lac-1	Lac-10	OK	248.169	153.228	-0.695647	-2.05774	0.00435	0.0140806	yes
gene1404	gene1404	NGEG_RS0106575	NZ_AKCG01000002.1:445326-445488	Lac-1	Lac-10	OK	369.208	280.865	-0.394561	-0.794951	0.28075	0.413025	no
gene1405	gene1405	NGEG_RS0106580	NZ_AKCG01000002.1:445640-446123	Lac-1	Lac-10	OK	175.096	104.83	-0.740086	-2.15147	0.00225	0.00798314	yes
gene1406	gene1406	NGEG_RS0106585	NZ_AKCG01000002.1:446520-448382	Lac-1	Lac-10	OK	1018.98	760.002	-0.423056	-1.34473	0.05225	0.109876	no
gene1407	gene1407	NGEG_RS0106590	NZ_AKCG01000002.1:446520-448382	Lac-1	Lac-10	OK	108.708	138.926	0.35386	0.275055	0.69325	0.790049	no
gene1408	gene1408	NGEG_RS0106595	NZ_AKCG01000002.1:448398-449955	Lac-1	Lac-10	OK	130.032	110.385	-0.236319	-0.808062	0.2499	0.379376	no
gene1409	gene1409	NGEG_RS0106600	NZ_AKCG01000002.1:450322-451108	Lac-1	Lac-10	OK	215.123	180.209	-0.255494	-0.833262	0.2311	0.356303	no
gene141	gene141	NGEG_RS0100640	NZ_AKCG01000001.1:113031-114669	Lac-1	Lac-10	OK	436.409	524.288	0.26468	0.90338	0.20015	0.319416	no
gene1410	gene1410	gabD	NZ_AKCG01000002.1:451218-452652	Lac-1	Lac-10	OK	180.467	97.6259	-0.886403	-3.04417	5e-05	0.000271162	yes
gene1411	gene1411	NGEG_RS14650	NZ_AKCG01000002.1:452684-452909	Lac-1	Lac-10	OK	51.4065	74.4762	0.53483	0.815033	0.24085	0.36835	no
gene1412	gene1412	NGEG_RS12955	NZ_AKCG01000002.1:452983-453472	Lac-1	Lac-10	OK	432.362	263.783	-0.712889	-2.32764	0.0009	0.00358406	yes
gene1413	gene1413	NGEG_RS0106615	NZ_AKCG01000002.1:453607-453988	Lac-1	Lac-10	OK	1910.78	1111.51	-0.781645	-2.83339	5e-05	0.000271162	yes
gene1414	gene1414	NGEG_RS0106620	NZ_AKCG01000002.1:454510-456776	Lac-1	Lac-10	OK	921.499	304.872	-1.59578	-5.06865	5e-05	0.000271162	yes
gene1415	gene1415	NGEG_RS0106625	NZ_AKCG01000002.1:454510-456776	Lac-1	Lac-10	OK	3338.8	994.988	-1.74658	-0.997824	0.1606	0.269446	no
gene1416	gene1416	NGEG_RS12960	NZ_AKCG01000002.1:456883-457260	Lac-1	Lac-10	OK	3.68591	4.50889	0.290752	0.280934	0.70125	0.796231	no
gene1417	gene1417	NGEG_RS0106630	NZ_AKCG01000002.1:457329-458292	Lac-1	Lac-10	OK	40.8199	31.5535	-0.371473	-1.03552	0.13725	0.239365	no
gene1418	gene1418	NGEG_RS0106635	NZ_AKCG01000002.1:458331-460033	Lac-1	Lac-10	OK	67.238	42.7644	-0.652869	-1.99061	0.0055	0.0168753	yes
gene1419	gene1419	NGEG_RS14655	NZ_AKCG01000002.1:458331-460033	Lac-1	Lac-10	OK	195.244	103.2	-0.919834	-0.618898	0.3953	0.532449	no
gene142	gene142	NGEG_RS12290	NZ_AKCG01000001.1:114693-114828	Lac-1	Lac-10	OK	125.137	797.683	2.6723	3.95757	0.00015	0.000736012	yes
gene1420	gene1420	NGEG_RS0106640	NZ_AKCG01000002.1:460053-460436	Lac-1	Lac-10	OK	295.977	106.555	-1.47389	-4.07945	5e-05	0.000271162	yes
gene1421	gene1421	NGEG_RS14660	NZ_AKCG01000002.1:460592-461393	Lac-1	Lac-10	OK	105.635	67.1118	-0.65445	-1.96054	0.00535	0.0164969	yes
gene1422	gene1422	NGEG_RS0106650	NZ_AKCG01000002.1:461396-461798	Lac-1	Lac-10	OK	240.178	182.323	-0.39761	-1.13572	0.10945	0.200348	no
gene1423	gene1423	NGEG_RS14665	NZ_AKCG01000002.1:462196-462542	Lac-1	Lac-10	OK	34.5657	35.9422	0.0563359	0.103685	0.8877	0.920454	no
gene1424	gene1424	NGEG_RS13710	NZ_AKCG01000002.1:462583-463453	Lac-1	Lac-10	OK	61.5201	50.2948	-0.290649	-0.837413	0.23515	0.360972	no
gene1425	gene1425	NGEG_RS14670	NZ_AKCG01000002.1:463456-463867	Lac-1	Lac-10	OK	105.795	122.504	0.211547	0.56267	0.4398	0.575659	no
gene1426	gene1426	NGEG_RS0106665	NZ_AKCG01000002.1:464360-465767	Lac-1	Lac-10	OK	9.93441	18.9061	0.928345	2.38698	0.0013	0.00497663	yes
gene1427	gene1427	NGEG_RS0106670	NZ_AKCG01000002.1:465782-466085	Lac-1	Lac-10	OK	78.2257	99.7479	0.350645	0.783724	0.2703	0.401714	no
gene1428	gene1428	NGEG_RS14675	NZ_AKCG01000002.1:466159-467094	Lac-1	Lac-10	OK	34.6314	46.0766	0.411954	0.864548	0.22495	0.348997	no
gene1429	gene1429	NGEG_RS0106680	NZ_AKCG01000002.1:466159-467094	Lac-1	Lac-10	OK	89.0718	117.412	0.398541	0.646498	0.37075	0.507746	no
gene143	gene143	NGEG_RS0100645	NZ_AKCG01000001.1:114841-115063	Lac-1	Lac-10	OK	299.946	1699.18	2.50207	6.68546	5e-05	0.000271162	yes
gene1430	gene1430	NGEG_RS14680	NZ_AKCG01000002.1:467160-467502	Lac-1	Lac-10	OK	111.652	133.622	0.259152	0.65171	0.35425	0.494112	no
gene1431	gene1431	NGEG_RS12970	NZ_AKCG01000002.1:467623-467758	Lac-1	Lac-10	OK	490.858	710.153	0.532823	0.938598	0.20695	0.327625	no
gene1432	gene1432	NGEG_RS0106690	NZ_AKCG01000002.1:467760-468084	Lac-1	Lac-10	OK	137.898	210.362	0.609268	1.61348	0.0285	0.0669967	no
gene1433	gene1433	NGEG_RS14685	NZ_AKCG01000002.1:468235-468612	Lac-1	Lac-10	OK	56.2014	46.1685	-0.283695	-0.621994	0.36845	0.506209	no
gene1434	gene1434	NGEG_RS0106695	NZ_AKCG01000002.1:468721-471922	Lac-1	Lac-10	OK	381.143	417.631	0.131896	0.190616	0.78605	0.857478	no
gene1435	gene1435	NGEG_RS12975	NZ_AKCG01000002.1:468721-471922	Lac-1	Lac-10	OK	267.735	183.578	-0.544415	-1.66521	0.0185	0.0469718	yes
gene1436	gene1436	NGEG_RS14690	NZ_AKCG01000002.1:471973-472282	Lac-1	Lac-10	OK	104.283	118.546	0.184941	0.439408	0.5299	0.658432	no
gene1437	gene1437	NGEG_RS0106705	NZ_AKCG01000002.1:472305-473432	Lac-1	Lac-10	OK	47.8911	35.4445	-0.434195	-1.19391	0.09645	0.182077	no
gene1438	gene1438	NGEG_RS14695	NZ_AKCG01000002.1:472305-473432	Lac-1	Lac-10	NOTEST	0	0	0	0	1	1	no
gene1439	gene1439	NGEG_RS14700	NZ_AKCG01000002.1:473729-473840	Lac-1	Lac-10	OK	1753.52	1450.96	-0.273248	-0.600196	0.41525	0.553062	no
gene144	gene144	NGEG_RS0100650	NZ_AKCG01000001.1:115127-115493	Lac-1	Lac-10	OK	418.57	1116.17	1.41501	4.61929	5e-05	0.000271162	yes
gene1440	gene1440	NGEG_RS0106710	NZ_AKCG01000002.1:474050-474497	Lac-1	Lac-10	OK	1028.07	617.575	-0.735249	-2.59071	0.0004	0.0017477	yes
gene1441	gene1441	NGEG_RS0106715	NZ_AKCG01000002.1:474547-475369	Lac-1	Lac-10	OK	253.97	148.932	-0.770006	-2.62154	0.0004	0.0017477	yes
gene1442	gene1442	NGEG_RS0106720	NZ_AKCG01000002.1:475487-475946	Lac-1	Lac-10	OK	1194.07	734.084	-0.701868	-2.49895	0.0003	0.0013663	yes
gene1443	gene1443	NGEG_RS0106725	NZ_AKCG01000002.1:476088-477225	Lac-1	Lac-10	OK	434.086	623.74	0.522965	1.83527	0.01035	0.0289215	yes
gene1444	gene1444	NGEG_RS14705	NZ_AKCG01000002.1:477309-477500	Lac-1	Lac-10	OK	10.4421	13.5409	0.374906	0.288766	0.70045	0.796054	no
gene1445	gene1445	NGEG_RS0106735	NZ_AKCG01000002.1:477568-479794	Lac-1	Lac-10	OK	1300.1	817.5	-0.669336	-2.14137	0.0028	0.00961722	yes
gene1446	gene1446	NGEG_RS0106740	NZ_AKCG01000002.1:480090-480532	Lac-1	Lac-10	OK	227.535	306.887	0.431624	1.0597	0.1351	0.236616	no
gene1447	gene1447	NGEG_RS14710	NZ_AKCG01000002.1:480090-480532	Lac-1	Lac-10	OK	188.876	242.528	0.360713	0.574012	0.42775	0.564776	no
gene1448	gene1448	NGEG_RS14715	NZ_AKCG01000002.1:480666-480873	Lac-1	Lac-10	OK	10.0433	23.1502	1.20479	1.04258	0.164	0.274035	no
gene1449	gene1449	NGEG_RS12980	NZ_AKCG01000002.1:481352-481520	Lac-1	Lac-10	OK	485.312	425.977	-0.188139	-0.391309	0.58715	0.705207	no
gene145	gene145	NGEG_RS0100655	NZ_AKCG01000001.1:115495-115630	Lac-1	Lac-10	OK	684.658	507.489	-0.432007	-0.775999	0.27	0.401714	no
gene1450	gene1450	NGEG_RS0106750	NZ_AKCG01000002.1:481679-482717	Lac-1	Lac-10	OK	38.178	36.8157	-0.0524201	-0.137878	0.84325	0.892322	no
gene1451	gene1451	NGEG_RS12985	NZ_AKCG01000002.1:481679-482717	Lac-1	Lac-10	OK	109.974	37.4846	-1.55279	-0.953707	0.19245	0.309246	no
gene1452	gene1452	NGEG_RS0106760	NZ_AKCG01000002.1:482719-483876	Lac-1	Lac-10	OK	16.796	9.94806	-0.755628	-1.46514	0.0452	0.0979663	no
gene1453	gene1453	NGEG_RS0106765	NZ_AKCG01000002.1:482719-483876	Lac-1	Lac-10	OK	13.9238	8.08708	-0.783865	-1.07984	0.1454	0.2504	no
gene1454	gene1454	NGEG_RS0106770	NZ_AKCG01000002.1:483881-484355	Lac-1	Lac-10	OK	60.2708	25.8375	-1.22199	-2.96743	0.0002	0.000952987	yes
gene1455	gene1455	NGEG_RS0106775	NZ_AKCG01000002.1:484412-485708	Lac-1	Lac-10	OK	38.5508	19.3984	-0.990819	-2.81248	0.00015	0.000736012	yes
gene1456	gene1456	NGEG_RS13715	NZ_AKCG01000002.1:485728-486241	Lac-1	Lac-10	OK	10.693	10.5093	-0.0250061	-0.0452895	0.94105	0.956068	no
gene1457	gene1457	NGEG_RS0106785	NZ_AKCG01000002.1:486333-494834	Lac-1	Lac-10	OK	11.7569	11.9716	0.0261072	0.0811622	0.90945	0.933611	no
gene1458	gene1458	NGEG_RS14720	NZ_AKCG01000002.1:486333-494834	Lac-1	Lac-10	OK	4.3712	1.76781	-1.30606	-0.753782	0.2405	0.368042	no
gene1459	gene1459	NGEG_RS0106790	NZ_AKCG01000002.1:486333-494834	Lac-1	Lac-10	OK	2.26229	1.19486	-0.920944	-0.452968	0.4971	0.630419	no
gene146	gene146	NGEG_RS13865	NZ_AKCG01000001.1:115733-117478	Lac-1	Lac-10	OK	36.6633	25.6361	-0.516157	-0.0640963	0.7731	0.847839	no
gene1460	gene1460	NGEG_RS0106800	NZ_AKCG01000002.1:495071-498821	Lac-1	Lac-10	OK	28.6794	15.0711	-0.928224	-2.36339	0.00135	0.00508925	yes
gene1461	gene1461	NGEG_RS0106805	NZ_AKCG01000002.1:495071-498821	Lac-1	Lac-10	OK	32.487	15.8328	-1.03695	-1.89983	0.0099	0.0277897	yes
gene1462	gene1462	NGEG_RS0106810	NZ_AKCG01000002.1:495071-498821	Lac-1	Lac-10	OK	70.8631	40.8077	-0.796193	-0.454788	0.53895	0.66475	no
gene1463	gene1463	NGEG_RS0106815	NZ_AKCG01000002.1:498878-499543	Lac-1	Lac-10	OK	128.101	38.582	-1.73128	-2.70438	0.00135	0.00508925	yes
gene1464	gene1464	NGEG_RS0106820	NZ_AKCG01000002.1:498878-499543	Lac-1	Lac-10	OK	15.3614	7.72649	-0.991421	-1.38541	0.0692	0.138009	no
gene1465	gene1465	NGEG_RS0106825	NZ_AKCG01000002.1:499604-501394	Lac-1	Lac-10	OK	5.60617	2.39034	-1.2298	-0.693704	0.32275	0.459984	no
gene1466	gene1466	NGEG_RS0106830	NZ_AKCG01000002.1:499604-501394	Lac-1	Lac-10	OK	7.45459	5.21173	-0.516367	-0.343259	0.62915	0.738672	no
gene1467	gene1467	NGEG_RS0106835	NZ_AKCG01000002.1:499604-501394	Lac-1	Lac-10	OK	30.2967	23.483	-0.367544	-0.425303	0.58815	0.705723	no
gene1468	gene1468	NGEG_RS0106840	NZ_AKCG01000002.1:499604-501394	Lac-1	Lac-10	OK	22.6001	15.7341	-0.522438	-1.01287	0.16865	0.279704	no
gene1469	gene1469	NGEG_RS12990	NZ_AKCG01000002.1:501527-502024	Lac-1	Lac-10	NOTEST	0	0	0	0	1	1	no
gene147	gene147	NGEG_RS0100660	NZ_AKCG01000001.1:115733-117478	Lac-1	Lac-10	OK	478.513	410.198	-0.222237	-0.767246	0.2675	0.399473	no
gene1470	gene1470	NGEG_RS0106850	NZ_AKCG01000002.1:501527-502024	Lac-1	Lac-10	OK	54.5596	34.7757	-0.649755	-1.5615	0.05015	0.106456	no
gene1471	gene1471	NGEG_RS0106855	NZ_AKCG01000002.1:502061-502556	Lac-1	Lac-10	OK	15.6573	10.4985	-0.576653	-1.01271	0.1542	0.261717	no
gene1472	gene1472	NGEG_RS0106860	NZ_AKCG01000002.1:502569-502821	Lac-1	Lac-10	OK	60.6666	61.8087	0.0269084	0.0488831	0.9389	0.955121	no
gene1473	gene1473	NGEG_RS0106865	NZ_AKCG01000002.1:502837-504917	Lac-1	Lac-10	OK	16.1998	14.1694	-0.193196	-0.422647	0.55165	0.675362	no
gene1474	gene1474	NGEG_RS0106870	NZ_AKCG01000002.1:502837-504917	Lac-1	Lac-10	OK	23.1494	17.7245	-0.385232	-0.666905	0.3512	0.490688	no
gene1475	gene1475	NGEG_RS0106875	NZ_AKCG01000003.1:73-277	Lac-1	Lac-10	OK	119.391	57.2937	-1.05925	-1.61495	0.0295	0.0689542	no
gene1476	gene1476	NGEG_RS0106880	NZ_AKCG01000003.1:290-602	Lac-1	Lac-10	OK	26.189	21.0116	-0.317775	-0.502635	0.48125	0.613914	no
gene1477	gene1477	NGEG_RS0106885	NZ_AKCG01000003.1:615-1647	Lac-1	Lac-10	OK	14.0615	12.1498	-0.210824	-0.499168	0.48225	0.614744	no
gene1478	gene1478	NGEG_RS14725	NZ_AKCG01000003.1:1721-2154	Lac-1	Lac-10	OK	41.9163	39.7279	-0.0773559	-0.104095	0.88885	0.920488	no
gene1479	gene1479	NGEG_RS0106895	NZ_AKCG01000003.1:1721-2154	Lac-1	Lac-10	OK	26.1698	37.1552	0.505661	0.525455	0.46305	0.59704	no
gene148	gene148	NGEG_RS0100665	NZ_AKCG01000001.1:117557-118809	Lac-1	Lac-10	OK	579.295	495.147	-0.22644	-0.786293	0.2655	0.39719	no
gene1480	gene1480	NGEG_RS0106900	NZ_AKCG01000003.1:2549-2756	Lac-1	Lac-10	OK	1124.53	888.337	-0.340141	-0.988132	0.16685	0.277672	no
gene1481	gene1481	NGEG_RS0106905	NZ_AKCG01000003.1:2850-4020	Lac-1	Lac-10	OK	518.323	424.371	-0.288527	-1.01371	0.1519	0.259247	no
gene1482	gene1482	NGEG_RS0106910	NZ_AKCG01000003.1:4165-4936	Lac-1	Lac-10	OK	707.181	535.546	-0.40107	-1.4295	0.0426	0.0939784	no
gene1483	gene1483	NGEG_RS0106915	NZ_AKCG01000003.1:5037-5289	Lac-1	Lac-10	OK	1633.11	922.171	-0.824518	-2.58689	0.00025	0.00115345	yes
gene1484	gene1484	NGEG_RS0106920	NZ_AKCG01000003.1:5340-6147	Lac-1	Lac-10	OK	1961.99	1248.66	-0.651936	-2.15261	0.00215	0.00766131	yes
gene1485	gene1485	NGEG_RS0106930	NZ_AKCG01000003.1:6453-7371	Lac-1	Lac-10	OK	205.266	187.651	-0.129437	-0.435719	0.5347	0.66215	no
gene1486	gene1486	NGEG_RS0106935	NZ_AKCG01000003.1:7377-7977	Lac-1	Lac-10	OK	116.647	137.697	0.239345	0.727723	0.306	0.440733	no
gene1487	gene1487	NGEG_RS0106940	NZ_AKCG01000003.1:8074-9487	Lac-1	Lac-10	OK	333.984	246.035	-0.440915	-1.58522	0.02785	0.066097	no
gene1488	gene1488	NGEG_RS14730	NZ_AKCG01000003.1:9646-9832	Lac-1	Lac-10	OK	479.853	535.297	0.157746	0.387826	0.59285	0.709641	no
gene1489	gene1489	NGEG_RS14735	NZ_AKCG01000003.1:9850-10428	Lac-1	Lac-10	OK	75.0129	113.537	0.597946	0.545984	0.4542	0.590245	no
gene149	gene149	NGEG_RS13870	NZ_AKCG01000001.1:117557-118809	Lac-1	Lac-10	OK	161.785	427.505	1.40187	0.504622	0.40825	0.546751	no
gene1490	gene1490	NGEG_RS13720	NZ_AKCG01000003.1:9850-10428	Lac-1	Lac-10	OK	126.563	91.0561	-0.475028	-1.2395	0.07895	0.154099	no
gene1491	gene1491	NGEG_RS0106950	NZ_AKCG01000003.1:10517-11372	Lac-1	Lac-10	OK	132.713	67.7388	-0.970257	-2.97483	5e-05	0.000271162	yes
gene1492	gene1492	NGEG_RS0106955	NZ_AKCG01000003.1:11688-13588	Lac-1	Lac-10	OK	7.86087	3.00303	-1.38827	-0.932588	0.223	0.347498	no
gene1493	gene1493	NGEG_RS0106960	NZ_AKCG01000003.1:11688-13588	Lac-1	Lac-10	OK	40.904	27.476	-0.574069	-1.60284	0.0227	0.0554714	no
gene1495	gene1495	NGEG_RS0106975	NZ_AKCG01000003.1:14292-15099	Lac-1	Lac-10	OK	404.138	184.179	-1.13374	-3.94472	5e-05	0.000271162	yes
gene1496	gene1496	NGEG_RS0106980	NZ_AKCG01000003.1:15156-16026	Lac-1	Lac-10	OK	103.769	101.911	-0.0260786	-0.082815	0.90925	0.933611	no
gene1497	gene1497	NGEG_RS0106985	NZ_AKCG01000003.1:16138-16576	Lac-1	Lac-10	OK	122.05	82.5068	-0.564886	-1.52189	0.0303	0.070491	no
gene1498	gene1498	NGEG_RS0106990	NZ_AKCG01000003.1:16906-17869	Lac-1	Lac-10	OK	31.6719	51.0315	0.688184	1.9157	0.0078	0.022909	yes
gene1499	gene1499	NGEG_RS0106995	NZ_AKCG01000003.1:18384-18744	Lac-1	Lac-10	OK	52.2082	28.5282	-0.871888	-1.79067	0.0135	0.0360535	yes
gene15	gene15	NGEG_RS0100070	NZ_AKCG01000001.1:6596-7717	Lac-1	Lac-10	OK	120.768	106.85	-0.176649	-0.195722	0.78565	0.857478	no
gene150	gene150	NGEG_RS0100670	NZ_AKCG01000001.1:118809-120867	Lac-1	Lac-10	OK	88.3883	109.051	0.303075	1.08149	0.1377	0.23998	no
gene1500	gene1500	NGEG_RS0107000	NZ_AKCG01000003.1:18864-19950	Lac-1	Lac-10	NOTEST	0.813535	0.913027	0.166453	0	1	1	no
gene1501	gene1501	NGEG_RS14740	NZ_AKCG01000003.1:19959-20250	Lac-1	Lac-10	NOTEST	0	0	0	0	1	1	no
gene1502	gene1502	NGEG_RS13010	NZ_AKCG01000003.1:20257-21181	Lac-1	Lac-10	NOTEST	1.18291	1.31494	0.152652	0	1	1	no
gene1503	gene1503	NGEG_RS0107010	NZ_AKCG01000003.1:21385-21670	Lac-1	Lac-10	OK	8.54202	18.2909	1.09848	1.2983	0.0822	0.159311	no
gene1504	gene1504	NGEG_RS0107015	NZ_AKCG01000003.1:21670-22858	Lac-1	Lac-10	OK	15.184	12.0912	-0.328596	-0.796624	0.2605	0.390434	no
gene1505	gene1505	NGEG_RS0107020	NZ_AKCG01000003.1:23072-24029	Lac-1	Lac-10	OK	12.2375	8.02591	-0.608577	-1.28332	0.07155	0.14188	no
gene1506	gene1506	NGEG_RS0107030	NZ_AKCG01000003.1:24319-25345	Lac-1	Lac-10	OK	27.4868	17.3808	-0.661246	-1.46443	0.038	0.0855865	no
gene1507	gene1507	NGEG_RS13015	NZ_AKCG01000003.1:24319-25345	Lac-1	Lac-10	NOTEST	0	0	0	0	1	1	no
gene1508	gene1508	NGEG_RS0107040	NZ_AKCG01000003.1:24319-25345	Lac-1	Lac-10	NOTEST	0	0	0	0	1	1	no
gene1509	gene1509	NGEG_RS14745	NZ_AKCG01000003.1:25518-26215	Lac-1	Lac-10	OK	37.174	25.9047	-0.521078	-0.399814	0.6102	0.724168	no
gene151	gene151	NGEG_RS0100675	NZ_AKCG01000001.1:121035-121479	Lac-1	Lac-10	OK	466.935	413.352	-0.175848	-0.619746	0.41155	0.550045	no
gene1510	gene1510	NGEG_RS0107055	NZ_AKCG01000003.1:25518-26215	Lac-1	Lac-10	OK	768.219	585.106	-0.392818	-1.26399	0.0732	0.144472	no
gene1511	gene1511	NGEG_RS0107060	NZ_AKCG01000003.1:26415-27414	Lac-1	Lac-10	OK	81.753	180.283	1.14092	3.70733	5e-05	0.000271162	yes
gene1512	gene1512	NGEG_RS13020	NZ_AKCG01000003.1:27756-27933	Lac-1	Lac-10	OK	882.026	452.59	-0.962618	-2.30028	0.0034	0.0113318	yes
gene1513	gene1513	NGEG_RS0107070	NZ_AKCG01000003.1:28260-28752	Lac-1	Lac-10	OK	365.644	398.708	0.124894	0.407083	0.56705	0.689706	no
gene1514	gene1514	NGEG_RS0107075	NZ_AKCG01000003.1:28825-29584	Lac-1	Lac-10	OK	2040.33	1735.28	-0.233635	-0.768826	0.2735	0.405252	no
gene1515	gene1515	NGEG_RS0107080	NZ_AKCG01000003.1:29653-30520	Lac-1	Lac-10	OK	4082.36	2723.62	-0.583878	-1.86774	0.00855	0.0246723	yes
gene1516	gene1516	NGEG_RS0107085	NZ_AKCG01000003.1:30568-31137	Lac-1	Lac-10	OK	6033.61	3147.19	-0.938956	-2.13617	0.0038	0.0125132	yes
gene1517	gene1517	NGEG_RS0107090	NZ_AKCG01000003.1:30568-31137	Lac-1	Lac-10	OK	6650.07	3276.77	-1.02109	-2.59333	0.0008	0.00321691	yes
gene1518	gene1518	NGEG_RS0107095	NZ_AKCG01000003.1:31139-31670	Lac-1	Lac-10	OK	720.452	428.246	-0.750465	-2.62024	0.00025	0.00115345	yes
gene1519	gene1519	NGEG_RS14750	NZ_AKCG01000003.1:31762-34294	Lac-1	Lac-10	OK	268.987	174.138	-0.627305	-0.247494	0.71135	0.803556	no
gene152	gene152	NGEG_RS12295	NZ_AKCG01000001.1:121485-122205	Lac-1	Lac-10	OK	1589.83	908.867	-0.806734	-2.85769	5e-05	0.000271162	yes
gene1520	gene1520	NGEG_RS13025	NZ_AKCG01000003.1:31762-34294	Lac-1	Lac-10	OK	327.369	275.132	-0.250795	-0.854358	0.2233	0.347746	no
gene1521	gene1521	NGEG_RS0107105	NZ_AKCG01000003.1:34466-34856	Lac-1	Lac-10	OK	6091.13	1322.43	-2.20351	-7.54349	5e-05	0.000271162	yes
gene1522	gene1522	NGEG_RS0107110	NZ_AKCG01000003.1:34908-36078	Lac-1	Lac-10	OK	406.363	295.935	-0.457488	-1.63299	0.02185	0.0539272	no
gene1523	gene1523	NGEG_RS0107115	NZ_AKCG01000003.1:36088-36403	Lac-1	Lac-10	OK	423.975	369.392	-0.198828	-0.59814	0.3973	0.53427	no
gene1524	gene1524	NGEG_RS13030	NZ_AKCG01000003.1:36505-36682	Lac-1	Lac-10	OK	162.865	143.356	-0.184075	-0.306812	0.66825	0.772235	no
gene1525	gene1525	NGEG_RS0107125	NZ_AKCG01000003.1:36712-37711	Lac-1	Lac-10	OK	1210.47	1098.59	-0.139913	-0.46281	0.51015	0.643018	no
gene1526	gene1526	NGEG_RS0107130	NZ_AKCG01000003.1:37955-38741	Lac-1	Lac-10	OK	875.614	1246.53	0.509545	1.75296	0.01325	0.0355008	yes
gene1527	gene1527	NGEG_RS0107135	NZ_AKCG01000003.1:38895-39717	Lac-1	Lac-10	OK	1070.52	1309.37	0.290559	0.985584	0.1566	0.264349	no
gene1528	gene1528	NGEG_RS0107140	NZ_AKCG01000003.1:39926-41570	Lac-1	Lac-10	OK	160.6	83.9786	-0.935376	-3.28011	5e-05	0.000271162	yes
gene1529	gene1529	NGEG_RS0107145	NZ_AKCG01000003.1:42079-43312	Lac-1	Lac-10	OK	1360.72	1227.28	-0.148909	-0.485513	0.4958	0.629099	no
gene153	gene153	NGEG_RS13875	NZ_AKCG01000001.1:121485-122205	Lac-1	Lac-10	OK	28.2867	48.6084	0.78108	0.144547	0.7176	0.807014	no
gene1530	gene1530	NGEG_RS0107150	NZ_AKCG01000003.1:43385-45077	Lac-1	Lac-10	OK	181.203	617.541	1.76893	4.2453	5e-05	0.000271162	yes
gene1531	gene1531	NGEG_RS0107155	NZ_AKCG01000003.1:43385-45077	Lac-1	Lac-10	OK	220.839	549.414	1.3149	2.73728	0.0003	0.0013663	yes
gene1532	gene1532	NGEG_RS0107160	NZ_AKCG01000003.1:43385-45077	Lac-1	Lac-10	OK	1274.64	2328.54	0.869336	1.02867	0.1448	0.24954	no
gene1533	gene1533	NGEG_RS0107165	NZ_AKCG01000003.1:45162-46839	Lac-1	Lac-10	OK	1539.26	1574.21	0.032386	0.104627	0.886	0.919981	no
gene1535	gene1535	NGEG_RS0107175	NZ_AKCG01000003.1:47176-47623	Lac-1	Lac-10	OK	583.152	483.272	-0.271037	-0.92702	0.19755	0.315595	no
gene1536	gene1536	NGEG_RS0107180	NZ_AKCG01000003.1:47626-48601	Lac-1	Lac-10	OK	741.01	631.219	-0.231352	-0.804906	0.25615	0.386303	no
gene1537	gene1537	NGEG_RS14755	NZ_AKCG01000003.1:48616-48805	Lac-1	Lac-10	OK	114.574	38.3242	-1.57995	-2.21487	0.0069	0.0205339	yes
gene1538	gene1538	NGEG_RS0107185	NZ_AKCG01000003.1:48824-49133	Lac-1	Lac-10	OK	4950.57	13315.6	1.42745	4.93162	5e-05	0.000271162	yes
gene1539	gene1539	NGEG_RS0107190	NZ_AKCG01000003.1:49157-49430	Lac-1	Lac-10	OK	6630.08	19679.5	1.56959	5.25107	5e-05	0.000271162	yes
gene154	gene154	NGEG_RS0100685	NZ_AKCG01000001.1:122268-124899	Lac-1	Lac-10	OK	397.078	420.246	0.0818092	0.270007	0.69985	0.795737	no
gene1540	gene1540	NGEG_RS0107195	NZ_AKCG01000003.1:49664-50849	Lac-1	Lac-10	OK	908.505	473.814	-0.939173	-3.20273	5e-05	0.000271162	yes
gene1541	gene1541	NGEG_RS0107205	NZ_AKCG01000003.1:51037-51193	Lac-1	Lac-10	OK	22692.6	53532.7	1.2382	4.36209	5e-05	0.000271162	yes
gene1542	gene1542	NGEG_RS0107210	NZ_AKCG01000003.1:51224-51458	Lac-1	Lac-10	OK	5553.39	10485.9	0.917013	3.23953	5e-05	0.000271162	yes
gene1543	gene1543	NGEG_RS13035	NZ_AKCG01000003.1:51529-53231	Lac-1	Lac-10	OK	100.765	131.643	0.385637	0.210677	0.77065	0.846992	no
gene1544	gene1544	emrB	NZ_AKCG01000003.1:51529-53231	Lac-1	Lac-10	OK	36.9018	55.8448	0.597734	1.82615	0.01075	0.0297036	yes
gene1545	gene1545	NGEG_RS0107225	NZ_AKCG01000003.1:53254-54409	Lac-1	Lac-10	OK	36.3977	59.671	0.713182	2.12373	0.0033	0.0110731	yes
gene1546	gene1546	NGEG_RS0107235	NZ_AKCG01000003.1:54697-55171	Lac-1	Lac-10	OK	28.0455	79.1325	1.4965	3.61746	5e-05	0.000271162	yes
gene1547	gene1547	NGEG_RS0107240	NZ_AKCG01000003.1:55245-55932	Lac-1	Lac-10	OK	16.4341	94.9355	2.53025	6.49103	5e-05	0.000271162	yes
gene1548	gene1548	NGEG_RS14760	NZ_AKCG01000003.1:55999-56197	Lac-1	Lac-10	OK	48.5783	59.8974	0.302182	0.417072	0.5561	0.679708	no
gene1549	gene1549	NGEG_RS0107245	NZ_AKCG01000003.1:56281-58619	Lac-1	Lac-10	OK	218.309	158.181	-0.464796	-1.19526	0.0939	0.177942	no
gene155	gene155	NGEG_RS13880	NZ_AKCG01000001.1:125005-125086	Lac-1	Lac-10	OK	0	110.048	inf	#NAME?	0.07575	0.148792	no
gene1550	gene1550	NGEG_RS0107250	NZ_AKCG01000003.1:56281-58619	Lac-1	Lac-10	OK	213.072	171.074	-0.316721	-0.782615	0.2744	0.405983	no
gene1551	gene1551	NGEG_RS0107260	NZ_AKCG01000003.1:58819-60289	Lac-1	Lac-10	OK	132.508	84.5627	-0.647982	-2.20694	0.00255	0.0088819	yes
gene1552	gene1552	NGEG_RS14765	NZ_AKCG01000003.1:60346-61682	Lac-1	Lac-10	OK	200.429	677.77	1.75771	0.671974	0.3706	0.507746	no
gene1553	gene1553	NGEG_RS14770	NZ_AKCG01000003.1:60346-61682	Lac-1	Lac-10	OK	837.824	762.844	-0.13526	-0.447719	0.5266	0.655401	no
gene1554	gene1554	NGEG_RS0107280	NZ_AKCG01000003.1:62021-62807	Lac-1	Lac-10	OK	1993.92	1053.14	-0.920905	-1.94865	0.0061	0.0184643	yes
gene1555	gene1555	NGEG_RS13040	NZ_AKCG01000003.1:62021-62807	Lac-1	Lac-10	OK	71.4495	75.965	0.0884101	0.0212679	0.9367	0.953275	no
gene1556	gene1556	NGEG_RS0107285	NZ_AKCG01000003.1:62021-62807	Lac-1	Lac-10	OK	483.377	265.583	-0.863989	-2.09806	0.00515	0.0159799	yes
gene1557	gene1557	NGEG_RS0107290	NZ_AKCG01000003.1:62818-63295	Lac-1	Lac-10	OK	496.251	332.315	-0.578518	-1.88035	0.0083	0.0240632	yes
gene1558	gene1558	NGEG_RS0107295	NZ_AKCG01000003.1:63324-63813	Lac-1	Lac-10	OK	280.853	204.251	-0.459477	-1.5351	0.0419	0.0929316	no
gene1559	gene1559	NGEG_RS0107300	NZ_AKCG01000003.1:63880-64936	Lac-1	Lac-10	OK	628.315	288.592	-1.12245	-3.93183	5e-05	0.000271162	yes
gene156	gene156	NGEG_RS0100690	NZ_AKCG01000001.1:125127-127308	Lac-1	Lac-10	OK	37.7914	46.9557	0.313244	0.515843	0.46215	0.596448	no
gene1560	gene1560	NGEG_RS14775	NZ_AKCG01000003.1:64989-65283	Lac-1	Lac-10	OK	28.3268	45.0329	0.668813	1.13043	0.1207	0.216612	no
gene1561	gene1561	NGEG_RS0107310	NZ_AKCG01000003.1:65552-66085	Lac-1	Lac-10	OK	149.807	218.162	0.542294	1.22725	0.07915	0.154367	no
gene1562	gene1562	NGEG_RS13050	NZ_AKCG01000003.1:65552-66085	Lac-1	Lac-10	OK	61.9238	282.677	2.19059	2.89621	0.0005	0.00215043	yes
gene1563	gene1563	NGEG_RS14780	NZ_AKCG01000003.1:66637-67018	Lac-1	Lac-10	OK	6693.95	4351.9	-0.62121	-1.88099	0.00805	0.0234484	yes
gene1564	gene1564	NGEG_RS0107320	NZ_AKCG01000003.1:66637-67018	Lac-1	Lac-10	NOTEST	0	0	0	0	1	1	no
gene1565	gene1565	NGEG_RS14785	NZ_AKCG01000003.1:67215-67335	Lac-1	Lac-10	NOTEST	0	0	0	0	1	1	no
gene157	gene157	NGEG_RS12300	NZ_AKCG01000001.1:125127-127308	Lac-1	Lac-10	OK	110.182	84.5814	-0.381472	-0.841871	0.2259	0.349813	no
gene1571	gene1571	NGEG_RS0107350	NZ_AKCG01000003.1:72696-72986	Lac-1	Lac-10	NOTEST	0	0	0	0	1	1	no
gene1572	gene1572	NGEG_RS0107355	NZ_AKCG01000003.1:73073-73880	Lac-1	Lac-10	OK	363.465	466.997	0.361595	1.30621	0.07255	0.143418	no
gene1573	gene1573	NGEG_RS0107360	NZ_AKCG01000003.1:74101-75472	Lac-1	Lac-10	OK	256.328	337.441	0.396643	1.41609	0.04365	0.0952749	no
gene1574	gene1574	NGEG_RS0107365	NZ_AKCG01000003.1:75727-76183	Lac-1	Lac-10	OK	4172.18	1439.97	-1.53476	-5.25762	5e-05	0.000271162	yes
gene1575	gene1575	NGEG_RS0107370	NZ_AKCG01000003.1:76237-76657	Lac-1	Lac-10	OK	524.223	201.928	-1.37634	-4.27028	5e-05	0.000271162	yes
gene1576	gene1576	NGEG_RS0107375	NZ_AKCG01000003.1:76706-77669	Lac-1	Lac-10	OK	16.5271	13.0377	-0.342144	-0.802124	0.25795	0.387552	no
gene1577	gene1577	NGEG_RS0107380	NZ_AKCG01000003.1:77788-77986	Lac-1	Lac-10	OK	160.522	102.527	-0.646768	-1.14341	0.1066	0.196733	no
gene1578	gene1578	NGEG_RS0107385	NZ_AKCG01000003.1:78034-78433	Lac-1	Lac-10	OK	56.4414	36.9812	-0.609963	-1.41434	0.05355	0.112038	no
gene1579	gene1579	NGEG_RS0107390	NZ_AKCG01000003.1:78540-80740	Lac-1	Lac-10	OK	333.318	174.093	-0.937044	-2.158	0.0026	0.00903062	yes
gene158	gene158	NGEG_RS12305	NZ_AKCG01000001.1:125127-127308	Lac-1	Lac-10	OK	178.556	105.685	-0.756612	-1.18634	0.0955	0.180697	no
gene1580	gene1580	NGEG_RS0107395	NZ_AKCG01000003.1:78540-80740	Lac-1	Lac-10	OK	289.467	117.077	-1.30594	-3.41915	5e-05	0.000271162	yes
gene1581	gene1581	NGEG_RS0107400	NZ_AKCG01000003.1:80920-83071	Lac-1	Lac-10	OK	161.526	126.227	-0.355739	-1.28364	0.07205	0.142544	no
gene1582	gene1582	NGEG_RS0107405	NZ_AKCG01000003.1:83106-83721	Lac-1	Lac-10	OK	687.454	249.461	-1.46245	-5.04874	5e-05	0.000271162	yes
gene1583	gene1583	NGEG_RS0107410	NZ_AKCG01000003.1:83856-85725	Lac-1	Lac-10	OK	176.549	135.282	-0.384096	-1.41782	0.05075	0.107361	no
gene1584	gene1584	NGEG_RS0107415	NZ_AKCG01000003.1:85804-87175	Lac-1	Lac-10	OK	579.837	552.351	-0.0700617	-0.2403	0.73095	0.819048	no
gene1585	gene1585	NGEG_RS0107420	NZ_AKCG01000003.1:87246-87879	Lac-1	Lac-10	OK	100.211	191.191	0.931973	2.94602	0.00015	0.000736012	yes
gene1586	gene1586	NGEG_RS14790	NZ_AKCG01000003.1:87914-90140	Lac-1	Lac-10	OK	60.5853	94.7177	0.644666	0.195742	0.8051	0.869438	no
gene1587	gene1587	NGEG_RS0107425	NZ_AKCG01000003.1:87914-90140	Lac-1	Lac-10	OK	136.903	264.237	0.948677	3.22863	5e-05	0.000271162	yes
gene1588	gene1588	NGEG_RS14795	NZ_AKCG01000003.1:87914-90140	Lac-1	Lac-10	OK	269.33	696.269	1.37027	1.05664	0.1414	0.244704	no
gene1589	gene1589	NGEG_RS0107430	NZ_AKCG01000003.1:90395-91397	Lac-1	Lac-10	OK	1347.96	629.672	-1.0981	-3.72121	5e-05	0.000271162	yes
gene159	gene159	NGEG_RS13885	NZ_AKCG01000001.1:127551-127797	Lac-1	Lac-10	OK	1395.99	634.945	-1.13659	-3.40672	5e-05	0.000271162	yes
gene1590	gene1590	NGEG_RS0107435	NZ_AKCG01000003.1:91498-93904	Lac-1	Lac-10	OK	575.582	428.706	-0.425033	-1.42091	0.0475	0.10188	no
gene1591	gene1591	NGEG_RS0107440	NZ_AKCG01000003.1:93973-94978	Lac-1	Lac-10	OK	1596.17	793.463	-1.00838	-3.37062	5e-05	0.000271162	yes
gene1592	gene1592	NGEG_RS0107445	NZ_AKCG01000003.1:95034-95733	Lac-1	Lac-10	OK	1426.18	923.69	-0.626678	-2.15978	0.002	0.00718895	yes
gene1593	gene1593	NGEG_RS0107450	NZ_AKCG01000003.1:96170-97709	Lac-1	Lac-10	OK	75.921	122.489	0.690082	2.32155	0.00135	0.00508925	yes
gene1594	gene1594	NGEG_RS0107460	NZ_AKCG01000003.1:97841-98798	Lac-1	Lac-10	OK	67.7361	109.867	0.697759	2.23233	0.0024	0.00846676	yes
gene1595	gene1595	trpC	NZ_AKCG01000003.1:98848-99631	Lac-1	Lac-10	OK	292.247	292.652	0.00200158	0.00711638	0.9914	0.993409	no
gene1596	gene1596	NGEG_RS0107470	NZ_AKCG01000003.1:99693-101997	Lac-1	Lac-10	OK	110.319	117.583	0.0919956	0.33026	0.64215	0.749428	no
gene1597	gene1597	NGEG_RS0107475	NZ_AKCG01000003.1:102033-103335	Lac-1	Lac-10	OK	83.4209	71.7739	-0.21695	-0.695418	0.33575	0.474734	no
gene1598	gene1598	NGEG_RS0107480	NZ_AKCG01000003.1:103716-105975	Lac-1	Lac-10	OK	273.558	157.055	-0.800582	-1.85784	0.0102	0.0285346	yes
gene1599	gene1599	NGEG_RS0107485	NZ_AKCG01000003.1:103716-105975	Lac-1	Lac-10	OK	327.385	202.013	-0.696537	-1.7363	0.0146	0.0384104	yes
gene16	gene16	NGEG_RS13795	NZ_AKCG01000001.1:6596-7717	Lac-1	Lac-10	OK	84.6238	32.9554	-1.36055	-0.461504	0.49	0.622698	no
gene160	gene160	NGEG_RS0100705	NZ_AKCG01000001.1:127868-128856	Lac-1	Lac-10	OK	1887.44	984.111	-0.93954	-1.13132	0.1127	0.205082	no
gene1600	gene1600	NGEG_RS13055	NZ_AKCG01000003.1:103716-105975	Lac-1	Lac-10	OK	69.1689	50.6029	-0.450902	-0.510117	0.4743	0.607114	no
gene1601	gene1601	NGEG_RS0107495	NZ_AKCG01000003.1:106039-106504	Lac-1	Lac-10	OK	174.866	161.015	-0.119055	-0.369154	0.60895	0.723311	no
gene1602	gene1602	NGEG_RS0107500	NZ_AKCG01000003.1:106631-107318	Lac-1	Lac-10	OK	107.766	112.384	0.0605271	0.185615	0.7926	0.860988	no
gene1603	gene1603	NGEG_RS0107505	NZ_AKCG01000003.1:107378-107705	Lac-1	Lac-10	OK	1124.38	699.396	-0.684946	-2.28562	0.00155	0.00571259	yes
gene1604	gene1604	NGEG_RS0107510	NZ_AKCG01000003.1:107786-108508	Lac-1	Lac-10	OK	263.041	302.421	0.201269	0.626593	0.3677	0.505597	no
gene1605	gene1605	NGEG_RS13060	NZ_AKCG01000003.1:107786-108508	Lac-1	Lac-10	OK	1015.91	1230.17	0.276081	0.249616	0.7471	0.831493	no
gene1606	gene1606	NGEG_RS0107520	NZ_AKCG01000003.1:108533-110390	Lac-1	Lac-10	OK	138.587	209.86	0.598636	2.1407	0.00245	0.00863084	yes
gene1607	gene1607	NGEG_RS0107525	NZ_AKCG01000003.1:110394-111318	Lac-1	Lac-10	OK	131.06	158.474	0.274015	0.920285	0.2053	0.325662	no
gene1608	gene1608	NGEG_RS0107530	NZ_AKCG01000003.1:111430-112535	Lac-1	Lac-10	OK	660.012	677.411	0.0375396	0.0467769	0.9445	0.957274	no
gene1609	gene1609	NGEG_RS0107535	NZ_AKCG01000003.1:111430-112535	Lac-1	Lac-10	OK	245.429	329.555	0.425215	1.42521	0.04335	0.0949221	no
gene161	gene161	NGEG_RS13890	NZ_AKCG01000001.1:127868-128856	Lac-1	Lac-10	OK	2408.12	1327.69	-0.858988	-1.34077	0.06215	0.126706	no
gene1610	gene1610	NGEG_RS0107540	NZ_AKCG01000003.1:112651-113002	Lac-1	Lac-10	OK	351.611	217.917	-0.690205	-2.04113	0.00455	0.0145942	yes
gene1611	gene1611	NGEG_RS0107545	NZ_AKCG01000003.1:113062-114508	Lac-1	Lac-10	OK	383.142	323.409	-0.244516	-0.859817	0.22385	0.348383	no
gene1612	gene1612	NGEG_RS0107550	NZ_AKCG01000003.1:114517-116014	Lac-1	Lac-10	OK	346.094	300.572	-0.203452	-0.71736	0.3064	0.440795	no
gene1613	gene1613	NGEG_RS0107555	NZ_AKCG01000003.1:116127-117291	Lac-1	Lac-10	OK	324.115	216.342	-0.583193	-2.06967	0.0039	0.0127744	yes
gene1614	gene1614	NGEG_RS0107560	NZ_AKCG01000003.1:117474-119499	Lac-1	Lac-10	OK	315.789	277.227	-0.187893	-0.651448	0.35075	0.490336	no
gene1615	gene1615	NGEG_RS0107565	NZ_AKCG01000003.1:119501-120475	Lac-1	Lac-10	OK	633.969	519.361	-0.287674	-0.528168	0.4513	0.587712	no
gene1616	gene1616	NGEG_RS0107570	NZ_AKCG01000003.1:119501-120475	Lac-1	Lac-10	OK	353.849	361.577	0.0311676	0.0954458	0.8927	0.922219	no
gene1617	gene1617	NGEG_RS0107575	NZ_AKCG01000003.1:120486-120966	Lac-1	Lac-10	OK	406.121	456.36	0.168262	0.549597	0.43515	0.571799	no
gene1618	gene1618	NGEG_RS0107580	NZ_AKCG01000003.1:121046-122123	Lac-1	Lac-10	OK	275.871	294.182	0.092712	0.331903	0.6392	0.746689	no
gene1619	gene1619	NGEG_RS0107585	NZ_AKCG01000003.1:122125-124387	Lac-1	Lac-10	OK	342.417	354.562	0.0502809	0.171321	0.8086	0.871205	no
gene162	gene162	NGEG_RS0100710	NZ_AKCG01000001.1:127868-128856	Lac-1	Lac-10	OK	1232.55	861.832	-0.516163	-1.13944	0.1128	0.205114	no
gene1620	gene1620	NGEG_RS0107590	NZ_AKCG01000003.1:124676-126401	Lac-1	Lac-10	OK	96.5784	87.4761	-0.142812	-0.0973462	0.89375	0.922219	no
gene1621	gene1621	NGEG_RS0107595	NZ_AKCG01000003.1:124676-126401	Lac-1	Lac-10	OK	351.638	350.522	-0.00458362	-0.0158622	0.981	0.985383	no
gene1622	gene1622	NGEG_RS0107600	NZ_AKCG01000003.1:126790-129103	Lac-1	Lac-10	OK	653.077	608.334	-0.102391	-0.157461	0.8272	0.882513	no
gene1623	gene1623	NGEG_RS0107605	NZ_AKCG01000003.1:126790-129103	Lac-1	Lac-10	OK	447.368	448.457	0.00350639	0.00884348	0.98945	0.992007	no
gene1624	gene1624	NGEG_RS0107610	NZ_AKCG01000003.1:126790-129103	Lac-1	Lac-10	OK	526.8	504.46	-0.0625176	-0.096281	0.89425	0.922219	no
gene1625	gene1625	NGEG_RS0107615	NZ_AKCG01000003.1:129115-129945	Lac-1	Lac-10	OK	518.086	477.125	-0.118825	-0.355671	0.61055	0.724168	no
gene1626	gene1626	NGEG_RS0107620	NZ_AKCG01000003.1:129115-129945	Lac-1	Lac-10	OK	290.195	298.304	0.0397638	0.0711361	0.9236	0.944608	no
gene1627	gene1627	NGEG_RS14800	NZ_AKCG01000003.1:130093-130274	Lac-1	Lac-10	OK	604.506	502.27	-0.267294	-0.617461	0.3828	0.521578	no
gene1628	gene1628	NGEG_RS0107625	NZ_AKCG01000003.1:130437-132532	Lac-1	Lac-10	OK	382.955	483.087	0.335106	0.997257	0.1543	0.261717	no
gene1629	gene1629	NGEG_RS0107630	NZ_AKCG01000003.1:130437-132532	Lac-1	Lac-10	OK	433.654	355.76	-0.285638	-0.462517	0.5172	0.646756	no
gene163	gene163	NGEG_RS12310	NZ_AKCG01000001.1:127868-128856	Lac-1	Lac-10	OK	2083.51	1578.84	-0.400153	-0.7518	0.28915	0.421124	no
gene1630	gene1630	NGEG_RS14805	NZ_AKCG01000003.1:132730-133107	Lac-1	Lac-10	OK	65.5406	52.6142	-0.316935	-0.715303	0.3042	0.438907	no
gene1631	gene1631	NGEG_RS14810	NZ_AKCG01000003.1:133279-133468	Lac-1	Lac-10	OK	246.933	232.929	-0.0842266	-0.169871	0.8112	0.87227	no
gene1632	gene1632	NGEG_RS14815	NZ_AKCG01000003.1:133801-134071	Lac-1	Lac-10	OK	134.342	99.7702	-0.429233	-0.989243	0.17115	0.282735	no
gene1633	gene1633	NGEG_RS0107645	NZ_AKCG01000003.1:134256-136464	Lac-1	Lac-10	OK	99.6068	77.3518	-0.364809	-1.28366	0.06895	0.137733	no
gene1634	gene1634	NGEG_RS0107650	NZ_AKCG01000003.1:136514-139578	Lac-1	Lac-10	OK	9.15847	6.51893	-0.490472	-0.126251	0.8344	0.887133	no
gene1635	gene1635	NGEG_RS13065	NZ_AKCG01000003.1:136514-139578	Lac-1	Lac-10	OK	208.621	85.7212	-1.28316	-4.5504	5e-05	0.000271162	yes
gene1636	gene1636	NGEG_RS13070	NZ_AKCG01000003.1:139770-140106	Lac-1	Lac-10	OK	6.941	9.86568	0.507276	0.60471	0.39195	0.529668	no
gene1637	gene1637	NGEG_RS0107670	NZ_AKCG01000003.1:140119-140593	Lac-1	Lac-10	OK	89.3544	45.6733	-0.96819	-2.46715	0.00115	0.0044646	yes
gene1638	gene1638	NGEG_RS0107675	NZ_AKCG01000003.1:140789-141797	Lac-1	Lac-10	OK	305.657	281.587	-0.118331	-0.423055	0.54795	0.672496	no
gene1639	gene1639	NGEG_RS0107680	NZ_AKCG01000003.1:142028-142265	Lac-1	Lac-10	OK	14134	13710.1	-0.043933	-0.155642	0.8294	0.883717	no
gene164	gene164	NGEG_RS13895	NZ_AKCG01000001.1:127868-128856	Lac-1	Lac-10	OK	1117.13	850.128	-0.394044	-0.168463	0.6308	0.740023	no
gene1640	gene1640	NGEG_RS0107685	NZ_AKCG01000003.1:142421-143669	Lac-1	Lac-10	OK	1875.69	1575.88	-0.251269	-0.815406	0.25745	0.387271	no
gene1641	gene1641	NGEG_RS0107690	NZ_AKCG01000003.1:144062-144907	Lac-1	Lac-10	OK	57.2864	332.864	2.53867	7.92253	5e-05	0.000271162	yes
gene1642	gene1642	NGEG_RS0107700	NZ_AKCG01000003.1:144967-145288	Lac-1	Lac-10	OK	46.1079	433.981	3.23454	7.49484	5e-05	0.000271162	yes
gene1643	gene1643	NGEG_RS13075	NZ_AKCG01000003.1:145641-146774	Lac-1	Lac-10	OK	105.248	57.2083	-0.879498	-2.9237	0.00015	0.000736012	yes
gene1644	gene1644	NGEG_RS13080	NZ_AKCG01000003.1:147175-148026	Lac-1	Lac-10	OK	116.489	95.8575	-0.281232	-0.886958	0.21705	0.339666	no
gene1645	gene1645	NGEG_RS13085	NZ_AKCG01000003.1:148179-149890	Lac-1	Lac-10	OK	124.044	79.4753	-0.642276	-0.0735405	0.7032	0.798079	no
gene1646	gene1646	NGEG_RS0107735	NZ_AKCG01000003.1:148179-149890	Lac-1	Lac-10	OK	2950.61	1478.25	-0.997119	-3.21313	5e-05	0.000271162	yes
gene1647	gene1647	NGEG_RS13090	NZ_AKCG01000003.1:150405-150972	Lac-1	Lac-10	OK	41.2053	121.882	1.56458	4.22972	5e-05	0.000271162	yes
gene1648	gene1648	NGEG_RS0107745	NZ_AKCG01000003.1:151193-152357	Lac-1	Lac-10	OK	65.7808	66.5052	0.0157998	0.0487338	0.94505	0.957439	no
gene1649	gene1649	NGEG_RS0107750	NZ_AKCG01000003.1:152937-154974	Lac-1	Lac-10	OK	1492.38	581.98	-1.35858	-4.42304	5e-05	0.000271162	yes
gene165	gene165	NGEG_RS12315	NZ_AKCG01000001.1:129104-129389	Lac-1	Lac-10	OK	21.1019	21.805	0.0472859	0.0652136	0.9321	0.949341	no
gene1650	gene1650	NGEG_RS0107755	NZ_AKCG01000003.1:155061-158590	Lac-1	Lac-10	OK	72.364	50.8617	-0.508694	-0.289939	0.6932	0.790049	no
gene1651	gene1651	NGEG_RS14820	NZ_AKCG01000003.1:155061-158590	Lac-1	Lac-10	OK	20.4639	26.1197	0.352053	0.030419	0.86695	0.909231	no
gene1652	gene1652	NGEG_RS0107760	NZ_AKCG01000003.1:155061-158590	Lac-1	Lac-10	OK	554.061	528.581	-0.0679216	-0.216987	0.7579	0.837109	no
gene1653	gene1653	NGEG_RS0107765	NZ_AKCG01000003.1:158688-160074	Lac-1	Lac-10	OK	52.6683	112.866	1.0996	3.58108	5e-05	0.000271162	yes
gene1654	gene1654	NGEG_RS13095	NZ_AKCG01000003.1:160144-160243	Lac-1	Lac-10	OK	0	419.727	inf	#NAME?	5e-05	0.000271162	yes
gene1655	gene1655	NGEG_RS0107775	NZ_AKCG01000003.1:160443-160779	Lac-1	Lac-10	OK	94.3218	387.882	2.03996	5.59721	5e-05	0.000271162	yes
gene1660	gene1660	NGEG_RS0107800	NZ_AKCG01000003.1:161292-163269	Lac-1	Lac-10	OK	101.59	117.092	0.204878	0.724166	0.307	0.441402	no
gene1661	gene1661	NGEG_RS0107805	NZ_AKCG01000003.1:163414-164254	Lac-1	Lac-10	OK	62.1437	85.6415	0.462703	1.41735	0.04785	0.102453	no
gene1662	gene1662	NGEG_RS0107810	NZ_AKCG01000003.1:164452-165484	Lac-1	Lac-10	OK	2837.53	1706.01	-0.734009	-2.36034	0.00055	0.00232504	yes
gene1663	gene1663	NGEG_RS0107815	NZ_AKCG01000003.1:165739-166465	Lac-1	Lac-10	OK	106.611	175.532	0.719378	2.32146	0.002	0.00718895	yes
gene1664	gene1664	NGEG_RS0107820	NZ_AKCG01000003.1:166534-166969	Lac-1	Lac-10	OK	681.992	440.306	-0.631248	-2.09282	0.0033	0.0110731	yes
gene1665	gene1665	NGEG_RS14825	NZ_AKCG01000003.1:167034-167181	Lac-1	Lac-10	OK	363.156	218.709	-0.731576	-1.14671	0.10825	0.198979	no
gene1666	gene1666	NGEG_RS0107825	NZ_AKCG01000003.1:167195-167573	Lac-1	Lac-10	OK	618.08	340.832	-0.858733	-2.81924	0.0003	0.0013663	yes
gene1667	gene1667	NGEG_RS0107830	NZ_AKCG01000003.1:167582-168392	Lac-1	Lac-10	OK	769.483	515.98	-0.576574	-2.04826	0.0039	0.0127744	yes
gene1668	gene1668	NGEG_RS0107835	NZ_AKCG01000003.1:168505-168820	Lac-1	Lac-10	OK	578.756	459.036	-0.334349	-1.02253	0.15	0.256358	no
gene1669	gene1669	NGEG_RS0107840	NZ_AKCG01000003.1:169031-170204	Lac-1	Lac-10	OK	100.754	101.913	0.0164932	0.0540811	0.9395	0.955339	no
gene167	gene167	NGEG_RS0100725	NZ_AKCG01000001.1:129844-130195	Lac-1	Lac-10	OK	3140.95	2884.89	-0.122685	-0.430071	0.53465	0.66215	no
gene1670	gene1670	NGEG_RS0107845	NZ_AKCG01000003.1:170354-171347	Lac-1	Lac-10	OK	116.127	110.417	-0.0727443	-0.233832	0.74225	0.828332	no
gene1671	gene1671	NGEG_RS13105	NZ_AKCG01000003.1:171423-171718	Lac-1	Lac-10	OK	1714.41	861.301	-0.993123	-3.44776	5e-05	0.000271162	yes
gene1672	gene1672	NGEG_RS0107850	NZ_AKCG01000003.1:171839-174599	Lac-1	Lac-10	OK	500.111	664.869	0.410822	1.32863	0.0643	0.129913	no
gene1673	gene1673	NGEG_RS0107855	NZ_AKCG01000003.1:174828-175821	Lac-1	Lac-10	OK	119.891	144.861	0.272943	0.920144	0.2002	0.319416	no
gene1674	gene1674	NGEG_RS0107860	NZ_AKCG01000003.1:175979-177407	Lac-1	Lac-10	OK	876.423	902.038	0.0415612	0.136478	0.84195	0.89171	no
gene1675	gene1675	NGEG_RS0107865	NZ_AKCG01000003.1:177588-179475	Lac-1	Lac-10	OK	106.051	236.907	1.15956	4.06902	5e-05	0.000271162	yes
gene1676	gene1676	NGEG_RS0107870	NZ_AKCG01000003.1:179542-180127	Lac-1	Lac-10	OK	48.5387	90.4861	0.89856	2.45416	0.00065	0.00269255	yes
gene1677	gene1677	NGEG_RS14830	NZ_AKCG01000003.1:180448-180574	Lac-1	Lac-10	OK	939.237	712.476	-0.398648	-0.761189	0.28245	0.414294	no
gene1678	gene1678	NGEG_RS0107880	NZ_AKCG01000003.1:180871-181645	Lac-1	Lac-10	OK	716.873	380.257	-0.914744	-3.2655	5e-05	0.000271162	yes
gene1679	gene1679	NGEG_RS0107885	NZ_AKCG01000003.1:181744-182368	Lac-1	Lac-10	OK	267.303	171.332	-0.641677	-2.12275	0.00365	0.0120674	yes
gene168	gene168	NGEG_RS0100730	NZ_AKCG01000001.1:130201-130975	Lac-1	Lac-10	OK	1204.91	832.156	-0.534001	-1.82476	0.0093	0.026527	yes
gene1680	gene1680	NGEG_RS0107890	NZ_AKCG01000003.1:182462-183038	Lac-1	Lac-10	OK	15.9818	17.3676	0.119973	0.261081	0.71635	0.80668	no
gene1682	gene1682	NGEG_RS0107900	NZ_AKCG01000003.1:183193-184370	Lac-1	Lac-10	OK	25.0211	39.3718	0.654019	1.85205	0.0099	0.0277897	yes
gene1683	gene1683	NGEG_RS14835	NZ_AKCG01000003.1:183193-184370	Lac-1	Lac-10	NOTEST	0	0	0	0	1	1	no
gene1684	gene1684	NGEG_RS14840	NZ_AKCG01000003.1:184429-186264	Lac-1	Lac-10	OK	110.77	89.5858	-0.306222	-0.64107	0.35745	0.497453	no
gene1685	gene1685	NGEG_RS0107910	NZ_AKCG01000003.1:184429-186264	Lac-1	Lac-10	OK	132.012	104.777	-0.333342	-0.893492	0.20055	0.319768	no
gene1686	gene1686	NGEG_RS0107915	NZ_AKCG01000003.1:186405-186963	Lac-1	Lac-10	OK	2137.12	1535.48	-0.476976	-1.63466	0.019	0.0481424	yes
gene1687	gene1687	NGEG_RS0107920	NZ_AKCG01000003.1:187018-187765	Lac-1	Lac-10	OK	1739.3	1282.55	-0.439491	-1.48015	0.0393	0.0877949	no
gene1688	gene1688	NGEG_RS0107925	NZ_AKCG01000003.1:187767-188565	Lac-1	Lac-10	OK	1335.1	964.439	-0.469186	-1.60131	0.0224	0.0549011	no
gene1689	gene1689	NGEG_RS0107930	NZ_AKCG01000003.1:188620-189805	Lac-1	Lac-10	OK	710.369	526.574	-0.431933	-1.4889	0.03185	0.0734749	no
gene169	gene169	NGEG_RS0100735	NZ_AKCG01000001.1:131133-131661	Lac-1	Lac-10	OK	220.067	131.709	-0.740593	-2.30611	0.00135	0.00508925	yes
gene1690	gene1690	NGEG_RS0107935	NZ_AKCG01000003.1:189839-191180	Lac-1	Lac-10	OK	577.244	448.999	-0.362468	-1.26754	0.07885	0.154025	no
gene1691	gene1691	NGEG_RS0107940	NZ_AKCG01000003.1:191236-193615	Lac-1	Lac-10	OK	1197.71	768.176	-0.640764	-2.05872	0.0039	0.0127744	yes
gene1692	gene1692	NGEG_RS0107945	NZ_AKCG01000003.1:193623-194181	Lac-1	Lac-10	OK	1987.16	1112.84	-0.836459	-2.90047	5e-05	0.000271162	yes
gene1693	gene1693	NGEG_RS0107950	NZ_AKCG01000003.1:194213-195257	Lac-1	Lac-10	OK	680.826	507.402	-0.424158	-1.48275	0.035	0.0794812	no
gene1694	gene1694	NGEG_RS0107955	NZ_AKCG01000003.1:195292-195742	Lac-1	Lac-10	OK	998.115	815.12	-0.292194	-1.04744	0.13605	0.237862	no
gene1695	gene1695	NGEG_RS0107960	NZ_AKCG01000003.1:195949-196636	Lac-1	Lac-10	OK	218.628	222.664	0.0263901	0.084347	0.90255	0.928455	no
gene1696	gene1696	NGEG_RS0107965	NZ_AKCG01000003.1:196678-197455	Lac-1	Lac-10	OK	371.409	318.292	-0.222657	-0.791934	0.25655	0.386303	no
gene1697	gene1697	NGEG_RS0107970	NZ_AKCG01000003.1:197917-199309	Lac-1	Lac-10	OK	248.789	189.276	-0.394428	-1.40999	0.0476	0.102006	no
gene1698	gene1698	NGEG_RS0107975	NZ_AKCG01000003.1:199387-200647	Lac-1	Lac-10	OK	145.659	86.5141	-0.751591	-2.49663	0.0007	0.00286606	yes
gene1699	gene1699	NGEG_RS0107980	NZ_AKCG01000003.1:200751-203589	Lac-1	Lac-10	OK	600.229	452.328	-0.408146	-1.32051	0.0605	0.123957	no
gene17	gene17	NGEG_RS13800	NZ_AKCG01000001.1:7726-7931	Lac-1	Lac-10	OK	133.938	112.577	-0.250652	-0.47614	0.50085	0.63388	no
gene170	gene170	NGEG_RS0100740	NZ_AKCG01000001.1:131763-132420	Lac-1	Lac-10	OK	734.866	414.795	-0.825082	-2.91803	5e-05	0.000271162	yes
gene1700	gene1700	NGEG_RS0107985	NZ_AKCG01000003.1:203665-204130	Lac-1	Lac-10	OK	412.926	207.989	-0.989377	-3.0543	5e-05	0.000271162	yes
gene1701	gene1701	NGEG_RS14845	NZ_AKCG01000003.1:204137-204215	Lac-1	Lac-10	OK	63.2331	75.5433	0.256624	2.88911	0.6797	0.78153	no
gene1702	gene1702	NGEG_RS14850	NZ_AKCG01000003.1:204577-204793	Lac-1	Lac-10	OK	179.712	159.286	-0.174067	-0.389264	0.6032	0.718206	no
gene1703	gene1703	NGEG_RS0107995	NZ_AKCG01000003.1:204996-205794	Lac-1	Lac-10	OK	183.748	154.847	-0.246891	-0.831729	0.25665	0.386303	no
gene1704	gene1704	NGEG_RS14855	NZ_AKCG01000003.1:206179-207294	Lac-1	Lac-10	OK	1224.84	858.142	-0.5133	-0.0177139	0.7487	0.832411	no
gene1705	gene1705	NGEG_RS0108000	NZ_AKCG01000003.1:206179-207294	Lac-1	Lac-10	OK	47343.8	47343	-2.47632e-05	-6.38751e-05	0.99995	0.99995	no
gene1706	gene1706	NGEG_RS14860	NZ_AKCG01000003.1:207295-207475	Lac-1	Lac-10	OK	16.5486	35.5205	1.10194	0.90874	0.2017	0.320774	no
gene1707	gene1707	NGEG_RS14865	NZ_AKCG01000003.1:207477-207757	Lac-1	Lac-10	OK	228.544	174.125	-0.392354	-0.707333	0.34185	0.481432	no
gene1708	gene1708	NGEG_RS14870	NZ_AKCG01000003.1:207477-207757	Lac-1	Lac-10	OK	1266.82	836.539	-0.598711	-0.88022	0.28535	0.417136	no
gene1709	gene1709	NGEG_RS14875	NZ_AKCG01000003.1:207758-207926	Lac-1	Lac-10	OK	4274.16	2010.87	-1.08782	-3.23016	5e-05	0.000271162	yes
gene171	gene171	NGEG_RS0100745	NZ_AKCG01000001.1:132500-132824	Lac-1	Lac-10	OK	225.392	196.033	-0.20134	-0.578684	0.42695	0.564322	no
gene1710	gene1710	NGEG_RS0108005	NZ_AKCG01000003.1:207983-208904	Lac-1	Lac-10	OK	2406.57	1659.54	-0.536198	-1.74753	0.01465	0.0384601	yes
gene1711	gene1711	NGEG_RS0108010	NZ_AKCG01000003.1:208907-209171	Lac-1	Lac-10	OK	8232.67	5641.76	-0.545216	-1.91944	0.00765	0.022522	yes
gene1712	gene1712	NGEG_RS0108015	NZ_AKCG01000003.1:209174-209990	Lac-1	Lac-10	OK	3174.66	1845.03	-0.782955	-2.53615	0.00055	0.00232504	yes
gene1713	gene1713	NGEG_RS0108020	NZ_AKCG01000003.1:210018-210732	Lac-1	Lac-10	OK	1085.31	754.689	-0.524154	-1.83148	0.00965	0.0274304	yes
gene1714	gene1714	NGEG_RS0108025	NZ_AKCG01000003.1:210878-211247	Lac-1	Lac-10	OK	4528.12	16378.7	1.85483	6.12958	5e-05	0.000271162	yes
gene1715	gene1715	NGEG_RS0108030	NZ_AKCG01000003.1:211270-212257	Lac-1	Lac-10	OK	2956.44	10642.2	1.84787	6.05697	5e-05	0.000271162	yes
gene1716	gene1716	NGEG_RS0108035	NZ_AKCG01000003.1:212282-212903	Lac-1	Lac-10	OK	3803.8	12585.5	1.72625	5.63244	5e-05	0.000271162	yes
gene1717	gene1717	NGEG_RS0108040	NZ_AKCG01000003.1:212922-213318	Lac-1	Lac-10	OK	4787.8	15143.5	1.66126	5.59753	5e-05	0.000271162	yes
gene1718	gene1718	NGEG_RS0108045	NZ_AKCG01000003.1:213337-213700	Lac-1	Lac-10	OK	5055.44	12094.1	1.25839	4.11647	5e-05	0.000271162	yes
gene1719	gene1719	NGEG_RS13120	NZ_AKCG01000003.1:213765-213879	Lac-1	Lac-10	OK	29190.9	86371.6	1.56504	5.46179	5e-05	0.000271162	yes
gene172	gene172	NGEG_RS0100750	NZ_AKCG01000001.1:133086-135264	Lac-1	Lac-10	OK	42.5202	82.8032	0.961537	3.26256	5e-05	0.000271162	yes
gene1720	gene1720	NGEG_RS0108050	NZ_AKCG01000003.1:213899-214118	Lac-1	Lac-10	OK	3466.15	10813.6	1.64144	5.74115	5e-05	0.000271162	yes
gene1721	gene1721	NGEG_RS0108055	NZ_AKCG01000003.1:214122-215433	Lac-1	Lac-10	OK	1312.94	4794.61	1.86861	6.11715	5e-05	0.000271162	yes
gene1722	gene1722	NGEG_RS0108060	NZ_AKCG01000003.1:215444-215879	Lac-1	Lac-10	OK	3161.14	13491.2	2.09351	6.9335	5e-05	0.000271162	yes
gene1723	gene1723	NGEG_RS0108065	NZ_AKCG01000003.1:215880-216577	Lac-1	Lac-10	OK	7537.26	42227.8	2.48608	3.46279	5e-05	0.000271162	yes
gene1724	gene1724	NGEG_RS0108070	NZ_AKCG01000003.1:215880-216577	Lac-1	Lac-10	OK	2776.26	15725.3	2.50187	7.97293	5e-05	0.000271162	yes
gene1725	gene1725	NGEG_RS0108075	NZ_AKCG01000003.1:216595-216949	Lac-1	Lac-10	OK	2824.77	16311.4	2.52967	8.56939	5e-05	0.000271162	yes
gene1726	gene1726	NGEG_RS0108080	NZ_AKCG01000003.1:216962-217496	Lac-1	Lac-10	OK	2310.65	15627.6	2.75773	9.64166	5e-05	0.000271162	yes
gene1727	gene1727	NGEG_RS0108085	NZ_AKCG01000003.1:217509-217902	Lac-1	Lac-10	OK	1618.26	11560.6	2.83671	9.66731	5e-05	0.000271162	yes
gene1728	gene1728	NGEG_RS0108090	NZ_AKCG01000003.1:217917-218223	Lac-1	Lac-10	OK	2857.91	24355.2	3.0912	10.6807	5e-05	0.000271162	yes
gene1729	gene1729	NGEG_RS0108095	NZ_AKCG01000003.1:218225-218765	Lac-1	Lac-10	OK	1784.68	17520.5	3.29531	11.4439	5e-05	0.000271162	yes
gene173	gene173	NGEG_RS13900	NZ_AKCG01000001.1:135395-135446	Lac-1	Lac-10	NOTEST	0	0	0	0	1	1	no
gene1730	gene1730	NGEG_RS0108100	NZ_AKCG01000003.1:218774-219098	Lac-1	Lac-10	OK	2979.91	25673.4	3.10693	11.101	5e-05	0.000271162	yes
gene1731	gene1731	NGEG_RS0108105	NZ_AKCG01000003.1:219109-219478	Lac-1	Lac-10	OK	1643.22	13235.8	3.00985	10.2175	5e-05	0.000271162	yes
gene1732	gene1732	NGEG_RS0108110	NZ_AKCG01000003.1:219699-221246	Lac-1	Lac-10	OK	4414.93	33245.9	2.91272	4.00337	5e-05	0.000271162	yes
gene1733	gene1733	NGEG_RS0108115	NZ_AKCG01000003.1:219699-221246	Lac-1	Lac-10	OK	7562.92	56637.2	2.90473	3.12962	0.0001	0.000514137	yes
gene1734	gene1734	NGEG_RS0108120	NZ_AKCG01000003.1:219699-221246	Lac-1	Lac-10	OK	2546.5	20519.5	3.01041	5.9025	5e-05	0.000271162	yes
gene1735	gene1735	NGEG_RS0108125	NZ_AKCG01000003.1:219699-221246	Lac-1	Lac-10	OK	1301.07	13286.1	3.35215	7.36413	5e-05	0.000271162	yes
gene1736	gene1736	NGEG_RS0108130	NZ_AKCG01000003.1:221255-221585	Lac-1	Lac-10	OK	1808.62	19285.7	3.41457	11.6061	5e-05	0.000271162	yes
gene1737	gene1737	NGEG_RS0108135	NZ_AKCG01000003.1:221593-221872	Lac-1	Lac-10	OK	2254.15	26444.1	3.55229	11.8807	5e-05	0.000271162	yes
gene1738	gene1738	NGEG_RS0108140	NZ_AKCG01000003.1:221877-222711	Lac-1	Lac-10	OK	1006.94	12013.6	3.57662	12.1743	5e-05	0.000271162	yes
gene1739	gene1739	NGEG_RS0108145	NZ_AKCG01000003.1:222716-224292	Lac-1	Lac-10	OK	2054.36	23980.8	3.54512	4.88707	5e-05	0.000271162	yes
gene174	gene174	NGEG_RS0100755	NZ_AKCG01000001.1:135526-135850	Lac-1	Lac-10	OK	61.5486	132.038	1.10115	2.55686	0.0005	0.00215043	yes
gene1740	gene1740	NGEG_RS0108150	NZ_AKCG01000003.1:222716-224292	Lac-1	Lac-10	OK	1447.21	16795.9	3.53676	7.74192	5e-05	0.000271162	yes
gene1741	gene1741	NGEG_RS0108155	NZ_AKCG01000003.1:222716-224292	Lac-1	Lac-10	OK	1493.47	13681.1	3.19545	7.0526	5e-05	0.000271162	yes
gene1742	gene1742	NGEG_RS14880	NZ_AKCG01000003.1:224329-224458	Lac-1	Lac-10	OK	106.022	320.584	1.59634	1.53553	0.0303	0.070491	no
gene1743	gene1743	NGEG_RS13125	NZ_AKCG01000003.1:224509-224701	Lac-1	Lac-10	OK	52.1154	57.0874	0.131462	0.164385	0.81015	0.871953	no
gene1744	gene1744	NGEG_RS0108160	NZ_AKCG01000003.1:225077-225389	Lac-1	Lac-10	OK	4539.62	27058.7	2.57545	8.60205	5e-05	0.000271162	yes
gene1745	gene1745	NGEG_RS0108165	NZ_AKCG01000003.1:225406-226591	Lac-1	Lac-10	NOTEST	0	0	0	0	1	1	no
gene1746	gene1746	NGEG_RS0108170	NZ_AKCG01000003.1:226678-228784	Lac-1	Lac-10	OK	1325.03	9099.65	2.77978	9.42408	5e-05	0.000271162	yes
gene1747	gene1747	NGEG_RS0108175	NZ_AKCG01000003.1:228802-229273	Lac-1	Lac-10	OK	2028.45	12634.4	2.63891	9.0983	5e-05	0.000271162	yes
gene1748	gene1748	NGEG_RS0108180	NZ_AKCG01000003.1:229390-229762	Lac-1	Lac-10	OK	1672.14	8504.9	2.3466	8.03176	5e-05	0.000271162	yes
gene1749	gene1749	NGEG_RS13130	NZ_AKCG01000003.1:229940-230090	Lac-1	Lac-10	OK	276.78	199.935	-0.469209	-0.702776	0.3119	0.447406	no
gene175	gene175	NGEG_RS0100760	NZ_AKCG01000001.1:135882-136854	Lac-1	Lac-10	OK	11.1758	21.9642	0.974783	2.34594	0.00175	0.00637371	yes
gene1750	gene1750	NGEG_RS0108190	NZ_AKCG01000003.1:230096-230903	Lac-1	Lac-10	OK	38.2754	23.4208	-0.70863	-1.89619	0.0091	0.0260466	yes
gene1751	gene1751	NGEG_RS0108195	NZ_AKCG01000003.1:230997-231240	Lac-1	Lac-10	OK	27.564	8.58965	-1.68212	-1.82847	0.03185	0.0734749	no
gene1752	gene1752	NGEG_RS0108205	NZ_AKCG01000003.1:231477-232107	Lac-1	Lac-10	OK	13.8253	9.57796	-0.529517	-0.990139	0.1565	0.264349	no
gene1753	gene1753	NGEG_RS13135	NZ_AKCG01000003.1:232124-232538	Lac-1	Lac-10	OK	1.60114	5.99051	1.90358	1.60999	0.0601	0.123445	no
gene1754	gene1754	NGEG_RS0108215	NZ_AKCG01000003.1:232826-237002	Lac-1	Lac-10	OK	613.089	1853.9	1.5964	5.23908	5e-05	0.000271162	yes
gene1755	gene1755	NGEG_RS0108220	NZ_AKCG01000003.1:237154-241333	Lac-1	Lac-10	OK	575.91	1708.29	1.56864	5.11066	5e-05	0.000271162	yes
gene1756	gene1756	NGEG_RS0108225	NZ_AKCG01000003.1:241523-241895	Lac-1	Lac-10	OK	11838.2	32261.6	1.44637	4.72596	5e-05	0.000271162	yes
gene1757	gene1757	NGEG_RS0108230	NZ_AKCG01000003.1:241952-242453	Lac-1	Lac-10	OK	9421.99	24351.3	1.36989	4.54947	5e-05	0.000271162	yes
gene1758	gene1758	NGEG_RS0108235	NZ_AKCG01000003.1:242680-243810	Lac-1	Lac-10	OK	8157.04	15510.1	0.927089	2.52718	0.0004	0.0017477	yes
gene1759	gene1759	NGEG_RS0108240	NZ_AKCG01000003.1:242680-243810	Lac-1	Lac-10	OK	8423.7	14430.8	0.776621	1.53678	0.0253	0.060922	no
gene176	gene176	NGEG_RS0100770	NZ_AKCG01000001.1:137110-138067	Lac-1	Lac-10	OK	7.45679	6.59032	-0.178207	-0.366034	0.60485	0.719824	no
gene1760	gene1760	NGEG_RS0108245	NZ_AKCG01000003.1:243910-244447	Lac-1	Lac-10	OK	982.882	1832.29	0.898557	3.14775	5e-05	0.000271162	yes
gene1761	gene1761	NGEG_RS0108250	NZ_AKCG01000003.1:244448-244727	Lac-1	Lac-10	OK	1059.03	2390.43	1.17452	3.88568	5e-05	0.000271162	yes
gene1763	gene1763	NGEG_RS0108260	NZ_AKCG01000003.1:244923-246108	Lac-1	Lac-10	NOTEST	0	0	0	0	1	1	no
gene1767	gene1767	NGEG_RS0108280	NZ_AKCG01000003.1:246524-246776	Lac-1	Lac-10	OK	310.904	205.42	-0.597896	-1.49321	0.03515	0.0797486	no
gene1768	gene1768	NGEG_RS0108285	NZ_AKCG01000003.1:246898-247468	Lac-1	Lac-10	OK	416.87	302.156	-0.464307	-1.56559	0.02815	0.0665445	no
gene1769	gene1769	NGEG_RS0108290	NZ_AKCG01000003.1:247570-247909	Lac-1	Lac-10	OK	40.6068	101.828	1.32634	3.30995	5e-05	0.000271162	yes
gene177	gene177	NGEG_RS0100775	NZ_AKCG01000001.1:138179-140195	Lac-1	Lac-10	OK	207.98	158.801	-0.389229	-1.38292	0.0523	0.109888	no
gene1770	gene1770	NGEG_RS0108295	NZ_AKCG01000003.1:247922-248735	Lac-1	Lac-10	OK	2282.86	2013.91	-0.180841	-0.58753	0.39395	0.531789	no
gene1771	gene1771	NGEG_RS14885	NZ_AKCG01000003.1:248821-249618	Lac-1	Lac-10	OK	33.0442	34.5365	0.0637231	0.167276	0.8133	0.873325	no
gene1772	gene1772	NGEG_RS0108305	NZ_AKCG01000003.1:249704-252011	Lac-1	Lac-10	OK	398.566	375.578	-0.0857071	-0.287425	0.6807	0.78153	no
gene1773	gene1773	NGEG_RS0108310	NZ_AKCG01000003.1:252088-252550	Lac-1	Lac-10	OK	575.461	455.953	-0.335834	-1.12422	0.11065	0.202096	no
gene1774	gene1774	NGEG_RS0108315	NZ_AKCG01000003.1:252575-253763	Lac-1	Lac-10	OK	113.605	150.794	0.408549	1.41393	0.04925	0.104725	no
gene1775	gene1775	NGEG_RS0108320	NZ_AKCG01000003.1:253853-259068	Lac-1	Lac-10	OK	263.432	284.977	0.113413	0.203261	0.7721	0.847392	no
gene1776	gene1776	NGEG_RS0108325	NZ_AKCG01000003.1:253853-259068	Lac-1	Lac-10	OK	161.851	216.691	0.420973	0.823025	0.25075	0.380199	no
gene1777	gene1777	NGEG_RS0108330	NZ_AKCG01000003.1:253853-259068	Lac-1	Lac-10	OK	275.052	332.75	0.274735	0.306218	0.65735	0.76425	no
gene1778	gene1778	NGEG_RS0108335	NZ_AKCG01000003.1:253853-259068	Lac-1	Lac-10	OK	180.96	271.56	0.585597	0.916383	0.1926	0.309286	no
gene1779	gene1779	NGEG_RS0108340	NZ_AKCG01000003.1:259146-260073	Lac-1	Lac-10	OK	245.236	419.174	0.773378	2.74175	0.0001	0.000514137	yes
gene178	gene178	NGEG_RS0100780	NZ_AKCG01000001.1:140290-142026	Lac-1	Lac-10	OK	461.009	254.21	-0.858772	-2.66922	0.00015	0.000736012	yes
gene1780	gene1780	NGEG_RS0108345	NZ_AKCG01000003.1:260160-260706	Lac-1	Lac-10	OK	1243.96	1196.33	-0.0563277	-0.198734	0.78275	0.856093	no
gene1781	gene1781	NGEG_RS0108350	NZ_AKCG01000003.1:260733-262071	Lac-1	Lac-10	OK	3467.22	2179.81	-0.669574	-2.18765	0.00265	0.0091785	yes
gene1782	gene1782	NGEG_RS0108355	NZ_AKCG01000003.1:262491-263142	Lac-1	Lac-10	OK	244.689	242.638	-0.0121452	-0.0398221	0.9546	0.965532	no
gene1783	gene1783	NGEG_RS0108360	NZ_AKCG01000003.1:263204-263663	Lac-1	Lac-10	OK	605.167	471.149	-0.36115	-1.21826	0.0849	0.163518	no
gene1784	gene1784	NGEG_RS0108365	NZ_AKCG01000003.1:263672-264593	Lac-1	Lac-10	OK	590.605	509.632	-0.21274	-0.755575	0.28465	0.416898	no
gene1785	gene1785	NGEG_RS0108375	NZ_AKCG01000003.1:264827-265670	Lac-1	Lac-10	OK	547.916	381.526	-0.522174	-1.88482	0.0077	0.0226422	yes
gene1786	gene1786	NGEG_RS13160	NZ_AKCG01000003.1:266187-266424	Lac-1	Lac-10	OK	33.4614	27.4944	-0.283362	-0.368991	0.601	0.717206	no
gene1787	gene1787	NGEG_RS13165	NZ_AKCG01000003.1:266471-267062	Lac-1	Lac-10	OK	143.736	112.992	-0.347202	-1.02694	0.1436	0.247818	no
gene1788	gene1788	NGEG_RS0108390	NZ_AKCG01000003.1:267327-267879	Lac-1	Lac-10	OK	112.549	60.9195	-0.885577	-2.49539	0.0006	0.00251066	yes
gene1789	gene1789	NGEG_RS0108400	NZ_AKCG01000003.1:268116-269589	Lac-1	Lac-10	OK	67.5537	61.1999	-0.142505	-0.449398	0.5171	0.646756	no
gene179	gene179	NGEG_RS0100785	NZ_AKCG01000001.1:140290-142026	Lac-1	Lac-10	OK	789.102	376.203	-1.0687	-1.74217	0.01405	0.0371611	yes
gene1790	gene1790	NGEG_RS14890	NZ_AKCG01000003.1:269822-271175	Lac-1	Lac-10	OK	212.758	215.781	0.020358	0.0727957	0.917	0.939412	no
gene1791	gene1791	NGEG_RS0108420	NZ_AKCG01000003.1:271257-271551	Lac-1	Lac-10	OK	326.556	366.942	0.168219	0.475934	0.5021	0.635065	no
gene1792	gene1792	NGEG_RS13180	NZ_AKCG01000003.1:271857-272007	Lac-1	Lac-10	OK	1502.94	939.194	-0.678291	-1.74173	0.0221	0.0542734	no
gene1793	gene1793	NGEG_RS0108430	NZ_AKCG01000003.1:272024-272222	Lac-1	Lac-10	OK	2678.64	1098.22	-1.28633	-3.8321	5e-05	0.000271162	yes
gene1794	gene1794	NGEG_RS0108435	NZ_AKCG01000003.1:272231-273248	Lac-1	Lac-10	OK	611.741	285.272	-1.10058	-3.8854	5e-05	0.000271162	yes
gene1795	gene1795	NGEG_RS0108440	NZ_AKCG01000003.1:273346-274561	Lac-1	Lac-10	OK	2428.42	1743.93	-0.477678	-1.53136	0.0305	0.0708896	no
gene1796	gene1796	NGEG_RS14895	NZ_AKCG01000003.1:274813-275096	Lac-1	Lac-10	OK	303.369	207.425	-0.548483	-1.44519	0.04025	0.0895934	no
gene1797	gene1797	NGEG_RS0108445	NZ_AKCG01000003.1:275114-276239	Lac-1	Lac-10	OK	211.444	190.52	-0.150331	-0.522516	0.46805	0.60087	no
gene1798	gene1798	NGEG_RS0108450	NZ_AKCG01000003.1:276301-278303	Lac-1	Lac-10	OK	274.221	217.871	-0.331867	-0.770964	0.2818	0.413831	no
gene1799	gene1799	NGEG_RS0108455	NZ_AKCG01000003.1:276301-278303	Lac-1	Lac-10	OK	290.442	282.751	-0.0387168	-0.102279	0.8842	0.919679	no
gene18	gene18	NGEG_RS0100080	NZ_AKCG01000001.1:8145-9575	Lac-1	Lac-10	OK	87.1517	108.304	0.313483	0.624923	0.3919	0.529668	no
gene180	gene180	NGEG_RS0100790	NZ_AKCG01000001.1:142093-142735	Lac-1	Lac-10	OK	873.894	388.044	-1.17124	-4.12276	5e-05	0.000271162	yes
gene1800	gene1800	NGEG_RS0108460	NZ_AKCG01000003.1:278333-280607	Lac-1	Lac-10	OK	172.477	148.175	-0.219101	-0.77967	0.26835	0.400167	no
gene1801	gene1801	NGEG_RS0108465	NZ_AKCG01000003.1:280721-281738	Lac-1	Lac-10	OK	478.235	212.459	-1.17054	-4.131	5e-05	0.000271162	yes
gene1802	gene1802	NGEG_RS0108470	NZ_AKCG01000003.1:281738-282779	Lac-1	Lac-10	OK	291.503	135.285	-1.10751	-3.84524	5e-05	0.000271162	yes
gene1803	gene1803	NGEG_RS0108475	NZ_AKCG01000003.1:282883-283750	Lac-1	Lac-10	OK	216.712	119.6	-0.857562	-2.80126	5e-05	0.000271162	yes
gene1804	gene1804	NGEG_RS0108485	NZ_AKCG01000003.1:283888-284446	Lac-1	Lac-10	OK	796.497	268.12	-1.57079	-5.29974	5e-05	0.000271162	yes
gene1805	gene1805	NGEG_RS0108490	NZ_AKCG01000003.1:284489-286508	Lac-1	Lac-10	OK	1694.68	472.44	-1.84281	-6.00342	5e-05	0.000271162	yes
gene1806	gene1806	NGEG_RS0108495	NZ_AKCG01000003.1:286702-287824	Lac-1	Lac-10	OK	1425.22	919.972	-0.631519	-2.10391	0.00425	0.0138475	yes
gene1807	gene1807	NGEG_RS0108500	NZ_AKCG01000003.1:287957-288537	Lac-1	Lac-10	OK	92.5804	99.3483	0.101788	0.169814	0.81895	0.875979	no
gene1808	gene1808	NGEG_RS14900	NZ_AKCG01000003.1:287957-288537	Lac-1	Lac-10	OK	1666.57	1445.75	-0.205065	-0.607237	0.42845	0.565399	no
gene181	gene181	NGEG_RS0100795	NZ_AKCG01000001.1:142796-144642	Lac-1	Lac-10	OK	343.124	235.357	-0.54388	-1.15524	0.11725	0.211804	no
gene1810	gene1810	NGEG_RS0108515	NZ_AKCG01000004.1:411-701	Lac-1	Lac-10	NOTEST	0	0	0	0	1	1	no
gene1811	gene1811	NGEG_RS0108520	NZ_AKCG01000004.1:859-2044	Lac-1	Lac-10	OK	163.754	310.785	0.924382	3.23681	5e-05	0.000271162	yes
gene1812	gene1812	NGEG_RS0108525	NZ_AKCG01000004.1:2110-4267	Lac-1	Lac-10	OK	625.037	437.92	-0.513276	-1.70665	0.01585	0.0413035	yes
gene1813	gene1813	NGEG_RS0108530	NZ_AKCG01000004.1:4359-4566	Lac-1	Lac-10	OK	3347.35	2279.88	-0.554063	-1.75707	0.01405	0.0371611	yes
gene1814	gene1814	NGEG_RS0108535	NZ_AKCG01000004.1:4623-5241	Lac-1	Lac-10	OK	969.337	743.149	-0.383347	-1.36371	0.05515	0.114706	no
gene1815	gene1815	NGEG_RS0108540	NZ_AKCG01000004.1:5368-5968	Lac-1	Lac-10	OK	531.201	465.967	-0.189031	-0.667221	0.3353	0.474369	no
gene1816	gene1816	NGEG_RS0108545	NZ_AKCG01000004.1:6013-6823	Lac-1	Lac-10	OK	64.0144	50.2841	-0.348294	-1.00888	0.15535	0.262777	no
gene1817	gene1817	NGEG_RS13190	NZ_AKCG01000004.1:6855-6966	Lac-1	Lac-10	OK	31.7558	48.7951	0.619713	0.252031	0.64605	0.752558	no
gene1818	gene1818	NGEG_RS0108555	NZ_AKCG01000004.1:7127-8483	Lac-1	Lac-10	OK	95.0808	254.183	1.41864	4.80175	5e-05	0.000271162	yes
gene1819	gene1819	NGEG_RS0108560	NZ_AKCG01000004.1:8614-9088	Lac-1	Lac-10	OK	393.844	333.312	-0.240753	-0.778849	0.27465	0.405983	no
gene182	gene182	NGEG_RS0100800	NZ_AKCG01000001.1:142796-144642	Lac-1	Lac-10	OK	440.717	364.42	-0.27425	-0.446217	0.5415	0.666897	no
gene1820	gene1820	NGEG_RS14905	NZ_AKCG01000004.1:9296-10594	Lac-1	Lac-10	OK	33.4439	26.9414	-0.311919	-0.886135	0.20505	0.325474	no
gene1821	gene1821	NGEG_RS14910	NZ_AKCG01000004.1:10815-11670	Lac-1	Lac-10	OK	93.1252	59.8256	-0.638408	-1.88014	0.00845	0.0244408	yes
gene1822	gene1822	NGEG_RS0108575	NZ_AKCG01000004.1:11866-12536	Lac-1	Lac-10	OK	73.2822	25.7911	-1.50659	-3.95095	5e-05	0.000271162	yes
gene1823	gene1823	NGEG_RS0108580	NZ_AKCG01000004.1:12560-13253	Lac-1	Lac-10	OK	746.973	214.668	-1.79895	-6.10209	5e-05	0.000271162	yes
gene1824	gene1824	NGEG_RS0108590	NZ_AKCG01000004.1:13530-17007	Lac-1	Lac-10	OK	195.474	146.042	-0.420591	-0.779014	0.2752	0.40631	no
gene1825	gene1825	NGEG_RS0108595	NZ_AKCG01000004.1:13530-17007	Lac-1	Lac-10	OK	194.073	170.486	-0.186948	-0.406507	0.56745	0.689706	no
gene1826	gene1826	NGEG_RS0108600	NZ_AKCG01000004.1:13530-17007	Lac-1	Lac-10	OK	654.408	527.672	-0.31055	-0.571217	0.41775	0.554831	no
gene1827	gene1827	NGEG_RS0108605	NZ_AKCG01000004.1:17010-18723	Lac-1	Lac-10	OK	397.842	336.498	-0.241598	-0.566633	0.4168	0.554298	no
gene1828	gene1828	NGEG_RS0108610	NZ_AKCG01000004.1:17010-18723	Lac-1	Lac-10	OK	163.304	184.447	0.175653	0.341257	0.63165	0.740669	no
gene1829	gene1829	NGEG_RS14915	NZ_AKCG01000004.1:17010-18723	Lac-1	Lac-10	OK	228.285	169.755	-0.427376	-0.288165	0.6808	0.78153	no
gene183	gene183	NGEG_RS0100805	NZ_AKCG01000001.1:142796-144642	Lac-1	Lac-10	OK	436.342	363.088	-0.265141	-0.612796	0.3863	0.524901	no
gene1830	gene1830	NGEG_RS0108615	NZ_AKCG01000004.1:17010-18723	Lac-1	Lac-10	OK	422.534	312.221	-0.436499	-0.724425	0.30995	0.445126	no
gene1831	gene1831	NGEG_RS0108620	NZ_AKCG01000004.1:18753-21606	Lac-1	Lac-10	OK	348.843	267.478	-0.383155	-1.28598	0.0666	0.133687	no
gene1832	gene1832	NGEG_RS0108625	NZ_AKCG01000004.1:21713-22202	Lac-1	Lac-10	OK	33.4844	29.8648	-0.165042	-0.390912	0.58885	0.705878	no
gene1833	gene1833	NGEG_RS14920	NZ_AKCG01000004.1:22210-22558	Lac-1	Lac-10	NOTEST	0	0	0	0	1	1	no
gene1834	gene1834	NGEG_RS13200	NZ_AKCG01000004.1:22746-22884	Lac-1	Lac-10	OK	281.621	256.029	-0.137447	-0.191255	0.7881	0.858363	no
gene1835	gene1835	NGEG_RS0108635	NZ_AKCG01000004.1:22967-23807	Lac-1	Lac-10	OK	1753.59	1174.51	-0.578246	-1.92496	0.0056	0.0171396	yes
gene1837	gene1837	NGEG_RS0108645	NZ_AKCG01000004.1:24231-25425	Lac-1	Lac-10	OK	210.948	283.755	0.42776	1.5377	0.0281	0.0665445	no
gene1838	gene1838	NGEG_RS0108650	NZ_AKCG01000004.1:25444-26533	Lac-1	Lac-10	OK	185.659	255.62	0.461346	1.62949	0.02085	0.0519255	no
gene1839	gene1839	NGEG_RS0108655	NZ_AKCG01000004.1:26679-27780	Lac-1	Lac-10	OK	305.984	177.693	-0.784068	-2.78926	0.0001	0.000514137	yes
gene184	gene184	NGEG_RS0100810	NZ_AKCG01000001.1:144780-145638	Lac-1	Lac-10	OK	55.767	72.2851	0.374286	1.12443	0.11795	0.212757	no
gene1840	gene1840	NGEG_RS0108660	NZ_AKCG01000004.1:27870-28296	Lac-1	Lac-10	OK	1145.67	712.694	-0.68484	-2.38232	0.001	0.00393164	yes
gene1841	gene1841	NGEG_RS0108665	NZ_AKCG01000004.1:28369-30355	Lac-1	Lac-10	OK	86.0394	158.752	0.883707	3.10383	5e-05	0.000271162	yes
gene1842	gene1842	NGEG_RS0108670	NZ_AKCG01000004.1:30421-31030	Lac-1	Lac-10	OK	514.124	474.816	-0.114748	-0.410106	0.56145	0.68431	no
gene1843	gene1843	NGEG_RS0108675	NZ_AKCG01000004.1:31111-32407	Lac-1	Lac-10	OK	539.935	564.93	0.0652874	0.224403	0.7522	0.832411	no
gene1844	gene1844	NGEG_RS0108680	NZ_AKCG01000004.1:32479-33478	Lac-1	Lac-10	OK	1712.78	1241.46	-0.4643	-1.52542	0.0311	0.0720134	no
gene1845	gene1845	NGEG_RS0108685	NZ_AKCG01000004.1:33602-34679	Lac-1	Lac-10	OK	207.781	171.147	-0.27983	-0.961309	0.1772	0.290017	no
gene1846	gene1846	NGEG_RS0108690	NZ_AKCG01000004.1:34768-35539	Lac-1	Lac-10	OK	91.3605	141.938	0.635623	1.9771	0.00615	0.0185928	yes
gene1847	gene1847	NGEG_RS0108695	NZ_AKCG01000004.1:35541-36534	Lac-1	Lac-10	OK	116.25	192.881	0.730476	2.49443	0.00035	0.00156236	yes
gene1848	gene1848	NGEG_RS0108700	NZ_AKCG01000004.1:36600-37284	Lac-1	Lac-10	OK	250.552	291.342	0.2176	0.741793	0.3006	0.434982	no
gene1849	gene1849	NGEG_RS0108705	NZ_AKCG01000004.1:37473-38811	Lac-1	Lac-10	OK	426.106	289.43	-0.557998	-1.96913	0.00435	0.0140806	yes
gene185	gene185	NGEG_RS0100815	NZ_AKCG01000001.1:145776-146841	Lac-1	Lac-10	OK	1818.29	1394.38	-0.382951	-1.23981	0.0804	0.156312	no
gene1850	gene1850	NGEG_RS0108710	NZ_AKCG01000004.1:38937-39792	Lac-1	Lac-10	OK	226.099	122.491	-0.884287	-2.96634	5e-05	0.000271162	yes
gene1851	gene1851	NGEG_RS0108715	NZ_AKCG01000004.1:39931-40825	Lac-1	Lac-10	OK	130.447	112.198	-0.217412	-0.700427	0.3191	0.456147	no
gene1852	gene1852	NGEG_RS0108720	NZ_AKCG01000004.1:40915-43018	Lac-1	Lac-10	OK	214.683	141.852	-0.597824	-2.18043	0.0031	0.0104731	yes
gene1853	gene1853	NGEG_RS0108725	NZ_AKCG01000004.1:43081-44560	Lac-1	Lac-10	OK	385.351	344.663	-0.160988	-0.563534	0.42655	0.564095	no
gene1854	gene1854	NGEG_RS0108730	NZ_AKCG01000004.1:44579-45095	Lac-1	Lac-10	OK	468.609	495.943	0.0817886	0.282795	0.6915	0.789146	no
gene1855	gene1855	NGEG_RS0108735	NZ_AKCG01000004.1:45101-45443	Lac-1	Lac-10	OK	1231.73	1005.43	-0.292882	-1.01939	0.1582	0.265961	no
gene1856	gene1856	NGEG_RS14925	NZ_AKCG01000004.1:45731-46545	Lac-1	Lac-10	OK	353.725	176.333	-1.00432	-3.54086	5e-05	0.000271162	yes
gene1857	gene1857	NGEG_RS14930	NZ_AKCG01000004.1:46670-46904	Lac-1	Lac-10	OK	29.7177	20.8127	-0.513859	-0.671496	0.37255	0.50986	no
gene1858	gene1858	NGEG_RS0108765	NZ_AKCG01000004.1:47275-48759	Lac-1	Lac-10	OK	24.1844	23.9298	-0.0152658	-0.0289203	0.96625	0.974525	no
gene1859	gene1859	NGEG_RS13210	NZ_AKCG01000004.1:47275-48759	Lac-1	Lac-10	OK	19.5804	17.26	-0.181974	-0.349619	0.62335	0.735119	no
gene186	gene186	NGEG_RS0100820	NZ_AKCG01000001.1:147034-147952	Lac-1	Lac-10	OK	114.507	84.9622	-0.43054	-1.34653	0.0543	0.113129	no
gene1860	gene1860	NGEG_RS14935	NZ_AKCG01000004.1:48777-49280	Lac-1	Lac-10	OK	26.6724	23.8431	-0.161772	-0.377856	0.6087	0.723311	no
gene1862	gene1862	NGEG_RS0108780	NZ_AKCG01000004.1:49477-50242	Lac-1	Lac-10	OK	85.0577	144.059	0.760142	2.34391	0.00095	0.00376498	yes
gene1863	gene1863	NGEG_RS0108785	NZ_AKCG01000004.1:50242-51307	Lac-1	Lac-10	OK	140.052	156.321	0.15855	0.539232	0.43995	0.575659	no
gene1864	gene1864	NGEG_RS0108790	NZ_AKCG01000004.1:51540-52878	Lac-1	Lac-10	OK	49.9734	56.9066	0.187434	0.570509	0.4375	0.574277	no
gene1865	gene1865	NGEG_RS0108795	NZ_AKCG01000004.1:53052-54065	Lac-1	Lac-10	OK	193.02	157.396	-0.294357	-0.758721	0.29	0.422113	no
gene1866	gene1866	NGEG_RS0108800	NZ_AKCG01000004.1:53052-54065	Lac-1	Lac-10	OK	406.361	289.497	-0.489212	-1.08965	0.1253	0.222446	no
gene1867	gene1867	NGEG_RS0108805	NZ_AKCG01000004.1:54073-54868	Lac-1	Lac-10	OK	248.991	184.124	-0.435419	-1.44839	0.0382	0.0858025	no
gene1868	gene1868	NGEG_RS0108810	NZ_AKCG01000004.1:55291-57644	Lac-1	Lac-10	OK	2570.29	2189.5	-0.231334	-0.72831	0.30005	0.43444	no
gene1869	gene1869	NGEG_RS13220	NZ_AKCG01000004.1:55291-57644	Lac-1	Lac-10	OK	123.74	110.132	-0.168074	-0.0280999	0.9321	0.949341	no
gene187	gene187	NGEG_RS0100825	NZ_AKCG01000001.1:148036-149950	Lac-1	Lac-10	OK	467.947	380.767	-0.297436	-1.01641	0.1576	0.265301	no
gene1870	gene1870	NGEG_RS0108815	NZ_AKCG01000004.1:55291-57644	Lac-1	Lac-10	OK	103.019	58.7182	-0.811036	-0.336972	0.5334	0.661844	no
gene1871	gene1871	NGEG_RS0108820	NZ_AKCG01000004.1:57993-58221	Lac-1	Lac-10	OK	1114.06	219.85	-2.34123	-5.98005	5e-05	0.000271162	yes
gene1872	gene1872	NGEG_RS13225	NZ_AKCG01000004.1:58248-58398	Lac-1	Lac-10	OK	3788.18	895.263	-2.08112	-5.20345	5e-05	0.000271162	yes
gene1873	gene1873	NGEG_RS0108830	NZ_AKCG01000004.1:58598-60002	Lac-1	Lac-10	OK	489.99	633.241	0.370002	1.26392	0.07305	0.144291	no
gene1874	gene1874	NGEG_RS0108835	NZ_AKCG01000004.1:60054-63258	Lac-1	Lac-10	OK	516.741	557.875	0.110501	0.356322	0.6109	0.724236	no
gene1875	gene1875	NGEG_RS0108840	NZ_AKCG01000004.1:63269-64508	Lac-1	Lac-10	OK	667.708	613.397	-0.122396	-0.418549	0.5497	0.673975	no
gene1876	gene1876	NGEG_RS0108850	NZ_AKCG01000004.1:64758-65391	Lac-1	Lac-10	OK	79.8452	177.893	1.15573	3.44723	5e-05	0.000271162	yes
gene1877	gene1877	NGEG_RS0108855	NZ_AKCG01000004.1:65483-65741	Lac-1	Lac-10	OK	51.8028	185.277	1.83858	3.5786	5e-05	0.000271162	yes
gene1878	gene1878	NGEG_RS0108860	NZ_AKCG01000004.1:66027-67596	Lac-1	Lac-10	OK	431.461	1454.72	1.75344	5.72985	5e-05	0.000271162	yes
gene1879	gene1879	NGEG_RS0108865	NZ_AKCG01000004.1:67665-70875	Lac-1	Lac-10	OK	112.348	221.933	0.982144	3.45329	5e-05	0.000271162	yes
gene188	gene188	NGEG_RS0100835	NZ_AKCG01000001.1:150196-151525	Lac-1	Lac-10	OK	55.6842	221.215	1.99011	6.5864	5e-05	0.000271162	yes
gene1880	gene1880	NGEG_RS0108870	NZ_AKCG01000004.1:70975-72385	Lac-1	Lac-10	OK	20.931	31.2763	0.579432	1.64397	0.0209	0.0519977	no
gene1881	gene1881	NGEG_RS14940	NZ_AKCG01000004.1:72494-72713	Lac-1	Lac-10	OK	21.6246	40.1049	0.891109	1.18416	0.1219	0.21766	no
gene1882	gene1882	NGEG_RS0108875	NZ_AKCG01000004.1:72729-74049	Lac-1	Lac-10	OK	1524.18	1419.67	-0.102472	-0.329221	0.63695	0.74547	no
gene1883	gene1883	NGEG_RS0108880	NZ_AKCG01000004.1:74072-74243	Lac-1	Lac-10	OK	11929.1	10250.2	-0.218834	-0.765545	0.2746	0.405983	no
gene1884	gene1884	NGEG_RS0108885	NZ_AKCG01000004.1:74247-74859	Lac-1	Lac-10	OK	2219.84	1798.47	-0.303682	-1.01983	0.15285	0.26032	no
gene1885	gene1885	NGEG_RS0108890	NZ_AKCG01000004.1:74885-76331	Lac-1	Lac-10	OK	1752.53	1692.17	-0.0505618	-0.161537	0.8171	0.875515	no
gene1886	gene1886	NGEG_RS0108895	NZ_AKCG01000004.1:76644-78393	Lac-1	Lac-10	OK	327.869	219.274	-0.580381	-2.04609	0.0047	0.0149397	yes
gene1887	gene1887	NGEG_RS0108900	NZ_AKCG01000004.1:78418-78886	Lac-1	Lac-10	OK	1369.28	510.476	-1.4235	-4.90748	5e-05	0.000271162	yes
gene1888	gene1888	NGEG_RS0108905	NZ_AKCG01000004.1:79386-79821	Lac-1	Lac-10	OK	853.995	348.412	-1.29343	-4.34272	5e-05	0.000271162	yes
gene1889	gene1889	NGEG_RS0108910	NZ_AKCG01000004.1:79823-80534	Lac-1	Lac-10	OK	1042.35	407.641	-1.35446	-4.74748	5e-05	0.000271162	yes
gene189	gene189	NGEG_RS0100840	NZ_AKCG01000001.1:151849-152233	Lac-1	Lac-10	OK	123.314	136.898	0.150769	0.416446	0.5532	0.676589	no
gene1890	gene1890	NGEG_RS0108915	NZ_AKCG01000004.1:80551-81403	Lac-1	Lac-10	OK	652.167	259.863	-1.32749	-4.71966	5e-05	0.000271162	yes
gene1891	gene1891	NGEG_RS0108920	NZ_AKCG01000004.1:81658-82297	Lac-1	Lac-10	OK	528.143	258.973	-1.02813	-3.58165	5e-05	0.000271162	yes
gene1892	gene1892	NGEG_RS0108925	NZ_AKCG01000004.1:82368-83076	Lac-1	Lac-10	OK	249.724	80.4619	-1.63396	-5.03534	5e-05	0.000271162	yes
gene1893	gene1893	NGEG_RS14945	NZ_AKCG01000004.1:82368-83076	Lac-1	Lac-10	OK	46.5105	71.5429	0.621252	1.95542	0.71205	0.803556	no
gene1894	gene1894	NGEG_RS0108930	NZ_AKCG01000004.1:83152-85366	Lac-1	Lac-10	OK	562.171	178.45	-1.65549	-5.63969	5e-05	0.000271162	yes
gene1895	gene1895	NGEG_RS0108935	NZ_AKCG01000004.1:85429-85807	Lac-1	Lac-10	OK	212.683	148.668	-0.516616	-1.44092	0.0407	0.0904323	no
gene1896	gene1896	NGEG_RS0108940	NZ_AKCG01000004.1:85875-87059	Lac-1	Lac-10	OK	43.8144	83.9782	0.93861	1.24721	0.07515	0.147849	no
gene1897	gene1897	NGEG_RS0108945	NZ_AKCG01000004.1:85875-87059	Lac-1	Lac-10	OK	113.048	158.962	0.491751	1.20954	0.08465	0.163164	no
gene1898	gene1898	NGEG_RS14950	NZ_AKCG01000004.1:85875-87059	Lac-1	Lac-10	OK	832.569	633.868	-0.393388	-0.545522	0.42975	0.566812	no
gene1899	gene1899	NGEG_RS0108950	NZ_AKCG01000004.1:87089-87320	Lac-1	Lac-10	OK	260.552	598.604	1.20003	3.09967	0.0001	0.000514137	yes
gene19	gene19	NGEG_RS0100085	NZ_AKCG01000001.1:8145-9575	Lac-1	Lac-10	OK	142.854	180.066	0.333982	0.91224	0.2017	0.320774	no
gene190	gene190	NGEG_RS0100845	NZ_AKCG01000001.1:152296-153577	Lac-1	Lac-10	OK	457.468	458.863	0.00439366	0.0153555	0.9829	0.98649	no
gene1900	gene1900	NGEG_RS0108955	NZ_AKCG01000004.1:87486-88078	Lac-1	Lac-10	OK	246.787	568.594	1.20413	2.44696	0.0013	0.00497663	yes
gene1901	gene1901	NGEG_RS0108960	NZ_AKCG01000004.1:87486-88078	Lac-1	Lac-10	OK	155.875	192.263	0.302688	0.600018	0.39005	0.528834	no
gene1902	gene1902	NGEG_RS0108965	NZ_AKCG01000004.1:88292-88652	Lac-1	Lac-10	OK	281.309	277.344	-0.0204804	-0.0589401	0.9315	0.949341	no
gene1903	gene1903	NGEG_RS14955	NZ_AKCG01000004.1:88654-89251	Lac-1	Lac-10	OK	221.9	249.853	0.171171	0.539865	0.43485	0.571709	no
gene1904	gene1904	NGEG_RS0108975	NZ_AKCG01000004.1:89309-90081	Lac-1	Lac-10	OK	570.826	514.632	-0.149509	-0.241943	0.72775	0.815832	no
gene1905	gene1905	NGEG_RS14960	NZ_AKCG01000004.1:89309-90081	Lac-1	Lac-10	OK	505.418	578.171	0.194019	0.605878	0.3817	0.521228	no
gene1906	gene1906	NGEG_RS0108990	NZ_AKCG01000004.1:90140-91204	Lac-1	Lac-10	OK	811.093	636.173	-0.350449	-0.804492	0.2507	0.380199	no
gene1907	gene1907	NGEG_RS0108995	NZ_AKCG01000004.1:90140-91204	Lac-1	Lac-10	OK	281.001	206.412	-0.445049	-1.1592	0.102	0.190374	no
gene1908	gene1908	NGEG_RS13230	NZ_AKCG01000004.1:91338-91882	Lac-1	Lac-10	OK	589.571	434.996	-0.438666	-1.4898	0.0341	0.0777229	no
gene1909	gene1909	NGEG_RS0109005	NZ_AKCG01000004.1:92008-92236	Lac-1	Lac-10	OK	2151.74	1666.93	-0.368309	-1.15264	0.1026	0.191062	no
gene191	gene191	NGEG_RS0100855	NZ_AKCG01000001.1:153800-154481	Lac-1	Lac-10	NOTEST	0	0	0	0	1	1	no
gene1910	gene1910	NGEG_RS0109010	NZ_AKCG01000004.1:92294-92961	Lac-1	Lac-10	OK	1454.62	952.309	-0.611137	-1.34253	0.0642	0.129913	no
gene1911	gene1911	NGEG_RS0109015	NZ_AKCG01000004.1:92294-92961	Lac-1	Lac-10	OK	1821.21	1006.81	-0.85511	-2.32774	0.0007	0.00286606	yes
gene1912	gene1912	NGEG_RS0109020	NZ_AKCG01000004.1:93257-95613	Lac-1	Lac-10	OK	2930.07	1254.27	-1.22409	-3.06392	5e-05	0.000271162	yes
gene1913	gene1913	NGEG_RS0109025	NZ_AKCG01000004.1:93257-95613	Lac-1	Lac-10	OK	427.728	170.506	-1.32687	-2.79312	0.0001	0.000514137	yes
gene1914	gene1914	NGEG_RS0109030	NZ_AKCG01000004.1:95616-96558	Lac-1	Lac-10	OK	333.392	137.618	-1.27655	-4.36372	5e-05	0.000271162	yes
gene1915	gene1915	NGEG_RS0109035	NZ_AKCG01000004.1:96697-97367	Lac-1	Lac-10	OK	15.4938	7.04244	-1.13754	-2.20532	0.00335	0.0111953	yes
gene1916	gene1916	NGEG_RS0109040	NZ_AKCG01000004.1:97417-99789	Lac-1	Lac-10	OK	23.675	14.4046	-0.716836	-0.551128	0.41855	0.555595	no
gene1917	gene1917	NGEG_RS0109045	NZ_AKCG01000004.1:97417-99789	Lac-1	Lac-10	OK	41.7443	77.8222	0.898603	2.76923	0.0001	0.000514137	yes
gene1918	gene1918	NGEG_RS0109050	NZ_AKCG01000004.1:99922-102167	Lac-1	Lac-10	OK	921.627	525.197	-0.811324	-2.66848	0.0001	0.000514137	yes
gene1919	gene1919	NGEG_RS0109055	NZ_AKCG01000004.1:99922-102167	Lac-1	Lac-10	OK	33.0278	30.8958	-0.0962677	-0.0921759	0.8927	0.922219	no
gene192	gene192	NGEG_RS13905	NZ_AKCG01000001.1:154502-154799	Lac-1	Lac-10	OK	117.631	224.956	0.93538	2.33195	0.0019	0.0068795	yes
gene1920	gene1920	NGEG_RS0109060	NZ_AKCG01000004.1:99922-102167	Lac-1	Lac-10	OK	34.3317	25.504	-0.428818	-0.430597	0.5377	0.66475	no
gene1921	gene1921	NGEG_RS14965	NZ_AKCG01000004.1:102194-103550	Lac-1	Lac-10	OK	22.0094	17.2464	-0.351826	-0.949897	0.1757	0.288271	no
gene1922	gene1922	NGEG_RS0109075	NZ_AKCG01000004.1:103722-104079	Lac-1	Lac-10	OK	112.779	96.1935	-0.229486	-0.57666	0.41755	0.554831	no
gene1923	gene1923	NGEG_RS0109080	NZ_AKCG01000004.1:104088-105690	Lac-1	Lac-10	OK	69.6284	56.7404	-0.2953	-0.935068	0.18345	0.298468	no
gene1924	gene1924	NGEG_RS0109085	NZ_AKCG01000004.1:105818-107006	Lac-1	Lac-10	OK	27.7211	23.9949	-0.208255	-0.570117	0.41295	0.551387	no
gene1925	gene1925	NGEG_RS14970	NZ_AKCG01000004.1:107009-108199	Lac-1	Lac-10	OK	23.7877	29.3645	0.303852	0.839556	0.2323	0.357485	no
gene1926	gene1926	NGEG_RS0109100	NZ_AKCG01000004.1:108370-109618	Lac-1	Lac-10	OK	440.189	456.136	0.0513419	0.179575	0.7937	0.861642	no
gene1927	gene1927	NGEG_RS0109105	NZ_AKCG01000004.1:109770-110157	Lac-1	Lac-10	OK	7076.53	2355.52	-1.58699	-5.41964	5e-05	0.000271162	yes
gene1928	gene1928	NGEG_RS0109110	NZ_AKCG01000004.1:110208-112184	Lac-1	Lac-10	OK	786.349	402.163	-0.967388	-1.1525	0.1073	0.197582	no
gene1929	gene1929	NGEG_RS0109115	NZ_AKCG01000004.1:110208-112184	Lac-1	Lac-10	OK	9352.74	3856.55	-1.27808	-1.15605	0.1133	0.205871	no
gene193	gene193	NGEG_RS0100865	NZ_AKCG01000001.1:154881-155445	Lac-1	Lac-10	OK	110.235	333.357	1.59648	5.00171	5e-05	0.000271162	yes
gene1930	gene1930	NGEG_RS0109120	NZ_AKCG01000004.1:110208-112184	Lac-1	Lac-10	OK	1444.15	686.589	-1.0727	-2.93458	5e-05	0.000271162	yes
gene1931	gene1931	NGEG_RS14975	NZ_AKCG01000004.1:110208-112184	Lac-1	Lac-10	OK	3457.76	1256.36	-1.46059	-1.2721	0.09365	0.177741	no
gene1932	gene1932	NGEG_RS0109130	NZ_AKCG01000004.1:112505-112988	Lac-1	Lac-10	OK	1308.83	1476.41	0.173817	0.613431	0.3826	0.521578	no
gene1933	gene1933	NGEG_RS0109135	NZ_AKCG01000004.1:113034-113996	Lac-1	Lac-10	OK	476.129	442.505	-0.105659	-0.316383	0.66075	0.766004	no
gene1934	gene1934	NGEG_RS0109140	NZ_AKCG01000004.1:113034-113996	Lac-1	Lac-10	OK	513.447	454.228	-0.176799	-0.355087	0.6368	0.74547	no
gene1935	gene1935	NGEG_RS0109145	NZ_AKCG01000004.1:114049-115776	Lac-1	Lac-10	OK	222.551	191.192	-0.219111	-0.0743071	0.8953	0.922917	no
gene1936	gene1936	NGEG_RS0109150	NZ_AKCG01000004.1:114049-115776	Lac-1	Lac-10	OK	1096.76	953.191	-0.20241	-0.663434	0.3502	0.490054	no
gene1937	gene1937	NGEG_RS0109155	NZ_AKCG01000004.1:115849-116519	Lac-1	Lac-10	OK	217.236	58.3769	-1.8958	-5.66749	5e-05	0.000271162	yes
gene1938	gene1938	NGEG_RS0109160	NZ_AKCG01000004.1:116740-118084	Lac-1	Lac-10	OK	370.967	615.166	0.729685	2.52824	0.0002	0.000952987	yes
gene1939	gene1939	NGEG_RS0109165	NZ_AKCG01000004.1:118086-120714	Lac-1	Lac-10	OK	210.066	477.185	1.18371	2.68393	0.0001	0.000514137	yes
gene194	gene194	NGEG_RS0100870	NZ_AKCG01000001.1:155462-156350	Lac-1	Lac-10	OK	119.485	358.797	1.58633	5.42144	5e-05	0.000271162	yes
gene1940	gene1940	NGEG_RS0109170	NZ_AKCG01000004.1:118086-120714	Lac-1	Lac-10	OK	236.662	546.755	1.20806	2.22773	0.00175	0.00637371	yes
gene1941	gene1941	NGEG_RS0109175	NZ_AKCG01000004.1:118086-120714	Lac-1	Lac-10	OK	287.885	694.119	1.26969	2.14268	0.003	0.010205	yes
gene1942	gene1942	NGEG_RS0109180	NZ_AKCG01000004.1:120717-121311	Lac-1	Lac-10	OK	212.071	469.008	1.14507	3.81998	5e-05	0.000271162	yes
gene1943	gene1943	NGEG_RS0109185	NZ_AKCG01000004.1:121324-122542	Lac-1	Lac-10	OK	225.882	486.244	1.10611	3.87326	5e-05	0.000271162	yes
gene1944	gene1944	NGEG_RS0109195	NZ_AKCG01000004.1:123058-124114	Lac-1	Lac-10	OK	74.6755	86.11	0.205545	0.641201	0.36265	0.502709	no
gene1945	gene1945	NGEG_RS0109200	NZ_AKCG01000004.1:124139-124355	Lac-1	Lac-10	OK	938.651	918.762	-0.0308965	-0.0911812	0.90195	0.928224	no
gene1946	gene1946	NGEG_RS0109205	NZ_AKCG01000004.1:124478-125057	Lac-1	Lac-10	OK	4175.31	1657.15	-1.33318	-4.43585	5e-05	0.000271162	yes
gene1947	gene1947	NGEG_RS0109210	NZ_AKCG01000004.1:125239-126058	Lac-1	Lac-10	OK	286.359	249.182	-0.200624	-0.697453	0.3175	0.454385	no
gene1948	gene1948	NGEG_RS0109220	NZ_AKCG01000004.1:126261-127773	Lac-1	Lac-10	OK	180.645	243.654	0.431675	1.55254	0.0274	0.0653425	no
gene1949	gene1949	NGEG_RS14980	NZ_AKCG01000004.1:127807-128265	Lac-1	Lac-10	OK	68.3585	75.1424	0.136507	0.128307	0.87215	0.911592	no
gene195	gene195	NGEG_RS0100875	NZ_AKCG01000001.1:156453-157815	Lac-1	Lac-10	OK	647.343	925.85	0.516247	1.73095	0.0137	0.0365481	yes
gene1950	gene1950	NGEG_RS14985	NZ_AKCG01000004.1:127807-128265	Lac-1	Lac-10	OK	376.36	381.33	0.0189289	0.0486453	0.94395	0.957109	no
gene1951	gene1951	NGEG_RS0109230	NZ_AKCG01000004.1:128424-128763	Lac-1	Lac-10	OK	1908.35	1089.03	-0.809285	-2.82793	5e-05	0.000271162	yes
gene1952	gene1952	NGEG_RS0109235	NZ_AKCG01000004.1:128895-129606	Lac-1	Lac-10	OK	123.783	91.9849	-0.428343	-1.31289	0.06375	0.12933	no
gene1953	gene1953	NGEG_RS0109240	NZ_AKCG01000004.1:129768-130041	Lac-1	Lac-10	OK	194.603	361.541	0.893629	2.34436	0.00135	0.00508925	yes
gene1954	gene1954	NGEG_RS0109245	NZ_AKCG01000004.1:130248-132177	Lac-1	Lac-10	OK	5823.76	3794.9	-0.617889	-2.07895	0.0031	0.0104731	yes
gene1955	gene1955	NGEG_RS0109250	NZ_AKCG01000004.1:132399-134326	Lac-1	Lac-10	OK	8.2785	6.52682	-0.342989	-0.624289	0.3689	0.506546	no
gene1956	gene1956	NGEG_RS0109255	NZ_AKCG01000004.1:132399-134326	Lac-1	Lac-10	OK	14.9946	11.2454	-0.415109	-0.697906	0.3229	0.459984	no
gene1957	gene1957	NGEG_RS0109260	NZ_AKCG01000004.1:134382-135360	Lac-1	Lac-10	OK	14.2509	12.0625	-0.240528	-0.544777	0.4496	0.585807	no
gene1958	gene1958	NGEG_RS0109265	NZ_AKCG01000004.1:135912-136602	Lac-1	Lac-10	OK	53.6852	35.449	-0.598782	-1.57736	0.0248	0.060069	no
gene1959	gene1959	NGEG_RS0109270	NZ_AKCG01000004.1:136705-137401	Lac-1	Lac-10	OK	1450.77	731.143	-0.988591	-3.43695	5e-05	0.000271162	yes
gene196	gene196	NGEG_RS0100880	NZ_AKCG01000001.1:157928-158629	Lac-1	Lac-10	OK	964.465	1336.51	0.470671	1.66548	0.017	0.0437017	yes
gene1960	gene1960	NGEG_RS0109275	NZ_AKCG01000004.1:137580-138207	Lac-1	Lac-10	OK	597.623	322.264	-0.890993	-3.03471	5e-05	0.000271162	yes
gene1961	gene1961	NGEG_RS13245	NZ_AKCG01000004.1:138635-139599	Lac-1	Lac-10	OK	203.653	159.548	-0.352123	-1.20773	0.09375	0.177794	no
gene1962	gene1962	NGEG_RS0109285	NZ_AKCG01000004.1:139645-141835	Lac-1	Lac-10	OK	152.749	137.519	-0.151532	-0.546908	0.4382	0.574586	no
gene1963	gene1963	NGEG_RS0109290	NZ_AKCG01000004.1:141974-142760	Lac-1	Lac-10	OK	912.895	746.856	-0.28962	-1.01113	0.1552	0.262703	no
gene1964	gene1964	NGEG_RS0109295	NZ_AKCG01000004.1:142858-144793	Lac-1	Lac-10	OK	106.406	184.437	0.793555	2.80744	0.0001	0.000514137	yes
gene1965	gene1965	NGEG_RS0109300	NZ_AKCG01000004.1:144858-146037	Lac-1	Lac-10	OK	151.098	257.563	0.769436	2.70911	0.0001	0.000514137	yes
gene1966	gene1966	NGEG_RS0109305	NZ_AKCG01000004.1:146262-146652	Lac-1	Lac-10	OK	584.236	348.953	-0.743519	-2.36838	0.00055	0.00232504	yes
gene1967	gene1967	NGEG_RS14990	NZ_AKCG01000004.1:146701-146886	Lac-1	Lac-10	OK	15.6038	58.4662	1.90571	1.60072	0.0467	0.100425	no
gene1968	gene1968	NGEG_RS0109310	NZ_AKCG01000004.1:146931-147972	Lac-1	Lac-10	OK	2919.6	793.124	-1.88015	-6.19074	5e-05	0.000271162	yes
gene1969	gene1969	NGEG_RS0109315	NZ_AKCG01000004.1:148272-151921	Lac-1	Lac-10	OK	112.294	118.529	0.0779572	0.276921	0.68885	0.787212	no
gene197	gene197	NGEG_RS0100885	NZ_AKCG01000001.1:157928-158629	Lac-1	Lac-10	OK	55.514	42.554	-0.383559	-0.148387	0.8501	0.896502	no
gene1970	gene1970	NGEG_RS13250	NZ_AKCG01000004.1:148272-151921	Lac-1	Lac-10	OK	37.9514	63.1692	0.735068	0.132025	0.7186	0.807772	no
gene1971	gene1971	NGEG_RS14995	NZ_AKCG01000004.1:152099-153275	Lac-1	Lac-10	OK	502.356	308.908	-0.701533	-2.48009	0.0004	0.0017477	yes
gene1972	gene1972	NGEG_RS13260	NZ_AKCG01000004.1:153397-154206	Lac-1	Lac-10	OK	702.253	866.249	0.30279	0.245533	0.7399	0.826456	no
gene1973	gene1973	NGEG_RS0109335	NZ_AKCG01000004.1:153397-154206	Lac-1	Lac-10	OK	122.816	76.5165	-0.682653	-2.06083	0.00515	0.0159799	yes
gene1974	gene1974	NGEG_RS0109340	NZ_AKCG01000004.1:154474-156061	Lac-1	Lac-10	OK	5923.33	1067.79	-2.47179	-8.13382	5e-05	0.000271162	yes
gene1975	gene1975	NGEG_RS0109350	NZ_AKCG01000004.1:156226-156430	Lac-1	Lac-10	OK	890.355	325.87	-1.45009	-3.8659	5e-05	0.000271162	yes
gene1976	gene1976	NGEG_RS0109355	NZ_AKCG01000004.1:156545-157043	Lac-1	Lac-10	OK	109.962	176.326	0.681238	1.99796	0.00495	0.0155941	yes
gene1977	gene1977	NGEG_RS0109360	NZ_AKCG01000004.1:157124-158315	Lac-1	Lac-10	OK	1044.47	625.533	-0.739607	-2.51332	0.0004	0.0017477	yes
gene1978	gene1978	NGEG_RS0109365	NZ_AKCG01000004.1:158315-158804	Lac-1	Lac-10	NOTEST	0	0	0	0	1	1	no
gene1979	gene1979	NGEG_RS15000	NZ_AKCG01000004.1:158812-159160	Lac-1	Lac-10	NOTEST	0	0	0	0	1	1	no
gene198	gene198	NGEG_RS0100890	NZ_AKCG01000001.1:158745-159786	Lac-1	Lac-10	OK	224.91	203.496	-0.14435	-0.522992	0.46825	0.60087	no
gene1980	gene1980	NGEG_RS0109375	NZ_AKCG01000004.1:159370-161033	Lac-1	Lac-10	OK	223.842	444.086	0.988362	3.45898	5e-05	0.000271162	yes
gene1981	gene1981	NGEG_RS15005	NZ_AKCG01000004.1:159370-161033	Lac-1	Lac-10	OK	55.2888	209.61	1.92265	0.616834	0.58095	0.701166	no
gene1982	gene1982	NGEG_RS0109380	NZ_AKCG01000004.1:161036-162290	Lac-1	Lac-10	OK	38.9918	69.6594	0.837146	2.55503	0.0002	0.000952987	yes
gene1983	gene1983	NGEG_RS13265	NZ_AKCG01000004.1:162350-162551	Lac-1	Lac-10	OK	63.3205	80.2161	0.34122	0.49796	0.48135	0.613914	no
gene1984	gene1984	NGEG_RS0109390	NZ_AKCG01000004.1:162748-164545	Lac-1	Lac-10	OK	1400.58	520.895	-1.42696	-4.66733	5e-05	0.000271162	yes
gene1985	gene1985	NGEG_RS13270	NZ_AKCG01000004.1:164674-164947	Lac-1	Lac-10	OK	405.585	420.657	0.0526431	0.148973	0.8284	0.883032	no
gene1986	gene1986	NGEG_RS15010	NZ_AKCG01000004.1:165217-165400	Lac-1	Lac-10	OK	115.693	201.527	0.80068	1.62172	0.0432	0.0948789	no
gene1987	gene1987	NGEG_RS15015	NZ_AKCG01000004.1:166124-166193	Lac-1	Lac-10	NOTEST	0	0	0	0	1	1	no
gene1988	gene1988	NGEG_RS0109400	NZ_AKCG01000004.1:166546-166843	Lac-1	Lac-10	NOTEST	0	0	0	0	1	1	no
gene1989	gene1989	NGEG_RS15020	NZ_AKCG01000004.1:166972-168004	Lac-1	Lac-10	NOTEST	0	0	0	0	1	1	no
gene199	gene199	carB	NZ_AKCG01000001.1:159986-163202	Lac-1	Lac-10	OK	616.059	774.877	0.330898	1.05856	0.12965	0.228528	no
gene1990	gene1990	NGEG_RS0109405	NZ_AKCG01000004.1:166972-168004	Lac-1	Lac-10	OK	1737.07	1285.54	-0.434283	-1.44448	0.0438	0.095518	no
gene1991	gene1991	NGEG_RS15025	NZ_AKCG01000004.1:166972-168004	Lac-1	Lac-10	OK	114.308	56.9658	-1.00476	-0.18833	0.61405	0.726229	no
gene1992	gene1992	NGEG_RS13280	NZ_AKCG01000004.1:168176-168590	Lac-1	Lac-10	OK	90.926	68.4424	-0.409804	-1.09957	0.12855	0.227074	no
gene1993	gene1993	NGEG_RS0109415	NZ_AKCG01000004.1:168607-170188	Lac-1	Lac-10	OK	78.6644	161.917	1.04147	3.55542	5e-05	0.000271162	yes
gene1994	gene1994	NGEG_RS0109420	NZ_AKCG01000004.1:170348-171490	Lac-1	Lac-10	OK	30.4785	102.067	1.74365	5.2072	5e-05	0.000271162	yes
gene1995	gene1995	NGEG_RS0109425	NZ_AKCG01000004.1:171634-172468	Lac-1	Lac-10	OK	112.206	209.254	0.899103	2.93797	5e-05	0.000271162	yes
gene1996	gene1996	NGEG_RS13285	NZ_AKCG01000004.1:172513-172642	Lac-1	Lac-10	OK	35.399	0	#NAME?	#NAME?	0.0155	0.0404768	yes
gene1997	gene1997	NGEG_RS0109435	NZ_AKCG01000004.1:172756-174295	Lac-1	Lac-10	OK	924.216	356.202	-1.37554	-4.63861	5e-05	0.000271162	yes
gene1998	gene1998	NGEG_RS0109440	NZ_AKCG01000004.1:174298-174682	Lac-1	Lac-10	OK	1065.78	414.672	-1.36187	-4.6804	5e-05	0.000271162	yes
gene1999	gene1999	NGEG_RS0109445	NZ_AKCG01000004.1:174761-176147	Lac-1	Lac-10	OK	599.673	264.514	-1.18083	-4.09893	5e-05	0.000271162	yes
gene2	gene2	NGEG_RS13770	NZ_AKCG01000001.1:499-1420	Lac-1	Lac-10	OK	634.134	437.213	-0.536451	-0.568739	0.42295	0.560834	no
gene20	gene20	NGEG_RS0100090	NZ_AKCG01000001.1:9604-10168	Lac-1	Lac-10	OK	251.47	309.22	0.298243	0.968696	0.17255	0.284181	no
gene200	gene200	NGEG_RS0100900	NZ_AKCG01000001.1:163212-163746	Lac-1	Lac-10	OK	353.796	564.174	0.673221	2.34732	0.0025	0.0087695	yes
gene2000	gene2000	NGEG_RS0109450	NZ_AKCG01000004.1:176354-176933	Lac-1	Lac-10	OK	3117.1	1886.03	-0.724851	-2.37276	0.00065	0.00269255	yes
gene2001	gene2001	NGEG_RS15030	NZ_AKCG01000004.1:176979-178083	Lac-1	Lac-10	OK	68.157	73.4467	0.107835	0.056465	0.93175	0.949341	no
gene2002	gene2002	NGEG_RS0109455	NZ_AKCG01000004.1:176979-178083	Lac-1	Lac-10	OK	136.198	136.094	-0.00109962	-0.00346252	0.99565	0.996456	no
gene2004	gene2004	NGEG_RS0109465	NZ_AKCG01000004.1:178747-179107	Lac-1	Lac-10	OK	75.4775	104.622	0.471069	1.1675	0.10325	0.192127	no
gene2005	gene2005	NGEG_RS13290	NZ_AKCG01000004.1:179127-179770	Lac-1	Lac-10	OK	215.252	223.394	0.0535624	0.170398	0.81415	0.873325	no
gene2006	gene2006	NGEG_RS13295	NZ_AKCG01000004.1:179771-180140	Lac-1	Lac-10	OK	153.545	214.484	0.482212	1.33736	0.0588	0.121076	no
gene2007	gene2007	NGEG_RS13300	NZ_AKCG01000004.1:180318-180564	Lac-1	Lac-10	OK	186.97	341.013	0.867015	2.14799	0.00345	0.0114368	yes
gene2008	gene2008	NGEG_RS13305	NZ_AKCG01000004.1:180787-181417	Lac-1	Lac-10	OK	112.504	147.317	0.388947	1.19268	0.08615	0.165411	no
gene2009	gene2009	NGEG_RS13740	NZ_AKCG01000004.1:181419-182857	Lac-1	Lac-10	OK	202.964	206.881	0.0275803	0.0988321	0.8852	0.919981	no
gene201	gene201	NGEG_RS13910	NZ_AKCG01000001.1:164102-164342	Lac-1	Lac-10	OK	705.311	675.034	-0.0632984	-0.189127	0.78775	0.858363	no
gene2010	gene2010	NGEG_RS0109490	NZ_AKCG01000004.1:183077-184495	Lac-1	Lac-10	OK	131.36	172.704	0.394776	0.994685	0.1538	0.261407	no
gene2011	gene2011	NGEG_RS0109495	NZ_AKCG01000004.1:183077-184495	Lac-1	Lac-10	OK	136.914	148.556	0.117744	0.261506	0.7084	0.801773	no
gene2012	gene2012	NGEG_RS0109500	NZ_AKCG01000004.1:184504-185647	Lac-1	Lac-10	OK	149.114	142.941	-0.0609977	-0.202743	0.7765	0.850668	no
gene2013	gene2013	NGEG_RS0109505	NZ_AKCG01000004.1:185668-185806	Lac-1	Lac-10	OK	290.514	461.712	0.668385	1.14648	0.11805	0.212783	no
gene2014	gene2014	NGEG_RS0109510	NZ_AKCG01000004.1:185869-186946	Lac-1	Lac-10	OK	419.532	274.374	-0.612638	-2.20984	0.00255	0.0088819	yes
gene2015	gene2015	NGEG_RS0109515	NZ_AKCG01000004.1:187153-188620	Lac-1	Lac-10	OK	340.831	399.054	0.227529	0.794001	0.2609	0.390797	no
gene2016	gene2016	NGEG_RS0109520	NZ_AKCG01000004.1:188817-189741	Lac-1	Lac-10	OK	708.902	784.743	0.146633	0.513865	0.46845	0.60087	no
gene2017	gene2017	NGEG_RS0109525	NZ_AKCG01000004.1:189839-191732	Lac-1	Lac-10	OK	739.982	709.586	-0.060512	-0.198165	0.7774	0.850668	no
gene2018	gene2018	NGEG_RS0109530	NZ_AKCG01000004.1:191898-192183	Lac-1	Lac-10	OK	693.109	408.222	-0.763728	-2.30867	0.00135	0.00508925	yes
gene2019	gene2019	NGEG_RS0109535	NZ_AKCG01000004.1:192332-194141	Lac-1	Lac-10	OK	456.215	1170.39	1.3592	4.49336	5e-05	0.000271162	yes
gene202	gene202	NGEG_RS13915	NZ_AKCG01000001.1:164436-164622	Lac-1	Lac-10	OK	1670.65	1410.92	-0.243772	-0.821569	0.32225	0.459852	no
gene2020	gene2020	NGEG_RS0109540	NZ_AKCG01000004.1:194198-194936	Lac-1	Lac-10	OK	400.495	606.953	0.599799	2.14907	0.0027	0.00931255	yes
gene2021	gene2021	NGEG_RS0109550	NZ_AKCG01000004.1:195041-196190	Lac-1	Lac-10	OK	191.199	247.745	0.37378	1.34568	0.0594	0.12221	no
gene2022	gene2022	NGEG_RS0109555	NZ_AKCG01000004.1:196349-196613	Lac-1	Lac-10	OK	1336.73	2136.4	0.676481	2.22139	0.00255	0.0088819	yes
gene2023	gene2023	NGEG_RS15035	NZ_AKCG01000004.1:196658-196902	Lac-1	Lac-10	OK	1.85501	3.6453	0.974611	0.64646	0.55995	0.682819	no
gene2024	gene2024	NGEG_RS0109560	NZ_AKCG01000004.1:196917-198060	Lac-1	Lac-10	OK	2461.66	2201.37	-0.161231	-0.515412	0.4602	0.596315	no
gene2025	gene2025	NGEG_RS15040	NZ_AKCG01000004.1:198522-198591	Lac-1	Lac-10	NOTEST	0	0	0	0	1	1	no
gene2026	gene2026	NGEG_RS15045	NZ_AKCG01000004.1:198661-198841	Lac-1	Lac-10	NOTEST	0	0	0	0	1	1	no
gene2027	gene2027	NGEG_RS15050	NZ_AKCG01000004.1:199149-199329	Lac-1	Lac-10	NOTEST	0	0	0	0	1	1	no
gene2028	gene2028	NGEG_RS0109565	NZ_AKCG01000004.1:199637-199915	Lac-1	Lac-10	NOTEST	0	0	0	0	1	1	no
gene2029	gene2029	NGEG_RS15055	NZ_AKCG01000004.1:199637-199915	Lac-1	Lac-10	OK	548.271	292.907	-0.904448	-2.44304	0.003	0.010205	yes
gene203	gene203	NGEG_RS13920	NZ_AKCG01000001.1:164646-164903	Lac-1	Lac-10	OK	840.071	708.78	-0.245174	-0.746152	0.29835	0.432739	no
gene2030	gene2030	NGEG_RS0109570	NZ_AKCG01000004.1:200160-202908	Lac-1	Lac-10	OK	193.664	62.2226	-1.63805	-5.69554	5e-05	0.000271162	yes
gene2031	gene2031	NGEG_RS0109575	NZ_AKCG01000004.1:202994-205121	Lac-1	Lac-10	OK	189.936	59.5072	-1.67437	-5.65049	5e-05	0.000271162	yes
gene2032	gene2032	NGEG_RS15060	NZ_AKCG01000004.1:205203-205345	Lac-1	Lac-10	OK	45.114	70.3496	0.640966	0.704838	0.3821	0.521486	no
gene2033	gene2033	NGEG_RS15065	NZ_AKCG01000004.1:205632-205881	Lac-1	Lac-10	OK	31.4169	32.709	0.0581474	0.10556	0.8981	0.925032	no
gene2034	gene2034	NGEG_RS15070	NZ_AKCG01000004.1:205922-206287	Lac-1	Lac-10	OK	53.0929	48.8215	-0.121002	-0.136192	0.8766	0.915083	no
gene2035	gene2035	NGEG_RS15075	NZ_AKCG01000004.1:205922-206287	Lac-1	Lac-10	OK	935.076	786.019	-0.250519	-0.699751	0.36125	0.501612	no
gene2036	gene2036	NGEG_RS13330	NZ_AKCG01000004.1:206926-207109	Lac-1	Lac-10	OK	140.967	211.947	0.588347	1.04814	0.13115	0.230843	no
gene2037	gene2037	NGEG_RS0109585	NZ_AKCG01000004.1:207248-208358	Lac-1	Lac-10	OK	25.7255	26.5481	0.0454097	0.12836	0.85625	0.899918	no
gene2038	gene2038	NGEG_RS0109590	NZ_AKCG01000004.1:208701-208884	Lac-1	Lac-10	OK	69.0374	39.6479	-0.800135	-0.963902	0.1805	0.294833	no
gene2039	gene2039	NGEG_RS0109595	NZ_AKCG01000004.1:209085-210066	Lac-1	Lac-10	OK	225.287	137.864	-0.708524	-2.34555	0.00095	0.00376498	yes
gene204	gene204	NGEG_RS0100905	NZ_AKCG01000001.1:165027-165417	Lac-1	Lac-10	OK	396.193	380.511	-0.0582665	-0.180494	0.80275	0.867928	no
gene2040	gene2040	NGEG_RS15080	NZ_AKCG01000004.1:209085-210066	Lac-1	Lac-10	OK	10.9486	18.6911	0.771608	0.168581	0.7422	0.828332	no
gene2041	gene2041	NGEG_RS0109600	NZ_AKCG01000004.1:210086-211795	Lac-1	Lac-10	OK	465.201	308.28	-0.59361	-1.15032	0.1154	0.208767	no
gene2042	gene2042	amiC	NZ_AKCG01000004.1:210086-211795	Lac-1	Lac-10	OK	302.98	183.253	-0.725384	-2.21507	0.0022	0.0078282	yes
gene2043	gene2043	NGEG_RS0109610	NZ_AKCG01000004.1:211822-212695	Lac-1	Lac-10	OK	334.098	165.128	-1.01668	-3.50911	5e-05	0.000271162	yes
gene2044	gene2044	NGEG_RS0109615	NZ_AKCG01000004.1:212740-213883	Lac-1	Lac-10	OK	440.838	379.553	-0.215946	-0.768348	0.27245	0.403938	no
gene2045	gene2045	NGEG_RS0109620	NZ_AKCG01000004.1:213931-215156	Lac-1	Lac-10	OK	514.61	407.409	-0.337001	-0.555316	0.42745	0.564682	no
gene2046	gene2046	NGEG_RS0109625	NZ_AKCG01000004.1:213931-215156	Lac-1	Lac-10	OK	545.81	459.273	-0.249047	-0.78949	0.26845	0.400167	no
gene2047	gene2047	NGEG_RS0109630	NZ_AKCG01000004.1:215237-215615	Lac-1	Lac-10	OK	1012.81	858.265	-0.238866	-0.82109	0.2403	0.367964	no
gene2048	gene2048	NGEG_RS0109635	NZ_AKCG01000004.1:215664-216393	Lac-1	Lac-10	OK	664.236	712.81	0.101822	0.361441	0.60215	0.717658	no
gene2049	gene2049	NGEG_RS0109640	NZ_AKCG01000004.1:216445-217189	Lac-1	Lac-10	OK	766.348	607.836	-0.334317	-1.19448	0.09725	0.183168	no
gene205	gene205	NGEG_RS12325	NZ_AKCG01000001.1:165579-165959	Lac-1	Lac-10	OK	881.31	806.16	-0.128582	-0.433841	0.5411	0.666737	no
gene2050	gene2050	NGEG_RS0109645	NZ_AKCG01000004.1:217222-218350	Lac-1	Lac-10	OK	920.938	694.437	-0.407259	-1.3804	0.0489	0.10416	no
gene2051	gene2051	NGEG_RS0109650	NZ_AKCG01000004.1:218388-219426	Lac-1	Lac-10	OK	65.6414	162.163	1.30477	4.22044	5e-05	0.000271162	yes
gene2052	gene2052	NGEG_RS0109655	NZ_AKCG01000004.1:219441-220585	Lac-1	Lac-10	OK	128.104	224.976	0.812452	0.900866	0.2092	0.330154	no
gene2053	gene2053	NGEG_RS0109660	NZ_AKCG01000004.1:219441-220585	Lac-1	Lac-10	OK	163.6	186.585	0.189665	0.604351	0.3828	0.521578	no
gene2054	gene2054	NGEG_RS0109665	NZ_AKCG01000004.1:220710-221133	Lac-1	Lac-10	OK	129.506	56.4763	-1.19731	-3.07465	5e-05	0.000271162	yes
gene2055	gene2055	NGEG_RS15085	NZ_AKCG01000004.1:221578-221677	Lac-1	Lac-10	NOTEST	0	0	0	0	1	1	no
gene2057	gene2057	NGEG_RS0109675	NZ_AKCG01000005.1:411-701	Lac-1	Lac-10	OK	0	1.87759	inf	#NAME?	0.0262	0.0630278	no
gene2058	gene2058	NGEG_RS0109680	NZ_AKCG01000005.1:789-1206	Lac-1	Lac-10	OK	643.898	1344.99	1.06269	3.69548	5e-05	0.000271162	yes
gene2059	gene2059	NGEG_RS0109685	NZ_AKCG01000005.1:1353-2145	Lac-1	Lac-10	OK	276.546	181.157	-0.610276	-2.10655	0.00415	0.0135574	yes
gene206	gene206	NGEG_RS0100915	NZ_AKCG01000001.1:166012-167313	Lac-1	Lac-10	OK	614.005	593.888	-0.0480597	-0.165532	0.81555	0.874233	no
gene2060	gene2060	NGEG_RS0109690	NZ_AKCG01000005.1:2193-3287	Lac-1	Lac-10	OK	288.658	145.609	-0.987258	-2.07371	0.0046	0.0147355	yes
gene2061	gene2061	NGEG_RS0109695	NZ_AKCG01000005.1:2193-3287	Lac-1	Lac-10	OK	178.613	93.1572	-0.939098	-2.36763	0.0008	0.00321691	yes
gene2062	gene2062	NGEG_RS0109700	NZ_AKCG01000005.1:3406-4450	Lac-1	Lac-10	OK	2900.32	3039.63	0.0676841	0.21835	0.75655	0.835991	no
gene2063	gene2063	NGEG_RS0109705	NZ_AKCG01000005.1:4613-5840	Lac-1	Lac-10	OK	2843.85	2137.06	-0.412216	-1.32681	0.06345	0.128933	no
gene2064	gene2064	NGEG_RS0109710	NZ_AKCG01000005.1:5956-8107	Lac-1	Lac-10	OK	78.3739	90.9997	0.215488	0.787333	0.28175	0.413831	no
gene2065	gene2065	NGEG_RS15090	NZ_AKCG01000005.1:8249-8462	Lac-1	Lac-10	OK	924.38	1077.39	0.220987	0.654434	0.36585	0.504732	no
gene2066	gene2066	NGEG_RS0109720	NZ_AKCG01000005.1:8590-8875	Lac-1	Lac-10	OK	130.692	163.003	0.318733	0.763613	0.28215	0.414099	no
gene2067	gene2067	NGEG_RS15095	NZ_AKCG01000005.1:9037-9244	Lac-1	Lac-10	OK	196.394	225.704	0.200681	0.452203	0.53365	0.661844	no
gene2068	gene2068	NGEG_RS0109725	NZ_AKCG01000005.1:9439-12514	Lac-1	Lac-10	NOTEST	0	0	0	0	1	1	no
gene2069	gene2069	NGEG_RS0109730	NZ_AKCG01000005.1:9439-12514	Lac-1	Lac-10	OK	677.273	369.199	-0.875338	-2.84421	5e-05	0.000271162	yes
gene207	gene207	NGEG_RS13925	NZ_AKCG01000001.1:166012-167313	Lac-1	Lac-10	OK	153.899	106.309	-0.533728	-0.111936	0.80155	0.867498	no
gene2070	gene2070	NGEG_RS15100	NZ_AKCG01000005.1:12763-12946	Lac-1	Lac-10	OK	68.3241	76.1359	0.156182	0.220748	0.75315	0.832979	no
gene2071	gene2071	NGEG_RS0109745	NZ_AKCG01000005.1:13346-13739	Lac-1	Lac-10	OK	16.2727	12.9942	-0.324587	-0.53079	0.45445	0.59026	no
gene2072	gene2072	NGEG_RS0109750	NZ_AKCG01000005.1:13818-15267	Lac-1	Lac-10	OK	976.59	697.829	-0.484879	-1.60462	0.025	0.060376	no
gene2073	gene2073	NGEG_RS0109755	NZ_AKCG01000005.1:15329-16601	Lac-1	Lac-10	OK	107.236	144.1	0.426286	1.45059	0.04475	0.0971613	no
gene2074	gene2074	NGEG_RS0109760	NZ_AKCG01000005.1:16641-17091	Lac-1	Lac-10	OK	258.145	288.872	0.16225	0.507445	0.47105	0.603266	no
gene2075	gene2075	NGEG_RS0109765	NZ_AKCG01000005.1:17123-18098	Lac-1	Lac-10	OK	69.9435	153.656	1.13544	3.58331	5e-05	0.000271162	yes
gene2077	gene2077	NGEG_RS15105	NZ_AKCG01000005.1:18265-19718	Lac-1	Lac-10	OK	3.46964	62.0419	4.16038	0.282848	0.26715	0.399192	no
gene2078	gene2078	NGEG_RS0109775	NZ_AKCG01000005.1:18265-19718	Lac-1	Lac-10	OK	505.062	466.613	-0.114232	-0.39935	0.57	0.692003	no
gene2079	gene2079	NGEG_RS0109780	NZ_AKCG01000005.1:19798-20992	Lac-1	Lac-10	OK	1247.51	862.503	-0.532449	-1.75668	0.01265	0.0340778	yes
gene208	gene208	NGEG_RS13930	NZ_AKCG01000001.1:167649-167997	Lac-1	Lac-10	OK	191.324	146.061	-0.389446	-0.918959	0.22175	0.345986	no
gene2080	gene2080	NGEG_RS0109785	NZ_AKCG01000005.1:21043-21292	Lac-1	Lac-10	OK	940.501	616.554	-0.609202	-1.80142	0.01215	0.0328741	yes
gene2081	gene2081	NGEG_RS0109790	NZ_AKCG01000005.1:21384-23625	Lac-1	Lac-10	OK	831.205	537.238	-0.629643	-1.39412	0.0487	0.103823	no
gene2082	gene2082	NGEG_RS0109795	NZ_AKCG01000005.1:21384-23625	Lac-1	Lac-10	OK	965.866	639.053	-0.595887	-1.18513	0.09755	0.183453	no
gene2083	gene2083	NGEG_RS15110	NZ_AKCG01000005.1:21384-23625	Lac-1	Lac-10	OK	1678.36	766.088	-1.13147	-0.663979	0.3661	0.504732	no
gene2084	gene2084	NGEG_RS0109800	NZ_AKCG01000005.1:21384-23625	Lac-1	Lac-10	OK	753.718	411.875	-0.871816	-1.1453	0.11485	0.208229	no
gene2085	gene2085	NGEG_RS0109805	NZ_AKCG01000005.1:23748-24755	Lac-1	Lac-10	OK	884.341	576.917	-0.616239	-1.2158	0.086	0.165379	no
gene2086	gene2086	NGEG_RS0109810	NZ_AKCG01000005.1:23748-24755	Lac-1	Lac-10	OK	607.286	341.545	-0.8303	-2.55452	0.00055	0.00232504	yes
gene2087	gene2087	NGEG_RS0109815	NZ_AKCG01000005.1:24870-26265	Lac-1	Lac-10	OK	735.542	524.799	-0.487044	-1.6474	0.0195	0.0490575	yes
gene2088	gene2088	NGEG_RS0109820	NZ_AKCG01000005.1:26285-26681	Lac-1	Lac-10	OK	565.958	476.588	-0.247951	-0.809184	0.2539	0.384268	no
gene2089	gene2089	NGEG_RS0109825	NZ_AKCG01000005.1:26684-27176	Lac-1	Lac-10	OK	312.301	278.011	-0.167799	-0.539407	0.4482	0.58429	no
gene209	gene209	NGEG_RS13935	NZ_AKCG01000001.1:167649-167997	Lac-1	Lac-10	OK	26.4428	66.8878	1.33887	0.774586	0.2683	0.400167	no
gene2090	gene2090	NGEG_RS15115	NZ_AKCG01000005.1:27181-27310	Lac-1	Lac-10	OK	517.989	329.26	-0.653697	-1.08906	0.1346	0.236243	no
gene2091	gene2091	NGEG_RS0109830	NZ_AKCG01000005.1:27451-30361	Lac-1	Lac-10	OK	142.27	120.676	-0.237488	-0.855201	0.22605	0.349826	no
gene2092	gene2092	NGEG_RS15120	NZ_AKCG01000005.1:27451-30361	Lac-1	Lac-10	OK	8.90791	12.7237	0.514365	0.132199	0.82095	0.877739	no
gene2093	gene2093	NGEG_RS0109840	NZ_AKCG01000005.1:30476-31481	Lac-1	Lac-10	OK	271.166	200.748	-0.433788	-1.50101	0.0319	0.0735216	no
gene2094	gene2094	NGEG_RS0109845	NZ_AKCG01000005.1:31632-32313	Lac-1	Lac-10	OK	186.879	149.408	-0.322849	-1.0426	0.146	0.251083	no
gene2095	gene2095	NGEG_RS0109850	NZ_AKCG01000005.1:32772-33408	Lac-1	Lac-10	OK	393.002	391.524	-0.00543465	-0.0186542	0.978	0.983968	no
gene2096	gene2096	NGEG_RS0109855	NZ_AKCG01000005.1:33444-34413	Lac-1	Lac-10	OK	383.012	450.513	0.234181	0.832043	0.2341	0.359807	no
gene2097	gene2097	NGEG_RS0109860	NZ_AKCG01000005.1:34638-35388	Lac-1	Lac-10	OK	541.534	639.593	0.240102	0.869584	0.21945	0.34283	no
gene2098	gene2098	NGEG_RS0109865	NZ_AKCG01000005.1:35398-36334	Lac-1	Lac-10	OK	1032	1276.85	0.307141	1.03201	0.13885	0.240797	no
gene2099	gene2099	NGEG_RS0109870	NZ_AKCG01000005.1:36396-37008	Lac-1	Lac-10	OK	479.628	627.474	0.387641	1.36865	0.05095	0.107692	no
gene21	gene21	NGEG_RS0100095	NZ_AKCG01000001.1:10310-11963	Lac-1	Lac-10	OK	96.2976	98.7851	0.0367943	0.12572	0.85885	0.902267	no
gene210	gene210	NGEG_RS13940	NZ_AKCG01000001.1:168045-168147	Lac-1	Lac-10	NOTEST	0	0	0	0	1	1	no
gene2100	gene2100	NGEG_RS0109875	NZ_AKCG01000005.1:37059-37365	Lac-1	Lac-10	OK	638.655	911.418	0.513077	1.59077	0.02455	0.0595217	no
gene2101	gene2101	NGEG_RS0109880	NZ_AKCG01000005.1:37534-38806	Lac-1	Lac-10	OK	353.256	514.571	0.542658	1.89918	0.00585	0.0177728	yes
gene2102	gene2102	NGEG_RS0109885	NZ_AKCG01000005.1:38839-39442	Lac-1	Lac-10	OK	124.644	162.737	0.384729	1.15516	0.10115	0.189117	no
gene2103	gene2103	NGEG_RS0109890	NZ_AKCG01000005.1:39456-39972	Lac-1	Lac-10	OK	81.6444	87.1959	0.0949072	0.254533	0.70805	0.801743	no
gene2104	gene2104	NGEG_RS0109895	NZ_AKCG01000005.1:40123-40733	Lac-1	Lac-10	OK	160.895	82.2359	-0.968278	-2.22383	0.0019	0.0068795	yes
gene2105	gene2105	NGEG_RS0109900	NZ_AKCG01000005.1:40123-40733	Lac-1	Lac-10	OK	279.176	171.062	-0.70666	-1.1928	0.0899	0.17181	no
gene2106	gene2106	NGEG_RS0109905	NZ_AKCG01000005.1:40795-40975	Lac-1	Lac-10	OK	753.558	485.163	-0.635248	-1.72803	0.02635	0.0633271	no
gene2107	gene2107	NGEG_RS0109910	NZ_AKCG01000005.1:40980-41568	Lac-1	Lac-10	OK	214.888	163.927	-0.390531	-1.21827	0.08415	0.162327	no
gene2108	gene2108	NGEG_RS0109915	NZ_AKCG01000005.1:41589-43168	Lac-1	Lac-10	OK	324.565	224.676	-0.530662	-1.16615	0.10125	0.189117	no
gene2109	gene2109	NGEG_RS0109920	NZ_AKCG01000005.1:41589-43168	Lac-1	Lac-10	OK	411.696	348.291	-0.241284	-0.673145	0.3422	0.481651	no
gene211	gene211	NGEG_RS0100925	NZ_AKCG01000001.1:168686-171902	Lac-1	Lac-10	NOTEST	0	0	0	0	1	1	no
gene2110	gene2110	NGEG_RS0109925	NZ_AKCG01000005.1:43285-43594	Lac-1	Lac-10	OK	11909.5	6673.92	-0.835503	-2.77668	0.0003	0.0013663	yes
gene2111	gene2111	NGEG_RS0109930	NZ_AKCG01000005.1:43667-44117	Lac-1	Lac-10	OK	795.968	543.742	-0.549788	-1.90816	0.00805	0.0234484	yes
gene2112	gene2112	NGEG_RS0109935	NZ_AKCG01000005.1:44447-45350	Lac-1	Lac-10	OK	245.141	226.907	-0.111511	-0.38306	0.5848	0.704438	no
gene2113	gene2113	NGEG_RS0109945	NZ_AKCG01000005.1:45452-46556	Lac-1	Lac-10	OK	354.475	462.254	0.383003	1.36174	0.05415	0.113007	no
gene2115	gene2115	NGEG_RS13350	NZ_AKCG01000005.1:47051-47312	Lac-1	Lac-10	OK	34.2724	76.9609	1.16708	2.18535	0.005	0.0156916	yes
gene2116	gene2116	NGEG_RS0109955	NZ_AKCG01000005.1:47323-48781	Lac-1	Lac-10	OK	258.346	145.048	-0.832775	-3.03828	5e-05	0.000271162	yes
gene2117	gene2117	NGEG_RS15125	NZ_AKCG01000005.1:49178-49229	Lac-1	Lac-10	NOTEST	0	0	0	0	1	1	no
gene2118	gene2118	NGEG_RS0109965	NZ_AKCG01000005.1:49562-53732	Lac-1	Lac-10	OK	373.044	403.278	0.112428	0.371119	0.60795	0.723165	no
gene2119	gene2119	NGEG_RS0109970	NZ_AKCG01000005.1:53786-55825	Lac-1	Lac-10	OK	437.192	333.342	-0.391264	-1.33146	0.06495	0.131013	no
gene212	gene212	NGEG_RS0100930	NZ_AKCG01000001.1:168686-171902	Lac-1	Lac-10	OK	2418.16	1461.37	-0.726585	-2.42028	0.00075	0.0030356	yes
gene2120	gene2120	NGEG_RS15130	NZ_AKCG01000005.1:53786-55825	Lac-1	Lac-10	OK	1505.78	779.007	-0.950802	-0.601742	0.3953	0.532449	no
gene2121	gene2121	NGEG_RS0109975	NZ_AKCG01000005.1:56004-57234	Lac-1	Lac-10	OK	511.105	356.404	-0.520106	-1.82194	0.0097	0.0274778	yes
gene2122	gene2122	NGEG_RS0109980	NZ_AKCG01000005.1:57384-58868	Lac-1	Lac-10	OK	133.99	69.9691	-0.937337	-3.00747	5e-05	0.000271162	yes
gene2123	gene2123	NGEG_RS0109985	NZ_AKCG01000005.1:57384-58868	Lac-1	Lac-10	OK	402.845	195.576	-1.04249	-0.899895	0.22985	0.354597	no
gene2124	gene2124	NGEG_RS15135	NZ_AKCG01000005.1:58897-59592	Lac-1	Lac-10	OK	62.6612	192.553	1.61961	1.88524	0.0195	0.0490575	yes
gene2125	gene2125	NGEG_RS0109990	NZ_AKCG01000005.1:58897-59592	Lac-1	Lac-10	OK	727.465	882.7	0.279046	0.559171	0.43045	0.567432	no
gene2126	gene2126	NGEG_RS0109995	NZ_AKCG01000005.1:58897-59592	Lac-1	Lac-10	OK	872.987	940.873	0.108039	0.225391	0.7516	0.832411	no
gene2127	gene2127	NGEG_RS0110000	NZ_AKCG01000005.1:59794-61138	Lac-1	Lac-10	OK	617.363	603.061	-0.0338145	-0.115236	0.8718	0.911592	no
gene2128	gene2128	NGEG_RS0110005	NZ_AKCG01000005.1:61262-62063	Lac-1	Lac-10	OK	276.94	187.56	-0.562225	-1.93385	0.00685	0.0204097	yes
gene2129	gene2129	NGEG_RS0110010	NZ_AKCG01000005.1:62102-63089	Lac-1	Lac-10	OK	461.55	248.346	-0.894136	-3.25284	5e-05	0.000271162	yes
gene213	gene213	NGEG_RS13945	NZ_AKCG01000001.1:172194-172786	Lac-1	Lac-10	OK	482.267	347.082	-0.474558	-1.40956	0.07115	0.141641	no
gene2130	gene2130	NGEG_RS15140	NZ_AKCG01000005.1:63122-63678	Lac-1	Lac-10	OK	482.936	279.437	-0.789308	-2.65	0.0004	0.0017477	yes
gene2131	gene2131	NGEG_RS15145	NZ_AKCG01000005.1:63749-64192	Lac-1	Lac-10	OK	640.129	319.679	-1.00174	-2.30769	0.00165	0.0060721	yes
gene2132	gene2132	NGEG_RS15150	NZ_AKCG01000005.1:63749-64192	Lac-1	Lac-10	OK	532.757	319.476	-0.737772	-1.1839	0.0964	0.182077	no
gene2133	gene2133	NGEG_RS15155	NZ_AKCG01000005.1:64272-64655	Lac-1	Lac-10	OK	177.324	138.492	-0.356589	-0.979188	0.1613	0.270254	no
gene2134	gene2134	NGEG_RS0110025	NZ_AKCG01000005.1:64692-65067	Lac-1	Lac-10	OK	242.103	224.513	-0.108818	-0.316185	0.6621	0.76692	no
gene2135	gene2135	NGEG_RS0110030	NZ_AKCG01000005.1:65240-66469	Lac-1	Lac-10	OK	214.724	178.063	-0.270093	-0.472467	0.5096	0.642652	no
gene2136	gene2136	NGEG_RS13745	NZ_AKCG01000005.1:65240-66469	Lac-1	Lac-10	OK	83.1907	76.6773	-0.117622	-0.305501	0.66665	0.771106	no
gene2137	gene2137	NGEG_RS0110040	NZ_AKCG01000005.1:66546-66762	Lac-1	Lac-10	OK	242.415	212.909	-0.187237	-0.389152	0.57195	0.693349	no
gene2138	gene2138	NGEG_RS13370	NZ_AKCG01000005.1:66769-68027	Lac-1	Lac-10	OK	414.292	391.602	-0.0812594	-0.109777	0.87745	0.915584	no
gene2139	gene2139	NGEG_RS13375	NZ_AKCG01000005.1:66769-68027	Lac-1	Lac-10	OK	62.3315	53.9701	-0.207802	-0.248954	0.73265	0.819839	no
gene214	gene214	NGEG_RS13950	NZ_AKCG01000001.1:172194-172786	Lac-1	Lac-10	OK	3772.48	2532.76	-0.574802	-1.40993	0.0747	0.14708	no
gene2140	gene2140	NGEG_RS15160	NZ_AKCG01000005.1:66769-68027	Lac-1	Lac-10	OK	57.2601	54.0162	-0.0841395	-0.19373	0.77705	0.850668	no
gene2141	gene2141	NGEG_RS0110050	NZ_AKCG01000005.1:68233-68440	Lac-1	Lac-10	OK	240	253.59	0.0794621	0.164146	0.81125	0.87227	no
gene2142	gene2142	NGEG_RS0110055	NZ_AKCG01000005.1:68449-69322	Lac-1	Lac-10	OK	81.2657	56.1629	-0.53303	-1.62872	0.02485	0.0601312	no
gene2143	gene2143	NGEG_RS0110060	NZ_AKCG01000005.1:69395-69605	Lac-1	Lac-10	OK	748.151	451.58	-0.728348	-1.81847	0.0112	0.0307751	yes
gene2144	gene2144	NGEG_RS13380	NZ_AKCG01000005.1:69681-70041	Lac-1	Lac-10	OK	212.524	173.024	-0.296654	-0.801706	0.25765	0.387336	no
gene2145	gene2145	NGEG_RS0110065	NZ_AKCG01000005.1:70045-71542	Lac-1	Lac-10	OK	45.1923	39.1246	-0.207998	-0.64003	0.37375	0.511219	no
gene2146	gene2146	NGEG_RS15165	NZ_AKCG01000005.1:71661-73060	Lac-1	Lac-10	OK	542.502	379.981	-0.513701	-0.309531	0.6706	0.774227	no
gene2147	gene2147	NGEG_RS0110070	NZ_AKCG01000005.1:71661-73060	Lac-1	Lac-10	OK	643.543	490.651	-0.391337	-0.714711	0.32455	0.462068	no
gene2148	gene2148	NGEG_RS15170	NZ_AKCG01000005.1:71661-73060	Lac-1	Lac-10	OK	376.658	244.193	-0.625236	-1.84304	0.00785	0.0230012	yes
gene2149	gene2149	NGEG_RS0110080	NZ_AKCG01000005.1:73101-73446	Lac-1	Lac-10	OK	130.816	84.975	-0.622431	-1.43504	0.0433	0.0949221	no
gene215	gene215	NGEG_RS13955	NZ_AKCG01000001.1:173085-173346	Lac-1	Lac-10	OK	1993.55	1039.47	-0.939488	-3.17498	5e-05	0.000271162	yes
gene2150	gene2150	NGEG_RS0110085	NZ_AKCG01000005.1:73458-74850	Lac-1	Lac-10	OK	428.878	335.499	-0.35426	-1.24761	0.0786	0.153658	no
gene2151	gene2151	NGEG_RS0110090	NZ_AKCG01000005.1:74889-75852	Lac-1	Lac-10	OK	145.423	129.078	-0.172007	-0.557864	0.4371	0.574056	no
gene2152	gene2152	NGEG_RS0110095	NZ_AKCG01000005.1:75990-76710	Lac-1	Lac-10	OK	250.571	351.11	0.486706	1.62769	0.02155	0.0532931	no
gene2153	gene2153	NGEG_RS15175	NZ_AKCG01000005.1:76780-76921	Lac-1	Lac-10	OK	370.303	790.483	1.09403	2.02717	0.0101	0.0282869	yes
gene2154	gene2154	NGEG_RS0110100	NZ_AKCG01000005.1:76926-77885	Lac-1	Lac-10	OK	1410.73	5675.3	2.00826	6.30329	5e-05	0.000271162	yes
gene2155	gene2155	NGEG_RS15180	NZ_AKCG01000005.1:76926-77885	Lac-1	Lac-10	OK	5312.13	18388.3	1.79143	1.77129	0.0166	0.0428069	yes
gene2156	gene2156	NGEG_RS0110105	NZ_AKCG01000005.1:77909-78638	Lac-1	Lac-10	OK	2112.42	7658.91	1.85824	6.06469	5e-05	0.000271162	yes
gene2157	gene2157	NGEG_RS0110110	NZ_AKCG01000005.1:78810-79703	Lac-1	Lac-10	OK	150.794	139.003	-0.117465	-0.116973	0.86795	0.909894	no
gene2158	gene2158	NGEG_RS0110115	NZ_AKCG01000005.1:78810-79703	Lac-1	Lac-10	OK	138.989	104.153	-0.416261	-1.22537	0.08625	0.165474	no
gene2159	gene2159	NGEG_RS0110120	NZ_AKCG01000005.1:79763-80354	Lac-1	Lac-10	OK	131.508	104.797	-0.327559	-1.00062	0.1612	0.270254	no
gene216	gene216	NGEG_RS0100955	NZ_AKCG01000001.1:173952-175032	Lac-1	Lac-10	OK	1037.58	475.939	-1.12437	-3.87428	5e-05	0.000271162	yes
gene2160	gene2160	NGEG_RS0110125	NZ_AKCG01000005.1:80737-82204	Lac-1	Lac-10	OK	1858.85	1168.73	-0.669464	-2.1459	0.00265	0.0091785	yes
gene2161	gene2161	NGEG_RS0110130	NZ_AKCG01000005.1:82390-82948	Lac-1	Lac-10	OK	1797.7	721.91	-1.31626	-4.61039	5e-05	0.000271162	yes
gene2162	gene2162	NGEG_RS0110135	NZ_AKCG01000005.1:82999-83299	Lac-1	Lac-10	OK	3340.63	1779.37	-0.908753	-3.18337	5e-05	0.000271162	yes
gene2163	gene2163	NGEG_RS0110145	NZ_AKCG01000005.1:83397-84177	Lac-1	Lac-10	OK	1333.43	747.771	-0.834472	-2.90567	5e-05	0.000271162	yes
gene2164	gene2164	NGEG_RS0110150	NZ_AKCG01000005.1:84216-84867	Lac-1	Lac-10	OK	505.337	236.615	-1.0947	-3.83507	5e-05	0.000271162	yes
gene2165	gene2165	NGEG_RS0110155	NZ_AKCG01000005.1:84874-85483	Lac-1	Lac-10	OK	1858.31	906.237	-1.03603	-3.58222	5e-05	0.000271162	yes
gene2166	gene2166	NGEG_RS0110160	NZ_AKCG01000005.1:85546-86140	Lac-1	Lac-10	OK	1321.52	1069.22	-0.305634	-1.06766	0.12815	0.22653	no
gene2167	gene2167	NGEG_RS0110165	NZ_AKCG01000005.1:86144-86492	Lac-1	Lac-10	OK	504.768	452.227	-0.158573	-0.497348	0.47765	0.610203	no
gene2168	gene2168	NGEG_RS0110170	NZ_AKCG01000005.1:86538-87414	Lac-1	Lac-10	OK	162.312	248.084	0.612058	2.08903	0.0037	0.0122001	yes
gene2169	gene2169	NGEG_RS0110175	NZ_AKCG01000005.1:87448-89412	Lac-1	Lac-10	OK	142.388	374.652	1.39572	1.83645	0.0185	0.0469718	yes
gene2170	gene2170	NGEG_RS15185	NZ_AKCG01000005.1:87448-89412	Lac-1	Lac-10	OK	72.5638	163.945	1.17589	0.568184	0.4666	0.599741	no
gene2171	gene2171	NGEG_RS0110180	NZ_AKCG01000005.1:87448-89412	Lac-1	Lac-10	OK	378.715	342.766	-0.143889	-0.452496	0.5134	0.645798	no
gene2172	gene2172	NGEG_RS0110185	NZ_AKCG01000005.1:89465-91462	Lac-1	Lac-10	OK	383.167	292.657	-0.388759	-0.91369	0.19035	0.306468	no
gene2173	gene2173	NGEG_RS0110190	NZ_AKCG01000005.1:89465-91462	Lac-1	Lac-10	OK	387.267	305.063	-0.344221	-0.869247	0.20795	0.328601	no
gene2174	gene2174	NGEG_RS0110195	NZ_AKCG01000005.1:91477-92899	Lac-1	Lac-10	OK	394.432	358.635	-0.137262	-0.480916	0.4941	0.627264	no
gene2175	gene2175	NGEG_RS0110205	NZ_AKCG01000005.1:93069-94180	Lac-1	Lac-10	OK	168.608	186.986	0.149253	0.424221	0.5475	0.672278	no
gene2176	gene2176	NGEG_RS0110210	NZ_AKCG01000005.1:93069-94180	Lac-1	Lac-10	OK	249.505	300.614	0.268845	0.475767	0.5023	0.635065	no
gene2177	gene2177	NGEG_RS0110215	NZ_AKCG01000005.1:94189-94720	Lac-1	Lac-10	OK	322.365	407.89	0.339485	1.14464	0.10875	0.199509	no
gene2178	gene2178	NGEG_RS0110220	NZ_AKCG01000005.1:94812-95928	Lac-1	Lac-10	OK	1409.83	905.788	-0.638272	-2.10862	0.00315	0.0106275	yes
gene2179	gene2179	NGEG_RS0110225	NZ_AKCG01000005.1:96102-96684	Lac-1	Lac-10	OK	630.772	325.037	-0.956516	-3.33304	5e-05	0.000271162	yes
gene218	gene218	NGEG_RS0100965	NZ_AKCG01000001.1:175404-175914	Lac-1	Lac-10	OK	18.3412	153.789	3.06779	7.64879	5e-05	0.000271162	yes
gene2180	gene2180	NGEG_RS0110230	NZ_AKCG01000005.1:96745-97600	Lac-1	Lac-10	OK	737.987	449.944	-0.71385	-2.52636	0.00035	0.00156236	yes
gene2181	gene2181	NGEG_RS15190	NZ_AKCG01000005.1:97628-97900	Lac-1	Lac-10	OK	16.6144	47.1741	1.50556	1.53459	0.0382	0.0858025	no
gene2185	gene2185	NGEG_RS0110255	NZ_AKCG01000005.1:98143-100597	Lac-1	Lac-10	OK	24.5758	520.032	4.40329	0.599514	0.16865	0.279704	no
gene2186	gene2186	NGEG_RS0110260	NZ_AKCG01000005.1:98143-100597	Lac-1	Lac-10	OK	328.34	330.281	0.00850373	0.0121334	0.98675	0.989952	no
gene2187	gene2187	NGEG_RS0110265	NZ_AKCG01000005.1:98143-100597	Lac-1	Lac-10	OK	336.894	307.1	-0.133585	-0.416623	0.55155	0.675362	no
gene2188	gene2188	NGEG_RS0110270	NZ_AKCG01000005.1:100709-101534	Lac-1	Lac-10	OK	208.896	242.657	0.216128	0.74715	0.297	0.43154	no
gene2189	gene2189	NGEG_RS13395	NZ_AKCG01000005.1:101742-101865	Lac-1	Lac-10	OK	66.4346	145.969	1.13566	1.10915	0.1721	0.283736	no
gene219	gene219	NGEG_RS0100970	NZ_AKCG01000001.1:176254-176695	Lac-1	Lac-10	OK	3271.24	3963.93	0.277093	0.926899	0.1846	0.299355	no
gene2190	gene2190	NGEG_RS0110280	NZ_AKCG01000005.1:102039-103055	Lac-1	Lac-10	OK	133.351	113.008	-0.238798	-0.319003	0.67255	0.776116	no
gene2191	gene2191	NGEG_RS0110285	NZ_AKCG01000005.1:102039-103055	Lac-1	Lac-10	OK	53.2639	51.5902	-0.0460609	-0.120829	0.8645	0.907431	no
gene2192	gene2192	NGEG_RS0110290	NZ_AKCG01000005.1:103133-103328	Lac-1	Lac-10	OK	152.7	112.688	-0.438372	-0.769272	0.27885	0.410718	no
gene2193	gene2193	NGEG_RS15195	NZ_AKCG01000005.1:103452-103675	Lac-1	Lac-10	OK	997.351	190.038	-2.39181	-3.52987	0.00015	0.000736012	yes
gene2194	gene2194	NGEG_RS15200	NZ_AKCG01000005.1:103452-103675	Lac-1	Lac-10	OK	128.584	84.7712	-0.601064	-0.396374	0.5717	0.693349	no
gene2195	gene2195	NGEG_RS0110295	NZ_AKCG01000005.1:103749-104367	Lac-1	Lac-10	OK	147.512	55.9866	-1.39768	-4.11226	5e-05	0.000271162	yes
gene2196	gene2196	NGEG_RS0110300	NZ_AKCG01000005.1:104388-106712	Lac-1	Lac-10	OK	84.181	42.9578	-0.970575	-1.96615	0.008	0.0233577	yes
gene2197	gene2197	NGEG_RS0110305	NZ_AKCG01000005.1:104388-106712	Lac-1	Lac-10	OK	92.5236	105.414	0.188176	0.502863	0.4582	0.594506	no
gene2198	gene2198	NGEG_RS0110315	NZ_AKCG01000005.1:106998-108441	Lac-1	Lac-10	OK	367.653	305.338	-0.267936	-0.948402	0.1822	0.296825	no
gene2199	gene2199	NGEG_RS0110320	NZ_AKCG01000005.1:108584-109902	Lac-1	Lac-10	OK	268.403	808.608	1.59104	3.63936	5e-05	0.000271162	yes
gene22	gene22	NGEG_RS12240	NZ_AKCG01000001.1:12029-13084	Lac-1	Lac-10	OK	337.464	293.494	-0.201403	-0.729509	0.30635	0.440795	no
gene220	gene220	NGEG_RS0100975	NZ_AKCG01000001.1:176809-177310	Lac-1	Lac-10	OK	231.206	453.077	0.970578	3.12712	5e-05	0.000271162	yes
gene2200	gene2200	NGEG_RS0110325	NZ_AKCG01000005.1:108584-109902	Lac-1	Lac-10	OK	254.514	866.429	1.76734	4.24359	5e-05	0.000271162	yes
gene2201	gene2201	NGEG_RS0110330	NZ_AKCG01000005.1:109903-110635	Lac-1	Lac-10	OK	263.91	992.693	1.9113	6.24837	5e-05	0.000271162	yes
gene2202	gene2202	NGEG_RS0110335	NZ_AKCG01000005.1:110747-111602	Lac-1	Lac-10	OK	986.11	3011.08	1.61046	5.0165	5e-05	0.000271162	yes
gene2203	gene2203	NGEG_RS0110350	NZ_AKCG01000005.1:111981-112839	Lac-1	Lac-10	OK	129.939	166.444	0.3572	1.15973	0.0972	0.183168	no
gene2204	gene2204	NGEG_RS0110355	NZ_AKCG01000005.1:112924-114313	Lac-1	Lac-10	OK	1472.35	806.848	-0.867754	-2.82308	5e-05	0.000271162	yes
gene2205	gene2205	NGEG_RS0110360	NZ_AKCG01000005.1:114313-114538	Lac-1	Lac-10	OK	6033.23	2824.44	-1.09497	-3.73884	5e-05	0.000271162	yes
gene2206	gene2206	NGEG_RS13400	NZ_AKCG01000005.1:114645-115708	Lac-1	Lac-10	OK	8168.4	4040.29	-1.01559	-1.84493	0.01	0.0280385	yes
gene2207	gene2207	NGEG_RS15205	NZ_AKCG01000005.1:114645-115708	Lac-1	Lac-10	OK	2181.82	1289.34	-0.758898	-0.653583	0.38535	0.523898	no
gene2208	gene2208	NGEG_RS0110365	NZ_AKCG01000005.1:114645-115708	Lac-1	Lac-10	OK	863.902	471.076	-0.874908	-2.43326	0.0006	0.00251066	yes
gene2209	gene2209	NGEG_RS0110370	NZ_AKCG01000005.1:115873-118576	Lac-1	Lac-10	OK	1294.93	658.479	-0.975666	-3.1193	5e-05	0.000271162	yes
gene221	gene221	NGEG_RS0100980	NZ_AKCG01000001.1:177325-178021	Lac-1	Lac-10	OK	203.479	330.015	0.697654	2.41878	0.0014	0.00525372	yes
gene2210	gene2210	NGEG_RS0110375	NZ_AKCG01000005.1:118698-119688	Lac-1	Lac-10	OK	1326.62	990.789	-0.421109	-1.39976	0.04995	0.106122	no
gene2211	gene2211	NGEG_RS0110380	NZ_AKCG01000005.1:119741-120071	Lac-1	Lac-10	OK	2136.34	1194.03	-0.839296	-2.94303	5e-05	0.000271162	yes
gene2212	gene2212	NGEG_RS0110385	NZ_AKCG01000005.1:120081-120387	Lac-1	Lac-10	OK	2139.31	1067.96	-1.00229	-3.41496	5e-05	0.000271162	yes
gene2214	gene2214	NGEG_RS0110390	NZ_AKCG01000005.1:120749-121181	Lac-1	Lac-10	OK	3537.33	7143.56	1.01398	3.33073	5e-05	0.000271162	yes
gene2215	gene2215	NGEG_RS0110395	NZ_AKCG01000005.1:121193-121771	Lac-1	Lac-10	OK	6345.51	16140.1	1.34684	4.36052	5e-05	0.000271162	yes
gene2216	gene2216	NGEG_RS15215	NZ_AKCG01000005.1:121193-121771	Lac-1	Lac-10	OK	164.09	209.489	0.352392	0.0565365	0.85355	0.898608	no
gene2217	gene2217	NGEG_RS0110400	NZ_AKCG01000005.1:121966-122461	Lac-1	Lac-10	OK	55.2732	74.9524	0.439397	1.07849	0.12645	0.223845	no
gene2218	gene2218	NGEG_RS0110405	NZ_AKCG01000005.1:122653-123583	Lac-1	Lac-10	OK	87.205	106.052	0.282287	0.894279	0.20855	0.329339	no
gene2219	gene2219	NGEG_RS0110410	NZ_AKCG01000005.1:123711-124461	Lac-1	Lac-10	OK	188.298	227.131	0.270506	0.895166	0.2111	0.332093	no
gene222	gene222	NGEG_RS12335	NZ_AKCG01000001.1:178054-178485	Lac-1	Lac-10	OK	248.694	362.486	0.543552	1.75828	0.01625	0.0421211	yes
gene2220	gene2220	NGEG_RS0110415	NZ_AKCG01000005.1:124583-125165	Lac-1	Lac-10	OK	1876.67	1725.42	-0.121229	-0.411352	0.55705	0.680289	no
gene2221	gene2221	NGEG_RS0110420	NZ_AKCG01000005.1:125183-126533	Lac-1	Lac-10	OK	1434.98	1210.42	-0.245532	-0.79225	0.25645	0.386303	no
gene2222	gene2222	NGEG_RS0110425	NZ_AKCG01000005.1:126547-127336	Lac-1	Lac-10	OK	2358.93	1982.05	-0.251137	-0.824218	0.24145	0.368888	no
gene2223	gene2223	NGEG_RS0110430	NZ_AKCG01000005.1:127667-129458	Lac-1	Lac-10	OK	80.6112	121.433	0.591108	2.01312	0.00435	0.0140806	yes
gene2224	gene2224	NGEG_RS0110435	NZ_AKCG01000005.1:129524-130157	Lac-1	Lac-10	OK	115.082	205.847	0.838913	2.69807	0.0002	0.000952987	yes
gene2225	gene2225	NGEG_RS0110440	NZ_AKCG01000005.1:130249-131074	Lac-1	Lac-10	OK	16.1699	40.0732	1.30933	3.31001	5e-05	0.000271162	yes
gene2226	gene2226	NGEG_RS0110445	NZ_AKCG01000005.1:131142-131706	Lac-1	Lac-10	OK	509.417	353.008	-0.529146	-1.84403	0.0099	0.0277897	yes
gene2227	gene2227	NGEG_RS0110450	NZ_AKCG01000005.1:131789-132227	Lac-1	Lac-10	OK	230.874	122.566	-0.913544	-2.68923	0.00025	0.00115345	yes
gene2228	gene2228	NGEG_RS0110455	NZ_AKCG01000005.1:132447-134492	Lac-1	Lac-10	OK	472.049	500.755	0.0851669	0.0919236	0.8937	0.922219	no
gene2229	gene2229	NGEG_RS0110460	NZ_AKCG01000005.1:132447-134492	Lac-1	Lac-10	OK	184.322	192.366	0.0616209	0.210037	0.76595	0.843363	no
gene223	gene223	NGEG_RS0100990	NZ_AKCG01000001.1:178659-180336	Lac-1	Lac-10	OK	619.16	754.375	0.284969	0.942028	0.1759	0.288271	no
gene2230	gene2230	NGEG_RS0110465	NZ_AKCG01000005.1:134618-135560	Lac-1	Lac-10	OK	220.522	138.42	-0.671875	-2.27167	0.00155	0.00571259	yes
gene2231	gene2231	NGEG_RS0110470	NZ_AKCG01000005.1:135568-136625	Lac-1	Lac-10	OK	337.113	234.065	-0.526322	-1.84457	0.0105	0.0292087	yes
gene2232	gene2232	NGEG_RS15220	NZ_AKCG01000005.1:135568-136625	Lac-1	Lac-10	OK	25.7329	173.785	2.75562	1.23987	0.20975	0.330811	no
gene2234	gene2234	NGEG_RS0110485	NZ_AKCG01000005.1:137041-138943	Lac-1	Lac-10	OK	12.7741	9.73951	-0.3913	-1.03525	0.14695	0.252366	no
gene2235	gene2235	NGEG_RS0110500	NZ_AKCG01000005.1:139431-140204	Lac-1	Lac-10	OK	716.99	2229.16	1.63648	5.50509	5e-05	0.000271162	yes
gene2236	gene2236	NGEG_RS0110505	NZ_AKCG01000005.1:140221-141347	Lac-1	Lac-10	OK	94.4594	339.263	1.84464	5.49796	5e-05	0.000271162	yes
gene2237	gene2237	NGEG_RS15225	NZ_AKCG01000005.1:140221-141347	Lac-1	Lac-10	OK	160.177	130.178	-0.29919	-0.195133	0.75915	0.838115	no
gene2238	gene2238	NGEG_RS15230	NZ_AKCG01000005.1:140221-141347	Lac-1	Lac-10	OK	304.134	390.757	0.361565	0.300102	0.6702	0.774126	no
gene2239	gene2239	NGEG_RS0110510	NZ_AKCG01000005.1:141522-142413	Lac-1	Lac-10	OK	7604.3	22711.2	1.57851	4.92063	5e-05	0.000271162	yes
gene224	gene224	NGEG_RS0100995	NZ_AKCG01000001.1:180449-181541	Lac-1	Lac-10	OK	535.498	649.183	0.277745	0.961763	0.1705	0.282227	no
gene2240	gene2240	NGEG_RS0110515	NZ_AKCG01000005.1:141522-142413	Lac-1	Lac-10	OK	223.591	463.962	1.05314	0.840945	0.2292	0.354257	no
gene2241	gene2241	NGEG_RS15235	NZ_AKCG01000005.1:141522-142413	Lac-1	Lac-10	OK	112.419	58.7819	-0.935438	-0.0475933	0.6338	0.742486	no
gene2242	gene2242	NGEG_RS13410	NZ_AKCG01000005.1:142768-143849	Lac-1	Lac-10	OK	901.222	2156.93	1.25903	4.21957	5e-05	0.000271162	yes
gene2243	gene2243	NGEG_RS0110530	NZ_AKCG01000005.1:142768-143849	Lac-1	Lac-10	OK	30.2714	41.185	0.444165	0.379067	0.5858	0.705076	no
gene2244	gene2244	NGEG_RS0110535	NZ_AKCG01000005.1:143852-144167	Lac-1	Lac-10	OK	40.0617	43.8594	0.130663	0.270744	0.71015	0.803018	no
gene2245	gene2245	NGEG_RS0110540	NZ_AKCG01000005.1:144241-146296	Lac-1	Lac-10	OK	340.279	315.282	-0.110074	-0.378787	0.58365	0.703395	no
gene2246	gene2246	NGEG_RS0110545	NZ_AKCG01000005.1:146411-148250	Lac-1	Lac-10	OK	882.125	374.985	-1.23415	-4.09105	5e-05	0.000271162	yes
gene2247	gene2247	NGEG_RS13415	NZ_AKCG01000005.1:148284-148473	Lac-1	Lac-10	OK	53.1288	69.5977	0.389545	0.552987	0.4407	0.576336	no
gene2248	gene2248	NGEG_RS0110555	NZ_AKCG01000005.1:148522-149047	Lac-1	Lac-10	OK	167.344	134.808	-0.311906	-0.931154	0.19035	0.306468	no
gene2249	gene2249	NGEG_RS0110565	NZ_AKCG01000005.1:149329-150655	Lac-1	Lac-10	OK	332.404	237.965	-0.482187	-1.77584	0.0161	0.0418228	yes
gene225	gene225	NGEG_RS0101000	NZ_AKCG01000001.1:181578-183689	Lac-1	Lac-10	OK	721.309	896.852	0.314251	0.545178	0.4608	0.596315	no
gene2250	gene2250	NGEG_RS13425	NZ_AKCG01000005.1:150969-152871	Lac-1	Lac-10	OK	20.3431	22.1787	0.124635	0.159382	0.8185	0.875979	no
gene2251	gene2251	NGEG_RS0110580	NZ_AKCG01000005.1:150969-152871	Lac-1	Lac-10	OK	48.0566	67.7623	0.49575	1.39047	0.05045	0.106909	no
gene2252	gene2252	NGEG_RS15240	NZ_AKCG01000005.1:153013-153064	Lac-1	Lac-10	NOTEST	0	0	0	0	1	1	no
gene2253	gene2253	NGEG_RS0110585	NZ_AKCG01000005.1:153178-154435	Lac-1	Lac-10	OK	189.987	178.322	-0.0914132	-0.333133	0.6474	0.753776	no
gene2254	gene2254	NGEG_RS0110590	NZ_AKCG01000005.1:154506-154836	Lac-1	Lac-10	OK	782.996	406.069	-0.94728	-3.0534	0.00015	0.000736012	yes
gene2255	gene2255	NGEG_RS0110595	NZ_AKCG01000005.1:154910-156281	Lac-1	Lac-10	OK	560.066	303.049	-0.886046	-3.0946	5e-05	0.000271162	yes
gene2256	gene2256	NGEG_RS0110600	NZ_AKCG01000005.1:156335-156566	Lac-1	Lac-10	OK	1946.66	1056.68	-0.881471	-2.72525	5e-05	0.000271162	yes
gene2257	gene2257	NGEG_RS0110605	NZ_AKCG01000005.1:156602-157316	Lac-1	Lac-10	OK	93.1483	74.9703	-0.313212	-0.934765	0.186	0.30123	no
gene2258	gene2258	NGEG_RS0110610	NZ_AKCG01000005.1:157374-158376	Lac-1	Lac-10	OK	1031.23	560.235	-0.880268	-3.01612	5e-05	0.000271162	yes
gene2259	gene2259	NGEG_RS0110615	NZ_AKCG01000005.1:158469-159318	Lac-1	Lac-10	OK	884.476	579.033	-0.611178	-2.13458	0.0027	0.00931255	yes
gene226	gene226	NGEG_RS0101005	NZ_AKCG01000001.1:181578-183689	Lac-1	Lac-10	OK	49.005	133.74	1.44842	4.26512	5e-05	0.000271162	yes
gene2260	gene2260	NGEG_RS0110620	NZ_AKCG01000005.1:159343-159826	Lac-1	Lac-10	OK	927.255	682.591	-0.441946	-1.569	0.0284	0.0668888	no
gene2261	gene2261	NGEG_RS0110625	NZ_AKCG01000005.1:159909-161478	Lac-1	Lac-10	OK	85.9708	58.8372	-0.547119	-1.79831	0.0133	0.0355962	yes
gene2262	gene2262	NGEG_RS15245	NZ_AKCG01000005.1:161523-162877	Lac-1	Lac-10	OK	34.7698	66.5758	0.937165	0.22682	0.7074	0.801374	no
gene2263	gene2263	NGEG_RS0110630	NZ_AKCG01000005.1:161523-162877	Lac-1	Lac-10	OK	327.974	326.022	-0.00861317	-0.0306334	0.9626	0.97243	no
gene2264	gene2264	NGEG_RS0110640	NZ_AKCG01000005.1:163230-163743	Lac-1	Lac-10	OK	2968.33	6920.74	1.22127	3.9707	5e-05	0.000271162	yes
gene2265	gene2265	NGEG_RS0110645	NZ_AKCG01000005.1:164111-164255	Lac-1	Lac-10	OK	75.7905	48.0408	-0.657757	-0.559396	0.42575	0.563942	no
gene2266	gene2266	NGEG_RS15250	NZ_AKCG01000005.1:164280-164397	Lac-1	Lac-10	OK	1190.09	961.625	-0.307527	-0.665479	0.36615	0.504732	no
gene2267	gene2267	NGEG_RS0110650	NZ_AKCG01000005.1:164557-165994	Lac-1	Lac-10	OK	540.582	480.026	-0.171399	-0.19817	0.7669	0.844034	no
gene2268	gene2268	NGEG_RS15255	NZ_AKCG01000005.1:164557-165994	Lac-1	Lac-10	OK	1836.98	622.281	-1.5617	-1.36535	0.06725	0.134663	no
gene2269	gene2269	NGEG_RS0110655	NZ_AKCG01000005.1:164557-165994	Lac-1	Lac-10	OK	455.515	206.383	-1.14217	-2.24253	0.00345	0.0114368	yes
gene227	gene227	NGEG_RS0101010	NZ_AKCG01000001.1:183750-185046	Lac-1	Lac-10	OK	225.28	610.11	1.43735	5.01773	5e-05	0.000271162	yes
gene2270	gene2270	NGEG_RS0110660	NZ_AKCG01000005.1:166485-167238	Lac-1	Lac-10	OK	32.141	69.3048	1.10854	1.50017	0.0386	0.0864654	no
gene2271	gene2271	NGEG_RS15260	NZ_AKCG01000005.1:166485-167238	Lac-1	Lac-10	OK	127.937	116.228	-0.138471	-0.21122	0.75055	0.832411	no
gene2272	gene2272	NGEG_RS15265	NZ_AKCG01000005.1:166485-167238	Lac-1	Lac-10	OK	552.347	1027.77	0.895878	1.81019	0.01605	0.0417368	yes
gene2273	gene2273	NGEG_RS0110665	NZ_AKCG01000005.1:167420-167897	Lac-1	Lac-10	OK	43.9799	70.515	0.681085	1.71886	0.01825	0.0467208	yes
gene2274	gene2274	NGEG_RS15270	NZ_AKCG01000005.1:168063-168261	Lac-1	Lac-10	OK	1775.01	3220.22	0.859335	2.66163	0.0002	0.000952987	yes
gene2275	gene2275	NGEG_RS0110670	NZ_AKCG01000005.1:168264-168791	Lac-1	Lac-10	NOTEST	0	0	0	0	1	1	no
gene2276	gene2276	NGEG_RS15275	NZ_AKCG01000005.1:168264-168791	Lac-1	Lac-10	OK	246.961	156.502	-0.658102	-1.45925	0.04245	0.0938149	no
gene2277	gene2277	NGEG_RS0110685	NZ_AKCG01000006.1:0-340	Lac-1	Lac-10	NOTEST	0	0	0	0	1	1	no
gene2278	gene2278	NGEG_RS0110695	NZ_AKCG01000006.1:457-685	Lac-1	Lac-10	OK	2.45168	4.5313	0.886154	0.610033	0.613	0.725334	no
gene2279	gene2279	NGEG_RS0110700	NZ_AKCG01000006.1:857-1178	Lac-1	Lac-10	NOTEST	0	0	0	0	1	1	no
gene228	gene228	NGEG_RS13960	NZ_AKCG01000001.1:185051-185234	Lac-1	Lac-10	OK	1188.32	2239.51	0.914258	2.61582	0.0004	0.0017477	yes
gene2280	gene2280	NGEG_RS13435	NZ_AKCG01000006.1:857-1178	Lac-1	Lac-10	NOTEST	0	0	0	0	1	1	no
gene2281	gene2281	NGEG_RS0110710	NZ_AKCG01000006.1:1266-1452	Lac-1	Lac-10	OK	55.192	147.179	1.41504	1.92997	0.01105	0.0304306	yes
gene2282	gene2282	NGEG_RS0110715	NZ_AKCG01000006.1:1588-2344	Lac-1	Lac-10	OK	241.882	154.395	-0.647676	-2.09671	0.003	0.010205	yes
gene2283	gene2283	NGEG_RS0110720	NZ_AKCG01000006.1:2618-3437	Lac-1	Lac-10	OK	125.79	88.7628	-0.502989	-1.6244	0.02695	0.0644559	no
gene2284	gene2284	NGEG_RS13440	NZ_AKCG01000006.1:3606-3789	Lac-1	Lac-10	OK	6582.75	3292.55	-0.999485	-3.21615	5e-05	0.000271162	yes
gene2285	gene2285	NGEG_RS0110725	NZ_AKCG01000006.1:3890-4292	Lac-1	Lac-10	OK	3402.95	2448.47	-0.474902	-1.65407	0.0215	0.0532761	no
gene2286	gene2286	NGEG_RS0110730	NZ_AKCG01000006.1:4410-5058	Lac-1	Lac-10	OK	2692.54	2050.48	-0.393002	-1.29391	0.0666	0.133687	no
gene2287	gene2287	NGEG_RS13445	NZ_AKCG01000006.1:5066-5483	Lac-1	Lac-10	OK	2415.61	1795.74	-0.427813	-1.5121	0.0335	0.0767799	no
gene2288	gene2288	NGEG_RS0110745	NZ_AKCG01000006.1:5572-6355	Lac-1	Lac-10	OK	146.422	57.3271	-1.35284	-4.06043	5e-05	0.000271162	yes
gene2289	gene2289	NGEG_RS0110750	NZ_AKCG01000006.1:6543-6738	Lac-1	Lac-10	OK	15.0591	7.59309	-0.987875	-0.585063	0.4656	0.59939	no
gene229	gene229	NGEG_RS0101015	NZ_AKCG01000001.1:185442-185913	Lac-1	Lac-10	OK	3953.07	3583.1	-0.141768	-0.466782	0.50635	0.639859	no
gene2290	gene2290	NGEG_RS0110755	NZ_AKCG01000006.1:6923-7211	Lac-1	Lac-10	OK	54.8378	43.5186	-0.333538	-0.702648	0.35735	0.497453	no
gene2291	gene2291	NGEG_RS0110760	NZ_AKCG01000006.1:7363-7797	Lac-1	Lac-10	NOTEST	0	0	0	0	1	1	no
gene2292	gene2292	NGEG_RS13450	NZ_AKCG01000006.1:7363-7797	Lac-1	Lac-10	NOTEST	0	0	0	0	1	1	no
gene2293	gene2293	NGEG_RS0110770	NZ_AKCG01000006.1:7865-8552	Lac-1	Lac-10	NOTEST	0	0	0	0	1	1	no
gene2294	gene2294	NGEG_RS0110775	NZ_AKCG01000006.1:8691-9362	Lac-1	Lac-10	NOTEST	0	0	0	0	1	1	no
gene2295	gene2295	NGEG_RS0110780	NZ_AKCG01000006.1:8691-9362	Lac-1	Lac-10	OK	8.96323	9.9613	0.152315	0.246025	0.72105	0.809055	no
gene2296	gene2296	NGEG_RS0110785	NZ_AKCG01000006.1:9413-9629	Lac-1	Lac-10	NOTEST	0	0	0	0	1	1	no
gene2297	gene2297	NGEG_RS0110790	NZ_AKCG01000006.1:9739-11868	Lac-1	Lac-10	NOTEST	0	0	0	0	1	1	no
gene2298	gene2298	NGEG_RS0110800	NZ_AKCG01000006.1:9739-11868	Lac-1	Lac-10	OK	52.9478	45.4803	-0.219327	-0.659067	0.34465	0.483997	no
gene2299	gene2299	NGEG_RS0110805	NZ_AKCG01000006.1:11975-12242	Lac-1	Lac-10	OK	785.701	293.413	-1.42105	-4.11537	5e-05	0.000271162	yes
gene23	gene23	NGEG_RS0100110	NZ_AKCG01000001.1:13235-14477	Lac-1	Lac-10	OK	189.211	177.819	-0.0895888	-0.319982	0.64435	0.750932	no
gene230	gene230	NGEG_RS0101020	NZ_AKCG01000001.1:185998-186196	Lac-1	Lac-10	OK	29.2158	24.1887	-0.272412	-0.288427	0.68135	0.78153	no
gene2300	gene2300	NGEG_RS0110810	NZ_AKCG01000006.1:12291-13446	Lac-1	Lac-10	OK	419.958	185.207	-1.18111	-4.16697	5e-05	0.000271162	yes
gene2301	gene2301	NGEG_RS0110815	NZ_AKCG01000006.1:13535-14582	Lac-1	Lac-10	OK	290.474	248.849	-0.22314	-0.7939	0.25605	0.386303	no
gene2302	gene2302	NGEG_RS0110820	NZ_AKCG01000006.1:14651-15539	Lac-1	Lac-10	OK	239.281	153.56	-0.639906	-2.22611	0.0021	0.00749394	yes
gene2303	gene2303	NGEG_RS0110825	NZ_AKCG01000006.1:15555-15846	Lac-1	Lac-10	OK	725.897	526.893	-0.462255	-1.40457	0.04745	0.101861	no
gene2304	gene2304	NGEG_RS0110830	NZ_AKCG01000006.1:15996-17052	Lac-1	Lac-10	OK	729.401	331.897	-1.13598	-3.9675	5e-05	0.000271162	yes
gene2305	gene2305	NGEG_RS0110835	NZ_AKCG01000006.1:17071-18127	Lac-1	Lac-10	OK	129.384	144.121	0.155617	0.528743	0.4607	0.596315	no
gene2306	gene2306	NGEG_RS0110840	NZ_AKCG01000006.1:18165-19818	Lac-1	Lac-10	OK	763.263	618.493	-0.303422	-0.674134	0.332	0.470508	no
gene2307	gene2307	NGEG_RS0110845	NZ_AKCG01000006.1:18165-19818	Lac-1	Lac-10	OK	569.819	465.876	-0.290557	-0.558565	0.4263	0.564066	no
gene2308	gene2308	NGEG_RS0110850	NZ_AKCG01000006.1:18165-19818	Lac-1	Lac-10	OK	505.11	425.697	-0.246773	-0.429911	0.5386	0.66475	no
gene2309	gene2309	NGEG_RS0110855	NZ_AKCG01000006.1:19888-20623	Lac-1	Lac-10	OK	474.634	309.067	-0.618894	-2.21786	0.00175	0.00637371	yes
gene231	gene231	NGEG_RS13965	NZ_AKCG01000001.1:186199-187330	Lac-1	Lac-10	OK	255.292	140.487	-0.861713	-0.670421	0.3666	0.505071	no
gene2311	gene2311	NGEG_RS13455	NZ_AKCG01000006.1:20908-21151	Lac-1	Lac-10	OK	139.014	430.029	1.6292	3.95079	5e-05	0.000271162	yes
gene2312	gene2312	NGEG_RS0110865	NZ_AKCG01000006.1:21162-21864	Lac-1	Lac-10	OK	180.228	176.324	-0.0315907	-0.101193	0.88835	0.920488	no
gene2313	gene2313	NGEG_RS0110870	NZ_AKCG01000006.1:21866-22676	Lac-1	Lac-10	OK	243.242	208.077	-0.225273	-0.765881	0.2816	0.413831	no
gene2314	gene2314	NGEG_RS15280	NZ_AKCG01000006.1:22707-22964	Lac-1	Lac-10	OK	15.2186	46.5796	1.61386	2.2145	0.0061	0.0184643	yes
gene2315	gene2315	NGEG_RS0110875	NZ_AKCG01000006.1:22986-24405	Lac-1	Lac-10	OK	746.854	1196.16	0.679514	2.21661	0.0021	0.00749394	yes
gene2316	gene2316	NGEG_RS0110880	NZ_AKCG01000006.1:24553-26109	Lac-1	Lac-10	OK	162.352	139.078	-0.223237	-0.751165	0.2848	0.416898	no
gene2317	gene2317	NGEG_RS0110885	NZ_AKCG01000006.1:24553-26109	Lac-1	Lac-10	OK	245.21	191.988	-0.353002	-0.375706	0.5868	0.705129	no
gene2318	gene2318	NGEG_RS0110890	NZ_AKCG01000006.1:26284-26605	Lac-1	Lac-10	OK	399.52	274.956	-0.539068	-1.56344	0.0294	0.0687854	no
gene2319	gene2319	NGEG_RS0110895	NZ_AKCG01000006.1:26611-27745	Lac-1	Lac-10	OK	132.207	93.3338	-0.502328	-1.65044	0.01975	0.0496359	yes
gene232	gene232	NGEG_RS0101025	NZ_AKCG01000001.1:186199-187330	Lac-1	Lac-10	OK	455.154	296.397	-0.618824	-2.19172	0.0023	0.00814885	yes
gene2320	gene2320	NGEG_RS0110900	NZ_AKCG01000006.1:27864-28359	Lac-1	Lac-10	OK	134.59	127.636	-0.0765353	-0.22037	0.7519	0.832411	no
gene2321	gene2321	NGEG_RS0110905	NZ_AKCG01000006.1:28630-29032	Lac-1	Lac-10	OK	144.118	80.314	-0.843531	-2.17236	0.0032	0.0107815	yes
gene2322	gene2322	NGEG_RS13460	NZ_AKCG01000006.1:29062-29400	Lac-1	Lac-10	OK	400.335	261.349	-0.615229	-1.30454	0.0656	0.132108	no
gene2323	gene2323	NGEG_RS15285	NZ_AKCG01000006.1:29062-29400	Lac-1	Lac-10	OK	882.25	531.725	-0.730506	-1.27944	0.07965	0.155098	no
gene2324	gene2324	NGEG_RS0110915	NZ_AKCG01000006.1:29435-29981	Lac-1	Lac-10	OK	184.379	141.417	-0.382726	-1.15383	0.104	0.193232	no
gene2325	gene2325	NGEG_RS0110920	NZ_AKCG01000006.1:30101-30374	Lac-1	Lac-10	OK	71.3933	100.547	0.494005	1.01234	0.1521	0.259409	no
gene2326	gene2326	NGEG_RS0110925	NZ_AKCG01000006.1:30621-30966	Lac-1	Lac-10	OK	100.232	72.8677	-0.459992	-1.06175	0.1281	0.22653	no
gene2327	gene2327	NGEG_RS0110930	NZ_AKCG01000006.1:31037-31775	Lac-1	Lac-10	OK	45.1543	26.2952	-0.780064	-2.0002	0.00495	0.0155941	yes
gene2328	gene2328	NGEG_RS0110935	NZ_AKCG01000006.1:31905-32283	Lac-1	Lac-10	OK	219.74	110.869	-0.986938	-2.69475	0.00015	0.000736012	yes
gene2329	gene2329	NGEG_RS0110940	NZ_AKCG01000006.1:32313-32712	Lac-1	Lac-10	OK	98.3046	45.965	-1.09672	-2.58131	0.00035	0.00156236	yes
gene233	gene233	NGEG_RS0101030	NZ_AKCG01000001.1:187471-190261	Lac-1	Lac-10	OK	570.914	570.066	-0.00214447	-0.00693606	0.992	0.993607	no
gene2330	gene2330	NGEG_RS0110945	NZ_AKCG01000006.1:32717-33395	Lac-1	Lac-10	OK	46.7661	19.3921	-1.26999	-3.09363	5e-05	0.000271162	yes
gene2331	gene2331	NGEG_RS0110950	NZ_AKCG01000006.1:33530-35398	Lac-1	Lac-10	OK	623.483	107.058	-2.54196	-3.85938	0.0001	0.000514137	yes
gene2332	gene2332	NGEG_RS0110955	NZ_AKCG01000006.1:33530-35398	Lac-1	Lac-10	OK	219.836	79.3684	-1.46979	-4.45755	5e-05	0.000271162	yes
gene2333	gene2333	NGEG_RS0110960	NZ_AKCG01000006.1:35401-36343	Lac-1	Lac-10	OK	141.88	46.1105	-1.62151	-5.01697	5e-05	0.000271162	yes
gene2334	gene2334	NGEG_RS0110965	NZ_AKCG01000006.1:36461-37592	Lac-1	Lac-10	OK	196.73	78.5944	-1.32372	-4.57954	5e-05	0.000271162	yes
gene2335	gene2335	NGEG_RS13470	NZ_AKCG01000006.1:37659-37857	Lac-1	Lac-10	OK	452.933	60.0151	-2.9159	-5.30021	5e-05	0.000271162	yes
gene2336	gene2336	NGEG_RS0110970	NZ_AKCG01000006.1:37886-39461	Lac-1	Lac-10	OK	6544.33	559.759	-3.54737	-11.9003	5e-05	0.000271162	yes
gene2337	gene2337	NGEG_RS0110975	NZ_AKCG01000006.1:39511-39694	Lac-1	Lac-10	OK	1405.13	509.484	-1.4636	-4.02619	5e-05	0.000271162	yes
gene2338	gene2338	NGEG_RS0110980	NZ_AKCG01000006.1:39700-41122	Lac-1	Lac-10	OK	518.153	447.807	-0.210503	-0.724392	0.30095	0.435234	no
gene2339	gene2339	NGEG_RS0110985	NZ_AKCG01000006.1:41256-41991	Lac-1	Lac-10	OK	1183.81	846.42	-0.48399	-1.67599	0.016	0.0416505	yes
gene234	gene234	NGEG_RS0101035	NZ_AKCG01000001.1:190849-191641	Lac-1	Lac-10	OK	12.5174	8.66214	-0.531139	-1.1304	0.11345	0.205993	no
gene2340	gene2340	cysB	NZ_AKCG01000006.1:42103-43054	Lac-1	Lac-10	OK	300.49	263.05	-0.191976	-0.685485	0.32825	0.465798	no
gene2341	gene2341	NGEG_RS15290	NZ_AKCG01000006.1:43063-43204	Lac-1	Lac-10	OK	21.2989	20.2527	-0.0726669	-0.0379764	0.844	0.892734	no
gene2342	gene2342	NGEG_RS0110995	NZ_AKCG01000006.1:43417-44128	Lac-1	Lac-10	OK	22239	21225.4	-0.0673012	-0.232593	0.7438	0.82894	no
gene2343	gene2343	NGEG_RS13475	NZ_AKCG01000006.1:44158-44323	Lac-1	Lac-10	OK	1125.36	1297.26	0.20509	0.543242	0.4474	0.583555	no
gene2344	gene2344	NGEG_RS13480	NZ_AKCG01000006.1:44575-44872	Lac-1	Lac-10	OK	429.632	787.642	0.874438	2.89465	5e-05	0.000271162	yes
gene2345	gene2345	NGEG_RS0111000	NZ_AKCG01000006.1:44902-46337	Lac-1	Lac-10	OK	220.552	289.838	0.394132	1.1341	0.1083	0.198979	no
gene2346	gene2346	NGEG_RS0111005	NZ_AKCG01000006.1:44902-46337	Lac-1	Lac-10	OK	358.945	287.998	-0.317706	-0.683313	0.3443	0.483997	no
gene2347	gene2347	NGEG_RS0111010	NZ_AKCG01000006.1:46396-48073	Lac-1	Lac-10	OK	579.739	498.739	-0.217118	-0.73194	0.29955	0.43397	no
gene2348	gene2348	NGEG_RS13755	NZ_AKCG01000006.1:48226-49246	Lac-1	Lac-10	OK	138.577	81.7973	-0.760562	-2.41797	0.00075	0.0030356	yes
gene2349	gene2349	NGEG_RS15295	NZ_AKCG01000006.1:49258-49663	Lac-1	Lac-10	OK	55.4888	39.0522	-0.506793	-1.16678	0.10015	0.187487	no
gene235	gene235	NGEG_RS13970	NZ_AKCG01000001.1:191655-191739	Lac-1	Lac-10	OK	34.6804	0	#NAME?	#NAME?	0.125	0.222073	no
gene2350	gene2350	NGEG_RS13500	NZ_AKCG01000006.1:49666-50628	Lac-1	Lac-10	OK	26.7003	22.5974	-0.240695	-0.655989	0.3642	0.503729	no
gene2351	gene2351	NGEG_RS15300	NZ_AKCG01000006.1:50810-52287	Lac-1	Lac-10	OK	99.3137	60.7733	-0.708555	-2.04105	0.00385	0.012661	yes
gene2352	gene2352	NGEG_RS15305	NZ_AKCG01000006.1:50810-52287	Lac-1	Lac-10	OK	82.3578	53.3821	-0.625548	-0.811431	0.2545	0.384941	no
gene2353	gene2353	NGEG_RS15310	NZ_AKCG01000006.1:52851-53068	Lac-1	Lac-10	OK	69.9065	74.7146	0.0959631	0.159295	0.82785	0.882826	no
gene2354	gene2354	NGEG_RS13765	NZ_AKCG01000006.1:53080-53723	Lac-1	Lac-10	OK	15.0855	13.5365	-0.156302	-0.3307	0.6334	0.742369	no
gene2355	gene2355	NGEG_RS0111035	NZ_AKCG01000006.1:53862-54430	Lac-1	Lac-10	OK	5.57509	3.55079	-0.650854	-0.611255	0.38425	0.522978	no
gene2356	gene2356	NGEG_RS15315	NZ_AKCG01000006.1:53862-54430	Lac-1	Lac-10	OK	74.296	28.6692	-1.37378	-1.91541	0.08255	0.159864	no
gene2357	gene2357	NGEG_RS0111040	NZ_AKCG01000006.1:54551-56060	Lac-1	Lac-10	OK	318.941	157.289	-1.01987	-3.63906	5e-05	0.000271162	yes
gene2358	gene2358	NGEG_RS0111045	NZ_AKCG01000006.1:56111-57224	Lac-1	Lac-10	OK	374.964	255.314	-0.554479	-1.95459	0.00725	0.0214722	yes
gene2359	gene2359	NGEG_RS0111050	NZ_AKCG01000006.1:57425-58364	Lac-1	Lac-10	OK	347.719	299.589	-0.214935	-0.781101	0.27225	0.403884	no
gene236	gene236	NGEG_RS13975	NZ_AKCG01000001.1:191785-191890	Lac-1	Lac-10	OK	34.6772	120.706	1.79944	0.842908	0.21715	0.339666	no
gene2360	gene2360	NGEG_RS0111055	NZ_AKCG01000006.1:58439-59321	Lac-1	Lac-10	OK	360.709	248.468	-0.537777	-1.92689	0.0071	0.0210784	yes
gene2361	gene2361	NGEG_RS0111060	NZ_AKCG01000006.1:59621-59888	Lac-1	Lac-10	OK	34.7768	28.4384	-0.290285	-0.430195	0.5385	0.66475	no
gene2362	gene2362	NGEG_RS0111065	NZ_AKCG01000006.1:59944-60226	Lac-1	Lac-10	OK	191.293	324.392	0.761958	1.97999	0.00465	0.0147998	yes
gene2363	gene2363	NGEG_RS0111070	NZ_AKCG01000006.1:60285-61056	Lac-1	Lac-10	OK	100.757	286.559	1.50795	4.90899	5e-05	0.000271162	yes
gene2364	gene2364	NGEG_RS13520	NZ_AKCG01000006.1:61095-61242	Lac-1	Lac-10	OK	98.2766	116.604	0.246701	0.30995	0.6806	0.78153	no
gene2365	gene2365	NGEG_RS0111080	NZ_AKCG01000006.1:61329-62007	Lac-1	Lac-10	OK	221.493	176.039	-0.331364	-1.08162	0.12955	0.228514	no
gene2366	gene2366	NGEG_RS15320	NZ_AKCG01000006.1:62126-62345	Lac-1	Lac-10	OK	14.4256	65.7767	2.18894	2.45784	0.00825	0.0239463	yes
gene2367	gene2367	NGEG_RS15325	NZ_AKCG01000006.1:62489-63117	Lac-1	Lac-10	OK	33.7473	65.6389	0.959776	0.87812	0.26565	0.39719	no
gene2368	gene2368	NGEG_RS15330	NZ_AKCG01000006.1:62489-63117	Lac-1	Lac-10	OK	132.127	332.239	1.3303	2.82516	0.0005	0.00215043	yes
gene2369	gene2369	NGEG_RS0111090	NZ_AKCG01000006.1:62489-63117	Lac-1	Lac-10	NOTEST	0	0	0	0	1	1	no
gene237	gene237	NGEG_RS13980	NZ_AKCG01000001.1:191958-192195	Lac-1	Lac-10	OK	46.6833	28.3023	-0.721988	-1.12357	0.11915	0.214453	no
gene2370	gene2370	NGEG_RS15335	NZ_AKCG01000006.1:63246-64179	Lac-1	Lac-10	NOTEST	0	0	0	0	1	1	no
gene2371	gene2371	NGEG_RS0111095	NZ_AKCG01000006.1:63246-64179	Lac-1	Lac-10	OK	497.819	344.185	-0.532437	-1.92121	0.0066	0.019784	yes
gene2372	gene2372	NGEG_RS0111105	NZ_AKCG01000006.1:64448-68054	Lac-1	Lac-10	OK	2279.89	1076.65	-1.08242	-3.55635	5e-05	0.000271162	yes
gene2373	gene2373	NGEG_RS0111110	NZ_AKCG01000006.1:68086-68233	Lac-1	Lac-10	OK	2176.92	1660.14	-0.390982	-1.06349	0.13865	0.240788	no
gene2374	gene2374	NGEG_RS0111115	NZ_AKCG01000006.1:68305-69832	Lac-1	Lac-10	OK	1640.38	985.973	-0.734407	-2.36778	0.0008	0.00321691	yes
gene2375	gene2375	NGEG_RS0111120	NZ_AKCG01000006.1:70319-70640	Lac-1	Lac-10	OK	911.069	628.302	-0.536102	-1.71206	0.0185	0.0469718	yes
gene2376	gene2376	NGEG_RS0111125	NZ_AKCG01000006.1:70653-72150	Lac-1	Lac-10	OK	500.006	317.844	-0.653627	-2.2749	0.00155	0.00571259	yes
gene2377	gene2377	NGEG_RS0111130	NZ_AKCG01000006.1:72249-73119	Lac-1	Lac-10	OK	441.395	374.878	-0.235651	-0.844019	0.23245	0.357493	no
gene2378	gene2378	NGEG_RS0111135	NZ_AKCG01000006.1:73121-73766	Lac-1	Lac-10	OK	692.858	499.33	-0.472566	-1.69351	0.0165	0.0425934	yes
gene2379	gene2379	NGEG_RS0111140	NZ_AKCG01000006.1:73798-74620	Lac-1	Lac-10	OK	402.366	352.384	-0.191358	-0.684062	0.3377	0.476543	no
gene238	gene238	NGEG_RS13985	NZ_AKCG01000001.1:192201-192330	Lac-1	Lac-10	OK	333.018	80.5089	-2.04838	-2.27741	0.0154	0.0402581	yes
gene2382	gene2382	NGEG_RS0111155	NZ_AKCG01000006.1:75060-76308	Lac-1	Lac-10	OK	89.0796	48.2279	-0.885226	-2.84549	0.00015	0.000736012	yes
gene2383	gene2383	NGEG_RS0111160	NZ_AKCG01000006.1:76586-77995	Lac-1	Lac-10	OK	1761.55	1422.93	-0.307979	-0.629842	0.36585	0.504732	no
gene2384	gene2384	NGEG_RS0111165	NZ_AKCG01000006.1:76586-77995	Lac-1	Lac-10	OK	823.011	774.962	-0.0867869	-0.228793	0.75065	0.832411	no
gene2385	gene2385	NGEG_RS0111170	NZ_AKCG01000006.1:78021-78285	Lac-1	Lac-10	OK	1476.49	1591.14	0.107891	0.351418	0.6216	0.734105	no
gene2386	gene2386	NGEG_RS0111175	NZ_AKCG01000006.1:78345-80091	Lac-1	Lac-10	OK	335.224	582.304	0.79665	2.71505	0.0001	0.000514137	yes
gene2387	gene2387	NGEG_RS0111180	NZ_AKCG01000006.1:80115-81594	Lac-1	Lac-10	OK	152.593	304.418	0.996367	3.56636	5e-05	0.000271162	yes
gene2388	gene2388	NGEG_RS0111185	NZ_AKCG01000006.1:81616-83263	Lac-1	Lac-10	OK	101.687	210.098	1.04693	3.62852	5e-05	0.000271162	yes
gene2389	gene2389	NGEG_RS0111190	NZ_AKCG01000006.1:83387-84925	Lac-1	Lac-10	OK	208.833	292.595	0.486553	1.71253	0.01285	0.0345789	yes
gene239	gene239	NGEG_RS0101045	NZ_AKCG01000001.1:192465-192960	Lac-1	Lac-10	OK	285.41	184.984	-0.625637	-1.94387	0.00535	0.0164969	yes
gene2390	gene2390	NGEG_RS13535	NZ_AKCG01000006.1:83387-84925	Lac-1	Lac-10	OK	196.399	211.427	0.106374	0.0469555	0.8004	0.867012	no
gene2391	gene2391	NGEG_RS0111200	NZ_AKCG01000006.1:85169-86252	Lac-1	Lac-10	OK	116.385	187.875	0.690869	2.3293	0.00145	0.00541669	yes
gene2392	gene2392	NGEG_RS0111205	NZ_AKCG01000006.1:86376-86757	Lac-1	Lac-10	OK	196.747	257.547	0.388498	1.14296	0.10515	0.194783	no
gene2393	gene2393	NGEG_RS0111210	NZ_AKCG01000006.1:86841-89629	Lac-1	Lac-10	OK	197.21	304.712	0.627713	1.56706	0.027	0.064513	no
gene2394	gene2394	NGEG_RS15340	NZ_AKCG01000006.1:86841-89629	Lac-1	Lac-10	OK	417.323	668.558	0.679888	0.359117	0.6251	0.735429	no
gene2395	gene2395	NGEG_RS0111215	NZ_AKCG01000006.1:86841-89629	Lac-1	Lac-10	OK	182.513	233.926	0.358052	0.79768	0.2596	0.389321	no
gene2396	gene2396	NGEG_RS0111220	NZ_AKCG01000006.1:89632-90700	Lac-1	Lac-10	OK	270.768	372.628	0.46068	1.64221	0.02205	0.0542044	no
gene2397	gene2397	NGEG_RS0111225	NZ_AKCG01000006.1:90857-92264	Lac-1	Lac-10	OK	332.305	349.58	0.0731165	0.257605	0.71555	0.806175	no
gene2398	gene2398	NGEG_RS0111230	NZ_AKCG01000006.1:92375-94008	Lac-1	Lac-10	OK	280.144	319.664	0.190387	0.553209	0.43075	0.567525	no
gene2399	gene2399	NGEG_RS0111235	NZ_AKCG01000006.1:92375-94008	Lac-1	Lac-10	OK	181.23	225.158	0.313114	0.652939	0.3618	0.502094	no
gene24	gene24	NGEG_RS0100115	NZ_AKCG01000001.1:14624-15353	Lac-1	Lac-10	OK	172.603	224.491	0.379196	1.25367	0.0806	0.156578	no
gene240	gene240	NGEG_RS0101050	NZ_AKCG01000001.1:192989-193958	Lac-1	Lac-10	OK	295.357	325.781	0.141442	0.509612	0.46975	0.602225	no
gene2400	gene2400	NGEG_RS0111240	NZ_AKCG01000006.1:94093-95338	Lac-1	Lac-10	OK	565.054	522.635	-0.112586	-0.388784	0.5733	0.694366	no
gene2401	gene2401	NGEG_RS0111245	NZ_AKCG01000006.1:95456-96768	Lac-1	Lac-10	OK	2235.88	1829.85	-0.289122	-0.917858	0.18375	0.298564	no
gene2402	gene2402	NGEG_RS15345	NZ_AKCG01000006.1:95456-96768	Lac-1	Lac-10	OK	2015.3	1446.92	-0.478012	-0.224585	0.3283	0.465798	no
gene2403	gene2403	NGEG_RS0111250	NZ_AKCG01000006.1:96770-98081	Lac-1	Lac-10	OK	427.034	327.195	-0.3842	-1.35692	0.05615	0.116395	no
gene2404	gene2404	NGEG_RS0111255	NZ_AKCG01000006.1:98697-99576	Lac-1	Lac-10	OK	16.7178	8.75279	-0.933568	-2.01222	0.0057	0.0173597	yes
gene2405	gene2405	NGEG_RS0111265	NZ_AKCG01000006.1:99660-100809	Lac-1	Lac-10	OK	21.8739	15.3752	-0.508608	-1.2976	0.067	0.13438	no
gene2406	gene2406	NGEG_RS0111270	NZ_AKCG01000006.1:100960-101749	Lac-1	Lac-10	OK	15.8813	9.84002	-0.690597	-1.46862	0.042	0.0930699	no
gene2407	gene2407	NGEG_RS15350	NZ_AKCG01000006.1:101825-104431	Lac-1	Lac-10	OK	20.2514	13.9528	-0.537466	-0.748831	0.28455	0.416898	no
gene2408	gene2408	NGEG_RS13545	NZ_AKCG01000006.1:101825-104431	Lac-1	Lac-10	OK	14.7264	12.0949	-0.284006	-0.695481	0.3213	0.459027	no
gene2409	gene2409	NGEG_RS15355	NZ_AKCG01000006.1:104980-106143	Lac-1	Lac-10	OK	30.1468	21.374	-0.496149	-0.878057	0.21265	0.334106	no
gene241	gene241	NGEG_RS0101055	NZ_AKCG01000001.1:194068-194648	Lac-1	Lac-10	OK	2.07548	4.01192	0.950849	0.457069	0.5823	0.70217	no
gene2410	gene2410	NGEG_RS15360	NZ_AKCG01000006.1:104980-106143	Lac-1	Lac-10	OK	21.2848	16.2814	-0.386596	-0.685024	0.3377	0.476543	no
gene2411	gene2411	NGEG_RS0111285	NZ_AKCG01000006.1:106145-106397	Lac-1	Lac-10	OK	16.1281	13.4379	-0.263261	-0.319338	0.66045	0.766004	no
gene2412	gene2412	NGEG_RS0111290	NZ_AKCG01000006.1:106454-107654	Lac-1	Lac-10	OK	12.4181	15.8041	0.347852	0.869427	0.22485	0.348997	no
gene2413	gene2413	NGEG_RS0111295	NZ_AKCG01000006.1:107680-108385	Lac-1	Lac-10	OK	440.657	362.163	-0.283017	-1.00782	0.15295	0.26032	no
gene2414	gene2414	NGEG_RS0111305	NZ_AKCG01000006.1:108546-110731	Lac-1	Lac-10	OK	1013.09	888.184	-0.189829	-0.365064	0.6001	0.716585	no
gene2415	gene2415	NGEG_RS15365	NZ_AKCG01000006.1:108546-110731	Lac-1	Lac-10	OK	345.571	301.419	-0.197211	-0.0793705	0.75195	0.832411	no
gene2416	gene2416	NGEG_RS0111310	NZ_AKCG01000006.1:108546-110731	Lac-1	Lac-10	OK	306.993	340.579	0.149784	0.163196	0.81215	0.872858	no
gene2417	gene2417	NGEG_RS0111315	NZ_AKCG01000006.1:108546-110731	Lac-1	Lac-10	OK	296.024	266.657	-0.150729	-0.346689	0.6249	0.735429	no
gene2418	gene2418	NGEG_RS0111320	NZ_AKCG01000006.1:110788-112558	Lac-1	Lac-10	OK	235.643	163.543	-0.526932	-1.03048	0.1648	0.274815	no
gene2419	gene2419	NGEG_RS0111325	NZ_AKCG01000006.1:110788-112558	Lac-1	Lac-10	OK	483.72	413.446	-0.226473	-0.660265	0.34865	0.488505	no
gene242	gene242	NGEG_RS13990	NZ_AKCG01000001.1:194068-194648	Lac-1	Lac-10	OK	202.412	179.999	-0.169311	-0.425426	0.6012	0.717206	no
gene2420	gene2420	NGEG_RS15370	NZ_AKCG01000007.1:0-694	Lac-1	Lac-10	NOTEST	0.924897	0.894073	-0.0488995	0	1	1	no
gene2421	gene2421	NGEG_RS0111335	NZ_AKCG01000007.1:831-1254	Lac-1	Lac-10	OK	180.331	70.1394	-1.36235	-3.56284	5e-05	0.000271162	yes
gene2422	gene2422	NGEG_RS13565	NZ_AKCG01000007.1:1259-2903	Lac-1	Lac-10	OK	174.379	71.0553	-1.29521	-4.40367	5e-05	0.000271162	yes
gene2423	gene2423	NGEG_RS0111345	NZ_AKCG01000007.1:2916-3246	Lac-1	Lac-10	OK	226.251	92.1399	-1.29602	-3.36571	5e-05	0.000271162	yes
gene2424	gene2424	NGEG_RS13570	NZ_AKCG01000007.1:3284-3893	Lac-1	Lac-10	OK	171.412	75.1221	-1.19016	-3.46034	5e-05	0.000271162	yes
gene2425	gene2425	NGEG_RS13575	NZ_AKCG01000007.1:4261-4408	Lac-1	Lac-10	OK	104.121	35.0774	-1.56964	-1.65984	0.05075	0.107361	no
gene2426	gene2426	NGEG_RS15375	NZ_AKCG01000007.1:4523-4640	Lac-1	Lac-10	OK	155.693	129.97	-0.260522	-0.231913	0.7523	0.832411	no
gene2427	gene2427	NGEG_RS0111350	NZ_AKCG01000007.1:4784-5234	Lac-1	Lac-10	OK	470.765	291.769	-0.690179	-2.17323	0.00195	0.00705022	yes
gene2428	gene2428	NGEG_RS0111355	NZ_AKCG01000007.1:5321-5621	Lac-1	Lac-10	NOTEST	0	0	0	0	1	1	no
gene2429	gene2429	NGEG_RS15380	NZ_AKCG01000007.1:5818-5938	Lac-1	Lac-10	NOTEST	0	0	0	0	1	1	no
gene243	gene243	NGEG_RS0101060	NZ_AKCG01000001.1:194723-195383	Lac-1	Lac-10	OK	254.84	144.933	-0.814206	-2.67604	0.00045	0.0019558	yes
gene2435	gene2435	NGEG_RS15385	NZ_AKCG01000007.1:11299-11600	Lac-1	Lac-10	OK	27.793	74.8796	1.42985	2.61005	0.00145	0.00541669	yes
gene2436	gene2436	NGEG_RS15390	NZ_AKCG01000007.1:11682-12514	Lac-1	Lac-10	OK	86.3208	148.81	0.785692	2.44177	0.00035	0.00156236	yes
gene2437	gene2437	NGEG_RS15395	NZ_AKCG01000007.1:12801-12963	Lac-1	Lac-10	OK	6544.73	3687.8	-0.827574	-2.55716	0.0003	0.0013663	yes
gene2438	gene2438	NGEG_RS0111390	NZ_AKCG01000007.1:12982-13652	Lac-1	Lac-10	OK	3.22705	2.78774	-0.211119	-0.285528	0.68795	0.787082	no
gene2439	gene2439	NGEG_RS0111395	NZ_AKCG01000007.1:13727-14066	Lac-1	Lac-10	OK	502.09	706.655	0.493061	1.5617	0.02645	0.0635057	no
gene244	gene244	NGEG_RS0101065	NZ_AKCG01000001.1:195530-195758	Lac-1	Lac-10	OK	37.177	51.603	0.473042	0.747639	0.3135	0.449441	no
gene2440	gene2440	NGEG_RS0111400	NZ_AKCG01000007.1:14217-18174	Lac-1	Lac-10	OK	72.6996	114.205	0.651607	2.31354	0.0011	0.00430427	yes
gene2441	gene2441	NGEG_RS0111405	NZ_AKCG01000007.1:18244-19456	Lac-1	Lac-10	OK	36.7182	51.9093	0.499499	1.47249	0.0385	0.0863196	no
gene2442	gene2442	NGEG_RS0111410	NZ_AKCG01000007.1:19529-19841	Lac-1	Lac-10	OK	72.2107	67.107	-0.105749	-0.227548	0.7428	0.828572	no
gene2443	gene2443	NGEG_RS0111420	NZ_AKCG01000007.1:20072-20825	Lac-1	Lac-10	OK	199.204	117.097	-0.766542	-2.54067	0.0007	0.00286606	yes
gene2444	gene2444	NGEG_RS0111425	NZ_AKCG01000007.1:21058-22513	Lac-1	Lac-10	OK	123.024	265.961	1.11227	3.85271	5e-05	0.000271162	yes
gene2445	gene2445	NGEG_RS0111430	NZ_AKCG01000007.1:22598-23507	Lac-1	Lac-10	OK	223.494	201.348	-0.150543	-0.515922	0.46235	0.596448	no
gene2446	gene2446	NGEG_RS15400	NZ_AKCG01000007.1:23542-24420	Lac-1	Lac-10	OK	13.9989	11.9123	-0.23287	-0.0828589	0.78605	0.857478	no
gene2447	gene2447	NGEG_RS0111435	NZ_AKCG01000007.1:23542-24420	Lac-1	Lac-10	OK	127.049	107.296	-0.243788	-0.759094	0.2872	0.419024	no
gene2448	gene2448	NGEG_RS0111440	NZ_AKCG01000007.1:24438-25838	Lac-1	Lac-10	OK	422.707	428.098	0.0182826	0.0190386	0.97655	0.982909	no
gene2449	gene2449	NGEG_RS15405	NZ_AKCG01000007.1:24438-25838	Lac-1	Lac-10	OK	12.6188	37.4948	1.57112	0.277965	0.5864	0.705129	no
gene245	gene245	NGEG_RS0101070	NZ_AKCG01000001.1:195824-196247	Lac-1	Lac-10	OK	42.5912	57.1123	0.423248	0.985524	0.16585	0.276193	no
gene2450	gene2450	NGEG_RS0111445	NZ_AKCG01000007.1:24438-25838	Lac-1	Lac-10	OK	245.223	171.686	-0.514325	-0.773337	0.27905	0.410768	no
gene2451	gene2451	NGEG_RS0111450	NZ_AKCG01000007.1:24438-25838	Lac-1	Lac-10	OK	304.609	181.032	-0.750714	-2.17728	0.002	0.00718895	yes
gene2452	gene2452	NGEG_RS0111455	NZ_AKCG01000007.1:25904-27125	Lac-1	Lac-10	OK	750.647	262.738	-1.51451	-5.28542	5e-05	0.000271162	yes
gene2453	gene2453	NGEG_RS0111460	NZ_AKCG01000007.1:27184-28594	Lac-1	Lac-10	OK	302.236	128.334	-1.23577	-4.43322	5e-05	0.000271162	yes
gene2454	gene2454	NGEG_RS0111465	NZ_AKCG01000007.1:28781-30173	Lac-1	Lac-10	OK	85.7075	82.7352	-0.0509198	-0.165422	0.81025	0.871953	no
gene2455	gene2455	NGEG_RS0111470	NZ_AKCG01000007.1:30534-31221	Lac-1	Lac-10	OK	94.7544	48.4574	-0.967477	-2.78748	0.0004	0.0017477	yes
gene2456	gene2456	NGEG_RS15410	NZ_AKCG01000007.1:31451-31652	Lac-1	Lac-10	OK	234.666	107.798	-1.12227	-1.86022	0.00795	0.0232392	yes
gene2457	gene2457	NGEG_RS0111475	NZ_AKCG01000007.1:31907-33482	Lac-1	Lac-10	OK	57.3013	57.0334	-0.00676049	-0.0211816	0.97415	0.981292	no
gene2458	gene2458	NGEG_RS0111480	NZ_AKCG01000007.1:33547-36778	Lac-1	Lac-10	OK	37.42	40.6264	0.118607	0.402515	0.57415	0.694994	no
gene2459	gene2459	NGEG_RS0111485	NZ_AKCG01000007.1:36897-37860	Lac-1	Lac-10	OK	11.444	10.2619	-0.157297	-0.342301	0.62455	0.735429	no
gene246	gene246	NGEG_RS0101075	NZ_AKCG01000001.1:196316-197247	Lac-1	Lac-10	OK	68.3202	59.4784	-0.199946	-0.221544	0.74695	0.831493	no
gene2460	gene2460	NGEG_RS13585	NZ_AKCG01000007.1:37939-38169	Lac-1	Lac-10	OK	169.872	200.965	0.242499	0.536009	0.44515	0.58154	no
gene2461	gene2461	NGEG_RS13590	NZ_AKCG01000007.1:38205-38316	Lac-1	Lac-10	OK	295.164	261.9	-0.1725	-0.195988	0.7882	0.858363	no
gene2462	gene2462	NGEG_RS15415	NZ_AKCG01000007.1:38459-39105	Lac-1	Lac-10	OK	1745.26	1512.81	-0.206213	-0.26088	0.7259	0.814127	no
gene2463	gene2463	NGEG_RS0111495	NZ_AKCG01000007.1:38459-39105	Lac-1	Lac-10	OK	33.425	26.1255	-0.355465	-0.516989	0.4863	0.618632	no
gene2464	gene2464	NGEG_RS15420	NZ_AKCG01000007.1:38459-39105	Lac-1	Lac-10	OK	423.59	208.858	-1.02015	-1.90147	0.01835	0.0468313	yes
gene2465	gene2465	NGEG_RS0111500	NZ_AKCG01000007.1:39188-40217	Lac-1	Lac-10	OK	652.45	239.689	-1.4447	-5.09298	5e-05	0.000271162	yes
gene2466	gene2466	NGEG_RS0111505	NZ_AKCG01000007.1:40280-40871	Lac-1	Lac-10	OK	536.678	300.299	-0.837657	-2.90429	5e-05	0.000271162	yes
gene2467	gene2467	NGEG_RS0111510	NZ_AKCG01000007.1:41263-43558	Lac-1	Lac-10	OK	20.1415	16.0696	-0.325833	-0.960749	0.16875	0.279704	no
gene2468	gene2468	NGEG_RS15425	NZ_AKCG01000007.1:43664-43886	Lac-1	Lac-10	OK	2244.77	1598.05	-0.490261	-1.55759	0.03025	0.070491	no
gene2469	gene2469	NGEG_RS15430	NZ_AKCG01000007.1:43897-44095	Lac-1	Lac-10	OK	2094.18	1272.68	-0.718509	-2.09134	0.0034	0.0113318	yes
gene247	gene247	NGEG_RS12345	NZ_AKCG01000001.1:196316-197247	Lac-1	Lac-10	OK	109.258	90.7543	-0.267697	-0.781031	0.27805	0.409784	no
gene2470	gene2470	NGEG_RS0111515	NZ_AKCG01000007.1:44097-44877	Lac-1	Lac-10	OK	492.673	340.002	-0.535089	-1.89781	0.00745	0.0219855	yes
gene2471	gene2471	NGEG_RS0111520	NZ_AKCG01000007.1:45030-47883	Lac-1	Lac-10	OK	98.2839	183.929	0.904123	3.19996	5e-05	0.000271162	yes
gene2472	gene2472	NGEG_RS0111525	NZ_AKCG01000007.1:47893-50016	Lac-1	Lac-10	OK	59.4094	195.265	1.71667	5.80302	5e-05	0.000271162	yes
gene2473	gene2473	NGEG_RS15435	NZ_AKCG01000007.1:47893-50016	Lac-1	Lac-10	OK	209.452	270.37	0.368315	0.216092	0.74665	0.831493	no
gene2474	gene2474	NGEG_RS0111530	NZ_AKCG01000007.1:50191-50362	Lac-1	Lac-10	OK	224.631	375.27	0.740367	1.42833	0.0487	0.103823	no
gene2475	gene2475	NGEG_RS0111535	NZ_AKCG01000007.1:50376-51046	Lac-1	Lac-10	OK	5.85864	4.05882	-0.529503	-0.821789	0.2438	0.371483	no
gene2476	gene2476	pyrG	NZ_AKCG01000007.1:51171-52806	Lac-1	Lac-10	OK	780.68	655.251	-0.252684	-0.830401	0.2381	0.364821	no
gene2477	gene2477	NGEG_RS0111550	NZ_AKCG01000007.1:52917-54588	Lac-1	Lac-10	OK	162.114	125.892	-0.364819	-1.28551	0.07015	0.139791	no
gene2478	gene2478	NGEG_RS0111555	NZ_AKCG01000007.1:54658-55762	Lac-1	Lac-10	OK	192.592	186.905	-0.0432389	-0.148894	0.8353	0.887327	no
gene2479	gene2479	NGEG_RS0111560	NZ_AKCG01000007.1:55886-56360	Lac-1	Lac-10	OK	1958.98	933.964	-1.06866	-3.75849	5e-05	0.000271162	yes
gene248	gene248	NGEG_RS13995	NZ_AKCG01000001.1:197602-197758	Lac-1	Lac-10	OK	382.268	407.48	0.0921448	0.174243	0.80565	0.869652	no
gene2480	gene2480	NGEG_RS0111565	NZ_AKCG01000007.1:56491-56875	Lac-1	Lac-10	OK	1259.23	426.067	-1.56338	-5.21282	5e-05	0.000271162	yes
gene2481	gene2481	NGEG_RS0111570	NZ_AKCG01000007.1:57033-57993	Lac-1	Lac-10	OK	903.013	364.113	-1.31036	-4.61014	5e-05	0.000271162	yes
gene2482	gene2482	NGEG_RS0111575	NZ_AKCG01000007.1:58081-59803	Lac-1	Lac-10	OK	578.907	520.357	-0.153831	-0.516198	0.4623	0.596448	no
gene2483	gene2483	NGEG_RS0111580	NZ_AKCG01000007.1:59881-60655	Lac-1	Lac-10	OK	230.742	209.537	-0.139072	-0.469651	0.50765	0.640847	no
gene2484	gene2484	NGEG_RS0111585	NZ_AKCG01000007.1:60697-61600	Lac-1	Lac-10	OK	18.9284	71.4054	1.91548	5.27802	5e-05	0.000271162	yes
gene2485	gene2485	NGEG_RS0111590	NZ_AKCG01000007.1:61748-62537	Lac-1	Lac-10	OK	183.235	332.755	0.860764	2.89309	0.0001	0.000514137	yes
gene2486	gene2486	NGEG_RS15440	NZ_AKCG01000007.1:61748-62537	Lac-1	Lac-10	OK	478.906	1590.39	1.73157	0.76215	0.3913	0.529668	no
gene2487	gene2487	NGEG_RS0111595	NZ_AKCG01000007.1:62985-63408	Lac-1	Lac-10	OK	384.885	347.232	-0.148527	-0.47686	0.49735	0.630419	no
gene2488	gene2488	NGEG_RS0111600	NZ_AKCG01000007.1:63525-64197	Lac-1	Lac-10	OK	205.331	184.82	-0.151825	-0.490953	0.4988	0.631736	no
gene2489	gene2489	NGEG_RS0111605	NZ_AKCG01000007.1:64212-64839	Lac-1	Lac-10	OK	290.184	228.403	-0.345385	-1.15836	0.11175	0.203653	no
gene249	gene249	NGEG_RS0101085	NZ_AKCG01000001.1:197898-201333	Lac-1	Lac-10	OK	197.97	159.873	-0.308354	-1.0682	0.13045	0.229774	no
gene2490	gene2490	NGEG_RS0111610	NZ_AKCG01000007.1:64945-65764	Lac-1	Lac-10	OK	2100.68	1791.51	-0.229683	-0.751165	0.2849	0.416898	no
gene2491	gene2491	NGEG_RS0111615	NZ_AKCG01000007.1:66023-66464	Lac-1	Lac-10	OK	450.775	303.693	-0.569796	-1.93059	0.01045	0.0291023	yes
gene2492	gene2492	NGEG_RS0111620	NZ_AKCG01000007.1:66526-67933	Lac-1	Lac-10	OK	2076.52	1335.95	-0.636306	-2.04177	0.00465	0.0147998	yes
gene2493	gene2493	NGEG_RS0111625	NZ_AKCG01000007.1:68106-70289	Lac-1	Lac-10	OK	205.996	232.711	0.175925	0.454993	0.51465	0.645916	no
gene2494	gene2494	NGEG_RS0111630	NZ_AKCG01000007.1:68106-70289	Lac-1	Lac-10	OK	221.465	202.717	-0.127608	-0.307872	0.65825	0.76425	no
gene2495	gene2495	NGEG_RS0111635	NZ_AKCG01000007.1:70603-73189	Lac-1	Lac-10	OK	2765.57	1551.27	-0.834122	-2.72977	0.00015	0.000736012	yes
gene2496	gene2496	NGEG_RS0111640	NZ_AKCG01000007.1:73330-74326	Lac-1	Lac-10	OK	400.228	317.059	-0.336068	-1.19967	0.09	0.171869	no
gene2497	gene2497	NGEG_RS0111645	NZ_AKCG01000007.1:74444-75458	Lac-1	Lac-10	OK	3003	2039.12	-0.558457	-1.80239	0.0113	0.030981	yes
gene2498	gene2498	NGEG_RS0111650	NZ_AKCG01000007.1:75537-75831	Lac-1	Lac-10	OK	1906.68	1008.48	-0.918878	-3.05223	5e-05	0.000271162	yes
gene2499	gene2499	NGEG_RS0111655	NZ_AKCG01000007.1:75897-76389	Lac-1	Lac-10	OK	1427.05	815.865	-0.806634	-2.8998	5e-05	0.000271162	yes
gene25	gene25	NGEG_RS0100120	NZ_AKCG01000001.1:15389-17011	Lac-1	Lac-10	OK	170.543	273.061	0.679084	1.88806	0.0076	0.0224014	yes
gene250	gene250	NGEG_RS14000	NZ_AKCG01000001.1:201656-201854	Lac-1	Lac-10	OK	14.7107	13.2517	-0.150684	-0.141569	0.88235	0.918759	no
gene2500	gene2500	NGEG_RS0111660	NZ_AKCG01000007.1:76399-78127	Lac-1	Lac-10	OK	1281.51	753.64	-0.7659	-2.4783	0.0004	0.0017477	yes
gene2502	gene2502	NGEG_RS0111670	NZ_AKCG01000007.1:79190-79844	Lac-1	Lac-10	OK	1669.93	998.754	-0.741589	-2.55741	0.0003	0.0013663	yes
gene2503	gene2503	NGEG_RS0111675	NZ_AKCG01000007.1:79922-80588	Lac-1	Lac-10	OK	1098.66	630.319	-0.801586	-2.8139	5e-05	0.000271162	yes
gene2504	gene2504	NGEG_RS0111680	NZ_AKCG01000007.1:80679-82853	Lac-1	Lac-10	OK	1553.89	703.84	-1.14257	-2.61735	0.0001	0.000514137	yes
gene2505	gene2505	NGEG_RS0111685	NZ_AKCG01000007.1:80679-82853	Lac-1	Lac-10	OK	879.609	394.739	-1.15596	-2.6751	0.0003	0.0013663	yes
gene2506	gene2506	NGEG_RS0111690	NZ_AKCG01000007.1:82898-83978	Lac-1	Lac-10	OK	952.289	443.822	-1.10142	-3.75855	5e-05	0.000271162	yes
gene2507	gene2507	NGEG_RS0111695	NZ_AKCG01000007.1:84171-84906	Lac-1	Lac-10	OK	1685.17	794.488	-1.0848	-3.70337	5e-05	0.000271162	yes
gene2508	gene2508	NGEG_RS0111700	NZ_AKCG01000007.1:84981-85851	Lac-1	Lac-10	OK	978.259	404.604	-1.2737	-4.47004	5e-05	0.000271162	yes
gene2509	gene2509	NGEG_RS0111705	NZ_AKCG01000007.1:86085-86517	Lac-1	Lac-10	OK	78.2931	53.1482	-0.558863	-1.3689	0.05385	0.112476	no
gene251	gene251	NGEG_RS0101095	NZ_AKCG01000001.1:201865-202280	Lac-1	Lac-10	OK	514.287	343.778	-0.581096	-1.07927	0.123	0.219149	no
gene2510	gene2510	NGEG_RS0111710	NZ_AKCG01000007.1:86527-87382	Lac-1	Lac-10	OK	102.916	105.789	0.0397162	0.124866	0.8541	0.898804	no
gene2511	gene2511	NGEG_RS0111715	NZ_AKCG01000007.1:87432-88485	Lac-1	Lac-10	OK	57.4079	200.532	1.80451	5.61049	5e-05	0.000271162	yes
gene2517	gene2517	NGEG_RS0111745	NZ_AKCG01000007.1:89235-89799	Lac-1	Lac-10	OK	364.467	248.313	-0.553628	-1.77759	0.01215	0.0328741	yes
gene2518	gene2518	NGEG_RS0111750	NZ_AKCG01000007.1:89904-90327	Lac-1	Lac-10	OK	108.211	112.955	0.0619088	0.173355	0.8076	0.870617	no
gene2519	gene2519	NGEG_RS0111760	NZ_AKCG01000007.1:90505-90841	Lac-1	Lac-10	OK	17715.1	5370.96	-1.72173	-5.75077	5e-05	0.000271162	yes
gene252	gene252	NGEG_RS0101100	NZ_AKCG01000001.1:201865-202280	Lac-1	Lac-10	OK	812.866	818.859	0.0105975	0.023625	0.97345	0.980987	no
gene2520	gene2520	NGEG_RS0111765	NZ_AKCG01000007.1:90969-91875	Lac-1	Lac-10	OK	325.268	251.624	-0.370355	-1.32501	0.0596	0.122519	no
gene2521	gene2521	NGEG_RS0111770	NZ_AKCG01000007.1:91936-92515	Lac-1	Lac-10	OK	739.622	683.03	-0.11484	-0.412487	0.55965	0.682819	no
gene2522	gene2522	NGEG_RS0111775	NZ_AKCG01000007.1:92572-93475	Lac-1	Lac-10	OK	233.655	190.781	-0.292467	-1.00337	0.155	0.262545	no
gene2523	gene2523	NGEG_RS0111780	NZ_AKCG01000007.1:93515-94646	Lac-1	Lac-10	OK	284.87	364.583	0.355944	1.27792	0.0683	0.136545	no
gene2524	gene2524	NGEG_RS0111785	NZ_AKCG01000007.1:94849-97474	Lac-1	Lac-10	OK	548.539	596.124	0.120019	0.389293	0.5859	0.705076	no
gene2525	gene2525	NGEG_RS13600	NZ_AKCG01000007.1:97535-97790	Lac-1	Lac-10	OK	358.413	249.351	-0.523445	-1.27737	0.0664	0.13361	no
gene2526	gene2526	NGEG_RS0111790	NZ_AKCG01000007.1:98260-98930	Lac-1	Lac-10	OK	47.189	32.2014	-0.551324	-1.45083	0.0434	0.0949221	no
gene2527	gene2527	NGEG_RS13610	NZ_AKCG01000007.1:99746-99890	Lac-1	Lac-10	OK	519.408	328.822	-0.659563	-1.18806	0.089	0.170354	no
gene2528	gene2528	gpmA	NZ_AKCG01000007.1:99906-100590	Lac-1	Lac-10	OK	1574.9	646.2	-1.2852	-4.43349	5e-05	0.000271162	yes
gene2529	gene2529	NGEG_RS0111805	NZ_AKCG01000007.1:100738-103042	Lac-1	Lac-10	OK	327.417	199.904	-0.711824	-2.45655	0.00055	0.00232504	yes
gene253	gene253	NGEG_RS0101105	NZ_AKCG01000001.1:202321-203411	Lac-1	Lac-10	OK	1215.79	950.833	-0.354631	-0.654747	0.3502	0.490054	no
gene2530	gene2530	NGEG_RS0111810	NZ_AKCG01000007.1:103061-104780	Lac-1	Lac-10	OK	122.312	76.2111	-0.682491	-2.40657	0.0012	0.00464413	yes
gene2531	gene2531	NGEG_RS0111815	NZ_AKCG01000007.1:104879-105632	Lac-1	Lac-10	OK	147.043	101.182	-0.539282	-1.74587	0.0163	0.0421211	yes
gene2532	gene2532	NGEG_RS15445	NZ_AKCG01000007.1:105809-106010	Lac-1	Lac-10	OK	350.054	295.347	-0.245165	-0.586463	0.42615	0.564066	no
gene2533	gene2533	NGEG_RS0111820	NZ_AKCG01000007.1:106175-107138	Lac-1	Lac-10	OK	0.256227	1.2427	2.27798	1.78546	0.0907	0.173072	no
gene2534	gene2534	NGEG_RS0111825	NZ_AKCG01000007.1:107647-108007	Lac-1	Lac-10	NOTEST	0	0	0	0	1	1	no
gene2535	gene2535	NGEG_RS0111830	NZ_AKCG01000007.1:108127-109213	Lac-1	Lac-10	NOTEST	0	0	0	0	1	1	no
gene2536	gene2536	NGEG_RS15450	NZ_AKCG01000007.1:109222-109513	Lac-1	Lac-10	NOTEST	0	0	0	0	1	1	no
gene2537	gene2537	NGEG_RS0111835	NZ_AKCG01000007.1:109520-110984	Lac-1	Lac-10	NOTEST	0	0	0	0	1	1	no
gene2538	gene2538	NGEG_RS0111840	NZ_AKCG01000007.1:111021-111339	Lac-1	Lac-10	NOTEST	0	0	0	0	1	1	no
gene2539	gene2539	NGEG_RS0111845	NZ_AKCG01000008.1:123-402	Lac-1	Lac-10	NOTEST	0	0	0	0	1	1	no
gene254	gene254	NGEG_RS0101110	NZ_AKCG01000001.1:202321-203411	Lac-1	Lac-10	OK	287.48	318.379	0.147283	0.446047	0.52615	0.655171	no
gene2540	gene2540	NGEG_RS0111850	NZ_AKCG01000008.1:408-693	Lac-1	Lac-10	OK	36.496	21.3357	-0.774468	-1.18627	0.1153	0.208739	no
gene2541	gene2541	NGEG_RS0111855	NZ_AKCG01000008.1:700-898	Lac-1	Lac-10	OK	265.9	124.756	-1.09177	-2.12919	0.00515	0.0159799	yes
gene2542	gene2542	NGEG_RS0111860	NZ_AKCG01000008.1:902-2275	Lac-1	Lac-10	OK	120.739	61.404	-0.975484	-1.8249	0.01125	0.0308782	yes
gene2543	gene2543	NGEG_RS0111865	NZ_AKCG01000008.1:902-2275	Lac-1	Lac-10	OK	14.9253	8.91595	-0.743296	-1.26994	0.07575	0.148792	no
gene2544	gene2544	NGEG_RS0111875	NZ_AKCG01000008.1:3253-3658	Lac-1	Lac-10	OK	329.888	216.943	-0.604656	-1.8613	0.0094	0.0267813	yes
gene2545	gene2545	NGEG_RS0111880	NZ_AKCG01000008.1:3697-4879	Lac-1	Lac-10	OK	238.407	99.002	-1.2679	-4.35076	5e-05	0.000271162	yes
gene2546	gene2546	NGEG_RS0111885	NZ_AKCG01000008.1:4981-7093	Lac-1	Lac-10	OK	138.136	104.656	-0.400431	-1.43172	0.0455	0.098358	no
gene2547	gene2547	NGEG_RS0111890	NZ_AKCG01000008.1:7609-8788	Lac-1	Lac-10	OK	62.6036	117.381	0.906881	2.87077	5e-05	0.000271162	yes
gene2548	gene2548	NGEG_RS0111895	NZ_AKCG01000008.1:8965-9721	Lac-1	Lac-10	OK	107.926	55.7292	-0.953533	-2.83786	0.0002	0.000952987	yes
gene2549	gene2549	NGEG_RS15455	NZ_AKCG01000008.1:10158-11255	Lac-1	Lac-10	NOTEST	0	0	0	0	1	1	no
gene255	gene255	NGEG_RS0101115	NZ_AKCG01000001.1:203462-204755	Lac-1	Lac-10	OK	88.7562	90.5866	0.02945	0.0949929	0.89185	0.922219	no
gene2550	gene2550	NGEG_RS0111900	NZ_AKCG01000008.1:10158-11255	Lac-1	Lac-10	OK	3695.16	4317.16	0.224446	0.704805	0.31605	0.452572	no
gene2551	gene2551	NGEG_RS15460	NZ_AKCG01000008.1:10158-11255	Lac-1	Lac-10	OK	1764.27	4218.8	1.25776	0.743628	0.3936	0.531607	no
gene2552	gene2552	NGEG_RS0111905	NZ_AKCG01000008.1:11272-11830	Lac-1	Lac-10	OK	344.485	362.032	0.0716757	0.242165	0.7366	0.823886	no
gene2553	gene2553	NGEG_RS0111910	NZ_AKCG01000008.1:11904-13539	Lac-1	Lac-10	OK	221.962	309.168	0.478076	1.69629	0.01665	0.0428911	yes
gene2554	gene2554	NGEG_RS0111915	NZ_AKCG01000008.1:13601-13919	Lac-1	Lac-10	OK	580.899	357.977	-0.698419	-2.30333	0.0028	0.00961722	yes
gene2555	gene2555	NGEG_RS0111920	NZ_AKCG01000008.1:13939-15046	Lac-1	Lac-10	OK	439.611	290.271	-0.598826	-2.12546	0.003	0.010205	yes
gene2556	gene2556	NGEG_RS0111925	NZ_AKCG01000008.1:15411-15843	Lac-1	Lac-10	OK	48.7828	139.547	1.51631	3.89929	5e-05	0.000271162	yes
gene2557	gene2557	nusA	NZ_AKCG01000008.1:15870-17373	Lac-1	Lac-10	OK	159.416	809.667	2.34453	8.00568	5e-05	0.000271162	yes
gene2558	gene2558	NGEG_RS0111935	NZ_AKCG01000008.1:17384-20216	Lac-1	Lac-10	OK	212.629	863.889	2.02251	6.71184	5e-05	0.000271162	yes
gene2559	gene2559	NGEG_RS0111940	NZ_AKCG01000008.1:20375-21716	Lac-1	Lac-10	OK	110.729	60.4167	-0.87402	-2.89157	5e-05	0.000271162	yes
gene256	gene256	NGEG_RS0101120	NZ_AKCG01000001.1:204810-206721	Lac-1	Lac-10	OK	77.5178	55.8833	-0.472109	-1.56609	0.0282	0.0665445	no
gene2560	gene2560	NGEG_RS0111945	NZ_AKCG01000008.1:21789-23130	Lac-1	Lac-10	OK	67.4083	48.9737	-0.460919	-1.44003	0.0423	0.093567	no
gene2561	gene2561	NGEG_RS0111950	NZ_AKCG01000008.1:23272-23899	Lac-1	Lac-10	OK	482.059	229.33	-1.07178	-3.56055	5e-05	0.000271162	yes
gene2562	gene2562	NGEG_RS0111955	NZ_AKCG01000008.1:23963-25382	Lac-1	Lac-10	OK	77.9732	64.0228	-0.284392	-0.906443	0.1963	0.314004	no
gene2563	gene2563	NGEG_RS0111960	NZ_AKCG01000008.1:25708-26437	Lac-1	Lac-10	OK	697.237	789.127	0.178608	0.632088	0.3708	0.507746	no
gene2564	gene2564	NGEG_RS0111965	NZ_AKCG01000008.1:26495-27160	Lac-1	Lac-10	OK	480.048	267.619	-0.843001	-2.66278	0.0002	0.000952987	yes
gene2565	gene2565	NGEG_RS0111970	NZ_AKCG01000008.1:26495-27160	Lac-1	Lac-10	OK	482.099	377.091	-0.354418	-0.366194	0.62305	0.735116	no
gene2566	gene2566	NGEG_RS13620	NZ_AKCG01000008.1:27435-27705	Lac-1	Lac-10	OK	11.4127	10.0434	-0.184398	-0.1802	0.79185	0.860988	no
gene2567	gene2567	NGEG_RS0111980	NZ_AKCG01000008.1:28005-28470	Lac-1	Lac-10	OK	275.589	596.927	1.11504	3.67286	5e-05	0.000271162	yes
gene2568	gene2568	NGEG_RS0111985	NZ_AKCG01000008.1:28691-29750	Lac-1	Lac-10	OK	318.765	348.095	0.126988	0.457727	0.51445	0.645916	no
gene2569	gene2569	NGEG_RS13625	NZ_AKCG01000008.1:30037-30280	Lac-1	Lac-10	OK	59.6414	114.531	0.941351	1.7564	0.01805	0.0462566	yes
gene257	gene257	NGEG_RS0101125	NZ_AKCG01000001.1:206768-207944	Lac-1	Lac-10	OK	172.672	119.411	-0.532107	-1.81725	0.0129	0.0346758	yes
gene2570	gene2570	NGEG_RS0111990	NZ_AKCG01000008.1:30291-31647	Lac-1	Lac-10	OK	508.977	605.29	0.250027	0.857076	0.2259	0.349813	no
gene2571	gene2571	NGEG_RS0111995	NZ_AKCG01000008.1:31661-31934	Lac-1	Lac-10	OK	821.624	657.982	-0.32043	-0.972444	0.1671	0.277714	no
gene2572	gene2572	NGEG_RS0112000	NZ_AKCG01000008.1:32058-32796	Lac-1	Lac-10	OK	187.804	124.416	-0.594049	-1.85854	0.0099	0.0277897	yes
gene2573	gene2573	NGEG_RS0112005	NZ_AKCG01000008.1:32933-33845	Lac-1	Lac-10	OK	433.72	258.467	-0.746782	-2.64409	0.00025	0.00115345	yes
gene2574	gene2574	NGEG_RS0112010	NZ_AKCG01000008.1:33976-34384	Lac-1	Lac-10	OK	17.5316	13.8182	-0.34338	-0.604408	0.40395	0.542034	no
gene2575	gene2575	NGEG_RS0112015	NZ_AKCG01000008.1:34446-34650	Lac-1	Lac-10	OK	71.2873	64.944	-0.134449	-0.198407	0.7713	0.846992	no
gene2576	gene2576	NGEG_RS0112020	NZ_AKCG01000008.1:34773-35443	Lac-1	Lac-10	OK	6.61701	7.90063	0.255789	0.449807	0.534	0.661946	no
gene2577	gene2577	NGEG_RS0112025	NZ_AKCG01000008.1:35716-36275	Lac-1	Lac-10	OK	132.231	185.851	0.491091	0.859182	0.23175	0.35686	no
gene2578	gene2578	NGEG_RS15465	NZ_AKCG01000008.1:35716-36275	Lac-1	Lac-10	OK	935.465	903.401	-0.0503169	-0.127915	0.8548	0.898986	no
gene2579	gene2579	NGEG_RS0112035	NZ_AKCG01000009.1:8-341	Lac-1	Lac-10	NOTEST	0	0	0	0	1	1	no
gene258	gene258	NGEG_RS0101130	NZ_AKCG01000001.1:208074-210481	Lac-1	Lac-10	OK	111.876	83.8342	-0.416291	-0.976224	0.17075	0.282428	no
gene2580	gene2580	NGEG_RS0112045	NZ_AKCG01000009.1:458-686	Lac-1	Lac-10	NOTEST	1.55437	1.21573	-0.354507	0	1	1	no
gene2581	gene2581	NGEG_RS0112050	NZ_AKCG01000009.1:858-1179	Lac-1	Lac-10	NOTEST	0	0	0	0	1	1	no
gene2582	gene2582	NGEG_RS13630	NZ_AKCG01000009.1:858-1179	Lac-1	Lac-10	NOTEST	0	0	0	0	1	1	no
gene2583	gene2583	NGEG_RS15470	NZ_AKCG01000009.1:1258-1447	Lac-1	Lac-10	OK	19.6139	62.6645	1.67577	1.55226	0.0395	0.0880825	no
gene2584	gene2584	NGEG_RS0112060	NZ_AKCG01000009.1:1703-2306	Lac-1	Lac-10	OK	423.56	312.307	-0.439603	-1.50415	0.0369	0.0832607	no
gene2585	gene2585	NGEG_RS0112070	NZ_AKCG01000009.1:2465-3005	Lac-1	Lac-10	OK	1340.89	966.045	-0.47303	-1.71571	0.0183	0.046752	yes
gene2586	gene2586	NGEG_RS0112075	NZ_AKCG01000009.1:3005-3365	Lac-1	Lac-10	OK	1398.63	942.438	-0.569549	-1.97286	0.00595	0.0180544	yes
gene2587	gene2587	NGEG_RS0112080	NZ_AKCG01000009.1:3381-3600	Lac-1	Lac-10	OK	1014.75	694.275	-0.54755	-1.55968	0.0274	0.0653425	no
gene2588	gene2588	NGEG_RS0112085	NZ_AKCG01000009.1:4257-4545	Lac-1	Lac-10	NOTEST	0	0	0	0	1	1	no
gene2589	gene2589	NGEG_RS0112090	NZ_AKCG01000009.1:4697-5131	Lac-1	Lac-10	NOTEST	0	0	0	0	1	1	no
gene259	gene259	NGEG_RS0101135	NZ_AKCG01000001.1:208074-210481	Lac-1	Lac-10	OK	144.679	111.56	-0.375046	-0.933707	0.1895	0.305977	no
gene2590	gene2590	NGEG_RS13635	NZ_AKCG01000009.1:4697-5131	Lac-1	Lac-10	NOTEST	0	0	0	0	1	1	no
gene2591	gene2591	NGEG_RS0112100	NZ_AKCG01000009.1:5199-5886	Lac-1	Lac-10	NOTEST	0	0	0	0	1	1	no
gene2592	gene2592	NGEG_RS0112105	NZ_AKCG01000009.1:6025-6696	Lac-1	Lac-10	NOTEST	0	0	0	0	1	1	no
gene2593	gene2593	NGEG_RS0112110	NZ_AKCG01000009.1:6025-6696	Lac-1	Lac-10	NOTEST	1.04299	1.14804	0.138452	0	1	1	no
gene2594	gene2594	NGEG_RS0112115	NZ_AKCG01000009.1:6747-6963	Lac-1	Lac-10	NOTEST	0	0	0	0	1	1	no
gene2595	gene2595	NGEG_RS0112120	NZ_AKCG01000009.1:7073-8467	Lac-1	Lac-10	NOTEST	0	0	0	0	1	1	no
gene2596	gene2596	NGEG_RS13640	NZ_AKCG01000009.1:7073-8467	Lac-1	Lac-10	OK	26.4394	55.7276	1.0757	2.36357	0.00155	0.00571259	yes
gene2597	gene2597	NGEG_RS0112135	NZ_AKCG01000009.1:8492-8687	Lac-1	Lac-10	OK	572.519	850.528	0.571035	1.47854	0.04075	0.0904621	no
gene2599	gene2599	NGEG_RS0112145	NZ_AKCG01000009.1:8977-10238	Lac-1	Lac-10	OK	350.89	621.891	0.825643	2.2628	0.0015	0.0055782	yes
gene26	gene26	NGEG_RS13805	NZ_AKCG01000001.1:15389-17011	Lac-1	Lac-10	OK	345.013	251.931	-0.453623	-0.433336	0.5122	0.644616	no
gene260	gene260	NGEG_RS12350	NZ_AKCG01000001.1:210494-212976	Lac-1	Lac-10	OK	205.248	125.835	-0.705838	-1.8546	0.01175	0.0319667	yes
gene2600	gene2600	NGEG_RS0112150	NZ_AKCG01000009.1:8977-10238	Lac-1	Lac-10	OK	250.158	545.494	1.12473	2.49455	0.00035	0.00156236	yes
gene2601	gene2601	NGEG_RS0112160	NZ_AKCG01000009.1:10590-11553	Lac-1	Lac-10	OK	13.813	37.4266	1.43804	3.61697	5e-05	0.000271162	yes
gene2602	gene2602	NGEG_RS0112165	NZ_AKCG01000009.1:12186-12546	Lac-1	Lac-10	NOTEST	0	0	0	0	1	1	no
gene2603	gene2603	NGEG_RS0112170	NZ_AKCG01000009.1:12666-13752	Lac-1	Lac-10	NOTEST	0	0	0	0	1	1	no
gene2604	gene2604	NGEG_RS13650	NZ_AKCG01000009.1:13761-14052	Lac-1	Lac-10	NOTEST	0	0	0	0	1	1	no
gene2605	gene2605	NGEG_RS0112175	NZ_AKCG01000009.1:14059-15523	Lac-1	Lac-10	NOTEST	0	0	0	0	1	1	no
gene2606	gene2606	NGEG_RS0112180	NZ_AKCG01000009.1:15560-15878	Lac-1	Lac-10	NOTEST	0	0	0	0	1	1	no
gene2607	gene2607	NGEG_RS0112185	NZ_AKCG01000010.1:0-300	Lac-1	Lac-10	NOTEST	0	0	0	0	1	1	no
gene2608	gene2608	NGEG_RS15475	NZ_AKCG01000010.1:497-617	Lac-1	Lac-10	NOTEST	0	0	0	0	1	1	no
gene261	gene261	NGEG_RS0101150	NZ_AKCG01000001.1:210494-212976	Lac-1	Lac-10	OK	140.41	102.669	-0.451649	-1.151	0.10425	0.193551	no
gene2614	gene2614	NGEG_RS0112215	NZ_AKCG01000011.1:0-1080	Lac-1	Lac-10	NOTEST	0	0	0	0	1	1	no
gene2615	gene2615	NGEG_RS15480	NZ_AKCG01000011.1:1089-1380	Lac-1	Lac-10	NOTEST	0	0	0	0	1	1	no
gene2616	gene2616	NGEG_RS15485	NZ_AKCG01000011.1:1387-2851	Lac-1	Lac-10	NOTEST	0	0	0	0	1	1	no
gene2617	gene2617	NGEG_RS0112225	NZ_AKCG01000011.1:2888-3206	Lac-1	Lac-10	NOTEST	0	0	0	0	1	1	no
gene2618	gene2618	NGEG_RS0112230	NZ_AKCG01000011.1:3333-3612	Lac-1	Lac-10	NOTEST	0	0	0	0	1	1	no
gene2619	gene2619	NGEG_RS0112235	NZ_AKCG01000011.1:3618-3837	Lac-1	Lac-10	NOTEST	0	0	0	0	1	1	no
gene262	gene262	NGEG_RS0101155	NZ_AKCG01000001.1:213170-214280	Lac-1	Lac-10	OK	302.204	173.299	-0.802257	-2.98647	5e-05	0.000271162	yes
gene263	gene263	NGEG_RS0101160	NZ_AKCG01000001.1:214311-214776	Lac-1	Lac-10	OK	282.835	206.233	-0.455691	-1.45502	0.0456	0.098488	no
gene264	gene264	NGEG_RS0101165	NZ_AKCG01000001.1:214805-215648	Lac-1	Lac-10	OK	393.503	330.491	-0.251765	-0.917531	0.2016	0.320774	no
gene265	gene265	NGEG_RS14005	NZ_AKCG01000001.1:216047-216346	Lac-1	Lac-10	NOTEST	0	0	0	0	1	1	no
gene266	gene266	NGEG_RS0101170	NZ_AKCG01000001.1:216047-216346	Lac-1	Lac-10	OK	888.368	593.506	-0.581896	-1.78575	0.0144	0.0380055	yes
gene267	gene267	NGEG_RS0101175	NZ_AKCG01000001.1:216386-218058	Lac-1	Lac-10	OK	424.894	273.781	-0.634079	-2.00055	0.00465	0.0147998	yes
gene268	gene268	NGEG_RS14010	NZ_AKCG01000001.1:216386-218058	Lac-1	Lac-10	OK	948.669	645.929	-0.55453	-0.422212	0.5563	0.679708	no
gene269	gene269	NGEG_RS0101180	NZ_AKCG01000001.1:216386-218058	Lac-1	Lac-10	OK	253.074	164.569	-0.620862	-0.89093	0.2136	0.335173	no
gene27	gene27	NGEG_RS0100125	NZ_AKCG01000001.1:15389-17011	Lac-1	Lac-10	OK	287.643	180.178	-0.674861	-1.25771	0.07405	0.145917	no
gene270	gene270	NGEG_RS0101185	NZ_AKCG01000001.1:218944-219154	Lac-1	Lac-10	OK	1749.36	805.626	-1.11865	-3.37948	5e-05	0.000271162	yes
gene271	gene271	NGEG_RS0101195	NZ_AKCG01000001.1:219328-221524	Lac-1	Lac-10	OK	4494.01	3510.78	-0.356209	-1.20749	0.0882	0.168953	no
gene272	gene272	NGEG_RS0101200	NZ_AKCG01000001.1:221542-222088	Lac-1	Lac-10	OK	4984.28	4117.74	-0.275534	-0.88814	0.20215	0.321283	no
gene273	gene273	NGEG_RS0101205	NZ_AKCG01000001.1:222105-222753	Lac-1	Lac-10	OK	4262.96	3881.32	-0.135307	-0.433134	0.5387	0.66475	no
gene274	gene274	NGEG_RS0101210	NZ_AKCG01000001.1:222753-223353	Lac-1	Lac-10	OK	3342.32	3249.99	-0.0404164	-0.131268	0.8525	0.897884	no
gene275	gene275	NGEG_RS0101215	NZ_AKCG01000001.1:223355-224471	Lac-1	Lac-10	OK	2804.17	3337.98	0.251403	0.8016	0.2553	0.385679	no
gene276	gene276	NGEG_RS0101220	NZ_AKCG01000001.1:224622-227019	Lac-1	Lac-10	OK	109.494	164.43	0.58662	2.08421	0.0037	0.0122001	yes
gene277	gene277	NGEG_RS0101225	NZ_AKCG01000001.1:227139-227769	Lac-1	Lac-10	OK	478.889	502.931	0.070669	0.253247	0.72025	0.808636	no
gene278	gene278	NGEG_RS0101230	NZ_AKCG01000001.1:227975-228599	Lac-1	Lac-10	OK	1189.7	1350.73	0.183144	0.634205	0.36755	0.505597	no
gene279	gene279	NGEG_RS0101235	NZ_AKCG01000001.1:228674-232009	Lac-1	Lac-10	OK	377.837	565.14	0.580843	0.360058	0.6479	0.754003	no
gene28	gene28	NGEG_RS0100130	NZ_AKCG01000001.1:17030-18416	Lac-1	Lac-10	OK	133.129	103.138	-0.36825	-1.2621	0.07625	0.149537	no
gene280	gene280	NGEG_RS0101240	NZ_AKCG01000001.1:228674-232009	Lac-1	Lac-10	OK	127.472	191.597	0.587888	1.58322	0.02655	0.0636839	no
gene281	gene281	NGEG_RS0101245	NZ_AKCG01000001.1:228674-232009	Lac-1	Lac-10	OK	162.556	229.643	0.498459	1.04714	0.1354	0.236974	no
gene282	gene282	NGEG_RS0101250	NZ_AKCG01000001.1:232124-233189	Lac-1	Lac-10	OK	129.968	141.235	0.119939	0.402933	0.5667	0.68969	no
gene283	gene283	NGEG_RS0101255	NZ_AKCG01000001.1:233233-234127	Lac-1	Lac-10	OK	164.086	115.201	-0.510299	-1.71466	0.0163	0.0421211	yes
gene284	gene284	NGEG_RS0101260	NZ_AKCG01000001.1:234472-235642	Lac-1	Lac-10	OK	351.353	724.506	1.04408	3.62507	5e-05	0.000271162	yes
gene285	gene285	NGEG_RS0101265	NZ_AKCG01000001.1:235706-237116	Lac-1	Lac-10	OK	225.808	254.163	0.170655	0.618744	0.38715	0.525767	no
gene286	gene286	NGEG_RS0101270	NZ_AKCG01000001.1:237280-238201	Lac-1	Lac-10	OK	4776.61	2771.42	-0.785361	-2.51951	0.00035	0.00156236	yes
gene287	gene287	NGEG_RS12360	NZ_AKCG01000001.1:237280-238201	Lac-1	Lac-10	OK	18.9475	18.2584	-0.0534425	-0.00309731	0.9406	0.956064	no
gene288	gene288	NGEG_RS12365	NZ_AKCG01000001.1:237280-238201	Lac-1	Lac-10	OK	102.51	183.775	0.842176	0.132521	0.67585	0.778471	no
gene289	gene289	NGEG_RS0101280	NZ_AKCG01000001.1:238215-239529	Lac-1	Lac-10	OK	10.8103	10.2738	-0.0734377	-0.18354	0.80295	0.867928	no
gene29	gene29	NGEG_RS0100135	NZ_AKCG01000001.1:18756-20349	Lac-1	Lac-10	OK	103.815	64.5107	-0.686404	-2.28254	0.0012	0.00464413	yes
gene290	gene290	NGEG_RS0101290	NZ_AKCG01000001.1:239751-240426	Lac-1	Lac-10	OK	49.3224	27.5014	-0.842737	-2.25628	0.00255	0.0088819	yes
gene291	gene291	NGEG_RS12370	NZ_AKCG01000001.1:240507-241759	Lac-1	Lac-10	OK	161.118	64.1718	-1.32811	-4.47433	5e-05	0.000271162	yes
gene292	gene292	NGEG_RS0101300	NZ_AKCG01000001.1:241793-243287	Lac-1	Lac-10	OK	448.262	236.517	-0.922402	-3.27939	5e-05	0.000271162	yes
gene293	gene293	NGEG_RS0101305	NZ_AKCG01000001.1:243505-243763	Lac-1	Lac-10	OK	4360.61	1633.13	-1.41689	-4.92736	5e-05	0.000271162	yes
gene294	gene294	NGEG_RS0101310	NZ_AKCG01000001.1:243783-244227	Lac-1	Lac-10	OK	12828.7	4778.62	-1.4247	-4.63153	5e-05	0.000271162	yes
gene295	gene295	NGEG_RS0101315	NZ_AKCG01000001.1:244312-246355	Lac-1	Lac-10	OK	182.227	116.483	-0.645617	-2.31137	0.0013	0.00497663	yes
gene296	gene296	NGEG_RS14015	NZ_AKCG01000001.1:246694-246898	Lac-1	Lac-10	OK	312.642	178.153	-0.811397	-1.79182	0.01155	0.0315267	yes
gene297	gene297	NGEG_RS0101320	NZ_AKCG01000001.1:246948-248270	Lac-1	Lac-10	OK	441.712	224.995	-0.973216	-3.20575	5e-05	0.000271162	yes
gene298	gene298	NGEG_RS0101325	NZ_AKCG01000001.1:246948-248270	Lac-1	Lac-10	OK	691.831	470.009	-0.557733	-0.815537	0.25505	0.385537	no
gene299	gene299	NGEG_RS12375	NZ_AKCG01000001.1:248293-248422	Lac-1	Lac-10	OK	44.022	62.9905	0.516908	0.321827	0.6435	0.750295	no
gene3	gene3	NGEG_RS0100020	NZ_AKCG01000001.1:499-1420	Lac-1	Lac-10	OK	34.748	31.8569	-0.125325	-0.208224	0.76855	0.845473	no
gene30	gene30	NGEG_RS0100140	NZ_AKCG01000001.1:20377-21579	Lac-1	Lac-10	OK	395.549	309.815	-0.35245	-0.925761	0.19345	0.310248	no
gene300	gene300	NGEG_RS0101330	NZ_AKCG01000001.1:248521-249676	Lac-1	Lac-10	OK	42.8374	31.8403	-0.428016	-1.22542	0.0827	0.159904	no
gene301	gene301	NGEG_RS0101335	NZ_AKCG01000001.1:249684-250259	Lac-1	Lac-10	OK	404.258	376.192	-0.103806	-0.110982	0.86995	0.911592	no
gene302	gene302	NGEG_RS14020	NZ_AKCG01000001.1:249684-250259	Lac-1	Lac-10	OK	881.806	331.61	-1.41098	-4.5292	5e-05	0.000271162	yes
gene303	gene303	NGEG_RS0101340	NZ_AKCG01000001.1:250319-251594	Lac-1	Lac-10	OK	75.6684	53.9521	-0.48801	-1.53286	0.02995	0.0699399	no
gene304	gene304	NGEG_RS0101345	NZ_AKCG01000001.1:251778-252126	Lac-1	Lac-10	OK	134.646	64.0137	-1.07272	-2.90668	0.0004	0.0017477	yes
gene305	gene305	NGEG_RS0101350	NZ_AKCG01000001.1:252139-252355	Lac-1	Lac-10	OK	835.457	399.038	-1.06604	-2.82454	0.00025	0.00115345	yes
gene306	gene306	NGEG_RS12385	NZ_AKCG01000001.1:252456-254178	Lac-1	Lac-10	OK	41.1078	38.9988	-0.0759809	-0.232196	0.73855	0.82532	no
gene307	gene307	NGEG_RS0101360	NZ_AKCG01000001.1:254370-254652	Lac-1	Lac-10	OK	336.283	332.269	-0.0173215	-0.0483412	0.9494	0.961059	no
gene308	gene308	NGEG_RS0101365	NZ_AKCG01000001.1:254672-255899	Lac-1	Lac-10	OK	177.186	201.167	0.183128	0.660472	0.35035	0.490054	no
gene309	gene309	NGEG_RS0101375	NZ_AKCG01000001.1:256387-257047	Lac-1	Lac-10	OK	171.19	223.863	0.387023	1.25423	0.07735	0.151454	no
gene31	gene31	NGEG_RS0100145	NZ_AKCG01000001.1:20377-21579	Lac-1	Lac-10	OK	354.588	287.58	-0.30218	-0.737369	0.2909	0.423174	no
gene310	gene310	NGEG_RS0101380	NZ_AKCG01000001.1:257074-257590	Lac-1	Lac-10	OK	147.67	246.757	0.740711	2.28974	0.0014	0.00525372	yes
gene311	gene311	NGEG_RS0101385	NZ_AKCG01000001.1:257677-258100	Lac-1	Lac-10	OK	162.458	226.309	0.478224	1.41523	0.0486	0.103789	no
gene312	gene312	NGEG_RS0101390	NZ_AKCG01000001.1:258365-259369	Lac-1	Lac-10	OK	160.944	225.544	0.48685	0.927355	0.18955	0.305977	no
gene313	gene313	NGEG_RS0101395	NZ_AKCG01000001.1:258365-259369	Lac-1	Lac-10	OK	108.184	180.174	0.735906	1.93749	0.0068	0.0202852	yes
gene315	gene315	NGEG_RS0101405	NZ_AKCG01000001.1:259861-260947	Lac-1	Lac-10	OK	98.9613	98.5918	-0.00539601	-0.0180007	0.9802	0.98503	no
gene316	gene316	NGEG_RS0101410	NZ_AKCG01000001.1:261003-262524	Lac-1	Lac-10	OK	135.712	182.367	0.426295	1.53334	0.03355	0.0768233	no
gene317	gene317	NGEG_RS12390	NZ_AKCG01000001.1:262551-262701	Lac-1	Lac-10	OK	1056.54	610.92	-0.790286	-1.82019	0.01235	0.0333423	yes
gene318	gene318	NGEG_RS0101420	NZ_AKCG01000001.1:262726-264226	Lac-1	Lac-10	OK	343.41	324.081	-0.0835779	-0.293793	0.68175	0.781626	no
gene319	gene319	NGEG_RS0101425	NZ_AKCG01000001.1:264363-264993	Lac-1	Lac-10	OK	117.254	196.95	0.748196	2.31468	0.00135	0.00508925	yes
gene32	gene32	NGEG_RS0100150	NZ_AKCG01000001.1:21637-22024	Lac-1	Lac-10	OK	1767.74	1463.35	-0.272629	-0.984056	0.16565	0.276046	no
gene320	gene320	NGEG_RS0101430	NZ_AKCG01000001.1:265039-265576	Lac-1	Lac-10	OK	42.9628	69.0324	0.684185	1.88307	0.0099	0.0277897	yes
gene321	gene321	NGEG_RS12395	NZ_AKCG01000001.1:265602-265749	Lac-1	Lac-10	OK	215.943	166.114	-0.37848	-0.665372	0.3952	0.532449	no
gene322	gene322	NGEG_RS0101435	NZ_AKCG01000001.1:265831-267112	Lac-1	Lac-10	OK	3942.8	957.553	-2.0418	-6.66422	5e-05	0.000271162	yes
gene323	gene323	NGEG_RS0101440	NZ_AKCG01000001.1:267401-268781	Lac-1	Lac-10	OK	174.635	135.156	-0.369713	-1.30513	0.06495	0.131013	no
gene324	gene324	NGEG_RS0101445	NZ_AKCG01000001.1:268923-269748	Lac-1	Lac-10	OK	604.028	377.592	-0.677788	-2.41334	0.00055	0.00232504	yes
gene325	gene325	NGEG_RS0101450	NZ_AKCG01000001.1:269749-270265	Lac-1	Lac-10	OK	557.256	284.087	-0.972006	-3.22979	5e-05	0.000271162	yes
gene326	gene326	NGEG_RS0101455	NZ_AKCG01000001.1:270383-271319	Lac-1	Lac-10	OK	428.091	473.939	0.146784	0.522605	0.46215	0.596448	no
gene327	gene327	NGEG_RS14025	NZ_AKCG01000001.1:271354-271552	Lac-1	Lac-10	OK	368.612	358.158	-0.0415069	-0.0965178	0.8942	0.922219	no
gene328	gene328	NGEG_RS0101460	NZ_AKCG01000001.1:271604-271970	Lac-1	Lac-10	NOTEST	0.337264	0	#NAME?	0	1	1	no
gene329	gene329	NGEG_RS14030	NZ_AKCG01000001.1:272152-272449	Lac-1	Lac-10	OK	16.0543	4.74713	-1.75783	-1.72429	0.02915	0.0682651	no
gene33	gene33	NGEG_RS0100155	NZ_AKCG01000001.1:22076-22547	Lac-1	Lac-10	OK	1242.93	965.272	-0.364733	-1.30428	0.0612	0.125081	no
gene330	gene330	NGEG_RS0101470	NZ_AKCG01000001.1:272470-273151	Lac-1	Lac-10	OK	18.0248	11.7327	-0.619448	-1.36557	0.0569	0.117752	no
gene331	gene331	NGEG_RS12400	NZ_AKCG01000001.1:273228-274467	Lac-1	Lac-10	OK	376.782	188.839	-0.996573	-3.55427	5e-05	0.000271162	yes
gene332	gene332	NGEG_RS0101485	NZ_AKCG01000001.1:274646-276020	Lac-1	Lac-10	OK	283.285	340.637	0.265984	0.948812	0.17585	0.288271	no
gene333	gene333	NGEG_RS12405	NZ_AKCG01000001.1:276043-276232	Lac-1	Lac-10	OK	39.4565	20.5169	-0.943446	-0.953452	0.2007	0.319801	no
gene334	gene334	NGEG_RS0101490	NZ_AKCG01000001.1:276233-277238	Lac-1	Lac-10	OK	154.445	151.248	-0.0301777	-0.102166	0.8865	0.919981	no
gene335	gene335	NGEG_RS0101495	NZ_AKCG01000001.1:277426-277666	Lac-1	Lac-10	OK	291.248	342.569	0.234146	0.587319	0.4028	0.540784	no
gene336	gene336	NGEG_RS0101500	NZ_AKCG01000001.1:277668-278205	Lac-1	Lac-10	OK	176.128	198.162	0.170059	0.539081	0.46035	0.596315	no
gene337	gene337	NGEG_RS0101505	NZ_AKCG01000001.1:278243-279125	Lac-1	Lac-10	OK	104.252	119.518	0.197161	0.615726	0.38355	0.522312	no
gene338	gene338	NGEG_RS12410	NZ_AKCG01000001.1:279727-279913	Lac-1	Lac-10	OK	3630.49	1649.72	-1.13794	-3.41845	5e-05	0.000271162	yes
gene339	gene339	NGEG_RS0101515	NZ_AKCG01000001.1:280028-280823	Lac-1	Lac-10	OK	795.988	600.517	-0.406543	-1.44467	0.04325	0.0949044	no
gene34	gene34	NGEG_RS0100160	NZ_AKCG01000001.1:22620-22887	Lac-1	Lac-10	OK	6114.8	3266.38	-0.904615	-3.27687	5e-05	0.000271162	yes
gene340	gene340	NGEG_RS0101520	NZ_AKCG01000001.1:281047-283651	Lac-1	Lac-10	OK	437.537	411.437	-0.0887356	-0.292238	0.68125	0.78153	no
gene341	gene341	NGEG_RS0101525	NZ_AKCG01000001.1:283696-284366	Lac-1	Lac-10	NOTEST	0	0	0	0	1	1	no
gene342	gene342	NGEG_RS0101530	NZ_AKCG01000001.1:284499-284691	Lac-1	Lac-10	OK	151.283	91.1826	-0.730417	-1.22726	0.09305	0.176874	no
gene343	gene343	NGEG_RS0101535	NZ_AKCG01000001.1:284723-285192	Lac-1	Lac-10	OK	92.0117	28.8564	-1.67292	-3.9696	5e-05	0.000271162	yes
gene344	gene344	NGEG_RS14035	NZ_AKCG01000001.1:285248-285629	Lac-1	Lac-10	OK	116.189	34.6569	-1.74526	-4.15121	5e-05	0.000271162	yes
gene345	gene345	NGEG_RS0101550	NZ_AKCG01000001.1:285631-286009	Lac-1	Lac-10	OK	101.394	33.1189	-1.61424	-3.37619	5e-05	0.000271162	yes
gene346	gene346	NGEG_RS0101555	NZ_AKCG01000001.1:286066-286953	Lac-1	Lac-10	OK	177.347	67.6348	-1.39074	-3.30625	5e-05	0.000271162	yes
gene347	gene347	NGEG_RS0101560	NZ_AKCG01000001.1:286066-286953	Lac-1	Lac-10	OK	27.3607	5.85467	-2.22445	-2.43336	0.00445	0.0143479	yes
gene348	gene348	NGEG_RS0101565	NZ_AKCG01000001.1:286995-287862	Lac-1	Lac-10	OK	13.9449	7.62116	-0.871656	-1.88685	0.00955	0.0271774	yes
gene349	gene349	NGEG_RS12425	NZ_AKCG01000001.1:287897-288996	Lac-1	Lac-10	OK	87.8324	33.9496	-1.37136	-0.534763	0.61165	0.72443	no
gene35	gene35	NGEG_RS0100165	NZ_AKCG01000001.1:23043-23727	Lac-1	Lac-10	OK	3150.13	1397.55	-1.17251	-3.89679	5e-05	0.000271162	yes
gene350	gene350	NGEG_RS0101570	NZ_AKCG01000001.1:287897-288996	Lac-1	Lac-10	OK	279.811	100.129	-1.48259	-4.86163	5e-05	0.000271162	yes
gene351	gene351	NGEG_RS0101575	NZ_AKCG01000001.1:289072-289948	Lac-1	Lac-10	OK	86.2471	59.1027	-0.545253	-1.72581	0.022	0.0541353	no
gene352	gene352	NGEG_RS0101580	NZ_AKCG01000001.1:289982-290738	Lac-1	Lac-10	OK	282.45	155.984	-0.856598	-2.87564	0.0001	0.000514137	yes
gene353	gene353	NGEG_RS0101585	NZ_AKCG01000001.1:291028-291394	Lac-1	Lac-10	OK	900.969	5674.88	2.65504	8.90127	5e-05	0.000271162	yes
gene354	gene354	NGEG_RS0101590	NZ_AKCG01000001.1:291408-292667	Lac-1	Lac-10	OK	1052.29	3267.97	1.63487	3.7199	5e-05	0.000271162	yes
gene355	gene355	NGEG_RS0101595	NZ_AKCG01000001.1:291408-292667	Lac-1	Lac-10	OK	2670.2	6172.47	1.2089	2.82624	5e-05	0.000271162	yes
gene356	gene356	NGEG_RS0101600	NZ_AKCG01000001.1:292682-292928	Lac-1	Lac-10	OK	3058.23	5535.12	0.855916	2.99977	5e-05	0.000271162	yes
gene357	gene357	NGEG_RS14040	NZ_AKCG01000001.1:292972-293675	Lac-1	Lac-10	OK	10.1819	4.95032	-1.04041	-1.92823	0.0114	0.0311861	yes
gene358	gene358	NGEG_RS14045	NZ_AKCG01000001.1:294015-295395	Lac-1	Lac-10	OK	89.9481	38.3724	-1.22902	-4.23827	5e-05	0.000271162	yes
gene359	gene359	NGEG_RS0101610	NZ_AKCG01000001.1:295512-296919	Lac-1	Lac-10	OK	273.277	182.217	-0.584709	-2.16406	0.00305	0.0103466	yes
gene36	gene36	NGEG_RS0100170	NZ_AKCG01000001.1:23856-24372	Lac-1	Lac-10	OK	324.315	248.211	-0.385832	-1.26088	0.08395	0.162067	no
gene360	gene360	NGEG_RS0101615	NZ_AKCG01000001.1:296931-297609	Lac-1	Lac-10	OK	2637.5	1952.5	-0.433848	-1.42994	0.0426	0.0939784	no
gene361	gene361	NGEG_RS0101620	NZ_AKCG01000001.1:297798-299956	Lac-1	Lac-10	OK	133.603	125.028	-0.0957016	-0.348793	0.63865	0.746575	no
gene362	gene362	NGEG_RS0101625	NZ_AKCG01000001.1:297798-299956	Lac-1	Lac-10	OK	111.166	131.759	0.245193	0.214956	0.761	0.838617	no
gene363	gene363	NGEG_RS0101630	NZ_AKCG01000001.1:299964-300573	Lac-1	Lac-10	OK	214.595	197.861	-0.117126	-0.381985	0.59965	0.716393	no
gene364	gene364	NGEG_RS0101635	NZ_AKCG01000001.1:300616-301387	Lac-1	Lac-10	OK	186.647	211.585	0.180926	0.602873	0.3986	0.535727	no
gene365	gene365	NGEG_RS0101640	NZ_AKCG01000001.1:301399-302086	Lac-1	Lac-10	OK	353.649	346.569	-0.0291749	-0.102982	0.8854	0.919981	no
gene366	gene366	NGEG_RS0101645	NZ_AKCG01000001.1:302089-302293	Lac-1	Lac-10	OK	3728.39	3126.26	-0.254115	-0.81859	0.2482	0.377026	no
gene367	gene367	NGEG_RS0101650	NZ_AKCG01000001.1:302339-302663	Lac-1	Lac-10	OK	1197.34	1113.43	-0.104816	-0.352159	0.61275	0.725334	no
gene368	gene368	NGEG_RS0101655	NZ_AKCG01000001.1:302736-303060	Lac-1	Lac-10	OK	1196.32	924.217	-0.372297	-1.2315	0.0827	0.159904	no
gene369	gene369	NGEG_RS0101660	NZ_AKCG01000001.1:303200-304265	Lac-1	Lac-10	OK	8846.36	2806.13	-1.6565	-5.3952	5e-05	0.000271162	yes
gene37	gene37	NGEG_RS0100175	NZ_AKCG01000001.1:24510-26457	Lac-1	Lac-10	OK	111.612	76.9809	-0.535925	-1.65994	0.02045	0.0511353	no
gene370	gene370	NGEG_RS0101665	NZ_AKCG01000001.1:304537-304987	Lac-1	Lac-10	OK	63.0758	24.8294	-1.34504	-3.12581	5e-05	0.000271162	yes
gene371	gene371	NGEG_RS0101670	NZ_AKCG01000001.1:305130-306249	Lac-1	Lac-10	OK	42.6638	54.4363	0.351557	1.08492	0.1361	0.237862	no
gene372	gene372	NGEG_RS0101675	NZ_AKCG01000001.1:306379-306646	Lac-1	Lac-10	OK	2496.39	1786.44	-0.482756	-1.64655	0.0208	0.0518532	no
gene373	gene373	NGEG_RS0101680	NZ_AKCG01000001.1:306853-308710	Lac-1	Lac-10	OK	460.424	833.949	0.856995	2.83671	5e-05	0.000271162	yes
gene374	gene374	NGEG_RS0101685	NZ_AKCG01000001.1:308713-309649	Lac-1	Lac-10	OK	458.715	778.907	0.763855	2.67056	0.00035	0.00156236	yes
gene375	gene375	NGEG_RS0101690	NZ_AKCG01000001.1:309853-310123	Lac-1	Lac-10	OK	3286.87	12924.8	1.97536	6.82476	5e-05	0.000271162	yes
gene376	gene376	NGEG_RS0101695	NZ_AKCG01000001.1:310400-311525	Lac-1	Lac-10	OK	403.48	549.883	0.446628	1.57445	0.0269	0.0643985	no
gene377	gene377	NGEG_RS0101700	NZ_AKCG01000001.1:311540-311684	Lac-1	Lac-10	OK	1157.46	1863.32	0.686907	1.66333	0.01995	0.0499356	yes
gene378	gene378	NGEG_RS0101705	NZ_AKCG01000001.1:311699-313552	Lac-1	Lac-10	OK	284.183	491.942	0.791668	1.9576	0.00635	0.0191273	yes
gene379	gene379	NGEG_RS0101710	NZ_AKCG01000001.1:311699-313552	Lac-1	Lac-10	OK	312.045	458.84	0.556239	1.3523	0.05165	0.108892	no
gene38	gene38	NGEG_RS0100180	NZ_AKCG01000001.1:24510-26457	Lac-1	Lac-10	OK	23.2091	11.1147	-1.06222	-0.888737	0.22035	0.344019	no
gene380	gene380	NGEG_RS0101715	NZ_AKCG01000001.1:313678-314974	Lac-1	Lac-10	OK	139.39	135.502	-0.0408042	-0.139808	0.84525	0.89291	no
gene381	gene381	NGEG_RS0101720	NZ_AKCG01000001.1:315067-316372	Lac-1	Lac-10	OK	26.4855	241.835	3.19075	10.0757	5e-05	0.000271162	yes
gene382	gene382	NGEG_RS14050	NZ_AKCG01000001.1:316395-316578	Lac-1	Lac-10	OK	71.7524	287.91	2.00452	3.69151	5e-05	0.000271162	yes
gene383	gene383	NGEG_RS0101725	NZ_AKCG01000001.1:316990-318250	Lac-1	Lac-10	OK	205.187	483.266	1.23588	4.37088	5e-05	0.000271162	yes
gene384	gene384	NGEG_RS0101730	NZ_AKCG01000001.1:318470-320855	Lac-1	Lac-10	OK	3975.3	2369.59	-0.746427	-2.48223	0.0006	0.00251066	yes
gene385	gene385	NGEG_RS0101735	NZ_AKCG01000001.1:320859-321133	Lac-1	Lac-10	OK	156.235	82.7304	-0.917225	-2.01758	0.0049	0.0154958	yes
gene386	gene386	NGEG_RS0101740	NZ_AKCG01000001.1:321193-321863	Lac-1	Lac-10	NOTEST	0.841258	0.354113	-1.24834	0	1	1	no
gene387	gene387	NGEG_RS0101745	NZ_AKCG01000001.1:321988-322810	Lac-1	Lac-10	OK	205.245	112.744	-0.864292	-2.7854	5e-05	0.000271162	yes
gene388	gene388	NGEG_RS0101750	NZ_AKCG01000001.1:322895-324423	Lac-1	Lac-10	OK	163.925	120.766	-0.440817	-1.12121	0.12185	0.21766	no
gene389	gene389	NGEG_RS0101755	NZ_AKCG01000001.1:322895-324423	Lac-1	Lac-10	OK	91.1405	75.5257	-0.271125	-0.59636	0.40835	0.546751	no
gene39	gene39	NGEG_RS0100185	NZ_AKCG01000001.1:26491-27247	Lac-1	Lac-10	OK	64.2172	47.7309	-0.428036	-1.24908	0.08185	0.158882	no
gene390	gene390	NGEG_RS14055	NZ_AKCG01000001.1:324619-325429	Lac-1	Lac-10	OK	146.127	101.455	-0.526374	-0.349443	0.62415	0.735361	no
gene391	gene391	NGEG_RS0101760	NZ_AKCG01000001.1:324619-325429	Lac-1	Lac-10	OK	196.656	170.475	-0.206114	-0.634758	0.3678	0.505597	no
gene392	gene392	NGEG_RS14060	NZ_AKCG01000001.1:325481-326841	Lac-1	Lac-10	OK	69.5735	76.858	0.143657	0.0335245	0.9455	0.957503	no
gene393	gene393	NGEG_RS0101765	NZ_AKCG01000001.1:325481-326841	Lac-1	Lac-10	OK	791.769	725.259	-0.126584	-0.428893	0.54365	0.668546	no
gene394	gene394	NGEG_RS12435	NZ_AKCG01000001.1:326935-327954	Lac-1	Lac-10	OK	420.002	377.478	-0.154002	-0.550211	0.43795	0.574563	no
gene395	gene395	NGEG_RS0101775	NZ_AKCG01000001.1:327994-328525	Lac-1	Lac-10	OK	912.181	468.666	-0.96076	-3.34974	5e-05	0.000271162	yes
gene396	gene396	NGEG_RS0101785	NZ_AKCG01000001.1:328692-330288	Lac-1	Lac-10	OK	64.2817	231.401	1.84792	6.20219	5e-05	0.000271162	yes
gene397	gene397	NGEG_RS0101790	NZ_AKCG01000001.1:330394-330790	Lac-1	Lac-10	OK	691.995	400.308	-0.789649	-2.53559	0.00025	0.00115345	yes
gene398	gene398	NGEG_RS14065	NZ_AKCG01000001.1:330820-332338	Lac-1	Lac-10	OK	701.075	351.456	-0.996226	-3.41354	5e-05	0.000271162	yes
gene399	gene399	NGEG_RS0101805	NZ_AKCG01000001.1:332370-333009	Lac-1	Lac-10	OK	511.556	263.52	-0.956978	-3.3466	5e-05	0.000271162	yes
gene4	gene4	NGEG_RS0100025	NZ_AKCG01000001.1:1513-1927	Lac-1	Lac-10	OK	76.7232	60.2499	-0.348705	-0.871002	0.21655	0.339157	no
gene40	gene40	NGEG_RS0100190	NZ_AKCG01000001.1:27330-27957	Lac-1	Lac-10	OK	74.3444	69.1594	-0.104299	-0.301014	0.6747	0.777871	no
gene400	gene400	NGEG_RS0101810	NZ_AKCG01000001.1:333138-334641	Lac-1	Lac-10	OK	5579.05	1355.81	-2.04086	-6.66853	5e-05	0.000271162	yes
gene401	gene401	NGEG_RS0101815	NZ_AKCG01000001.1:334825-335884	Lac-1	Lac-10	OK	227.935	144.31	-0.659454	-2.35432	0.00085	0.00340138	yes
gene402	gene402	NGEG_RS0101820	NZ_AKCG01000001.1:335904-337434	Lac-1	Lac-10	OK	188.924	136.161	-0.472492	-1.7358	0.01925	0.0485273	yes
gene403	gene403	NGEG_RS0101825	NZ_AKCG01000001.1:337489-338485	Lac-1	Lac-10	OK	5940.79	2241.3	-1.40632	-4.56034	5e-05	0.000271162	yes
gene404	gene404	NGEG_RS14070	NZ_AKCG01000001.1:338610-338871	Lac-1	Lac-10	OK	617.827	107.803	-2.51881	-6.37936	5e-05	0.000271162	yes
gene405	gene405	NGEG_RS0101830	NZ_AKCG01000001.1:338875-339217	Lac-1	Lac-10	OK	983.329	157.914	-2.63854	-7.79747	5e-05	0.000271162	yes
gene406	gene406	NGEG_RS0101835	NZ_AKCG01000001.1:339274-340651	Lac-1	Lac-10	OK	1107.18	570.397	-0.95685	-3.18999	5e-05	0.000271162	yes
gene407	gene407	NGEG_RS0101840	NZ_AKCG01000001.1:340669-341539	Lac-1	Lac-10	OK	1026.56	472.631	-1.11903	-3.88615	5e-05	0.000271162	yes
gene408	gene408	NGEG_RS0101845	NZ_AKCG01000001.1:341566-342392	Lac-1	Lac-10	OK	619.489	300.094	-1.04566	-2.88456	5e-05	0.000271162	yes
gene409	gene409	NGEG_RS0101850	NZ_AKCG01000001.1:341566-342392	Lac-1	Lac-10	OK	3457.06	1642.74	-1.07344	-2.40307	0.00085	0.00340138	yes
gene41	gene41	NGEG_RS0100200	NZ_AKCG01000001.1:28001-30109	Lac-1	Lac-10	OK	26.5921	27.4295	0.044732	0.0904614	0.89985	0.926448	no
gene410	gene410	NGEG_RS0101855	NZ_AKCG01000001.1:342499-343033	Lac-1	Lac-10	OK	3567.87	2714.39	-0.394439	-1.29872	0.06405	0.129832	no
gene411	gene411	NGEG_RS0101860	NZ_AKCG01000001.1:343134-343587	Lac-1	Lac-10	OK	99.0304	172.354	0.799432	2.32857	0.001	0.00393164	yes
gene413	gene413	NGEG_RS0101870	NZ_AKCG01000001.1:344142-346035	Lac-1	Lac-10	OK	69.3501	89.6169	0.369871	1.27445	0.07365	0.145244	no
gene414	gene414	NGEG_RS12440	NZ_AKCG01000001.1:346061-346481	Lac-1	Lac-10	OK	1761.52	931.623	-0.919004	-3.28308	5e-05	0.000271162	yes
gene415	gene415	NGEG_RS14075	NZ_AKCG01000001.1:346558-346881	Lac-1	Lac-10	OK	4072.32	2569.47	-0.664378	-0.424938	0.52765	0.656377	no
gene416	gene416	NGEG_RS14080	NZ_AKCG01000001.1:346558-346881	Lac-1	Lac-10	OK	2198.24	1330.13	-0.724789	-2.39668	0.00205	0.00733669	yes
gene417	gene417	NGEG_RS0101875	NZ_AKCG01000001.1:346958-347204	Lac-1	Lac-10	OK	1398.22	633.315	-1.1426	-3.39347	5e-05	0.000271162	yes
gene418	gene418	NGEG_RS0101880	NZ_AKCG01000001.1:347206-347596	Lac-1	Lac-10	OK	2036.5	816.299	-1.31892	-4.5754	5e-05	0.000271162	yes
gene419	gene419	NGEG_RS0101885	NZ_AKCG01000001.1:347635-349093	Lac-1	Lac-10	OK	76.6165	116.976	0.610482	2.09301	0.0057	0.0173597	yes
gene42	gene42	NGEG_RS0100205	NZ_AKCG01000001.1:28001-30109	Lac-1	Lac-10	OK	34.7527	30.2598	-0.199723	-0.429864	0.5385	0.66475	no
gene420	gene420	NGEG_RS0101890	NZ_AKCG01000001.1:349107-349938	Lac-1	Lac-10	OK	117.824	256.44	1.12198	3.68777	5e-05	0.000271162	yes
gene421	gene421	NGEG_RS0101895	NZ_AKCG01000001.1:350014-350404	Lac-1	Lac-10	OK	318.77	521.398	0.709869	2.24323	0.00205	0.00733669	yes
gene422	gene422	NGEG_RS0101900	NZ_AKCG01000001.1:350550-351075	Lac-1	Lac-10	OK	6453.25	2958.88	-1.12498	-3.62697	5e-05	0.000271162	yes
gene423	gene423	NGEG_RS14085	NZ_AKCG01000001.1:351176-352693	Lac-1	Lac-10	OK	183.056	385.694	1.07518	0.858828	0.2348	0.360659	no
gene424	gene424	NGEG_RS0101910	NZ_AKCG01000001.1:351176-352693	Lac-1	Lac-10	OK	133.514	219.549	0.717549	0.643837	0.37485	0.51244	no
gene425	gene425	NGEG_RS0101915	NZ_AKCG01000001.1:351176-352693	Lac-1	Lac-10	OK	98.3938	193.816	0.97805	3.11795	0.0001	0.000514137	yes
gene426	gene426	NGEG_RS0101920	NZ_AKCG01000001.1:352749-355221	Lac-1	Lac-10	OK	153.62	284.172	0.887396	3.10488	5e-05	0.000271162	yes
gene427	gene427	NGEG_RS0101930	NZ_AKCG01000001.1:355354-356641	Lac-1	Lac-10	OK	741.294	622.659	-0.251605	-0.851437	0.2245	0.348956	no
gene428	gene428	NGEG_RS0101935	NZ_AKCG01000001.1:356834-357407	Lac-1	Lac-10	OK	255.579	151.278	-0.756569	-2.38969	0.0009	0.00358406	yes
gene429	gene429	NGEG_RS0101940	NZ_AKCG01000001.1:357490-358486	Lac-1	Lac-10	OK	95.2322	133.487	0.487173	1.57126	0.02885	0.067755	no
gene43	gene43	NGEG_RS13810	NZ_AKCG01000001.1:28001-30109	Lac-1	Lac-10	OK	136.806	53.6088	-1.35159	-0.809436	0.2427	0.370035	no
gene430	gene430	NGEG_RS0101945	NZ_AKCG01000001.1:358545-359166	Lac-1	Lac-10	OK	206.249	150.783	-0.45192	-1.45632	0.0442	0.096136	no
gene431	gene431	NGEG_RS0101950	NZ_AKCG01000001.1:359387-360668	Lac-1	Lac-10	OK	1126.02	622.158	-0.855881	-2.85747	0.00015	0.000736012	yes
gene432	gene432	NGEG_RS12445	NZ_AKCG01000001.1:360749-361031	Lac-1	Lac-10	OK	139.289	105.905	-0.395316	-0.946615	0.19025	0.306468	no
gene433	gene433	NGEG_RS0101960	NZ_AKCG01000001.1:361069-362101	Lac-1	Lac-10	OK	125.735	108.422	-0.213721	-0.695892	0.3327	0.47123	no
gene434	gene434	NGEG_RS0101965	NZ_AKCG01000001.1:362306-362840	Lac-1	Lac-10	OK	594.513	356.378	-0.738299	-2.51079	0.00075	0.0030356	yes
gene435	gene435	NGEG_RS0101970	NZ_AKCG01000001.1:363061-364002	Lac-1	Lac-10	OK	550.072	226.425	-1.28059	-0.746829	0.29775	0.432376	no
gene436	gene436	NGEG_RS0101975	NZ_AKCG01000001.1:363061-364002	Lac-1	Lac-10	OK	578.375	338.132	-0.77442	-2.71912	5e-05	0.000271162	yes
gene437	gene437	NGEG_RS0101980	NZ_AKCG01000001.1:364024-364321	Lac-1	Lac-10	OK	1390.43	846.014	-0.716775	-2.32241	0.001	0.00393164	yes
gene438	gene438	NGEG_RS0101985	NZ_AKCG01000001.1:364342-364540	Lac-1	Lac-10	OK	949.969	555.402	-0.774348	-2.00402	0.00465	0.0147998	yes
gene44	gene44	NGEG_RS0100210	NZ_AKCG01000001.1:30160-31132	Lac-1	Lac-10	OK	117.615	53.0959	-1.1474	-3.50662	5e-05	0.000271162	yes
gene440	gene440	NGEG_RS14090	NZ_AKCG01000001.1:364804-364897	Lac-1	Lac-10	NOTEST	0	0	0	0	1	1	no
gene441	gene441	NGEG_RS0101995	NZ_AKCG01000001.1:365061-365847	Lac-1	Lac-10	OK	818.775	528.398	-0.631843	-2.2661	0.00115	0.0044646	yes
gene442	gene442	NGEG_RS0102000	NZ_AKCG01000001.1:365883-366756	Lac-1	Lac-10	OK	1309.6	865.501	-0.597518	-2.02508	0.0051	0.0159045	yes
gene443	gene443	NGEG_RS0102005	NZ_AKCG01000001.1:366815-367427	Lac-1	Lac-10	OK	803.929	329.362	-1.28739	-4.46475	5e-05	0.000271162	yes
gene444	gene444	NGEG_RS0102010	NZ_AKCG01000001.1:367534-367759	Lac-1	Lac-10	OK	780.692	417.899	-0.901599	-2.49143	0.0005	0.00215043	yes
gene445	gene445	NGEG_RS0102015	NZ_AKCG01000001.1:367789-368176	Lac-1	Lac-10	OK	571.283	359.325	-0.668915	-2.17973	0.003	0.010205	yes
gene446	gene446	NGEG_RS0102020	NZ_AKCG01000001.1:368176-368665	Lac-1	Lac-10	OK	7.56316	10.6979	0.500273	0.854845	0.25215	0.382088	no
gene447	gene447	NGEG_RS14095	NZ_AKCG01000001.1:368673-369021	Lac-1	Lac-10	NOTEST	0	0	0	0	1	1	no
gene448	gene448	NGEG_RS14100	NZ_AKCG01000001.1:369077-369128	Lac-1	Lac-10	NOTEST	0	0	0	0	1	1	no
gene449	gene449	NGEG_RS14105	NZ_AKCG01000001.1:369219-369420	Lac-1	Lac-10	OK	96.0742	181.593	0.918489	1.76931	0.0163	0.0421211	yes
gene45	gene45	NGEG_RS0100215	NZ_AKCG01000001.1:31436-33578	Lac-1	Lac-10	OK	40.101	16.2204	-1.30583	-3.86714	5e-05	0.000271162	yes
gene450	gene450	NGEG_RS0102035	NZ_AKCG01000001.1:369480-370515	Lac-1	Lac-10	OK	61.2702	86.8236	0.502902	1.57659	0.0275	0.0654548	no
gene451	gene451	NGEG_RS0102040	NZ_AKCG01000001.1:370593-371019	Lac-1	Lac-10	OK	630.679	466.891	-0.43382	-1.44673	0.03975	0.0885601	no
gene452	gene452	NGEG_RS0102045	NZ_AKCG01000001.1:371096-371573	Lac-1	Lac-10	OK	1264.83	1032.86	-0.292296	-1.04414	0.13795	0.240078	no
gene453	gene453	NGEG_RS0102050	NZ_AKCG01000001.1:371619-372829	Lac-1	Lac-10	OK	572.185	502.565	-0.187172	-0.449214	0.51625	0.646674	no
gene454	gene454	NGEG_RS14110	NZ_AKCG01000001.1:371619-372829	Lac-1	Lac-10	OK	14.1021	14.9351	0.0827978	0.0186072	0.9279	0.947439	no
gene455	gene455	NGEG_RS0102055	NZ_AKCG01000001.1:371619-372829	Lac-1	Lac-10	OK	60.9713	175.249	1.52321	3.17713	0.0001	0.000514137	yes
gene456	gene456	NGEG_RS0102060	NZ_AKCG01000001.1:372875-373799	Lac-1	Lac-10	OK	60.0094	233.004	1.95709	6.24847	5e-05	0.000271162	yes
gene457	gene457	NGEG_RS0102065	NZ_AKCG01000001.1:373951-378966	Lac-1	Lac-10	OK	54.8059	33.6571	-0.703423	-1.57085	0.02355	0.0574351	no
gene458	gene458	NGEG_RS0102070	NZ_AKCG01000001.1:373951-378966	Lac-1	Lac-10	OK	60.7513	34.1844	-0.82958	-2.24596	0.002	0.00718895	yes
gene459	gene459	NGEG_RS0102075	NZ_AKCG01000001.1:379440-380067	Lac-1	Lac-10	OK	46.555	76.5185	0.716873	2.00807	0.0067	0.0200594	yes
gene46	gene46	NGEG_RS13815	NZ_AKCG01000001.1:33776-33965	Lac-1	Lac-10	OK	555.461	620.066	0.158736	0.385257	0.58775	0.705585	no
gene460	gene460	NGEG_RS0102080	NZ_AKCG01000001.1:380125-380617	Lac-1	Lac-10	OK	83.3302	110.423	0.406125	1.11287	0.1089	0.199637	no
gene461	gene461	NGEG_RS0102085	NZ_AKCG01000001.1:380716-382261	Lac-1	Lac-10	OK	391.825	380.551	-0.0421211	-0.145876	0.83735	0.888741	no
gene462	gene462	NGEG_RS0102090	NZ_AKCG01000001.1:382454-383985	Lac-1	Lac-10	OK	735.114	535.299	-0.457624	-0.783954	0.2859	0.417446	no
gene463	gene463	NGEG_RS0102095	NZ_AKCG01000001.1:382454-383985	Lac-1	Lac-10	OK	860.408	627.13	-0.456255	-1.31874	0.05595	0.116077	no
gene464	gene464	NGEG_RS0102100	NZ_AKCG01000001.1:383998-385273	Lac-1	Lac-10	OK	562.292	440.771	-0.351292	-1.22265	0.0866	0.166017	no
gene465	gene465	NGEG_RS0102105	NZ_AKCG01000001.1:385303-385744	Lac-1	Lac-10	OK	806.392	554.4	-0.540554	-1.88559	0.0073	0.0215944	yes
gene466	gene466	NGEG_RS0102110	NZ_AKCG01000001.1:385748-386108	Lac-1	Lac-10	OK	1300.3	862.524	-0.592208	-2.04773	0.0043	0.0139736	yes
gene467	gene467	NGEG_RS0102115	NZ_AKCG01000001.1:386180-386909	Lac-1	Lac-10	OK	1225.87	737.303	-0.733476	-2.55455	0.0002	0.000952987	yes
gene468	gene468	NGEG_RS0102120	NZ_AKCG01000001.1:386950-387406	Lac-1	Lac-10	OK	1145.34	688.813	-0.733595	-2.6022	0.00025	0.00115345	yes
gene469	gene469	NGEG_RS0102125	NZ_AKCG01000001.1:387516-388086	Lac-1	Lac-10	OK	684.904	465.424	-0.557355	-1.95568	0.0054	0.0166097	yes
gene47	gene47	NGEG_RS0100220	NZ_AKCG01000001.1:34083-34374	Lac-1	Lac-10	OK	7122.71	9599.11	0.430476	1.44306	0.04305	0.0946335	no
gene470	gene470	NGEG_RS0102130	NZ_AKCG01000001.1:388100-389054	Lac-1	Lac-10	OK	750.527	492.627	-0.60741	-2.1498	0.0024	0.00846676	yes
gene471	gene471	NGEG_RS14115	NZ_AKCG01000001.1:388100-389054	Lac-1	Lac-10	OK	133.493	95.7297	-0.47973	-0.167135	0.8388	0.889569	no
gene472	gene472	NGEG_RS0102135	NZ_AKCG01000001.1:389155-389785	Lac-1	Lac-10	OK	18.8579	13.209	-0.513653	-1.12209	0.1208	0.216634	no
gene473	gene473	NGEG_RS0102140	NZ_AKCG01000001.1:389867-391070	Lac-1	Lac-10	OK	432.508	362.793	-0.253579	-0.894515	0.2059	0.326404	no
gene474	gene474	NGEG_RS0102145	NZ_AKCG01000001.1:391145-395927	Lac-1	Lac-10	OK	480.016	223.069	-1.10559	-3.59974	5e-05	0.000271162	yes
gene475	gene475	NGEG_RS0102155	NZ_AKCG01000001.1:396456-398532	Lac-1	Lac-10	OK	40.6274	50.4735	0.313074	1.01041	0.1577	0.265301	no
gene476	gene476	NGEG_RS0102160	NZ_AKCG01000001.1:398601-400528	Lac-1	Lac-10	OK	1511.04	989.311	-0.611049	-1.77574	0.0124	0.0334408	yes
gene477	gene477	NGEG_RS0102165	NZ_AKCG01000001.1:398601-400528	Lac-1	Lac-10	OK	194.873	249.365	0.355725	0.539787	0.43915	0.575221	no
gene478	gene478	NGEG_RS12455	NZ_AKCG01000001.1:400680-401484	Lac-1	Lac-10	OK	210.463	209.809	-0.00448964	-0.0149131	0.98285	0.98649	no
gene479	gene479	NGEG_RS0102175	NZ_AKCG01000001.1:401701-401893	Lac-1	Lac-10	OK	208.707	246.511	0.240168	0.52571	0.4784	0.610781	no
gene48	gene48	NGEG_RS0100225	NZ_AKCG01000001.1:34466-36101	Lac-1	Lac-10	OK	6725.71	11688.3	0.797305	2.78353	0.0002	0.000952987	yes
gene480	gene480	NGEG_RS0102180	NZ_AKCG01000001.1:402077-402857	Lac-1	Lac-10	OK	140.746	153.346	0.123699	0.392706	0.57865	0.699154	no
gene481	gene481	NGEG_RS0102185	NZ_AKCG01000001.1:402908-403388	Lac-1	Lac-10	OK	389.093	250.237	-0.636823	-2.0454	0.0045	0.0144714	yes
gene482	gene482	NGEG_RS0102190	NZ_AKCG01000001.1:403389-404388	Lac-1	Lac-10	OK	519.557	314.484	-0.724294	-2.57894	0.00035	0.00156236	yes
gene483	gene483	NGEG_RS0102195	NZ_AKCG01000001.1:404508-404928	Lac-1	Lac-10	OK	1092.31	840.758	-0.37762	-1.34147	0.0574	0.118687	no
gene484	gene484	NGEG_RS0102200	NZ_AKCG01000001.1:404952-405519	Lac-1	Lac-10	OK	472.925	380.766	-0.312706	-1.08996	0.1288	0.227354	no
gene485	gene485	NGEG_RS0102205	NZ_AKCG01000001.1:405609-406494	Lac-1	Lac-10	OK	920.259	485.468	-0.922662	-3.22879	5e-05	0.000271162	yes
gene486	gene486	NGEG_RS0102210	NZ_AKCG01000001.1:406683-407168	Lac-1	Lac-10	OK	54.7289	35.9862	-0.604861	-1.44887	0.0404	0.0898464	no
gene487	gene487	NGEG_RS0102220	NZ_AKCG01000001.1:407226-408265	Lac-1	Lac-10	OK	2182.61	1637.02	-0.414982	-1.35634	0.0535	0.112028	no
gene488	gene488	NGEG_RS14120	NZ_AKCG01000001.1:407226-408265	Lac-1	Lac-10	OK	418.89	802.369	0.937694	0.260413	0.7131	0.80395	no
gene489	gene489	NGEG_RS0102225	NZ_AKCG01000001.1:408353-409892	Lac-1	Lac-10	OK	31.2664	77.4418	1.3085	4.21367	5e-05	0.000271162	yes
gene49	gene49	NGEG_RS0100235	NZ_AKCG01000001.1:36754-38430	Lac-1	Lac-10	OK	220.311	261.424	0.246854	0.872252	0.2071	0.327625	no
gene490	gene490	NGEG_RS0102230	NZ_AKCG01000001.1:409984-410702	Lac-1	Lac-10	OK	104.594	150.695	0.526834	1.63782	0.0219	0.0539967	no
gene491	gene491	NGEG_RS12460	NZ_AKCG01000001.1:410905-414292	Lac-1	Lac-10	OK	262.502	260.923	-0.00870527	-0.0227601	0.97575	0.982504	no
gene492	gene492	NGEG_RS0102240	NZ_AKCG01000001.1:410905-414292	Lac-1	Lac-10	OK	328.676	240.763	-0.449049	-0.513857	0.46065	0.596315	no
gene493	gene493	NGEG_RS14125	NZ_AKCG01000001.1:410905-414292	Lac-1	Lac-10	OK	136.619	241.28	0.820547	0.251869	0.76065	0.838617	no
[truncated: 621 more rows]

## Sheet: Significant
test_id	gene_id	gene	locus	sample_1	sample_2	status	value_1	value_2	log2(fold_change)	test_stat	p_value	q_value	significant	Annotated function
gene10	gene10	NGEG_RS0100050	NZ_AKCG01000001.1:4546-4963	Lac-1	Lac-10	OK	171.903	340.254	0.985024	2.94288	5e-05	0.000271162	yes	fimbrial protein
gene1007	gene1007	NGEG_RS0104670	NZ_AKCG01000002.1:113669-115051	Lac-1	Lac-10	OK	544.584	350.728	-0.634802	-1.88446	0.0091	0.0260466	yes	O-methyltransferase
gene101	gene101	NGEG_RS0100450	NZ_AKCG01000001.1:81746-82607	Lac-1	Lac-10	OK	644.05	455.5	-0.499722	-1.77527	0.01205	0.0326751	yes	chromosome partitioning protein ParB
gene1016	gene1016	NGEG_RS0104705	NZ_AKCG01000002.1:118569-120992	Lac-1	Lac-10	OK	241.458	131.799	-0.873431	-1.73271	0.01685	0.0433611	yes	DNA-binding response regulator
gene1021	gene1021	NGEG_RS0104730	NZ_AKCG01000002.1:123476-123911	Lac-1	Lac-10	OK	2290.97	1245.84	-0.878843	-3.20433	5e-05	0.000271162	yes	hypothetical protein
gene1022	gene1022	NGEG_RS12690	NZ_AKCG01000002.1:124056-124740	Lac-1	Lac-10	OK	1846.44	919.466	-1.00588	-3.44171	5e-05	0.000271162	yes	ribulose-phosphate 3-epimerase
gene1025	gene1025	NGEG_RS12695	NZ_AKCG01000002.1:126437-126578	Lac-1	Lac-10	OK	458.157	948.984	1.05054	2.35283	0.0026	0.00903062	yes	hypothetical protein
gene1026	gene1026	NGEG_RS0104755	NZ_AKCG01000002.1:126824-128057	Lac-1	Lac-10	OK	134.786	259.359	0.94428	3.26169	5e-05	0.000271162	yes	multifunctional CCA tRNA nucleotidyl transferase/2'3'-cyclic phosphodiesterase/2'nucleotidase/phosphatase
gene1038	gene1038	NGEG_RS14455	NZ_AKCG01000002.1:138701-139271	Lac-1	Lac-10	OK	219.988	124.808	-0.817717	-2.58376	0.0007	0.00286606	yes	hypothetical protein
gene1039	gene1039	NGEG_RS0104820	NZ_AKCG01000002.1:139393-141856	Lac-1	Lac-10	OK	1971.43	1122.41	-0.812645	-2.61858	0.00015	0.000736012	yes	ATP-dependent Lon protease
gene104	gene104	NGEG_RS0100465	NZ_AKCG01000001.1:83280-84490	Lac-1	Lac-10	OK	1080.82	1773.46	0.71444	2.25279	0.0013	0.00497663	yes	F0F1 ATP synthase subunit A
gene1040	gene1040	NGEG_RS0104825	NZ_AKCG01000002.1:142037-142307	Lac-1	Lac-10	OK	32777.2	17319	-0.920335	-3.06374	0.0001	0.000514137	yes	transcriptional regulator
gene1042	gene1042	NGEG_RS0104835	NZ_AKCG01000002.1:142483-144218	Lac-1	Lac-10	OK	534.262	797.516	0.577965	1.72286	0.01325	0.0355008	yes	homoserine dehydrogenase
gene1052	gene1052	NGEG_RS14460	NZ_AKCG01000002.1:154415-155368	Lac-1	Lac-10	OK	188.529	110.25	-0.774001	-1.70466	0.01735	0.0445089	yes	lytic transglycosylase
gene1058	gene1058	NGEG_RS0104915	NZ_AKCG01000002.1:157422-158736	Lac-1	Lac-10	OK	50.206	29.8198	-0.751587	-2.22822	0.00155	0.00571259	yes	conjugal transfer protein TraB
gene106	gene106	NGEG_RS0100475	NZ_AKCG01000001.1:84852-85323	Lac-1	Lac-10	OK	7062.11	10441.9	0.564219	1.81443	0.0116	0.0316282	yes	ATP synthase subunit B
gene1061	gene1061	NGEG_RS0104930	NZ_AKCG01000002.1:160052-162629	Lac-1	Lac-10	OK	30.4076	15.0515	-1.01453	-3.00792	5e-05	0.000271162	yes	type-IV secretion system protein TraC
gene1064	gene1064	NGEG_RS0104945	NZ_AKCG01000002.1:163758-165530	Lac-1	Lac-10	OK	179.418	100.38	-0.837847	-2.23672	0.0015	0.0055782	yes	hypothetical protein
gene1068	gene1068	NGEG_RS0104965	NZ_AKCG01000002.1:165544-170318	Lac-1	Lac-10	OK	67.2764	29.874	-1.17121	-2.44887	0.00075	0.0030356	yes	conjugal transfer protein TraN
gene107	gene107	NGEG_RS0100480	NZ_AKCG01000001.1:85327-85861	Lac-1	Lac-10	OK	6478.17	10569.4	0.706228	2.26462	0.00115	0.0044646	yes	ATP synthase subunit delta
gene1070	gene1070	NGEG_RS0104975	NZ_AKCG01000002.1:165544-170318	Lac-1	Lac-10	OK	98.3681	42.806	-1.20038	-1.88163	0.00975	0.0275563	yes	conjugal transfer protein TraF
gene1071	gene1071	NGEG_RS0104980	NZ_AKCG01000002.1:170489-172001	Lac-1	Lac-10	OK	36.7528	91.0768	1.30923	4.06285	5e-05	0.000271162	yes	conjugal transfer protein TraH
gene1073	gene1073	NGEG_RS0104990	NZ_AKCG01000002.1:175147-175693	Lac-1	Lac-10	OK	353.956	132.935	-1.41285	-4.29983	5e-05	0.000271162	yes	hypothetical protein
gene1074	gene1074	NGEG_RS0104995	NZ_AKCG01000002.1:175911-176235	Lac-1	Lac-10	OK	1886.86	1009.98	-0.901663	-3.03597	5e-05	0.000271162	yes	hypothetical protein
gene1075	gene1075	NGEG_RS0105000	NZ_AKCG01000002.1:176300-176915	Lac-1	Lac-10	OK	2337.85	1624.86	-0.524864	-1.7678	0.0123	0.0332436	yes	hypothetical protein
gene1079	gene1079	NGEG_RS0105020	NZ_AKCG01000002.1:179321-179786	Lac-1	Lac-10	OK	74.2216	41.1252	-0.851816	-2.08196	0.0041	0.0134118	yes	hypothetical protein
gene108	gene108	NGEG_RS0100485	NZ_AKCG01000001.1:85871-87419	Lac-1	Lac-10	OK	3710.04	6423.71	0.791973	2.62317	0.00015	0.000736012	yes	ATP synthase subunit alpha
gene1080	gene1080	NGEG_RS0105025	NZ_AKCG01000002.1:179874-180654	Lac-1	Lac-10	OK	52.4566	26.9135	-0.962794	-2.52328	0.00035	0.00156236	yes	hypothetical protein
gene1081	gene1081	NGEG_RS0105035	NZ_AKCG01000002.1:180966-181152	Lac-1	Lac-10	OK	286.518	124.268	-1.20517	-2.3351	0.0018	0.00654618	yes	hypothetical protein
gene1085	gene1085	NGEG_RS0105055	NZ_AKCG01000002.1:183066-184188	Lac-1	Lac-10	OK	34.3812	20.1325	-0.772095	-2.12063	0.00345	0.0114368	yes	SAM-dependent methyltransferase
gene1086	gene1086	NGEG_RS14465	NZ_AKCG01000002.1:184258-184483	Lac-1	Lac-10	OK	55.0662	19.6305	-1.48807	-1.89256	0.01395	0.0370552	yes	hypothetical protein
gene1087	gene1087	NGEG_RS0105065	NZ_AKCG01000002.1:185035-185293	Lac-1	Lac-10	OK	159.501	91.0092	-0.809479	-1.72513	0.01515	0.0396465	yes	hypothetical protein
gene1088	gene1088	NGEG_RS0105070	NZ_AKCG01000002.1:185540-188024	Lac-1	Lac-10	OK	27.8536	43.0688	0.628779	1.9771	0.0055	0.0168753	yes	helicase
gene109	gene109	NGEG_RS0100490	NZ_AKCG01000001.1:87443-88319	Lac-1	Lac-10	OK	2768.93	5546.28	1.00219	3.2274	5e-05	0.000271162	yes	ATP synthase subunit gamma
gene1095	gene1095	NGEG_RS0105105	NZ_AKCG01000002.1:191808-192324	Lac-1	Lac-10	OK	55.5312	26.2694	-1.07992	-2.55193	0.0004	0.0017477	yes	hypothetical protein
gene110	gene110	NGEG_RS0100495	NZ_AKCG01000001.1:88356-89754	Lac-1	Lac-10	OK	2423.87	5471.47	1.17462	3.82849	5e-05	0.000271162	yes	ATP synthase subunit beta
gene1104	gene1104	NGEG_RS0105140	NZ_AKCG01000002.1:198878-199433	Lac-1	Lac-10	OK	149.875	90.0685	-0.734662	-2.11789	0.00275	0.0094718	yes	hypothetical protein
gene1105	gene1105	NGEG_RS0105145	NZ_AKCG01000002.1:199519-200623	Lac-1	Lac-10	OK	79.8867	32.5755	-1.29417	-3.7844	5e-05	0.000271162	yes	hypothetical protein
gene111	gene111	NGEG_RS0100500	NZ_AKCG01000001.1:89764-90187	Lac-1	Lac-10	OK	2903.22	6541.07	1.17187	3.90003	5e-05	0.000271162	yes	ATP synthase epsilon chain
gene1113	gene1113	NGEG_RS0105185	NZ_AKCG01000002.1:206823-207483	Lac-1	Lac-10	OK	119.167	77.6068	-0.618735	-1.85254	0.0093	0.026527	yes	uracil-DNA glycosylase
gene1114	gene1114	NGEG_RS0105190	NZ_AKCG01000002.1:207563-207971	Lac-1	Lac-10	OK	591.131	344.678	-0.778228	-2.51672	0.00065	0.00269255	yes	membrane protein
gene1115	gene1115	NGEG_RS0105195	NZ_AKCG01000002.1:207985-208933	Lac-1	Lac-10	OK	1366.11	441.305	-1.63023	-5.58805	5e-05	0.000271162	yes	paraslipin
gene1116	gene1116	NGEG_RS0105200	NZ_AKCG01000002.1:209039-210110	Lac-1	Lac-10	OK	212.662	147.662	-0.526267	-1.80598	0.00975	0.0275563	yes	AI-2E family transporter
gene1119	gene1119	NGEG_RS0105215	NZ_AKCG01000002.1:210571-212171	Lac-1	Lac-10	OK	814.825	506.831	-0.684987	-1.92073	0.0057	0.0173597	yes	lipoyl synthase
gene1122	gene1122	NGEG_RS0105235	NZ_AKCG01000002.1:213943-214261	Lac-1	Lac-10	OK	206.69	464.768	1.16904	3.42124	5e-05	0.000271162	yes	transcriptional regulator
gene1124	gene1124	NGEG_RS0105245	NZ_AKCG01000002.1:217014-218478	Lac-1	Lac-10	OK	1812.53	978.954	-0.888695	-2.87163	5e-05	0.000271162	yes	IMP dehydrogenase
gene1130	gene1130	NGEG_RS0105270	NZ_AKCG01000002.1:221630-223708	Lac-1	Lac-10	OK	603.122	1059.31	0.812598	2.63521	0.00015	0.000736012	yes	translational GTPase TypA
gene1131	gene1131	NGEG_RS0105275	NZ_AKCG01000002.1:223824-224715	Lac-1	Lac-10	OK	97.9877	45.1747	-1.11709	-3.41392	5e-05	0.000271162	yes	NAD(P)H-hydrate dehydratase
gene1132	gene1132	NGEG_RS0105280	NZ_AKCG01000002.1:224779-225436	Lac-1	Lac-10	OK	134.978	90.2656	-0.580475	-1.84991	0.01205	0.0326751	yes	nickel-dependent hydrogenase b-type cytochrome subunit
gene1136	gene1136	NGEG_RS0105300	NZ_AKCG01000002.1:230701-232561	Lac-1	Lac-10	OK	226.633	322.921	0.510823	1.79306	0.01075	0.0297036	yes	dihydroxy-acid dehydratase
gene1137	gene1137	NGEG_RS12740	NZ_AKCG01000002.1:232602-232956	Lac-1	Lac-10	OK	186.228	315.919	0.762485	2.34904	0.00145	0.00541669	yes	hypothetical protein
gene1138	gene1138	NGEG_RS0105310	NZ_AKCG01000002.1:233061-233820	Lac-1	Lac-10	OK	70.5041	123.377	0.807295	2.45249	0.0007	0.00286606	yes	CapA family protein
gene1140	gene1140	NGEG_RS12745	NZ_AKCG01000002.1:234985-235138	Lac-1	Lac-10	OK	3344.68	1504.63	-1.15246	-3.28099	5e-05	0.000271162	yes	hypothetical protein
gene1141	gene1141	NGEG_RS0105325	NZ_AKCG01000002.1:235174-236551	Lac-1	Lac-10	OK	843.696	440.792	-0.936626	-3.20994	5e-05	0.000271162	yes	UDP-N-acetylmuramate:L-alanyl-gamma-D-glutamyl-meso-diaminopimelate ligase
gene1142	gene1142	NGEG_RS0105330	NZ_AKCG01000002.1:236612-236918	Lac-1	Lac-10	OK	900.929	370.877	-1.28047	-3.87848	5e-05	0.000271162	yes	hypothetical protein
gene1143	gene1143	NGEG_RS0105335	NZ_AKCG01000002.1:236929-237283	Lac-1	Lac-10	OK	203.7	90.7381	-1.16667	-2.99861	5e-05	0.000271162	yes	hypothetical protein
gene1149	gene1149	NGEG_RS0105365	NZ_AKCG01000002.1:241627-241825	Lac-1	Lac-10	OK	2319.19	1555.53	-0.576218	-1.7729	0.01345	0.0359588	yes	Fe-S assembly protein IscX
gene1158	gene1158	NGEG_RS0105400	NZ_AKCG01000002.1:247645-249018	Lac-1	Lac-10	OK	129.544	212.567	0.714476	2.55829	0.00065	0.00269255	yes	oxidoreductase
gene1159	gene1159	NGEG_RS0105405	NZ_AKCG01000002.1:249040-249760	Lac-1	Lac-10	OK	744.415	475.245	-0.647436	-2.30221	0.00105	0.00411513	yes	short-chain dehydrogenase
gene116	gene116	NGEG_RS13850	NZ_AKCG01000001.1:95397-95571	Lac-1	Lac-10	OK	4494.12	2293.94	-0.970213	-2.93666	5e-05	0.000271162	yes	glycosyl transferase
gene1160	gene1160	NGEG_RS0105410	NZ_AKCG01000002.1:249925-250597	Lac-1	Lac-10	OK	1121.88	650.624	-0.786017	-2.767	5e-05	0.000271162	yes	membrane protein
gene1161	gene1161	NGEG_RS12765	NZ_AKCG01000002.1:250606-251618	Lac-1	Lac-10	OK	1653.02	719.928	-1.19918	-3.08527	5e-05	0.000271162	yes	DUF4810 domain-containing protein
gene1162	gene1162	NGEG_RS0105420	NZ_AKCG01000002.1:250606-251618	Lac-1	Lac-10	OK	522.401	258.217	-1.01657	-2.44408	0.00055	0.00232504	yes	lipoprotein
gene1167	gene1167	NGEG_RS0105450	NZ_AKCG01000002.1:253877-255211	Lac-1	Lac-10	OK	284.057	175.905	-0.69138	-1.74097	0.01855	0.0470504	yes	phosphoserine phosphatase
gene117	gene117	NGEG_RS0100530	NZ_AKCG01000001.1:95623-96322	Lac-1	Lac-10	OK	482.04	283.056	-0.768066	-2.69746	0.0002	0.000952987	yes	glycosyltransferase
gene1170	gene1170	NGEG_RS0105460	NZ_AKCG01000002.1:255763-256660	Lac-1	Lac-10	OK	60.7425	94.2382	0.633605	1.91528	0.0063	0.0189999	yes	acetylglutamate kinase
gene1171	gene1171	NGEG_RS0105465	NZ_AKCG01000002.1:256829-257960	Lac-1	Lac-10	OK	624.759	390.996	-0.676148	-2.37406	0.00105	0.00411513	yes	hypothetical protein
gene1177	gene1177	NGEG_RS0105495	NZ_AKCG01000002.1:262991-264254	Lac-1	Lac-10	OK	168.786	121.897	-0.469533	-1.61579	0.01985	0.0497356	yes	gamma-glutamyl-phosphate reductase
gene1178	gene1178	NGEG_RS0105500	NZ_AKCG01000002.1:264429-267474	Lac-1	Lac-10	OK	427.089	292.487	-0.546162	-1.81359	0.0108	0.0297753	yes	DNA translocase FtsK
gene1184	gene1184	NGEG_RS0105520	NZ_AKCG01000002.1:269311-269848	Lac-1	Lac-10	OK	282.128	86.1397	-1.7116	-5.1698	5e-05	0.000271162	yes	ADP-ribose pyrophosphatase
gene1185	gene1185	NGEG_RS0105525	NZ_AKCG01000002.1:269881-270238	Lac-1	Lac-10	OK	751.543	343.951	-1.12765	-3.62854	5e-05	0.000271162	yes	dihydroneopterin aldolase
gene1187	gene1187	NGEG_RS0105535	NZ_AKCG01000002.1:270987-271833	Lac-1	Lac-10	OK	178.111	330.764	0.893024	3.08304	5e-05	0.000271162	yes	23S rRNA (adenine(2030)-N(6))-methyltransferase RlmJ
gene1188	gene1188	NGEG_RS0105540	NZ_AKCG01000002.1:271941-272274	Lac-1	Lac-10	OK	7792.36	4255.37	-0.872775	-2.93248	5e-05	0.000271162	yes	hypothetical protein
gene1189	gene1189	NGEG_RS0105545	NZ_AKCG01000002.1:272323-272572	Lac-1	Lac-10	OK	2102.48	1181.49	-0.831481	-2.66336	0.0001	0.000514137	yes	hypothetical protein
gene1190	gene1190	NGEG_RS0105550	NZ_AKCG01000002.1:272814-273789	Lac-1	Lac-10	OK	760.06	529.225	-0.522231	-1.81799	0.0099	0.0277897	yes	fructose 1%2C6-bisphosphatase
gene1191	gene1191	NGEG_RS0105555	NZ_AKCG01000002.1:273947-274166	Lac-1	Lac-10	OK	9661.86	3669.14	-1.39686	-4.77995	5e-05	0.000271162	yes	hypothetical protein
gene1193	gene1193	NGEG_RS12790	NZ_AKCG01000002.1:274829-276531	Lac-1	Lac-10	OK	648.475	456.319	-0.507009	-1.7126	0.01565	0.0408254	yes	gamma-glutamyltransferase
gene1194	gene1194	NGEG_RS0105570	NZ_AKCG01000002.1:276703-276946	Lac-1	Lac-10	OK	1823.64	745.615	-1.29032	-3.89063	5e-05	0.000271162	yes	hypothetical protein
gene1195	gene1195	glyA	NZ_AKCG01000002.1:277012-278263	Lac-1	Lac-10	OK	1157.73	532.964	-1.11919	-3.75387	5e-05	0.000271162	yes	serine hydroxymethyltransferase
gene1196	gene1196	NGEG_RS0105580	NZ_AKCG01000002.1:278335-278725	Lac-1	Lac-10	OK	1047.74	398.764	-1.39368	-4.58765	5e-05	0.000271162	yes	transcriptional regulator
gene1197	gene1197	NGEG_RS14515	NZ_AKCG01000002.1:278905-279580	Lac-1	Lac-10	OK	87.6581	57.2741	-0.614004	-1.7491	0.014	0.0371083	yes	hypothetical protein
gene1200	gene1200	NGEG_RS0105595	NZ_AKCG01000002.1:281269-283180	Lac-1	Lac-10	OK	216.376	151.853	-0.510864	-1.82172	0.009	0.0258802	yes	ABC transporter ATP-binding protein
gene1207	gene1207	NGEG_RS0105635	NZ_AKCG01000002.1:288824-290063	Lac-1	Lac-10	OK	151.359	776.043	2.35816	7.54733	5e-05	0.000271162	yes	sulfate ABC transporter substrate-binding protein
gene1209	gene1209	NGEG_RS12800	NZ_AKCG01000002.1:290164-290356	Lac-1	Lac-10	OK	17.4324	124.398	2.83511	2.88933	0.00675	0.0201603	yes	hypothetical protein
gene1210	gene1210	NGEG_RS0105650	NZ_AKCG01000002.1:290452-291058	Lac-1	Lac-10	OK	63.664	32.1364	-0.986269	-2.526	0.0002	0.000952987	yes	hypothetical protein
gene1218	gene1218	NGEG_RS0105700	NZ_AKCG01000002.1:295237-295786	Lac-1	Lac-10	OK	73.0586	37.7119	-0.954033	-2.45974	0.0007	0.00286606	yes	alkylhydroperoxidase
gene1219	gene1219	NGEG_RS0105705	NZ_AKCG01000002.1:295925-296297	Lac-1	Lac-10	OK	367.856	200.588	-0.874903	-2.67518	0.0002	0.000952987	yes	hypothetical protein
gene1220	gene1220	NGEG_RS0105710	NZ_AKCG01000002.1:296466-298158	Lac-1	Lac-10	OK	1023.2	383.293	-1.41657	-4.69241	5e-05	0.000271162	yes	D-lactate dehydrogenase
gene1223	gene1223	NGEG_RS0105725	NZ_AKCG01000002.1:299253-303087	Lac-1	Lac-10	OK	77.7738	245.514	1.65845	5.73778	5e-05	0.000271162	yes	hypothetical protein
gene1225	gene1225	NGEG_RS0105735	NZ_AKCG01000002.1:304225-304408	Lac-1	Lac-10	OK	307.628	152.741	-1.0101	-1.91824	0.00875	0.0251906	yes	hypothetical protein
gene1227	gene1227	NGEG_RS12820	NZ_AKCG01000002.1:304759-304924	Lac-1	Lac-10	OK	38.6419	155.606	2.00966	2.25067	0.0086	0.0247876	yes	hypothetical protein
gene1229	gene1229	NGEG_RS0105760	NZ_AKCG01000002.1:306440-306917	Lac-1	Lac-10	OK	154.079	1206.48	2.96906	9.49062	5e-05	0.000271162	yes	transcription elongation factor GreA
gene1231	gene1231	NGEG_RS0105770	NZ_AKCG01000002.1:307074-308609	Lac-1	Lac-10	OK	273.08	186.751	-0.548212	-1.95787	0.00535	0.0164969	yes	3-phosphoshikimate 1-carboxyvinyltransferase
gene124	gene124	NGEG_RS0100555	NZ_AKCG01000001.1:100291-100777	Lac-1	Lac-10	OK	142.431	315.989	1.14961	3.5436	5e-05	0.000271162	yes	hypothetical protein
gene1242	gene1242	NGEG_RS14535	NZ_AKCG01000002.1:317365-317960	Lac-1	Lac-10	OK	93.6739	32.8682	-1.51095	-2.09191	0.00785	0.0230012	yes	hypothetical protein
gene1243	gene1243	NGEG_RS0105830	NZ_AKCG01000002.1:318005-318392	Lac-1	Lac-10	OK	212.387	90.8336	-1.2254	-3.41463	5e-05	0.000271162	yes	IS110 family transposase
gene1245	gene1245	NGEG_RS0105835	NZ_AKCG01000002.1:318774-319665	Lac-1	Lac-10	OK	7294.42	4809.21	-0.600993	-1.93863	0.0064	0.0192545	yes	succinate--CoA ligase subunit alpha
gene1246	gene1246	NGEG_RS0105840	NZ_AKCG01000002.1:319675-320842	Lac-1	Lac-10	OK	6216.83	4136.61	-0.587732	-1.92139	0.0072	0.0213496	yes	succinate--CoA ligase subunit beta
gene1247	gene1247	NGEG_RS0105845	NZ_AKCG01000002.1:320913-321201	Lac-1	Lac-10	OK	2945.79	1926.89	-0.61238	-2.13624	0.00225	0.00798314	yes	hypothetical protein
gene1248	gene1248	NGEG_RS0105850	NZ_AKCG01000002.1:321320-322754	Lac-1	Lac-10	OK	3804.05	2611.68	-0.542557	-1.75702	0.014	0.0371083	yes	dihydrolipoyl dehydrogenase
gene1249	gene1249	NGEG_RS0105855	NZ_AKCG01000002.1:323014-324184	Lac-1	Lac-10	OK	3932.22	2592.16	-0.601187	-1.93537	0.0057	0.0173597	yes	dihydrolipoamide succinyltransferase
gene1250	gene1250	NGEG_RS0105860	NZ_AKCG01000002.1:324283-327112	Lac-1	Lac-10	OK	3648.77	2177.12	-0.744989	-2.48862	0.00055	0.00232504	yes	2-oxoglutarate dehydrogenase subunit E1
gene1251	gene1251	NGEG_RS0105865	NZ_AKCG01000002.1:327316-328600	Lac-1	Lac-10	OK	5043.81	1969.26	-1.35686	-4.39804	5e-05	0.000271162	yes	citrate (Si)-synthase
gene1252	gene1252	NGEG_RS0105870	NZ_AKCG01000002.1:328711-328960	Lac-1	Lac-10	OK	5485.3	3232.08	-0.763109	-2.727	5e-05	0.000271162	yes	succinate dehydrogenase assembly factor 2 family protein
gene1253	gene1253	sdhB	NZ_AKCG01000002.1:328963-329692	Lac-1	Lac-10	OK	2603.21	1661.24	-0.648034	-2.13664	0.00255	0.0088819	yes	succinate dehydrogenase iron-sulfur subunit
gene1254	gene1254	NGEG_RS0105885	NZ_AKCG01000002.1:329790-331554	Lac-1	Lac-10	OK	2779.98	1608.59	-0.789282	-2.5423	0.0002	0.000952987	yes	succinate dehydrogenase flavoprotein subunit
gene1256	gene1256	NGEG_RS0105895	NZ_AKCG01000002.1:331556-332269	Lac-1	Lac-10	OK	3837.52	2250.88	-0.769683	-1.97401	0.00695	0.0206579	yes	succinate dehydrogenase%2C cytochrome b556 subunit
gene1260	gene1260	NGEG_RS12840	NZ_AKCG01000002.1:335047-335212	Lac-1	Lac-10	OK	931.449	3125.17	1.74639	4.85399	5e-05	0.000271162	yes	hypothetical protein
gene1261	gene1261	NGEG_RS0105910	NZ_AKCG01000002.1:335223-337500	Lac-1	Lac-10	OK	1580.12	3665.35	1.21391	3.92751	5e-05	0.000271162	yes	5-methyltetrahydropteroyltriglutamate--homocysteine S-methyltransferase
gene1262	gene1262	NGEG_RS0105915	NZ_AKCG01000002.1:337639-338515	Lac-1	Lac-10	OK	660.689	1943.07	1.5563	5.05854	5e-05	0.000271162	yes	5%2C10-methylenetetrahydrofolate reductase
gene1263	gene1263	NGEG_RS0105920	NZ_AKCG01000002.1:338713-339114	Lac-1	Lac-10	OK	1008.17	547.43	-0.880998	-2.46274	0.00075	0.0030356	yes	50S ribosomal protein L31 type B
gene1266	gene1266	NGEG_RS0105935	NZ_AKCG01000002.1:339172-341277	Lac-1	Lac-10	OK	165.945	250.293	0.592915	1.72864	0.01375	0.0366025	yes	homoserine O-acetyltransferase
gene1267	gene1267	NGEG_RS0105940	NZ_AKCG01000002.1:339172-341277	Lac-1	Lac-10	OK	166.387	312.533	0.909463	1.64402	0.01985	0.0497356	yes	methionine biosynthesis protein MetW
gene1268	gene1268	NGEG_RS0105945	NZ_AKCG01000002.1:341393-341585	Lac-1	Lac-10	OK	249.287	562.207	1.1733	2.61922	0.00025	0.00115345	yes	hypothetical protein
gene1269	gene1269	NGEG_RS14550	NZ_AKCG01000002.1:341705-342077	Lac-1	Lac-10	OK	95.4091	169.034	0.825113	2.24219	0.00205	0.00733669	yes	hypothetical protein
gene1270	gene1270	NGEG_RS0105955	NZ_AKCG01000002.1:342371-342932	Lac-1	Lac-10	OK	891.95	2306.79	1.37085	4.87138	5e-05	0.000271162	yes	elongation factor P
gene1271	gene1271	NGEG_RS0105960	NZ_AKCG01000002.1:342974-344126	Lac-1	Lac-10	OK	179.565	108.14	-0.7316	-2.53451	0.0006	0.00251066	yes	hypothetical protein
gene1272	gene1272	NGEG_RS0105965	NZ_AKCG01000002.1:344144-344453	Lac-1	Lac-10	OK	230.18	136.336	-0.755597	-1.9982	0.005	0.0156916	yes	hypothetical protein
gene1278	gene1278	NGEG_RS12845	NZ_AKCG01000002.1:347810-349185	Lac-1	Lac-10	OK	173.66	116.451	-0.576544	-1.64814	0.0191	0.0483463	yes	transporter
gene1279	gene1279	NGEG_RS14555	NZ_AKCG01000002.1:347810-349185	Lac-1	Lac-10	OK	546.913	285.343	-0.938616	-1.74788	0.01475	0.0386816	yes	xanthine permease XanQ
gene128	gene128	NGEG_RS0100575	NZ_AKCG01000001.1:105321-106248	Lac-1	Lac-10	OK	2043.18	713.515	-1.5178	-5.09944	5e-05	0.000271162	yes	malonyl CoA-acyl carrier protein transacylase
gene1281	gene1281	NGEG_RS0106005	NZ_AKCG01000002.1:350448-351645	Lac-1	Lac-10	OK	1751.49	1200.55	-0.544884	-1.77377	0.0114	0.0311861	yes	lipoprotein
gene1282	gene1282	NGEG_RS0106010	NZ_AKCG01000002.1:351701-352923	Lac-1	Lac-10	OK	385.353	145.171	-1.40843	-4.84602	5e-05	0.000271162	yes	prolyl aminopeptidase
gene1287	gene1287	NGEG_RS0106035	NZ_AKCG01000002.1:354596-357365	Lac-1	Lac-10	OK	125.275	85.8582	-0.545074	-1.96481	0.00675	0.0201603	yes	TonB-dependent receptor
gene1289	gene1289	NGEG_RS12855	NZ_AKCG01000002.1:357989-358166	Lac-1	Lac-10	OK	21.8416	92.6769	2.08513	2.0663	0.0171	0.0439131	yes	IS110 family transposase
gene129	gene129	NGEG_RS0100580	NZ_AKCG01000001.1:106273-106645	Lac-1	Lac-10	OK	988.441	463.012	-1.0941	-3.84499	5e-05	0.000271162	yes	membrane protein
gene1291	gene1291	NGEG_RS0106055	NZ_AKCG01000002.1:358241-359609	Lac-1	Lac-10	OK	428.186	768.016	0.8429	2.90999	0.0001	0.000514137	yes	aspartate kinase
gene1292	gene1292	NGEG_RS12865	NZ_AKCG01000002.1:359645-359810	Lac-1	Lac-10	OK	521.88	258.556	-1.01324	-1.92158	0.0091	0.0260466	yes	hypothetical protein
gene1293	gene1293	NGEG_RS0106065	NZ_AKCG01000002.1:359810-360539	Lac-1	Lac-10	OK	435.209	184.066	-1.24148	-4.22112	5e-05	0.000271162	yes	ribonuclease PH
gene1294	gene1294	NGEG_RS0106070	NZ_AKCG01000002.1:360620-361085	Lac-1	Lac-10	OK	4180.01	1543.9	-1.43693	-4.88557	5e-05	0.000271162	yes	universal stress protein
gene1296	gene1296	NGEG_RS0106075	NZ_AKCG01000002.1:361180-362078	Lac-1	Lac-10	OK	86.7145	140.028	0.691372	2.1248	0.00285	0.00977538	yes	tRNA threonylcarbamoyladenosine dehydratase
gene1299	gene1299	NGEG_RS0106085	NZ_AKCG01000002.1:362322-364426	Lac-1	Lac-10	OK	357.996	219.627	-0.704888	-2.19511	0.00305	0.0103466	yes	nicotinate phosphoribosyltransferase
gene130	gene130	NGEG_RS0100585	NZ_AKCG01000001.1:106691-107654	Lac-1	Lac-10	OK	1228.25	694.726	-0.822089	-2.78479	0.0001	0.000514137	yes	3-oxoacyl-ACP synthase III
gene1302	gene1302	NGEG_RS0106100	NZ_AKCG01000002.1:366787-368206	Lac-1	Lac-10	OK	32.2724	49.7686	0.624936	1.92837	0.00845	0.0244408	yes	membrane protein
gene1307	gene1307	NGEG_RS0106130	NZ_AKCG01000002.1:370323-370995	Lac-1	Lac-10	OK	272.82	178.41	-0.612755	-1.97886	0.0053	0.0164041	yes	ribose-5-phosphate isomerase
gene1310	gene1310	NGEG_RS0106145	NZ_AKCG01000002.1:371585-373006	Lac-1	Lac-10	OK	274.916	170.893	-0.685901	-1.66097	0.0198	0.0497111	yes	DNA polymerase III subunit epsilon
gene1311	gene1311	NGEG_RS0106150	NZ_AKCG01000002.1:373161-374946	Lac-1	Lac-10	OK	254.75	161.787	-0.654984	-2.02773	0.00475	0.0150793	yes	MFS transporter
gene1316	gene1316	NGEG_RS0106175	NZ_AKCG01000002.1:377006-378848	Lac-1	Lac-10	OK	867.696	486.998	-0.833275	-2.73961	0.00015	0.000736012	yes	thiol:disulfide interchange protein
gene1319	gene1319	NGEG_RS0106190	NZ_AKCG01000002.1:380380-380863	Lac-1	Lac-10	OK	3553.29	1850.79	-0.941011	-3.16651	5e-05	0.000271162	yes	hypothetical protein
gene1321	gene1321	NGEG_RS0106195	NZ_AKCG01000002.1:381335-381662	Lac-1	Lac-10	OK	7646.88	4636.97	-0.721691	-2.43443	0.0005	0.00215043	yes	hypothetical protein
gene1327	gene1327	NGEG_RS0106215	NZ_AKCG01000002.1:385865-386318	Lac-1	Lac-10	OK	611.126	410.355	-0.574597	-1.89107	0.00735	0.0217163	yes	SsrA-binding protein
gene1330	gene1330	NGEG_RS0106230	NZ_AKCG01000002.1:387773-388643	Lac-1	Lac-10	OK	552.029	324.699	-0.765641	-2.74989	0.00025	0.00115345	yes	methylated-DNA--protein-cysteine methyltransferase
gene1337	gene1337	NGEG_RS0106260	NZ_AKCG01000002.1:393161-393713	Lac-1	Lac-10	OK	1502.95	2486.85	0.72652	2.47172	0.00055	0.00232504	yes	hypothetical protein
gene134	gene134	NGEG_RS0100605	NZ_AKCG01000001.1:108500-108752	Lac-1	Lac-10	OK	264.772	500.122	0.91753	2.41921	0.00085	0.00340138	yes	hypothetical protein
gene1342	gene1342	NGEG_RS0106280	NZ_AKCG01000002.1:399403-401332	Lac-1	Lac-10	OK	691.393	482.142	-0.520048	-1.7197	0.01375	0.0366025	yes	RNA polymerase sigma factor RpoD
gene1343	gene1343	NGEG_RS0106285	NZ_AKCG01000002.1:401371-401599	Lac-1	Lac-10	OK	1379.35	241.567	-2.51349	-6.4516	5e-05	0.000271162	yes	hypothetical protein
gene1345	gene1345	NGEG_RS14605	NZ_AKCG01000002.1:401722-402372	Lac-1	Lac-10	OK	343.773	120.577	-1.5115	-4.42239	5e-05	0.000271162	yes	CRISPR-associated protein Cas1
gene1346	gene1346	NGEG_RS14610	NZ_AKCG01000002.1:402431-403055	Lac-1	Lac-10	OK	226.509	113.016	-1.00305	-3.00418	5e-05	0.000271162	yes	hypothetical protein
gene1347	gene1347	NGEG_RS0106300	NZ_AKCG01000002.1:403196-403556	Lac-1	Lac-10	OK	1020.47	661.306	-0.625847	-2.05831	0.00445	0.0143479	yes	hypothetical protein
gene1348	gene1348	NGEG_RS0106305	NZ_AKCG01000002.1:403671-404322	Lac-1	Lac-10	OK	87.0757	52.9566	-0.717461	-2.15207	0.00345	0.0114368	yes	CRISPR-associated protein Cas4
gene1349	gene1349	NGEG_RS0106310	NZ_AKCG01000002.1:404328-404697	Lac-1	Lac-10	OK	43.4586	22.6388	-0.940846	-1.82254	0.0106	0.0294537	yes	hypothetical protein
gene135	gene135	NGEG_RS0100610	NZ_AKCG01000001.1:108889-109936	Lac-1	Lac-10	OK	150.913	261.08	0.790773	2.75465	0.00015	0.000736012	yes	phosphate acyltransferase
gene136	gene136	NGEG_RS0100615	NZ_AKCG01000001.1:110025-110553	Lac-1	Lac-10	OK	466.735	718.914	0.623216	2.17039	0.0025	0.0087695	yes	phosphoribosyltransferase
gene137	gene137	NGEG_RS0100620	NZ_AKCG01000001.1:110727-110907	Lac-1	Lac-10	OK	4225.11	10638.3	1.33221	4.42244	5e-05	0.000271162	yes	50S ribosomal protein L32
gene1371	gene1371	NGEG_RS0106420	NZ_AKCG01000002.1:417086-418262	Lac-1	Lac-10	OK	575.405	329.87	-0.802681	-2.77511	5e-05	0.000271162	yes	2-nitropropane dioxygenase
gene1372	gene1372	NGEG_RS0106435	NZ_AKCG01000002.1:418603-419152	Lac-1	Lac-10	OK	388.105	213.467	-0.862434	-2.8538	5e-05	0.000271162	yes	membrane protein
gene1373	gene1373	NGEG_RS0106440	NZ_AKCG01000002.1:419154-420651	Lac-1	Lac-10	OK	261.479	154.513	-0.758967	-2.70349	0.00015	0.000736012	yes	cytochrome c oxidase accessory protein CcoG
gene1376	gene1376	NGEG_RS0106460	NZ_AKCG01000002.1:423307-424696	Lac-1	Lac-10	OK	329.038	182.274	-0.852151	-3.01386	5e-05	0.000271162	yes	class II fumarate hydratase
gene1377	gene1377	NGEG_RS0106465	NZ_AKCG01000002.1:424760-425974	Lac-1	Lac-10	OK	145.031	286.214	0.980735	2.63231	0.0002	0.000952987	yes	EamA family transporter
gene138	gene138	NGEG_RS0100625	NZ_AKCG01000001.1:110940-111441	Lac-1	Lac-10	OK	1636.81	3820.86	1.22301	4.18594	5e-05	0.000271162	yes	hypothetical protein
gene1393	gene1393	NGEG_RS12930	NZ_AKCG01000002.1:435283-435829	Lac-1	Lac-10	OK	646.811	440.796	-0.553231	-1.93342	0.0063	0.0189999	yes	hypothetical protein
gene1394	gene1394	NGEG_RS0106530	NZ_AKCG01000002.1:435909-436920	Lac-1	Lac-10	OK	663.627	444.208	-0.579136	-2.02993	0.0052	0.0161148	yes	tryptophan--tRNA ligase
gene1395	gene1395	NGEG_RS0106535	NZ_AKCG01000002.1:437179-439753	Lac-1	Lac-10	OK	1566.63	614.569	-1.35001	-4.34364	5e-05	0.000271162	yes	ATP-dependent chaperone ClpB
gene1399	gene1399	NGEG_RS12935	NZ_AKCG01000002.1:442394-443376	Lac-1	Lac-10	OK	379.763	123.967	-1.61515	-5.46467	5e-05	0.000271162	yes	glutamate dehydrogenase
gene14	gene14	NGEG_RS0100065	NZ_AKCG01000001.1:6596-7717	Lac-1	Lac-10	OK	82.1568	222.853	1.43964	4.04419	5e-05	0.000271162	yes	fimbrial protein
gene1402	gene1402	NGEG_RS0106565	NZ_AKCG01000002.1:444008-444719	Lac-1	Lac-10	OK	412.572	195.875	-1.07471	-3.61895	5e-05	0.000271162	yes	phosphoglycolate phosphatase
gene1403	gene1403	NGEG_RS0106570	NZ_AKCG01000002.1:444791-445253	Lac-1	Lac-10	OK	248.169	153.228	-0.695647	-2.05774	0.00435	0.0140806	yes	regulatory protein RecX
gene1405	gene1405	NGEG_RS0106580	NZ_AKCG01000002.1:445640-446123	Lac-1	Lac-10	OK	175.096	104.83	-0.740086	-2.15147	0.00225	0.00798314	yes	acyl-CoA thioesterase
gene1410	gene1410	gabD	NZ_AKCG01000002.1:451218-452652	Lac-1	Lac-10	OK	180.467	97.6259	-0.886403	-3.04417	5e-05	0.000271162	yes	NAD-dependent succinate-semialdehyde dehydrogenase
gene1412	gene1412	NGEG_RS12955	NZ_AKCG01000002.1:452983-453472	Lac-1	Lac-10	OK	432.362	263.783	-0.712889	-2.32764	0.0009	0.00358406	yes	hypothetical protein
gene1413	gene1413	NGEG_RS0106615	NZ_AKCG01000002.1:453607-453988	Lac-1	Lac-10	OK	1910.78	1111.51	-0.781645	-2.83339	5e-05	0.000271162	yes	hypothetical protein
gene1414	gene1414	NGEG_RS0106620	NZ_AKCG01000002.1:454510-456776	Lac-1	Lac-10	OK	921.499	304.872	-1.59578	-5.06865	5e-05	0.000271162	yes	carbon starvation protein A
gene1418	gene1418	NGEG_RS0106635	NZ_AKCG01000002.1:458331-460033	Lac-1	Lac-10	OK	67.238	42.7644	-0.652869	-1.99061	0.0055	0.0168753	yes	septum formation inhibitor Maf
gene142	gene142	NGEG_RS12290	NZ_AKCG01000001.1:114693-114828	Lac-1	Lac-10	OK	125.137	797.683	2.6723	3.95757	0.00015	0.000736012	yes	hypothetical protein
gene1420	gene1420	NGEG_RS0106640	NZ_AKCG01000002.1:460053-460436	Lac-1	Lac-10	OK	295.977	106.555	-1.47389	-4.07945	5e-05	0.000271162	yes	hypothetical protein
gene1421	gene1421	NGEG_RS14660	NZ_AKCG01000002.1:460592-461393	Lac-1	Lac-10	OK	105.635	67.1118	-0.65445	-1.96054	0.00535	0.0164969	yes	hypothetical protein
gene1426	gene1426	NGEG_RS0106665	NZ_AKCG01000002.1:464360-465767	Lac-1	Lac-10	OK	9.93441	18.9061	0.928345	2.38698	0.0013	0.00497663	yes	septum formation inhibitor Maf
gene143	gene143	NGEG_RS0100645	NZ_AKCG01000001.1:114841-115063	Lac-1	Lac-10	OK	299.946	1699.18	2.50207	6.68546	5e-05	0.000271162	yes	membrane protein insertion efficiency factor YidD
gene1435	gene1435	NGEG_RS12975	NZ_AKCG01000002.1:468721-471922	Lac-1	Lac-10	OK	267.735	183.578	-0.544415	-1.66521	0.0185	0.0469718	yes	peptidase S8
gene144	gene144	NGEG_RS0100650	NZ_AKCG01000001.1:115127-115493	Lac-1	Lac-10	OK	418.57	1116.17	1.41501	4.61929	5e-05	0.000271162	yes	ribonuclease P protein component
gene1440	gene1440	NGEG_RS0106710	NZ_AKCG01000002.1:474050-474497	Lac-1	Lac-10	OK	1028.07	617.575	-0.735249	-2.59071	0.0004	0.0017477	yes	acyl-CoA thioesterase
gene1441	gene1441	NGEG_RS0106715	NZ_AKCG01000002.1:474547-475369	Lac-1	Lac-10	OK	253.97	148.932	-0.770006	-2.62154	0.0004	0.0017477	yes	NAD(P)-dependent oxidoreductase
gene1442	gene1442	NGEG_RS0106720	NZ_AKCG01000002.1:475487-475946	Lac-1	Lac-10	OK	1194.07	734.084	-0.701868	-2.49895	0.0003	0.0013663	yes	cytochrome c
gene1443	gene1443	NGEG_RS0106725	NZ_AKCG01000002.1:476088-477225	Lac-1	Lac-10	OK	434.086	623.74	0.522965	1.83527	0.01035	0.0289215	yes	CMP-N-acetylneuraminate-beta-galactosamide-alpha-2%2C 3-sialyltransferase
gene1445	gene1445	NGEG_RS0106735	NZ_AKCG01000002.1:477568-479794	Lac-1	Lac-10	OK	1300.1	817.5	-0.669336	-2.14137	0.0028	0.00961722	yes	isocitrate dehydrogenase
gene1454	gene1454	NGEG_RS0106770	NZ_AKCG01000002.1:483881-484355	Lac-1	Lac-10	OK	60.2708	25.8375	-1.22199	-2.96743	0.0002	0.000952987	yes	hypothetical protein
gene1455	gene1455	NGEG_RS0106775	NZ_AKCG01000002.1:484412-485708	Lac-1	Lac-10	OK	38.5508	19.3984	-0.990819	-2.81248	0.00015	0.000736012	yes	hypothetical protein
gene1460	gene1460	NGEG_RS0106800	NZ_AKCG01000002.1:495071-498821	Lac-1	Lac-10	OK	28.6794	15.0711	-0.928224	-2.36339	0.00135	0.00508925	yes	hypothetical protein
gene1461	gene1461	NGEG_RS0106805	NZ_AKCG01000002.1:495071-498821	Lac-1	Lac-10	OK	32.487	15.8328	-1.03695	-1.89983	0.0099	0.0277897	yes	hypothetical protein
gene1463	gene1463	NGEG_RS0106815	NZ_AKCG01000002.1:498878-499543	Lac-1	Lac-10	OK	128.101	38.582	-1.73128	-2.70438	0.00135	0.00508925	yes	hypothetical protein
gene1483	gene1483	NGEG_RS0106915	NZ_AKCG01000003.1:5037-5289	Lac-1	Lac-10	OK	1633.11	922.171	-0.824518	-2.58689	0.00025	0.00115345	yes	hypothetical protein
gene1484	gene1484	NGEG_RS0106920	NZ_AKCG01000003.1:5340-6147	Lac-1	Lac-10	OK	1961.99	1248.66	-0.651936	-2.15261	0.00215	0.00766131	yes	basic amino acid ABC transporter substrate-binding protein
gene1491	gene1491	NGEG_RS0106950	NZ_AKCG01000003.1:10517-11372	Lac-1	Lac-10	OK	132.713	67.7388	-0.970257	-2.97483	5e-05	0.000271162	yes	hypothetical protein
gene1495	gene1495	NGEG_RS0106975	NZ_AKCG01000003.1:14292-15099	Lac-1	Lac-10	OK	404.138	184.179	-1.13374	-3.94472	5e-05	0.000271162	yes	bifunctional hydroxymethylpyrimidine kinase/phosphomethylpyrimidine kinase
gene1498	gene1498	NGEG_RS0106990	NZ_AKCG01000003.1:16906-17869	Lac-1	Lac-10	OK	31.6719	51.0315	0.688184	1.9157	0.0078	0.022909	yes	IS110 family transposase
gene1499	gene1499	NGEG_RS0106995	NZ_AKCG01000003.1:18384-18744	Lac-1	Lac-10	OK	52.2082	28.5282	-0.871888	-1.79067	0.0135	0.0360535	yes	hypothetical protein
gene1511	gene1511	NGEG_RS0107060	NZ_AKCG01000003.1:26415-27414	Lac-1	Lac-10	OK	81.753	180.283	1.14092	3.70733	5e-05	0.000271162	yes	hypothetical protein
gene1512	gene1512	NGEG_RS13020	NZ_AKCG01000003.1:27756-27933	Lac-1	Lac-10	OK	882.026	452.59	-0.962618	-2.30028	0.0034	0.0113318	yes	hypothetical protein
gene1515	gene1515	NGEG_RS0107080	NZ_AKCG01000003.1:29653-30520	Lac-1	Lac-10	OK	4082.36	2723.62	-0.583878	-1.86774	0.00855	0.0246723	yes	hypothetical protein
gene1516	gene1516	NGEG_RS0107085	NZ_AKCG01000003.1:30568-31137	Lac-1	Lac-10	OK	6033.61	3147.19	-0.938956	-2.13617	0.0038	0.0125132	yes	BolA family transcriptional regulator
gene1517	gene1517	NGEG_RS0107090	NZ_AKCG01000003.1:30568-31137	Lac-1	Lac-10	OK	6650.07	3276.77	-1.02109	-2.59333	0.0008	0.00321691	yes	hypothetical protein
gene1518	gene1518	NGEG_RS0107095	NZ_AKCG01000003.1:31139-31670	Lac-1	Lac-10	OK	720.452	428.246	-0.750465	-2.62024	0.00025	0.00115345	yes	intracellular septation protein A
gene152	gene152	NGEG_RS12295	NZ_AKCG01000001.1:121485-122205	Lac-1	Lac-10	OK	1589.83	908.867	-0.806734	-2.85769	5e-05	0.000271162	yes	cell envelope protein SmpA
gene1521	gene1521	NGEG_RS0107105	NZ_AKCG01000003.1:34466-34856	Lac-1	Lac-10	OK	6091.13	1322.43	-2.20351	-7.54349	5e-05	0.000271162	yes	lactoylglutathione lyase
gene1526	gene1526	NGEG_RS0107130	NZ_AKCG01000003.1:37955-38741	Lac-1	Lac-10	OK	875.614	1246.53	0.509545	1.75296	0.01325	0.0355008	yes	enoyl-ACP reductase
gene1528	gene1528	NGEG_RS0107140	NZ_AKCG01000003.1:39926-41570	Lac-1	Lac-10	OK	160.6	83.9786	-0.935376	-3.28011	5e-05	0.000271162	yes	glucose-6-phosphate isomerase
gene1530	gene1530	NGEG_RS0107150	NZ_AKCG01000003.1:43385-45077	Lac-1	Lac-10	OK	181.203	617.541	1.76893	4.2453	5e-05	0.000271162	yes	type 4 prepilin-like proteins leader peptide-processing enzyme
gene1531	gene1531	NGEG_RS0107155	NZ_AKCG01000003.1:43385-45077	Lac-1	Lac-10	OK	220.839	549.414	1.3149	2.73728	0.0003	0.0013663	yes	dephospho-CoA kinase
gene1537	gene1537	NGEG_RS14755	NZ_AKCG01000003.1:48616-48805	Lac-1	Lac-10	OK	114.574	38.3242	-1.57995	-2.21487	0.0069	0.0205339	yes	hypothetical protein
gene1538	gene1538	NGEG_RS0107185	NZ_AKCG01000003.1:48824-49133	Lac-1	Lac-10	OK	4950.57	13315.6	1.42745	4.93162	5e-05	0.000271162	yes	50S ribosomal protein L21
gene1539	gene1539	NGEG_RS0107190	NZ_AKCG01000003.1:49157-49430	Lac-1	Lac-10	OK	6630.08	19679.5	1.56959	5.25107	5e-05	0.000271162	yes	50S ribosomal protein L27
gene1540	gene1540	NGEG_RS0107195	NZ_AKCG01000003.1:49664-50849	Lac-1	Lac-10	OK	908.505	473.814	-0.939173	-3.20273	5e-05	0.000271162	yes	hypothetical protein
gene1541	gene1541	NGEG_RS0107205	NZ_AKCG01000003.1:51037-51193	Lac-1	Lac-10	OK	22692.6	53532.7	1.2382	4.36209	5e-05	0.000271162	yes	50S ribosomal protein L33
gene1542	gene1542	NGEG_RS0107210	NZ_AKCG01000003.1:51224-51458	Lac-1	Lac-10	OK	5553.39	10485.9	0.917013	3.23953	5e-05	0.000271162	yes	50S ribosomal protein L28
gene1544	gene1544	emrB	NZ_AKCG01000003.1:51529-53231	Lac-1	Lac-10	OK	36.9018	55.8448	0.597734	1.82615	0.01075	0.0297036	yes	MFS transporter
gene1545	gene1545	NGEG_RS0107225	NZ_AKCG01000003.1:53254-54409	Lac-1	Lac-10	OK	36.3977	59.671	0.713182	2.12373	0.0033	0.0110731	yes	hemolysin D
gene1546	gene1546	NGEG_RS0107235	NZ_AKCG01000003.1:54697-55171	Lac-1	Lac-10	OK	28.0455	79.1325	1.4965	3.61746	5e-05	0.000271162	yes	NADPH-dependent 7-cyano-7-deazaguanine reductase QueF
gene1547	gene1547	NGEG_RS0107240	NZ_AKCG01000003.1:55245-55932	Lac-1	Lac-10	OK	16.4341	94.9355	2.53025	6.49103	5e-05	0.000271162	yes	hypothetical protein
gene1551	gene1551	NGEG_RS0107260	NZ_AKCG01000003.1:58819-60289	Lac-1	Lac-10	OK	132.508	84.5627	-0.647982	-2.20694	0.00255	0.0088819	yes	membrane protein
gene1554	gene1554	NGEG_RS0107280	NZ_AKCG01000003.1:62021-62807	Lac-1	Lac-10	OK	1993.92	1053.14	-0.920905	-1.94865	0.0061	0.0184643	yes	hypothetical protein
gene1556	gene1556	NGEG_RS0107285	NZ_AKCG01000003.1:62021-62807	Lac-1	Lac-10	OK	483.377	265.583	-0.863989	-2.09806	0.00515	0.0159799	yes	membrane protein
gene1557	gene1557	NGEG_RS0107290	NZ_AKCG01000003.1:62818-63295	Lac-1	Lac-10	OK	496.251	332.315	-0.578518	-1.88035	0.0083	0.0240632	yes	CYTH domain-containing protein
gene1559	gene1559	NGEG_RS0107300	NZ_AKCG01000003.1:63880-64936	Lac-1	Lac-10	OK	628.315	288.592	-1.12245	-3.93183	5e-05	0.000271162	yes	phospho-2-dehydro-3-deoxyheptonate aldolase
gene1562	gene1562	NGEG_RS13050	NZ_AKCG01000003.1:65552-66085	Lac-1	Lac-10	OK	61.9238	282.677	2.19059	2.89621	0.0005	0.00215043	yes	membrane protein
gene1563	gene1563	NGEG_RS14780	NZ_AKCG01000003.1:66637-67018	Lac-1	Lac-10	OK	6693.95	4351.9	-0.62121	-1.88099	0.00805	0.0234484	yes	peptidase
gene1574	gene1574	NGEG_RS0107365	NZ_AKCG01000003.1:75727-76183	Lac-1	Lac-10	OK	4172.18	1439.97	-1.53476	-5.25762	5e-05	0.000271162	yes	membrane protein
gene1575	gene1575	NGEG_RS0107370	NZ_AKCG01000003.1:76237-76657	Lac-1	Lac-10	OK	524.223	201.928	-1.37634	-4.27028	5e-05	0.000271162	yes	hypothetical protein
gene1579	gene1579	NGEG_RS0107390	NZ_AKCG01000003.1:78540-80740	Lac-1	Lac-10	OK	333.318	174.093	-0.937044	-2.158	0.0026	0.00903062	yes	LysR family transcriptional regulator
gene1580	gene1580	NGEG_RS0107395	NZ_AKCG01000003.1:78540-80740	Lac-1	Lac-10	OK	289.467	117.077	-1.30594	-3.41915	5e-05	0.000271162	yes	deoxyribodipyrimidine photo-lyase
gene1582	gene1582	NGEG_RS0107405	NZ_AKCG01000003.1:83106-83721	Lac-1	Lac-10	OK	687.454	249.461	-1.46245	-5.04874	5e-05	0.000271162	yes	3-hydroxyisobutyrate dehydrogenase
gene1585	gene1585	NGEG_RS0107420	NZ_AKCG01000003.1:87246-87879	Lac-1	Lac-10	OK	100.211	191.191	0.931973	2.94602	0.00015	0.000736012	yes	Rossman fold protein%2C TIGR00730 family
gene1587	gene1587	NGEG_RS0107425	NZ_AKCG01000003.1:87914-90140	Lac-1	Lac-10	OK	136.903	264.237	0.948677	3.22863	5e-05	0.000271162	yes	ribonuclease II
gene1589	gene1589	NGEG_RS0107430	NZ_AKCG01000003.1:90395-91397	Lac-1	Lac-10	OK	1347.96	629.672	-1.0981	-3.72121	5e-05	0.000271162	yes	peptidyl-prolyl cis-trans isomerase
gene159	gene159	NGEG_RS13885	NZ_AKCG01000001.1:127551-127797	Lac-1	Lac-10	OK	1395.99	634.945	-1.13659	-3.40672	5e-05	0.000271162	yes	hypothetical protein
gene1591	gene1591	NGEG_RS0107440	NZ_AKCG01000003.1:93973-94978	Lac-1	Lac-10	OK	1596.17	793.463	-1.00838	-3.37062	5e-05	0.000271162	yes	phosphotransferase
gene1592	gene1592	NGEG_RS0107445	NZ_AKCG01000003.1:95034-95733	Lac-1	Lac-10	OK	1426.18	923.69	-0.626678	-2.15978	0.002	0.00718895	yes	DSBA oxidoreductase
gene1593	gene1593	NGEG_RS0107450	NZ_AKCG01000003.1:96170-97709	Lac-1	Lac-10	OK	75.921	122.489	0.690082	2.32155	0.00135	0.00508925	yes	lipid II flippase MurJ
gene1594	gene1594	NGEG_RS0107460	NZ_AKCG01000003.1:97841-98798	Lac-1	Lac-10	OK	67.7361	109.867	0.697759	2.23233	0.0024	0.00846676	yes	alpha/beta hydrolase
gene1598	gene1598	NGEG_RS0107480	NZ_AKCG01000003.1:103716-105975	Lac-1	Lac-10	OK	273.558	157.055	-0.800582	-1.85784	0.0102	0.0285346	yes	hypothetical protein
gene1599	gene1599	NGEG_RS0107485	NZ_AKCG01000003.1:103716-105975	Lac-1	Lac-10	OK	327.385	202.013	-0.696537	-1.7363	0.0146	0.0384104	yes	pimeloyl-[acyl-carrier protein] methyl ester esterase
gene1603	gene1603	NGEG_RS0107505	NZ_AKCG01000003.1:107378-107705	Lac-1	Lac-10	OK	1124.38	699.396	-0.684946	-2.28562	0.00155	0.00571259	yes	peptidase
gene1606	gene1606	NGEG_RS0107520	NZ_AKCG01000003.1:108533-110390	Lac-1	Lac-10	OK	138.587	209.86	0.598636	2.1407	0.00245	0.00863084	yes	multidrug ABC transporter ATP-binding protein
gene1610	gene1610	NGEG_RS0107540	NZ_AKCG01000003.1:112651-113002	Lac-1	Lac-10	OK	351.611	217.917	-0.690205	-2.04113	0.00455	0.0145942	yes	membrane protein
gene1613	gene1613	NGEG_RS0107555	NZ_AKCG01000003.1:116127-117291	Lac-1	Lac-10	OK	324.115	216.342	-0.583193	-2.06967	0.0039	0.0127744	yes	hypothetical protein
gene1635	gene1635	NGEG_RS13065	NZ_AKCG01000003.1:136514-139578	Lac-1	Lac-10	OK	208.621	85.7212	-1.28316	-4.5504	5e-05	0.000271162	yes	bifunctional glutamine synthetase adenylyltransferase/deadenyltransferase
gene1637	gene1637	NGEG_RS0107670	NZ_AKCG01000003.1:140119-140593	Lac-1	Lac-10	OK	89.3544	45.6733	-0.96819	-2.46715	0.00115	0.0044646	yes	hypothetical protein
gene1641	gene1641	NGEG_RS0107690	NZ_AKCG01000003.1:144062-144907	Lac-1	Lac-10	OK	57.2864	332.864	2.53867	7.92253	5e-05	0.000271162	yes	MFS transporter
gene1642	gene1642	NGEG_RS0107700	NZ_AKCG01000003.1:144967-145288	Lac-1	Lac-10	OK	46.1079	433.981	3.23454	7.49484	5e-05	0.000271162	yes	transporter
gene1643	gene1643	NGEG_RS13075	NZ_AKCG01000003.1:145641-146774	Lac-1	Lac-10	OK	105.248	57.2083	-0.879498	-2.9237	0.00015	0.000736012	yes	glycosyltransferase family 1 protein
gene1646	gene1646	NGEG_RS0107735	NZ_AKCG01000003.1:148179-149890	Lac-1	Lac-10	OK	2950.61	1478.25	-0.997119	-3.21313	5e-05	0.000271162	yes	catalase
gene1647	gene1647	NGEG_RS13090	NZ_AKCG01000003.1:150405-150972	Lac-1	Lac-10	OK	41.2053	121.882	1.56458	4.22972	5e-05	0.000271162	yes	hypothetical protein
gene1649	gene1649	NGEG_RS0107750	NZ_AKCG01000003.1:152937-154974	Lac-1	Lac-10	OK	1492.38	581.98	-1.35858	-4.42304	5e-05	0.000271162	yes	oligopeptidase A
gene1653	gene1653	NGEG_RS0107765	NZ_AKCG01000003.1:158688-160074	Lac-1	Lac-10	OK	52.6683	112.866	1.0996	3.58108	5e-05	0.000271162	yes	L-serine ammonia-lyase
gene1654	gene1654	NGEG_RS13095	NZ_AKCG01000003.1:160144-160243	Lac-1	Lac-10	OK	0	419.727	inf	#NAME?	5e-05	0.000271162	yes	hypothetical protein
gene1655	gene1655	NGEG_RS0107775	NZ_AKCG01000003.1:160443-160779	Lac-1	Lac-10	OK	94.3218	387.882	2.03996	5.59721	5e-05	0.000271162	yes	DNA methyltransferase
gene1662	gene1662	NGEG_RS0107810	NZ_AKCG01000003.1:164452-165484	Lac-1	Lac-10	OK	2837.53	1706.01	-0.734009	-2.36034	0.00055	0.00232504	yes	type I glyceraldehyde-3-phosphate dehydrogenase
gene1663	gene1663	NGEG_RS0107815	NZ_AKCG01000003.1:165739-166465	Lac-1	Lac-10	OK	106.611	175.532	0.719378	2.32146	0.002	0.00718895	yes	leucyl/phenylalanyl-tRNA--protein transferase
gene1664	gene1664	NGEG_RS0107820	NZ_AKCG01000003.1:166534-166969	Lac-1	Lac-10	OK	681.992	440.306	-0.631248	-2.09282	0.0033	0.0110731	yes	transcriptional repressor
gene1666	gene1666	NGEG_RS0107825	NZ_AKCG01000003.1:167195-167573	Lac-1	Lac-10	OK	618.08	340.832	-0.858733	-2.81924	0.0003	0.0013663	yes	outer membrane protein assembly factor BamE
gene1667	gene1667	NGEG_RS0107830	NZ_AKCG01000003.1:167582-168392	Lac-1	Lac-10	OK	769.483	515.98	-0.576574	-2.04826	0.0039	0.0127744	yes	4-hydroxy-tetrahydrodipicolinate reductase
gene1671	gene1671	NGEG_RS13105	NZ_AKCG01000003.1:171423-171718	Lac-1	Lac-10	OK	1714.41	861.301	-0.993123	-3.44776	5e-05	0.000271162	yes	hypothetical protein
gene1675	gene1675	NGEG_RS0107865	NZ_AKCG01000003.1:177588-179475	Lac-1	Lac-10	OK	106.051	236.907	1.15956	4.06902	5e-05	0.000271162	yes	tRNA uridine-5-carboxymethylaminomethyl(34) synthesis enzyme MnmG
gene1676	gene1676	NGEG_RS0107870	NZ_AKCG01000003.1:179542-180127	Lac-1	Lac-10	OK	48.5387	90.4861	0.89856	2.45416	0.00065	0.00269255	yes	ribonuclease HII
gene1678	gene1678	NGEG_RS0107880	NZ_AKCG01000003.1:180871-181645	Lac-1	Lac-10	OK	716.873	380.257	-0.914744	-3.2655	5e-05	0.000271162	yes	cobyric acid synthase CobQ
gene1679	gene1679	NGEG_RS0107885	NZ_AKCG01000003.1:181744-182368	Lac-1	Lac-10	OK	267.303	171.332	-0.641677	-2.12275	0.00365	0.0120674	yes	ribosomal RNA small subunit methyltransferase G
gene168	gene168	NGEG_RS0100730	NZ_AKCG01000001.1:130201-130975	Lac-1	Lac-10	OK	1204.91	832.156	-0.534001	-1.82476	0.0093	0.026527	yes	triose-phosphate isomerase
gene1682	gene1682	NGEG_RS0107900	NZ_AKCG01000003.1:183193-184370	Lac-1	Lac-10	OK	25.0211	39.3718	0.654019	1.85205	0.0099	0.0277897	yes	FUSC family protein
gene1686	gene1686	NGEG_RS0107915	NZ_AKCG01000003.1:186405-186963	Lac-1	Lac-10	OK	2137.12	1535.48	-0.476976	-1.63466	0.019	0.0481424	yes	ribosome-recycling factor
gene169	gene169	NGEG_RS0100735	NZ_AKCG01000001.1:131133-131661	Lac-1	Lac-10	OK	220.067	131.709	-0.740593	-2.30611	0.00135	0.00508925	yes	diguanylate cyclase
gene1691	gene1691	NGEG_RS0107940	NZ_AKCG01000003.1:191236-193615	Lac-1	Lac-10	OK	1197.71	768.176	-0.640764	-2.05872	0.0039	0.0127744	yes	outer membrane protein assembly factor BamA
gene1692	gene1692	NGEG_RS0107945	NZ_AKCG01000003.1:193623-194181	Lac-1	Lac-10	OK	1987.16	1112.84	-0.836459	-2.90047	5e-05	0.000271162	yes	membrane protein
gene1698	gene1698	NGEG_RS0107975	NZ_AKCG01000003.1:199387-200647	Lac-1	Lac-10	OK	145.659	86.5141	-0.751591	-2.49663	0.0007	0.00286606	yes	D-amino acid dehydrogenase small subunit
gene170	gene170	NGEG_RS0100740	NZ_AKCG01000001.1:131763-132420	Lac-1	Lac-10	OK	734.866	414.795	-0.825082	-2.91803	5e-05	0.000271162	yes	protein-L-isoaspartate O-methyltransferase
gene1700	gene1700	NGEG_RS0107985	NZ_AKCG01000003.1:203665-204130	Lac-1	Lac-10	OK	412.926	207.989	-0.989377	-3.0543	5e-05	0.000271162	yes	hypothetical protein
gene1709	gene1709	NGEG_RS14875	NZ_AKCG01000003.1:207758-207926	Lac-1	Lac-10	OK	4274.16	2010.87	-1.08782	-3.23016	5e-05	0.000271162	yes	pilus assembly protein PilS
gene1710	gene1710	NGEG_RS0108005	NZ_AKCG01000003.1:207983-208904	Lac-1	Lac-10	OK	2406.57	1659.54	-0.536198	-1.74753	0.01465	0.0384601	yes	LysR family transcriptional regulator
gene1711	gene1711	NGEG_RS0108010	NZ_AKCG01000003.1:208907-209171	Lac-1	Lac-10	OK	8232.67	5641.76	-0.545216	-1.91944	0.00765	0.022522	yes	cell division topological specificity factor
gene1712	gene1712	NGEG_RS0108015	NZ_AKCG01000003.1:209174-209990	Lac-1	Lac-10	OK	3174.66	1845.03	-0.782955	-2.53615	0.00055	0.00232504	yes	septum site-determining protein MinD
gene1713	gene1713	NGEG_RS0108020	NZ_AKCG01000003.1:210018-210732	Lac-1	Lac-10	OK	1085.31	754.689	-0.524154	-1.83148	0.00965	0.0274304	yes	septum site-determining protein MinC
gene1714	gene1714	NGEG_RS0108025	NZ_AKCG01000003.1:210878-211247	Lac-1	Lac-10	OK	4528.12	16378.7	1.85483	6.12958	5e-05	0.000271162	yes	50S ribosomal protein L17
gene1715	gene1715	NGEG_RS0108030	NZ_AKCG01000003.1:211270-212257	Lac-1	Lac-10	OK	2956.44	10642.2	1.84787	6.05697	5e-05	0.000271162	yes	DNA-directed RNA polymerase subunit alpha
gene1716	gene1716	NGEG_RS0108035	NZ_AKCG01000003.1:212282-212903	Lac-1	Lac-10	OK	3803.8	12585.5	1.72625	5.63244	5e-05	0.000271162	yes	30S ribosomal protein S4
gene1717	gene1717	NGEG_RS0108040	NZ_AKCG01000003.1:212922-213318	Lac-1	Lac-10	OK	4787.8	15143.5	1.66126	5.59753	5e-05	0.000271162	yes	30S ribosomal protein S11
gene1718	gene1718	NGEG_RS0108045	NZ_AKCG01000003.1:213337-213700	Lac-1	Lac-10	OK	5055.44	12094.1	1.25839	4.11647	5e-05	0.000271162	yes	30S ribosomal protein S13
gene1719	gene1719	NGEG_RS13120	NZ_AKCG01000003.1:213765-213879	Lac-1	Lac-10	OK	29190.9	86371.6	1.56504	5.46179	5e-05	0.000271162	yes	50S ribosomal protein L36
gene172	gene172	NGEG_RS0100750	NZ_AKCG01000001.1:133086-135264	Lac-1	Lac-10	OK	42.5202	82.8032	0.961537	3.26256	5e-05	0.000271162	yes	TonB-dependent siderophore receptor
gene1720	gene1720	NGEG_RS0108050	NZ_AKCG01000003.1:213899-214118	Lac-1	Lac-10	OK	3466.15	10813.6	1.64144	5.74115	5e-05	0.000271162	yes	translation initiation factor IF-1
gene1721	gene1721	NGEG_RS0108055	NZ_AKCG01000003.1:214122-215433	Lac-1	Lac-10	OK	1312.94	4794.61	1.86861	6.11715	5e-05	0.000271162	yes	preprotein translocase subunit SecY
gene1722	gene1722	NGEG_RS0108060	NZ_AKCG01000003.1:215444-215879	Lac-1	Lac-10	OK	3161.14	13491.2	2.09351	6.9335	5e-05	0.000271162	yes	50S ribosomal protein L15
gene1723	gene1723	NGEG_RS0108065	NZ_AKCG01000003.1:215880-216577	Lac-1	Lac-10	OK	7537.26	42227.8	2.48608	3.46279	5e-05	0.000271162	yes	50S ribosomal protein L30
gene1724	gene1724	NGEG_RS0108070	NZ_AKCG01000003.1:215880-216577	Lac-1	Lac-10	OK	2776.26	15725.3	2.50187	7.97293	5e-05	0.000271162	yes	30S ribosomal protein S5
gene1725	gene1725	NGEG_RS0108075	NZ_AKCG01000003.1:216595-216949	Lac-1	Lac-10	OK	2824.77	16311.4	2.52967	8.56939	5e-05	0.000271162	yes	50S ribosomal protein L18
gene1726	gene1726	NGEG_RS0108080	NZ_AKCG01000003.1:216962-217496	Lac-1	Lac-10	OK	2310.65	15627.6	2.75773	9.64166	5e-05	0.000271162	yes	50S ribosomal protein L6
gene1727	gene1727	NGEG_RS0108085	NZ_AKCG01000003.1:217509-217902	Lac-1	Lac-10	OK	1618.26	11560.6	2.83671	9.66731	5e-05	0.000271162	yes	30S ribosomal protein S8
gene1728	gene1728	NGEG_RS0108090	NZ_AKCG01000003.1:217917-218223	Lac-1	Lac-10	OK	2857.91	24355.2	3.0912	10.6807	5e-05	0.000271162	yes	30S ribosomal protein S14
gene1729	gene1729	NGEG_RS0108095	NZ_AKCG01000003.1:218225-218765	Lac-1	Lac-10	OK	1784.68	17520.5	3.29531	11.4439	5e-05	0.000271162	yes	50S ribosomal protein L5
gene1730	gene1730	NGEG_RS0108100	NZ_AKCG01000003.1:218774-219098	Lac-1	Lac-10	OK	2979.91	25673.4	3.10693	11.101	5e-05	0.000271162	yes	50S ribosomal protein L24
gene1731	gene1731	NGEG_RS0108105	NZ_AKCG01000003.1:219109-219478	Lac-1	Lac-10	OK	1643.22	13235.8	3.00985	10.2175	5e-05	0.000271162	yes	50S ribosomal protein L14
gene1732	gene1732	NGEG_RS0108110	NZ_AKCG01000003.1:219699-221246	Lac-1	Lac-10	OK	4414.93	33245.9	2.91272	4.00337	5e-05	0.000271162	yes	30S ribosomal protein S17
gene1733	gene1733	NGEG_RS0108115	NZ_AKCG01000003.1:219699-221246	Lac-1	Lac-10	OK	7562.92	56637.2	2.90473	3.12962	0.0001	0.000514137	yes	50S ribosomal protein L29
gene1734	gene1734	NGEG_RS0108120	NZ_AKCG01000003.1:219699-221246	Lac-1	Lac-10	OK	2546.5	20519.5	3.01041	5.9025	5e-05	0.000271162	yes	50S ribosomal protein L16
gene1735	gene1735	NGEG_RS0108125	NZ_AKCG01000003.1:219699-221246	Lac-1	Lac-10	OK	1301.07	13286.1	3.35215	7.36413	5e-05	0.000271162	yes	30S ribosomal protein S3
gene1736	gene1736	NGEG_RS0108130	NZ_AKCG01000003.1:221255-221585	Lac-1	Lac-10	OK	1808.62	19285.7	3.41457	11.6061	5e-05	0.000271162	yes	50S ribosomal protein L22
gene1737	gene1737	NGEG_RS0108135	NZ_AKCG01000003.1:221593-221872	Lac-1	Lac-10	OK	2254.15	26444.1	3.55229	11.8807	5e-05	0.000271162	yes	30S ribosomal protein S19
gene1738	gene1738	NGEG_RS0108140	NZ_AKCG01000003.1:221877-222711	Lac-1	Lac-10	OK	1006.94	12013.6	3.57662	12.1743	5e-05	0.000271162	yes	50S ribosomal protein L2
gene1739	gene1739	NGEG_RS0108145	NZ_AKCG01000003.1:222716-224292	Lac-1	Lac-10	OK	2054.36	23980.8	3.54512	4.88707	5e-05	0.000271162	yes	50S ribosomal protein L23
gene174	gene174	NGEG_RS0100755	NZ_AKCG01000001.1:135526-135850	Lac-1	Lac-10	OK	61.5486	132.038	1.10115	2.55686	0.0005	0.00215043	yes	cupin
gene1740	gene1740	NGEG_RS0108150	NZ_AKCG01000003.1:222716-224292	Lac-1	Lac-10	OK	1447.21	16795.9	3.53676	7.74192	5e-05	0.000271162	yes	50S ribosomal protein L4
gene1741	gene1741	NGEG_RS0108155	NZ_AKCG01000003.1:222716-224292	Lac-1	Lac-10	OK	1493.47	13681.1	3.19545	7.0526	5e-05	0.000271162	yes	50S ribosomal protein L3
gene1744	gene1744	NGEG_RS0108160	NZ_AKCG01000003.1:225077-225389	Lac-1	Lac-10	OK	4539.62	27058.7	2.57545	8.60205	5e-05	0.000271162	yes	30S ribosomal protein S10
gene1746	gene1746	NGEG_RS0108170	NZ_AKCG01000003.1:226678-228784	Lac-1	Lac-10	OK	1325.03	9099.65	2.77978	9.42408	5e-05	0.000271162	yes	elongation factor G
gene1747	gene1747	NGEG_RS0108175	NZ_AKCG01000003.1:228802-229273	Lac-1	Lac-10	OK	2028.45	12634.4	2.63891	9.0983	5e-05	0.000271162	yes	30S ribosomal protein S7
gene1748	gene1748	NGEG_RS0108180	NZ_AKCG01000003.1:229390-229762	Lac-1	Lac-10	OK	1672.14	8504.9	2.3466	8.03176	5e-05	0.000271162	yes	30S ribosomal protein S12
gene175	gene175	NGEG_RS0100760	NZ_AKCG01000001.1:135882-136854	Lac-1	Lac-10	OK	11.1758	21.9642	0.974783	2.34594	0.00175	0.00637371	yes	iron ABC transporter substrate-binding protein
gene1750	gene1750	NGEG_RS0108190	NZ_AKCG01000003.1:230096-230903	Lac-1	Lac-10	OK	38.2754	23.4208	-0.70863	-1.89619	0.0091	0.0260466	yes	hypothetical protein
gene1754	gene1754	NGEG_RS0108215	NZ_AKCG01000003.1:232826-237002	Lac-1	Lac-10	OK	613.089	1853.9	1.5964	5.23908	5e-05	0.000271162	yes	DNA-directed RNA polymerase subunit beta'
gene1755	gene1755	NGEG_RS0108220	NZ_AKCG01000003.1:237154-241333	Lac-1	Lac-10	OK	575.91	1708.29	1.56864	5.11066	5e-05	0.000271162	yes	DNA-directed RNA polymerase subunit beta
gene1756	gene1756	NGEG_RS0108225	NZ_AKCG01000003.1:241523-241895	Lac-1	Lac-10	OK	11838.2	32261.6	1.44637	4.72596	5e-05	0.000271162	yes	50S ribosomal protein L7/L12
gene1757	gene1757	NGEG_RS0108230	NZ_AKCG01000003.1:241952-242453	Lac-1	Lac-10	OK	9421.99	24351.3	1.36989	4.54947	5e-05	0.000271162	yes	50S ribosomal protein L10
gene1758	gene1758	NGEG_RS0108235	NZ_AKCG01000003.1:242680-243810	Lac-1	Lac-10	OK	8157.04	15510.1	0.927089	2.52718	0.0004	0.0017477	yes	50S ribosomal protein L1
gene1760	gene1760	NGEG_RS0108245	NZ_AKCG01000003.1:243910-244447	Lac-1	Lac-10	OK	982.882	1832.29	0.898557	3.14775	5e-05	0.000271162	yes	transcription termination/antitermination protein NusG
gene1761	gene1761	NGEG_RS0108250	NZ_AKCG01000003.1:244448-244727	Lac-1	Lac-10	OK	1059.03	2390.43	1.17452	3.88568	5e-05	0.000271162	yes	preprotein translocase subunit SecE
gene1769	gene1769	NGEG_RS0108290	NZ_AKCG01000003.1:247570-247909	Lac-1	Lac-10	OK	40.6068	101.828	1.32634	3.30995	5e-05	0.000271162	yes	hypothetical protein
gene1779	gene1779	NGEG_RS0108340	NZ_AKCG01000003.1:259146-260073	Lac-1	Lac-10	OK	245.236	419.174	0.773378	2.74175	0.0001	0.000514137	yes	methionyl-tRNA formyltransferase
gene178	gene178	NGEG_RS0100780	NZ_AKCG01000001.1:140290-142026	Lac-1	Lac-10	OK	461.009	254.21	-0.858772	-2.66922	0.00015	0.000736012	yes	amino-acid N-acetyltransferase
gene1781	gene1781	NGEG_RS0108350	NZ_AKCG01000003.1:260733-262071	Lac-1	Lac-10	OK	3467.22	2179.81	-0.669574	-2.18765	0.00265	0.0091785	yes	peptidoglycan-binding protein LysM
gene1785	gene1785	NGEG_RS0108375	NZ_AKCG01000003.1:264827-265670	Lac-1	Lac-10	OK	547.916	381.526	-0.522174	-1.88482	0.0077	0.0226422	yes	GNAT family N-acetyltransferase
gene1788	gene1788	NGEG_RS0108390	NZ_AKCG01000003.1:267327-267879	Lac-1	Lac-10	OK	112.549	60.9195	-0.885577	-2.49539	0.0006	0.00251066	yes	hypothetical protein
gene179	gene179	NGEG_RS0100785	NZ_AKCG01000001.1:140290-142026	Lac-1	Lac-10	OK	789.102	376.203	-1.0687	-1.74217	0.01405	0.0371611	yes	hypothetical protein
gene1793	gene1793	NGEG_RS0108430	NZ_AKCG01000003.1:272024-272222	Lac-1	Lac-10	OK	2678.64	1098.22	-1.28633	-3.8321	5e-05	0.000271162	yes	hypothetical protein
gene1794	gene1794	NGEG_RS0108435	NZ_AKCG01000003.1:272231-273248	Lac-1	Lac-10	OK	611.741	285.272	-1.10058	-3.8854	5e-05	0.000271162	yes	hypothetical protein
gene180	gene180	NGEG_RS0100790	NZ_AKCG01000001.1:142093-142735	Lac-1	Lac-10	OK	873.894	388.044	-1.17124	-4.12276	5e-05	0.000271162	yes	orotate phosphoribosyltransferase
gene1801	gene1801	NGEG_RS0108465	NZ_AKCG01000003.1:280721-281738	Lac-1	Lac-10	OK	478.235	212.459	-1.17054	-4.131	5e-05	0.000271162	yes	UDP-glucose 4-epimerase
gene1802	gene1802	NGEG_RS0108470	NZ_AKCG01000003.1:281738-282779	Lac-1	Lac-10	OK	291.503	135.285	-1.10751	-3.84524	5e-05	0.000271162	yes	dTDP-glucose 4%2C6-dehydratase
gene1803	gene1803	NGEG_RS0108475	NZ_AKCG01000003.1:282883-283750	Lac-1	Lac-10	OK	216.712	119.6	-0.857562	-2.80126	5e-05	0.000271162	yes	glucose-1-phosphate thymidylyltransferase
gene1804	gene1804	NGEG_RS0108485	NZ_AKCG01000003.1:283888-284446	Lac-1	Lac-10	OK	796.497	268.12	-1.57079	-5.29974	5e-05	0.000271162	yes	dTDP-4-dehydrorhamnose 3%2C5-epimerase
gene1805	gene1805	NGEG_RS0108490	NZ_AKCG01000003.1:284489-286508	Lac-1	Lac-10	OK	1694.68	472.44	-1.84281	-6.00342	5e-05	0.000271162	yes	oligopeptide transporter%2C OPT family
gene1806	gene1806	NGEG_RS0108495	NZ_AKCG01000003.1:286702-287824	Lac-1	Lac-10	OK	1425.22	919.972	-0.631519	-2.10391	0.00425	0.0138475	yes	molecular chaperone DnaJ
gene1811	gene1811	NGEG_RS0108520	NZ_AKCG01000004.1:859-2044	Lac-1	Lac-10	OK	163.754	310.785	0.924382	3.23681	5e-05	0.000271162	yes	flavoprotein
gene1812	gene1812	NGEG_RS0108525	NZ_AKCG01000004.1:2110-4267	Lac-1	Lac-10	OK	625.037	437.92	-0.513276	-1.70665	0.01585	0.0413035	yes	guanosine-3'%2C5'-bis(diphosphate) 3'-pyrophosphohydrolase
gene1813	gene1813	NGEG_RS0108530	NZ_AKCG01000004.1:4359-4566	Lac-1	Lac-10	OK	3347.35	2279.88	-0.554063	-1.75707	0.01405	0.0371611	yes	DNA-directed RNA polymerase subunit omega
gene1818	gene1818	NGEG_RS0108555	NZ_AKCG01000004.1:7127-8483	Lac-1	Lac-10	OK	95.0808	254.183	1.41864	4.80175	5e-05	0.000271162	yes	U32 family peptidase
gene1821	gene1821	NGEG_RS14910	NZ_AKCG01000004.1:10815-11670	Lac-1	Lac-10	OK	93.1252	59.8256	-0.638408	-1.88014	0.00845	0.0244408	yes	hemin receptor
gene1822	gene1822	NGEG_RS0108575	NZ_AKCG01000004.1:11866-12536	Lac-1	Lac-10	OK	73.2822	25.7911	-1.50659	-3.95095	5e-05	0.000271162	yes	IS1595 family transposase
gene1823	gene1823	NGEG_RS0108580	NZ_AKCG01000004.1:12560-13253	Lac-1	Lac-10	OK	746.973	214.668	-1.79895	-6.10209	5e-05	0.000271162	yes	heme oxygenase
gene1835	gene1835	NGEG_RS0108635	NZ_AKCG01000004.1:22967-23807	Lac-1	Lac-10	OK	1753.59	1174.51	-0.578246	-1.92496	0.0056	0.0171396	yes	cytochrome
gene1839	gene1839	NGEG_RS0108655	NZ_AKCG01000004.1:26679-27780	Lac-1	Lac-10	OK	305.984	177.693	-0.784068	-2.78926	0.0001	0.000514137	yes	chorismate synthase
gene1840	gene1840	NGEG_RS0108660	NZ_AKCG01000004.1:27870-28296	Lac-1	Lac-10	OK	1145.67	712.694	-0.68484	-2.38232	0.001	0.00393164	yes	osmoprotectant transport activator ProQ
gene1841	gene1841	NGEG_RS0108665	NZ_AKCG01000004.1:28369-30355	Lac-1	Lac-10	OK	86.0394	158.752	0.883707	3.10383	5e-05	0.000271162	yes	DNA topoisomerase IV subunit B
gene1846	gene1846	NGEG_RS0108690	NZ_AKCG01000004.1:34768-35539	Lac-1	Lac-10	OK	91.3605	141.938	0.635623	1.9771	0.00615	0.0185928	yes	deoxyribonuclease
gene1847	gene1847	NGEG_RS0108695	NZ_AKCG01000004.1:35541-36534	Lac-1	Lac-10	OK	116.25	192.881	0.730476	2.49443	0.00035	0.00156236	yes	L-asparaginase 1
gene1849	gene1849	NGEG_RS0108705	NZ_AKCG01000004.1:37473-38811	Lac-1	Lac-10	OK	426.106	289.43	-0.557998	-1.96913	0.00435	0.0140806	yes	phosphoglucosamine mutase
gene1850	gene1850	NGEG_RS0108710	NZ_AKCG01000004.1:38937-39792	Lac-1	Lac-10	OK	226.099	122.491	-0.884287	-2.96634	5e-05	0.000271162	yes	dihydropteroate synthase
gene1852	gene1852	NGEG_RS0108720	NZ_AKCG01000004.1:40915-43018	Lac-1	Lac-10	OK	214.683	141.852	-0.597824	-2.18043	0.0031	0.0104731	yes	AsmA family protein
gene1856	gene1856	NGEG_RS14925	NZ_AKCG01000004.1:45731-46545	Lac-1	Lac-10	OK	353.725	176.333	-1.00432	-3.54086	5e-05	0.000271162	yes	3-oxoacyl-ACP synthase
gene1862	gene1862	NGEG_RS0108780	NZ_AKCG01000004.1:49477-50242	Lac-1	Lac-10	OK	85.0577	144.059	0.760142	2.34391	0.00095	0.00376498	yes	beta 1%2C4 glucosyltransferase
gene1871	gene1871	NGEG_RS0108820	NZ_AKCG01000004.1:57993-58221	Lac-1	Lac-10	OK	1114.06	219.85	-2.34123	-5.98005	5e-05	0.000271162	yes	lactate permease
gene1872	gene1872	NGEG_RS13225	NZ_AKCG01000004.1:58248-58398	Lac-1	Lac-10	OK	3788.18	895.263	-2.08112	-5.20345	5e-05	0.000271162	yes	hypothetical protein
gene1876	gene1876	NGEG_RS0108850	NZ_AKCG01000004.1:64758-65391	Lac-1	Lac-10	OK	79.8452	177.893	1.15573	3.44723	5e-05	0.000271162	yes	TetR family transcriptional regulator
gene1877	gene1877	NGEG_RS0108855	NZ_AKCG01000004.1:65483-65741	Lac-1	Lac-10	OK	51.8028	185.277	1.83858	3.5786	5e-05	0.000271162	yes	hypothetical protein
gene1878	gene1878	NGEG_RS0108860	NZ_AKCG01000004.1:66027-67596	Lac-1	Lac-10	OK	431.461	1454.72	1.75344	5.72985	5e-05	0.000271162	yes	aminobenzoyl-glutamate transporter
gene1879	gene1879	NGEG_RS0108865	NZ_AKCG01000004.1:67665-70875	Lac-1	Lac-10	OK	112.348	221.933	0.982144	3.45329	5e-05	0.000271162	yes	exodeoxyribonuclease V subunit gamma
gene188	gene188	NGEG_RS0100835	NZ_AKCG01000001.1:150196-151525	Lac-1	Lac-10	OK	55.6842	221.215	1.99011	6.5864	5e-05	0.000271162	yes	tRNA (N6-isopentenyl adenosine(37)-C2)-methylthiotransferase MiaB
gene1886	gene1886	NGEG_RS0108895	NZ_AKCG01000004.1:76644-78393	Lac-1	Lac-10	OK	327.869	219.274	-0.580381	-2.04609	0.0047	0.0149397	yes	peptidase
gene1887	gene1887	NGEG_RS0108900	NZ_AKCG01000004.1:78418-78886	Lac-1	Lac-10	OK	1369.28	510.476	-1.4235	-4.90748	5e-05	0.000271162	yes	pyridine nucleotide-disulfide oxidoreductase
gene1888	gene1888	NGEG_RS0108905	NZ_AKCG01000004.1:79386-79821	Lac-1	Lac-10	OK	853.995	348.412	-1.29343	-4.34272	5e-05	0.000271162	yes	biopolymer transporter ExbD
gene1889	gene1889	NGEG_RS0108910	NZ_AKCG01000004.1:79823-80534	Lac-1	Lac-10	OK	1042.35	407.641	-1.35446	-4.74748	5e-05	0.000271162	yes	biopolymer transporter ExbB
gene1890	gene1890	NGEG_RS0108915	NZ_AKCG01000004.1:80551-81403	Lac-1	Lac-10	OK	652.167	259.863	-1.32749	-4.71966	5e-05	0.000271162	yes	protein TonB
gene1891	gene1891	NGEG_RS0108920	NZ_AKCG01000004.1:81658-82297	Lac-1	Lac-10	OK	528.143	258.973	-1.02813	-3.58165	5e-05	0.000271162	yes	peptidase
gene1892	gene1892	NGEG_RS0108925	NZ_AKCG01000004.1:82368-83076	Lac-1	Lac-10	OK	249.724	80.4619	-1.63396	-5.03534	5e-05	0.000271162	yes	glutaredoxin 2
gene1894	gene1894	NGEG_RS0108930	NZ_AKCG01000004.1:83152-85366	Lac-1	Lac-10	OK	562.171	178.45	-1.65549	-5.63969	5e-05	0.000271162	yes	GTP pyrophosphokinase
gene1899	gene1899	NGEG_RS0108950	NZ_AKCG01000004.1:87089-87320	Lac-1	Lac-10	OK	260.552	598.604	1.20003	3.09967	0.0001	0.000514137	yes	hypothetical protein
gene1900	gene1900	NGEG_RS0108955	NZ_AKCG01000004.1:87486-88078	Lac-1	Lac-10	OK	246.787	568.594	1.20413	2.44696	0.0013	0.00497663	yes	hypothetical protein
gene1911	gene1911	NGEG_RS0109015	NZ_AKCG01000004.1:92294-92961	Lac-1	Lac-10	OK	1821.21	1006.81	-0.85511	-2.32774	0.0007	0.00286606	yes	hypothetical protein
gene1912	gene1912	NGEG_RS0109020	NZ_AKCG01000004.1:93257-95613	Lac-1	Lac-10	OK	2930.07	1254.27	-1.22409	-3.06392	5e-05	0.000271162	yes	hypothetical protein
gene1913	gene1913	NGEG_RS0109025	NZ_AKCG01000004.1:93257-95613	Lac-1	Lac-10	OK	427.728	170.506	-1.32687	-2.79312	0.0001	0.000514137	yes	adhesin MafB
gene1914	gene1914	NGEG_RS0109030	NZ_AKCG01000004.1:95616-96558	Lac-1	Lac-10	OK	333.392	137.618	-1.27655	-4.36372	5e-05	0.000271162	yes	hypothetical protein
gene1915	gene1915	NGEG_RS0109035	NZ_AKCG01000004.1:96697-97367	Lac-1	Lac-10	OK	15.4938	7.04244	-1.13754	-2.20532	0.00335	0.0111953	yes	IS1595 family transposase
gene1917	gene1917	NGEG_RS0109045	NZ_AKCG01000004.1:97417-99789	Lac-1	Lac-10	OK	41.7443	77.8222	0.898603	2.76923	0.0001	0.000514137	yes	electron transfer flavoprotein
gene1918	gene1918	NGEG_RS0109050	NZ_AKCG01000004.1:99922-102167	Lac-1	Lac-10	OK	921.627	525.197	-0.811324	-2.66848	0.0001	0.000514137	yes	lipoprotein
gene192	gene192	NGEG_RS13905	NZ_AKCG01000001.1:154502-154799	Lac-1	Lac-10	OK	117.631	224.956	0.93538	2.33195	0.0019	0.0068795	yes	hypothetical protein
gene1927	gene1927	NGEG_RS0109105	NZ_AKCG01000004.1:109770-110157	Lac-1	Lac-10	OK	7076.53	2355.52	-1.58699	-5.41964	5e-05	0.000271162	yes	glycine cleavage system protein H
gene193	gene193	NGEG_RS0100865	NZ_AKCG01000001.1:154881-155445	Lac-1	Lac-10	OK	110.235	333.357	1.59648	5.00171	5e-05	0.000271162	yes	oligoribonuclease
gene1930	gene1930	NGEG_RS0109120	NZ_AKCG01000004.1:110208-112184	Lac-1	Lac-10	OK	1444.15	686.589	-1.0727	-2.93458	5e-05	0.000271162	yes	glycine cleavage system protein T
gene1937	gene1937	NGEG_RS0109155	NZ_AKCG01000004.1:115849-116519	Lac-1	Lac-10	OK	217.236	58.3769	-1.8958	-5.66749	5e-05	0.000271162	yes	IS1595 family transposase
gene1938	gene1938	NGEG_RS0109160	NZ_AKCG01000004.1:116740-118084	Lac-1	Lac-10	OK	370.967	615.166	0.729685	2.52824	0.0002	0.000952987	yes	NADH:ubiquinone reductase (Na(+)-transporting) subunit A
gene1939	gene1939	NGEG_RS0109165	NZ_AKCG01000004.1:118086-120714	Lac-1	Lac-10	OK	210.066	477.185	1.18371	2.68393	0.0001	0.000514137	yes	NADH:ubiquinone reductase (Na(+)-transporting) subunit B
gene194	gene194	NGEG_RS0100870	NZ_AKCG01000001.1:155462-156350	Lac-1	Lac-10	OK	119.485	358.797	1.58633	5.42144	5e-05	0.000271162	yes	50S ribosomal protein L11 methyltransferase
gene1940	gene1940	NGEG_RS0109170	NZ_AKCG01000004.1:118086-120714	Lac-1	Lac-10	OK	236.662	546.755	1.20806	2.22773	0.00175	0.00637371	yes	NADH:ubiquinone reductase (Na(+)-transporting) subunit C
gene1941	gene1941	NGEG_RS0109175	NZ_AKCG01000004.1:118086-120714	Lac-1	Lac-10	OK	287.885	694.119	1.26969	2.14268	0.003	0.010205	yes	NADH:ubiquinone reductase (Na(+)-transporting) subunit D
gene1942	gene1942	NGEG_RS0109180	NZ_AKCG01000004.1:120717-121311	Lac-1	Lac-10	OK	212.071	469.008	1.14507	3.81998	5e-05	0.000271162	yes	NADH:ubiquinone reductase (Na(+)-transporting) subunit E
gene1943	gene1943	NGEG_RS0109185	NZ_AKCG01000004.1:121324-122542	Lac-1	Lac-10	OK	225.882	486.244	1.10611	3.87326	5e-05	0.000271162	yes	NADH:ubiquinone reductase (Na(+)-transporting) subunit F
gene1946	gene1946	NGEG_RS0109205	NZ_AKCG01000004.1:124478-125057	Lac-1	Lac-10	OK	4175.31	1657.15	-1.33318	-4.43585	5e-05	0.000271162	yes	nucleotide exchange factor GrpE
gene195	gene195	NGEG_RS0100875	NZ_AKCG01000001.1:156453-157815	Lac-1	Lac-10	OK	647.343	925.85	0.516247	1.73095	0.0137	0.0365481	yes	acetyl-CoA carboxylase biotin carboxylase subunit
gene1951	gene1951	NGEG_RS0109230	NZ_AKCG01000004.1:128424-128763	Lac-1	Lac-10	OK	1908.35	1089.03	-0.809285	-2.82793	5e-05	0.000271162	yes	iron-sulfur cluster insertion protein ErpA
gene1953	gene1953	NGEG_RS0109240	NZ_AKCG01000004.1:129768-130041	Lac-1	Lac-10	OK	194.603	361.541	0.893629	2.34436	0.00135	0.00508925	yes	hypothetical protein
gene1954	gene1954	NGEG_RS0109245	NZ_AKCG01000004.1:130248-132177	Lac-1	Lac-10	OK	5823.76	3794.9	-0.617889	-2.07895	0.0031	0.0104731	yes	molecular chaperone DnaK
gene1959	gene1959	NGEG_RS0109270	NZ_AKCG01000004.1:136705-137401	Lac-1	Lac-10	OK	1450.77	731.143	-0.988591	-3.43695	5e-05	0.000271162	yes	ABC transporter ATP-binding protein
gene196	gene196	NGEG_RS0100880	NZ_AKCG01000001.1:157928-158629	Lac-1	Lac-10	OK	964.465	1336.51	0.470671	1.66548	0.017	0.0437017	yes	acetyl-CoA carboxylase biotin carboxyl carrier protein subunit
gene1960	gene1960	NGEG_RS0109275	NZ_AKCG01000004.1:137580-138207	Lac-1	Lac-10	OK	597.623	322.264	-0.890993	-3.03471	5e-05	0.000271162	yes	cadmium transporter
gene1964	gene1964	NGEG_RS0109295	NZ_AKCG01000004.1:142858-144793	Lac-1	Lac-10	OK	106.406	184.437	0.793555	2.80744	0.0001	0.000514137	yes	macrolide ABC transporter permease/ATP-binding protein MacB
gene1965	gene1965	NGEG_RS0109300	NZ_AKCG01000004.1:144858-146037	Lac-1	Lac-10	OK	151.098	257.563	0.769436	2.70911	0.0001	0.000514137	yes	MacA family efflux pump subunit
gene1966	gene1966	NGEG_RS0109305	NZ_AKCG01000004.1:146262-146652	Lac-1	Lac-10	OK	584.236	348.953	-0.743519	-2.36838	0.00055	0.00232504	yes	type IV pilus modification protein PilV
gene1968	gene1968	NGEG_RS0109310	NZ_AKCG01000004.1:146931-147972	Lac-1	Lac-10	OK	2919.6	793.124	-1.88015	-6.19074	5e-05	0.000271162	yes	zinc-dependent alcohol dehydrogenase
gene1971	gene1971	NGEG_RS14995	NZ_AKCG01000004.1:152099-153275	Lac-1	Lac-10	OK	502.356	308.908	-0.701533	-2.48009	0.0004	0.0017477	yes	hypothetical protein
gene1973	gene1973	NGEG_RS0109335	NZ_AKCG01000004.1:153397-154206	Lac-1	Lac-10	OK	122.816	76.5165	-0.682653	-2.06083	0.00515	0.0159799	yes	UDP-2%2C3-diacylglucosamine hydrolase
gene1974	gene1974	NGEG_RS0109340	NZ_AKCG01000004.1:154474-156061	Lac-1	Lac-10	OK	5923.33	1067.79	-2.47179	-8.13382	5e-05	0.000271162	yes	L-lactate permease
gene1975	gene1975	NGEG_RS0109350	NZ_AKCG01000004.1:156226-156430	Lac-1	Lac-10	OK	890.355	325.87	-1.45009	-3.8659	5e-05	0.000271162	yes	zinc-finger domain-containing protein
gene1976	gene1976	NGEG_RS0109355	NZ_AKCG01000004.1:156545-157043	Lac-1	Lac-10	OK	109.962	176.326	0.681238	1.99796	0.00495	0.0155941	yes	hypothetical protein
gene1977	gene1977	NGEG_RS0109360	NZ_AKCG01000004.1:157124-158315	Lac-1	Lac-10	OK	1044.47	625.533	-0.739607	-2.51332	0.0004	0.0017477	yes	aromatic amino acid aminotransferase
gene1980	gene1980	NGEG_RS0109375	NZ_AKCG01000004.1:159370-161033	Lac-1	Lac-10	OK	223.842	444.086	0.988362	3.45898	5e-05	0.000271162	yes	lysine--tRNA ligase
gene1982	gene1982	NGEG_RS0109380	NZ_AKCG01000004.1:161036-162290	Lac-1	Lac-10	OK	38.9918	69.6594	0.837146	2.55503	0.0002	0.000952987	yes	membrane protein
gene1984	gene1984	NGEG_RS0109390	NZ_AKCG01000004.1:162748-164545	Lac-1	Lac-10	OK	1400.58	520.895	-1.42696	-4.66733	5e-05	0.000271162	yes	Xaa-Pro aminopeptidase
gene1993	gene1993	NGEG_RS0109415	NZ_AKCG01000004.1:168607-170188	Lac-1	Lac-10	OK	78.6644	161.917	1.04147	3.55542	5e-05	0.000271162	yes	bifunctional phosphoribosylaminoimidazolecarboxamide formyltransferase/inosine monophosphate cyclohydrolase
gene1994	gene1994	NGEG_RS0109420	NZ_AKCG01000004.1:170348-171490	Lac-1	Lac-10	OK	30.4785	102.067	1.74365	5.2072	5e-05	0.000271162	yes	chloride channel protein
gene1995	gene1995	NGEG_RS0109425	NZ_AKCG01000004.1:171634-172468	Lac-1	Lac-10	OK	112.206	209.254	0.899103	2.93797	5e-05	0.000271162	yes	phosphoserine phosphatase SerB
gene1996	gene1996	NGEG_RS13285	NZ_AKCG01000004.1:172513-172642	Lac-1	Lac-10	OK	35.399	0	#NAME?	#NAME?	0.0155	0.0404768	yes	hypothetical protein
gene1997	gene1997	NGEG_RS0109435	NZ_AKCG01000004.1:172756-174295	Lac-1	Lac-10	OK	924.216	356.202	-1.37554	-4.63861	5e-05	0.000271162	yes	NAD(P) transhydrogenase subunit alpha
gene1998	gene1998	NGEG_RS0109440	NZ_AKCG01000004.1:174298-174682	Lac-1	Lac-10	OK	1065.78	414.672	-1.36187	-4.6804	5e-05	0.000271162	yes	membrane protein
gene1999	gene1999	NGEG_RS0109445	NZ_AKCG01000004.1:174761-176147	Lac-1	Lac-10	OK	599.673	264.514	-1.18083	-4.09893	5e-05	0.000271162	yes	NAD(P) transhydrogenase subunit beta
gene200	gene200	NGEG_RS0100900	NZ_AKCG01000001.1:163212-163746	Lac-1	Lac-10	OK	353.796	564.174	0.673221	2.34732	0.0025	0.0087695	yes	hypothetical protein
gene2000	gene2000	NGEG_RS0109450	NZ_AKCG01000004.1:176354-176933	Lac-1	Lac-10	OK	3117.1	1886.03	-0.724851	-2.37276	0.00065	0.00269255	yes	NADPH quinone reductase MdaB
gene2007	gene2007	NGEG_RS13300	NZ_AKCG01000004.1:180318-180564	Lac-1	Lac-10	OK	186.97	341.013	0.867015	2.14799	0.00345	0.0114368	yes	hypothetical protein
gene2014	gene2014	NGEG_RS0109510	NZ_AKCG01000004.1:185869-186946	Lac-1	Lac-10	OK	419.532	274.374	-0.612638	-2.20984	0.00255	0.0088819	yes	L%2CD-transpeptidase
gene2018	gene2018	NGEG_RS0109530	NZ_AKCG01000004.1:191898-192183	Lac-1	Lac-10	OK	693.109	408.222	-0.763728	-2.30867	0.00135	0.00508925	yes	hypothetical protein
gene2019	gene2019	NGEG_RS0109535	NZ_AKCG01000004.1:192332-194141	Lac-1	Lac-10	OK	456.215	1170.39	1.3592	4.49336	5e-05	0.000271162	yes	aspartate--tRNA ligase
gene2020	gene2020	NGEG_RS0109540	NZ_AKCG01000004.1:194198-194936	Lac-1	Lac-10	OK	400.495	606.953	0.599799	2.14907	0.0027	0.00931255	yes	membrane protein
gene2022	gene2022	NGEG_RS0109555	NZ_AKCG01000004.1:196349-196613	Lac-1	Lac-10	OK	1336.73	2136.4	0.676481	2.22139	0.00255	0.0088819	yes	30S ribosomal protein S20
gene2029	gene2029	NGEG_RS15055	NZ_AKCG01000004.1:199637-199915	Lac-1	Lac-10	OK	548.271	292.907	-0.904448	-2.44304	0.003	0.010205	yes	hypothetical protein
gene2030	gene2030	NGEG_RS0109570	NZ_AKCG01000004.1:200160-202908	Lac-1	Lac-10	OK	193.664	62.2226	-1.63805	-5.69554	5e-05	0.000271162	yes	transferrin-binding protein 1
gene2031	gene2031	NGEG_RS0109575	NZ_AKCG01000004.1:202994-205121	Lac-1	Lac-10	OK	189.936	59.5072	-1.67437	-5.65049	5e-05	0.000271162	yes	transferrin-binding protein 2
gene2039	gene2039	NGEG_RS0109595	NZ_AKCG01000004.1:209085-210066	Lac-1	Lac-10	OK	225.287	137.864	-0.708524	-2.34555	0.00095	0.00376498	yes	glutamate racemase
gene2042	gene2042	amiC	NZ_AKCG01000004.1:210086-211795	Lac-1	Lac-10	OK	302.98	183.253	-0.725384	-2.21507	0.0022	0.0078282	yes	N-acetylmuramoyl-L-alanine amidase
gene2043	gene2043	NGEG_RS0109610	NZ_AKCG01000004.1:211822-212695	Lac-1	Lac-10	OK	334.098	165.128	-1.01668	-3.50911	5e-05	0.000271162	yes	hypothetical protein
gene2051	gene2051	NGEG_RS0109650	NZ_AKCG01000004.1:218388-219426	Lac-1	Lac-10	OK	65.6414	162.163	1.30477	4.22044	5e-05	0.000271162	yes	MFS transporter
gene2054	gene2054	NGEG_RS0109665	NZ_AKCG01000004.1:220710-221133	Lac-1	Lac-10	OK	129.506	56.4763	-1.19731	-3.07465	5e-05	0.000271162	yes	fimbrial protein
gene2058	gene2058	NGEG_RS0109680	NZ_AKCG01000005.1:789-1206	Lac-1	Lac-10	OK	643.898	1344.99	1.06269	3.69548	5e-05	0.000271162	yes	RNA polymerase-binding protein DksA
gene2059	gene2059	NGEG_RS0109685	NZ_AKCG01000005.1:1353-2145	Lac-1	Lac-10	OK	276.546	181.157	-0.610276	-2.10655	0.00415	0.0135574	yes	pyrroline-5-carboxylate reductase
gene2060	gene2060	NGEG_RS0109690	NZ_AKCG01000005.1:2193-3287	Lac-1	Lac-10	OK	288.658	145.609	-0.987258	-2.07371	0.0046	0.0147355	yes	hypothetical protein
gene2061	gene2061	NGEG_RS0109695	NZ_AKCG01000005.1:2193-3287	Lac-1	Lac-10	OK	178.613	93.1572	-0.939098	-2.36763	0.0008	0.00321691	yes	YggS family pyridoxal phosphate enzyme
gene2069	gene2069	NGEG_RS0109730	NZ_AKCG01000005.1:9439-12514	Lac-1	Lac-10	OK	677.273	369.199	-0.875338	-2.84421	5e-05	0.000271162	yes	pilus-associated protein
gene2075	gene2075	NGEG_RS0109765	NZ_AKCG01000005.1:17123-18098	Lac-1	Lac-10	OK	69.9435	153.656	1.13544	3.58331	5e-05	0.000271162	yes	membrane protein
gene2079	gene2079	NGEG_RS0109780	NZ_AKCG01000005.1:19798-20992	Lac-1	Lac-10	OK	1247.51	862.503	-0.532449	-1.75668	0.01265	0.0340778	yes	phosphoglycerate kinase
gene2080	gene2080	NGEG_RS0109785	NZ_AKCG01000005.1:21043-21292	Lac-1	Lac-10	OK	940.501	616.554	-0.609202	-1.80142	0.01215	0.0328741	yes	BolA family transcriptional regulator
gene2086	gene2086	NGEG_RS0109810	NZ_AKCG01000005.1:23748-24755	Lac-1	Lac-10	OK	607.286	341.545	-0.8303	-2.55452	0.00055	0.00232504	yes	multidrug MFS transporter
gene2087	gene2087	NGEG_RS0109815	NZ_AKCG01000005.1:24870-26265	Lac-1	Lac-10	OK	735.542	524.799	-0.487044	-1.6474	0.0195	0.0490575	yes	glutamate--tRNA ligase
gene2101	gene2101	NGEG_RS0109880	NZ_AKCG01000005.1:37534-38806	Lac-1	Lac-10	OK	353.256	514.571	0.542658	1.89918	0.00585	0.0177728	yes	phosphoribosylamine--glycine ligase
gene2104	gene2104	NGEG_RS0109895	NZ_AKCG01000005.1:40123-40733	Lac-1	Lac-10	OK	160.895	82.2359	-0.968278	-2.22383	0.0019	0.0068795	yes	hypothetical protein
gene2110	gene2110	NGEG_RS0109925	NZ_AKCG01000005.1:43285-43594	Lac-1	Lac-10	OK	11909.5	6673.92	-0.835503	-2.77668	0.0003	0.0013663	yes	hypothetical protein
gene2111	gene2111	NGEG_RS0109930	NZ_AKCG01000005.1:43667-44117	Lac-1	Lac-10	OK	795.968	543.742	-0.549788	-1.90816	0.00805	0.0234484	yes	membrane protein
gene2115	gene2115	NGEG_RS13350	NZ_AKCG01000005.1:47051-47312	Lac-1	Lac-10	OK	34.2724	76.9609	1.16708	2.18535	0.005	0.0156916	yes	hypothetical protein
gene2116	gene2116	NGEG_RS0109955	NZ_AKCG01000005.1:47323-48781	Lac-1	Lac-10	OK	258.346	145.048	-0.832775	-3.03828	5e-05	0.000271162	yes	MFS transporter
gene212	gene212	NGEG_RS0100930	NZ_AKCG01000001.1:168686-171902	Lac-1	Lac-10	OK	2418.16	1461.37	-0.726585	-2.42028	0.00075	0.0030356	yes	pilus assembly protein PilY1
gene2121	gene2121	NGEG_RS0109975	NZ_AKCG01000005.1:56004-57234	Lac-1	Lac-10	OK	511.105	356.404	-0.520106	-1.82194	0.0097	0.0274778	yes	serine/threonine transporter SstT
gene2122	gene2122	NGEG_RS0109980	NZ_AKCG01000005.1:57384-58868	Lac-1	Lac-10	OK	133.99	69.9691	-0.937337	-3.00747	5e-05	0.000271162	yes	transferrin-binding protein-like solute binding protein
gene2124	gene2124	NGEG_RS15135	NZ_AKCG01000005.1:58897-59592	Lac-1	Lac-10	OK	62.6612	192.553	1.61961	1.88524	0.0195	0.0490575	yes	hypothetical protein
gene2128	gene2128	NGEG_RS0110005	NZ_AKCG01000005.1:61262-62063	Lac-1	Lac-10	OK	276.94	187.56	-0.562225	-1.93385	0.00685	0.0204097	yes	damage-inducible protein CinA
gene2129	gene2129	NGEG_RS0110010	NZ_AKCG01000005.1:62102-63089	Lac-1	Lac-10	OK	461.55	248.346	-0.894136	-3.25284	5e-05	0.000271162	yes	protease
gene2130	gene2130	NGEG_RS15140	NZ_AKCG01000005.1:63122-63678	Lac-1	Lac-10	OK	482.936	279.437	-0.789308	-2.65	0.0004	0.0017477	yes	IS481 family transposase
gene2131	gene2131	NGEG_RS15145	NZ_AKCG01000005.1:63749-64192	Lac-1	Lac-10	OK	640.129	319.679	-1.00174	-2.30769	0.00165	0.0060721	yes	IS1595 family transposase
gene2143	gene2143	NGEG_RS0110060	NZ_AKCG01000005.1:69395-69605	Lac-1	Lac-10	OK	748.151	451.58	-0.728348	-1.81847	0.0112	0.0307751	yes	hypothetical protein
gene2148	gene2148	NGEG_RS15170	NZ_AKCG01000005.1:71661-73060	Lac-1	Lac-10	OK	376.658	244.193	-0.625236	-1.84304	0.00785	0.0230012	yes	adhesin
gene215	gene215	NGEG_RS13955	NZ_AKCG01000001.1:173085-173346	Lac-1	Lac-10	OK	1993.55	1039.47	-0.939488	-3.17498	5e-05	0.000271162	yes	hypothetical protein
gene2153	gene2153	NGEG_RS15175	NZ_AKCG01000005.1:76780-76921	Lac-1	Lac-10	OK	370.303	790.483	1.09403	2.02717	0.0101	0.0282869	yes	permease
gene2154	gene2154	NGEG_RS0110100	NZ_AKCG01000005.1:76926-77885	Lac-1	Lac-10	OK	1410.73	5675.3	2.00826	6.30329	5e-05	0.000271162	yes	elongation factor Ts
gene2155	gene2155	NGEG_RS15180	NZ_AKCG01000005.1:76926-77885	Lac-1	Lac-10	OK	5312.13	18388.3	1.79143	1.77129	0.0166	0.0428069	yes	hypothetical protein
gene2156	gene2156	NGEG_RS0110105	NZ_AKCG01000005.1:77909-78638	Lac-1	Lac-10	OK	2112.42	7658.91	1.85824	6.06469	5e-05	0.000271162	yes	30S ribosomal protein S2
gene216	gene216	NGEG_RS0100955	NZ_AKCG01000001.1:173952-175032	Lac-1	Lac-10	OK	1037.58	475.939	-1.12437	-3.87428	5e-05	0.000271162	yes	ATP-binding protein
gene2160	gene2160	NGEG_RS0110125	NZ_AKCG01000005.1:80737-82204	Lac-1	Lac-10	OK	1858.85	1168.73	-0.669464	-2.1459	0.00265	0.0091785	yes	malate:quinone oxidoreductase
gene2161	gene2161	NGEG_RS0110130	NZ_AKCG01000005.1:82390-82948	Lac-1	Lac-10	OK	1797.7	721.91	-1.31626	-4.61039	5e-05	0.000271162	yes	hypothetical protein
gene2162	gene2162	NGEG_RS0110135	NZ_AKCG01000005.1:82999-83299	Lac-1	Lac-10	OK	3340.63	1779.37	-0.908753	-3.18337	5e-05	0.000271162	yes	transcriptional regulator
gene2163	gene2163	NGEG_RS0110145	NZ_AKCG01000005.1:83397-84177	Lac-1	Lac-10	OK	1333.43	747.771	-0.834472	-2.90567	5e-05	0.000271162	yes	type I methionyl aminopeptidase
gene2164	gene2164	NGEG_RS0110150	NZ_AKCG01000005.1:84216-84867	Lac-1	Lac-10	OK	505.337	236.615	-1.0947	-3.83507	5e-05	0.000271162	yes	hypothetical protein
gene2165	gene2165	NGEG_RS0110155	NZ_AKCG01000005.1:84874-85483	Lac-1	Lac-10	OK	1858.31	906.237	-1.03603	-3.58222	5e-05	0.000271162	yes	hemolysin
gene2168	gene2168	NGEG_RS0110170	NZ_AKCG01000005.1:86538-87414	Lac-1	Lac-10	OK	162.312	248.084	0.612058	2.08903	0.0037	0.0122001	yes	rRNA (cytidine-2'-O-)-methyltransferase
gene2169	gene2169	NGEG_RS0110175	NZ_AKCG01000005.1:87448-89412	Lac-1	Lac-10	OK	142.388	374.652	1.39572	1.83645	0.0185	0.0469718	yes	cytochrome b
gene2178	gene2178	NGEG_RS0110220	NZ_AKCG01000005.1:94812-95928	Lac-1	Lac-10	OK	1409.83	905.788	-0.638272	-2.10862	0.00315	0.0106275	yes	aspartate-semialdehyde dehydrogenase
gene2179	gene2179	NGEG_RS0110225	NZ_AKCG01000005.1:96102-96684	Lac-1	Lac-10	OK	630.772	325.037	-0.956516	-3.33304	5e-05	0.000271162	yes	RDD family protein
gene218	gene218	NGEG_RS0100965	NZ_AKCG01000001.1:175404-175914	Lac-1	Lac-10	OK	18.3412	153.789	3.06779	7.64879	5e-05	0.000271162	yes	protein disulfide oxidoreductase
gene2180	gene2180	NGEG_RS0110230	NZ_AKCG01000005.1:96745-97600	Lac-1	Lac-10	OK	737.987	449.944	-0.71385	-2.52636	0.00035	0.00156236	yes	bifunctional methylenetetrahydrofolate dehydrogenase/methenyltetrahydrofolate cyclohydrolase
gene2193	gene2193	NGEG_RS15195	NZ_AKCG01000005.1:103452-103675	Lac-1	Lac-10	OK	997.351	190.038	-2.39181	-3.52987	0.00015	0.000736012	yes	hypothetical protein
gene2195	gene2195	NGEG_RS0110295	NZ_AKCG01000005.1:103749-104367	Lac-1	Lac-10	OK	147.512	55.9866	-1.39768	-4.11226	5e-05	0.000271162	yes	thiamine phosphate synthase
gene2196	gene2196	NGEG_RS0110300	NZ_AKCG01000005.1:104388-106712	Lac-1	Lac-10	OK	84.181	42.9578	-0.970575	-1.96615	0.008	0.0233577	yes	FAD-dependent oxidoreductase
gene2199	gene2199	NGEG_RS0110320	NZ_AKCG01000005.1:108584-109902	Lac-1	Lac-10	OK	268.403	808.608	1.59104	3.63936	5e-05	0.000271162	yes	amino acid ABC transporter permease
gene220	gene220	NGEG_RS0100975	NZ_AKCG01000001.1:176809-177310	Lac-1	Lac-10	OK	231.206	453.077	0.970578	3.12712	5e-05	0.000271162	yes	4-hydroxyphenylacetate 3-monooxygenase%2C reductase component
gene2200	gene2200	NGEG_RS0110325	NZ_AKCG01000005.1:108584-109902	Lac-1	Lac-10	OK	254.514	866.429	1.76734	4.24359	5e-05	0.000271162	yes	amino acid ABC transporter permease
gene2201	gene2201	NGEG_RS0110330	NZ_AKCG01000005.1:109903-110635	Lac-1	Lac-10	OK	263.91	992.693	1.9113	6.24837	5e-05	0.000271162	yes	glutamine ABC transporter ATP-binding protein
gene2202	gene2202	NGEG_RS0110335	NZ_AKCG01000005.1:110747-111602	Lac-1	Lac-10	OK	986.11	3011.08	1.61046	5.0165	5e-05	0.000271162	yes	amino acid ABC transporter substrate-binding protein
gene2204	gene2204	NGEG_RS0110355	NZ_AKCG01000005.1:112924-114313	Lac-1	Lac-10	OK	1472.35	806.848	-0.867754	-2.82308	5e-05	0.000271162	yes	permease
gene2205	gene2205	NGEG_RS0110360	NZ_AKCG01000005.1:114313-114538	Lac-1	Lac-10	OK	6033.23	2824.44	-1.09497	-3.73884	5e-05	0.000271162	yes	protein SlyX
gene2206	gene2206	NGEG_RS13400	NZ_AKCG01000005.1:114645-115708	Lac-1	Lac-10	OK	8168.4	4040.29	-1.01559	-1.84493	0.01	0.0280385	yes	hypothetical protein
gene2208	gene2208	NGEG_RS0110365	NZ_AKCG01000005.1:114645-115708	Lac-1	Lac-10	OK	863.902	471.076	-0.874908	-2.43326	0.0006	0.00251066	yes	adenylyltransferase
gene2209	gene2209	NGEG_RS0110370	NZ_AKCG01000005.1:115873-118576	Lac-1	Lac-10	OK	1294.93	658.479	-0.975666	-3.1193	5e-05	0.000271162	yes	phosphoenolpyruvate carboxylase
gene221	gene221	NGEG_RS0100980	NZ_AKCG01000001.1:177325-178021	Lac-1	Lac-10	OK	203.479	330.015	0.697654	2.41878	0.0014	0.00525372	yes	mannose-1-phosphate guanylyltransferase
gene2211	gene2211	NGEG_RS0110380	NZ_AKCG01000005.1:119741-120071	Lac-1	Lac-10	OK	2136.34	1194.03	-0.839296	-2.94303	5e-05	0.000271162	yes	hypothetical protein
gene2212	gene2212	NGEG_RS0110385	NZ_AKCG01000005.1:120081-120387	Lac-1	Lac-10	OK	2139.31	1067.96	-1.00229	-3.41496	5e-05	0.000271162	yes	cell division protein ZapA
gene2214	gene2214	NGEG_RS0110390	NZ_AKCG01000005.1:120749-121181	Lac-1	Lac-10	OK	3537.33	7143.56	1.01398	3.33073	5e-05	0.000271162	yes	50S ribosomal protein L13
gene2215	gene2215	NGEG_RS0110395	NZ_AKCG01000005.1:121193-121771	Lac-1	Lac-10	OK	6345.51	16140.1	1.34684	4.36052	5e-05	0.000271162	yes	30S ribosomal protein S9
gene222	gene222	NGEG_RS12335	NZ_AKCG01000001.1:178054-178485	Lac-1	Lac-10	OK	248.694	362.486	0.543552	1.75828	0.01625	0.0421211	yes	hypothetical protein
gene2223	gene2223	NGEG_RS0110430	NZ_AKCG01000005.1:127667-129458	Lac-1	Lac-10	OK	80.6112	121.433	0.591108	2.01312	0.00435	0.0140806	yes	DNA recombination protein RmuC
gene2224	gene2224	NGEG_RS0110435	NZ_AKCG01000005.1:129524-130157	Lac-1	Lac-10	OK	115.082	205.847	0.838913	2.69807	0.0002	0.000952987	yes	MBL fold metallo-hydrolase
gene2225	gene2225	NGEG_RS0110440	NZ_AKCG01000005.1:130249-131074	Lac-1	Lac-10	OK	16.1699	40.0732	1.30933	3.31001	5e-05	0.000271162	yes	ATP-dependent DNA ligase
gene2226	gene2226	NGEG_RS0110445	NZ_AKCG01000005.1:131142-131706	Lac-1	Lac-10	OK	509.417	353.008	-0.529146	-1.84403	0.0099	0.0277897	yes	hypoxanthine-guanine phosphoribosyltransferase
gene2227	gene2227	NGEG_RS0110450	NZ_AKCG01000005.1:131789-132227	Lac-1	Lac-10	OK	230.874	122.566	-0.913544	-2.68923	0.00025	0.00115345	yes	PTS mannose transporter subunit IIA
gene2230	gene2230	NGEG_RS0110465	NZ_AKCG01000005.1:134618-135560	Lac-1	Lac-10	OK	220.522	138.42	-0.671875	-2.27167	0.00155	0.00571259	yes	ABC transporter ATP-binding protein
gene2231	gene2231	NGEG_RS0110470	NZ_AKCG01000005.1:135568-136625	Lac-1	Lac-10	OK	337.113	234.065	-0.526322	-1.84457	0.0105	0.0292087	yes	hypothetical protein
gene2235	gene2235	NGEG_RS0110500	NZ_AKCG01000005.1:139431-140204	Lac-1	Lac-10	OK	716.99	2229.16	1.63648	5.50509	5e-05	0.000271162	yes	large pilS cassette
gene2236	gene2236	NGEG_RS0110505	NZ_AKCG01000005.1:140221-141347	Lac-1	Lac-10	OK	94.4594	339.263	1.84464	5.49796	5e-05	0.000271162	yes	large pilS cassette
gene2239	gene2239	NGEG_RS0110510	NZ_AKCG01000005.1:141522-142413	Lac-1	Lac-10	OK	7604.3	22711.2	1.57851	4.92063	5e-05	0.000271162	yes	hypothetical protein
gene2242	gene2242	NGEG_RS13410	NZ_AKCG01000005.1:142768-143849	Lac-1	Lac-10	OK	901.222	2156.93	1.25903	4.21957	5e-05	0.000271162	yes	hypothetical protein
gene2246	gene2246	NGEG_RS0110545	NZ_AKCG01000005.1:146411-148250	Lac-1	Lac-10	OK	882.125	374.985	-1.23415	-4.09105	5e-05	0.000271162	yes	glutamine--fructose-6-phosphate aminotransferase
gene2249	gene2249	NGEG_RS0110565	NZ_AKCG01000005.1:149329-150655	Lac-1	Lac-10	OK	332.404	237.965	-0.482187	-1.77584	0.0161	0.0418228	yes	murein transglycosylase
gene2254	gene2254	NGEG_RS0110590	NZ_AKCG01000005.1:154506-154836	Lac-1	Lac-10	OK	782.996	406.069	-0.94728	-3.0534	0.00015	0.000736012	yes	hypothetical protein
gene2255	gene2255	NGEG_RS0110595	NZ_AKCG01000005.1:154910-156281	Lac-1	Lac-10	OK	560.066	303.049	-0.886046	-3.0946	5e-05	0.000271162	yes	bifunctional N-acetylglucosamine-1-phosphate uridyltransferase/glucosamine-1-phosphate acetyltransferase
gene2256	gene2256	NGEG_RS0110600	NZ_AKCG01000005.1:156335-156566	Lac-1	Lac-10	OK	1946.66	1056.68	-0.881471	-2.72525	5e-05	0.000271162	yes	hypothetical protein
gene2258	gene2258	NGEG_RS0110610	NZ_AKCG01000005.1:157374-158376	Lac-1	Lac-10	OK	1031.23	560.235	-0.880268	-3.01612	5e-05	0.000271162	yes	thiamine ABC transporter substrate-binding protein
gene2259	gene2259	NGEG_RS0110615	NZ_AKCG01000005.1:158469-159318	Lac-1	Lac-10	OK	884.476	579.033	-0.611178	-2.13458	0.0027	0.00931255	yes	transporter
gene226	gene226	NGEG_RS0101005	NZ_AKCG01000001.1:181578-183689	Lac-1	Lac-10	OK	49.005	133.74	1.44842	4.26512	5e-05	0.000271162	yes	acyltransferase
gene2261	gene2261	NGEG_RS0110625	NZ_AKCG01000005.1:159909-161478	Lac-1	Lac-10	OK	85.9708	58.8372	-0.547119	-1.79831	0.0133	0.0355962	yes	methionine sulfoxide reductase
gene2264	gene2264	NGEG_RS0110640	NZ_AKCG01000005.1:163230-163743	Lac-1	Lac-10	OK	2968.33	6920.74	1.22127	3.9707	5e-05	0.000271162	yes	prepilin-type cleavage/methylation domain-containing protein
gene2269	gene2269	NGEG_RS0110655	NZ_AKCG01000005.1:164557-165994	Lac-1	Lac-10	OK	455.515	206.383	-1.14217	-2.24253	0.00345	0.0114368	yes	UDP-3-O-[3-hydroxymyristoyl] N-acetylglucosamine deacetylase
gene227	gene227	NGEG_RS0101010	NZ_AKCG01000001.1:183750-185046	Lac-1	Lac-10	OK	225.28	610.11	1.43735	5.01773	5e-05	0.000271162	yes	tyrosine--tRNA ligase
gene2272	gene2272	NGEG_RS15265	NZ_AKCG01000005.1:166485-167238	Lac-1	Lac-10	OK	552.347	1027.77	0.895878	1.81019	0.01605	0.0417368	yes	hypothetical protein
gene2273	gene2273	NGEG_RS0110665	NZ_AKCG01000005.1:167420-167897	Lac-1	Lac-10	OK	43.9799	70.515	0.681085	1.71886	0.01825	0.0467208	yes	fimbrial protein
gene2274	gene2274	NGEG_RS15270	NZ_AKCG01000005.1:168063-168261	Lac-1	Lac-10	OK	1775.01	3220.22	0.859335	2.66163	0.0002	0.000952987	yes	hypothetical protein
gene228	gene228	NGEG_RS13960	NZ_AKCG01000001.1:185051-185234	Lac-1	Lac-10	OK	1188.32	2239.51	0.914258	2.61582	0.0004	0.0017477	yes	hypothetical protein
gene2281	gene2281	NGEG_RS0110710	NZ_AKCG01000006.1:1266-1452	Lac-1	Lac-10	OK	55.192	147.179	1.41504	1.92997	0.01105	0.0304306	yes	Cro/Cl family transcriptional regulator
gene2282	gene2282	NGEG_RS0110715	NZ_AKCG01000006.1:1588-2344	Lac-1	Lac-10	OK	241.882	154.395	-0.647676	-2.09671	0.003	0.010205	yes	XRE family transcriptional regulator
gene2284	gene2284	NGEG_RS13440	NZ_AKCG01000006.1:3606-3789	Lac-1	Lac-10	OK	6582.75	3292.55	-0.999485	-3.21615	5e-05	0.000271162	yes	addiction module toxin%2C HicA family
gene2288	gene2288	NGEG_RS0110745	NZ_AKCG01000006.1:5572-6355	Lac-1	Lac-10	OK	146.422	57.3271	-1.35284	-4.06043	5e-05	0.000271162	yes	hypothetical protein
gene2299	gene2299	NGEG_RS0110805	NZ_AKCG01000006.1:11975-12242	Lac-1	Lac-10	OK	785.701	293.413	-1.42105	-4.11537	5e-05	0.000271162	yes	hypothetical protein
gene2300	gene2300	NGEG_RS0110810	NZ_AKCG01000006.1:12291-13446	Lac-1	Lac-10	OK	419.958	185.207	-1.18111	-4.16697	5e-05	0.000271162	yes	integrase
gene2302	gene2302	NGEG_RS0110820	NZ_AKCG01000006.1:14651-15539	Lac-1	Lac-10	OK	239.281	153.56	-0.639906	-2.22611	0.0021	0.00749394	yes	tRNA glutamyl-Q(34) synthetase GluQRS
gene2304	gene2304	NGEG_RS0110830	NZ_AKCG01000006.1:15996-17052	Lac-1	Lac-10	OK	729.401	331.897	-1.13598	-3.9675	5e-05	0.000271162	yes	transaldolase
gene2309	gene2309	NGEG_RS0110855	NZ_AKCG01000006.1:19888-20623	Lac-1	Lac-10	OK	474.634	309.067	-0.618894	-2.21786	0.00175	0.00637371	yes	ABC transporter ATP-binding protein
gene2311	gene2311	NGEG_RS13455	NZ_AKCG01000006.1:20908-21151	Lac-1	Lac-10	OK	139.014	430.029	1.6292	3.95079	5e-05	0.000271162	yes	hypothetical protein
gene2314	gene2314	NGEG_RS15280	NZ_AKCG01000006.1:22707-22964	Lac-1	Lac-10	OK	15.2186	46.5796	1.61386	2.2145	0.0061	0.0184643	yes	hypothetical protein
gene2315	gene2315	NGEG_RS0110875	NZ_AKCG01000006.1:22986-24405	Lac-1	Lac-10	OK	746.854	1196.16	0.679514	2.21661	0.0021	0.00749394	yes	type I glutamate--ammonia ligase
gene2319	gene2319	NGEG_RS0110895	NZ_AKCG01000006.1:26611-27745	Lac-1	Lac-10	OK	132.207	93.3338	-0.502328	-1.65044	0.01975	0.0496359	yes	hypothetical protein
gene232	gene232	NGEG_RS0101025	NZ_AKCG01000001.1:186199-187330	Lac-1	Lac-10	OK	455.154	296.397	-0.618824	-2.19172	0.0023	0.00814885	yes	bifunctional riboflavin kinase/FMN adenylyltransferase
gene2321	gene2321	NGEG_RS0110905	NZ_AKCG01000006.1:28630-29032	Lac-1	Lac-10	OK	144.118	80.314	-0.843531	-2.17236	0.0032	0.0107815	yes	hypothetical protein
gene2327	gene2327	NGEG_RS0110930	NZ_AKCG01000006.1:31037-31775	Lac-1	Lac-10	OK	45.1543	26.2952	-0.780064	-2.0002	0.00495	0.0155941	yes	hypothetical protein
gene2328	gene2328	NGEG_RS0110935	NZ_AKCG01000006.1:31905-32283	Lac-1	Lac-10	OK	219.74	110.869	-0.986938	-2.69475	0.00015	0.000736012	yes	hypothetical protein
gene2329	gene2329	NGEG_RS0110940	NZ_AKCG01000006.1:32313-32712	Lac-1	Lac-10	OK	98.3046	45.965	-1.09672	-2.58131	0.00035	0.00156236	yes	hypothetical protein
gene2330	gene2330	NGEG_RS0110945	NZ_AKCG01000006.1:32717-33395	Lac-1	Lac-10	OK	46.7661	19.3921	-1.26999	-3.09363	5e-05	0.000271162	yes	hint domain-/BECR-fold containing toxin
gene2331	gene2331	NGEG_RS0110950	NZ_AKCG01000006.1:33530-35398	Lac-1	Lac-10	OK	623.483	107.058	-2.54196	-3.85938	0.0001	0.000514137	yes	hypothetical protein
gene2332	gene2332	NGEG_RS0110955	NZ_AKCG01000006.1:33530-35398	Lac-1	Lac-10	OK	219.836	79.3684	-1.46979	-4.45755	5e-05	0.000271162	yes	adhesin
gene2333	gene2333	NGEG_RS0110960	NZ_AKCG01000006.1:35401-36343	Lac-1	Lac-10	OK	141.88	46.1105	-1.62151	-5.01697	5e-05	0.000271162	yes	adhesin MafA
gene2334	gene2334	NGEG_RS0110965	NZ_AKCG01000006.1:36461-37592	Lac-1	Lac-10	OK	196.73	78.5944	-1.32372	-4.57954	5e-05	0.000271162	yes	anhydro-N-acetylmuramic acid kinase
gene2335	gene2335	NGEG_RS13470	NZ_AKCG01000006.1:37659-37857	Lac-1	Lac-10	OK	452.933	60.0151	-2.9159	-5.30021	5e-05	0.000271162	yes	hypothetical protein
gene2336	gene2336	NGEG_RS0110970	NZ_AKCG01000006.1:37886-39461	Lac-1	Lac-10	OK	6544.33	559.759	-3.54737	-11.9003	5e-05	0.000271162	yes	anion permease
gene2337	gene2337	NGEG_RS0110975	NZ_AKCG01000006.1:39511-39694	Lac-1	Lac-10	OK	1405.13	509.484	-1.4636	-4.02619	5e-05	0.000271162	yes	hypothetical protein
gene2339	gene2339	NGEG_RS0110985	NZ_AKCG01000006.1:41256-41991	Lac-1	Lac-10	OK	1183.81	846.42	-0.48399	-1.67599	0.016	0.0416505	yes	transcriptional regulator
gene2344	gene2344	NGEG_RS13480	NZ_AKCG01000006.1:44575-44872	Lac-1	Lac-10	OK	429.632	787.642	0.874438	2.89465	5e-05	0.000271162	yes	hypothetical protein
gene2348	gene2348	NGEG_RS13755	NZ_AKCG01000006.1:48226-49246	Lac-1	Lac-10	OK	138.577	81.7973	-0.760562	-2.41797	0.00075	0.0030356	yes	hypothetical protein
gene2351	gene2351	NGEG_RS15300	NZ_AKCG01000006.1:50810-52287	Lac-1	Lac-10	OK	99.3137	60.7733	-0.708555	-2.04105	0.00385	0.012661	yes	maltose phosphorylase
gene2357	gene2357	NGEG_RS0111040	NZ_AKCG01000006.1:54551-56060	Lac-1	Lac-10	OK	318.941	157.289	-1.01987	-3.63906	5e-05	0.000271162	yes	L-aspartate oxidase
gene2358	gene2358	NGEG_RS0111045	NZ_AKCG01000006.1:56111-57224	Lac-1	Lac-10	OK	374.964	255.314	-0.554479	-1.95459	0.00725	0.0214722	yes	quinolinate synthetase
gene2360	gene2360	NGEG_RS0111055	NZ_AKCG01000006.1:58439-59321	Lac-1	Lac-10	OK	360.709	248.468	-0.537777	-1.92689	0.0071	0.0210784	yes	nicotinate-nucleotide diphosphorylase (carboxylating)
gene2362	gene2362	NGEG_RS0111065	NZ_AKCG01000006.1:59944-60226	Lac-1	Lac-10	OK	191.293	324.392	0.761958	1.97999	0.00465	0.0147998	yes	transcriptional regulator
gene2363	gene2363	NGEG_RS0111070	NZ_AKCG01000006.1:60285-61056	Lac-1	Lac-10	OK	100.757	286.559	1.50795	4.90899	5e-05	0.000271162	yes	exodeoxyribonuclease III
gene2366	gene2366	NGEG_RS15320	NZ_AKCG01000006.1:62126-62345	Lac-1	Lac-10	OK	14.4256	65.7767	2.18894	2.45784	0.00825	0.0239463	yes	hypothetical protein
gene2368	gene2368	NGEG_RS15330	NZ_AKCG01000006.1:62489-63117	Lac-1	Lac-10	OK	132.127	332.239	1.3303	2.82516	0.0005	0.00215043	yes	hypothetical protein
gene2371	gene2371	NGEG_RS0111095	NZ_AKCG01000006.1:63246-64179	Lac-1	Lac-10	OK	497.819	344.185	-0.532437	-1.92121	0.0066	0.019784	yes	Opacity protein opA54
gene2372	gene2372	NGEG_RS0111105	NZ_AKCG01000006.1:64448-68054	Lac-1	Lac-10	OK	2279.89	1076.65	-1.08242	-3.55635	5e-05	0.000271162	yes	bifunctional proline dehydrogenase/L-glutamate gamma-semialdehyde dehydrogenase
gene2374	gene2374	NGEG_RS0111115	NZ_AKCG01000006.1:68305-69832	Lac-1	Lac-10	OK	1640.38	985.973	-0.734407	-2.36778	0.0008	0.00321691	yes	sodium:proline symporter
gene2375	gene2375	NGEG_RS0111120	NZ_AKCG01000006.1:70319-70640	Lac-1	Lac-10	OK	911.069	628.302	-0.536102	-1.71206	0.0185	0.0469718	yes	hypothetical protein
gene2376	gene2376	NGEG_RS0111125	NZ_AKCG01000006.1:70653-72150	Lac-1	Lac-10	OK	500.006	317.844	-0.653627	-2.2749	0.00155	0.00571259	yes	ATP-dependent protease
gene2378	gene2378	NGEG_RS0111135	NZ_AKCG01000006.1:73121-73766	Lac-1	Lac-10	OK	692.858	499.33	-0.472566	-1.69351	0.0165	0.0425934	yes	DSBA oxidoreductase
gene238	gene238	NGEG_RS13985	NZ_AKCG01000001.1:192201-192330	Lac-1	Lac-10	OK	333.018	80.5089	-2.04838	-2.27741	0.0154	0.0402581	yes	hypothetical protein
gene2382	gene2382	NGEG_RS0111155	NZ_AKCG01000006.1:75060-76308	Lac-1	Lac-10	OK	89.0796	48.2279	-0.885226	-2.84549	0.00015	0.000736012	yes	SAM-dependent methyltransferase
gene2386	gene2386	NGEG_RS0111175	NZ_AKCG01000006.1:78345-80091	Lac-1	Lac-10	OK	335.224	582.304	0.79665	2.71505	0.0001	0.000514137	yes	penicillin-binding protein 2
gene2387	gene2387	NGEG_RS0111180	NZ_AKCG01000006.1:80115-81594	Lac-1	Lac-10	OK	152.593	304.418	0.996367	3.56636	5e-05	0.000271162	yes	UDP-N-acetylmuramoyl-L-alanyl-D-glutamate--2%2C6-diaminopimelate ligase
gene2388	gene2388	NGEG_RS0111185	NZ_AKCG01000006.1:81616-83263	Lac-1	Lac-10	OK	101.687	210.098	1.04693	3.62852	5e-05	0.000271162	yes	cytochrome C biogenesis protein CcmE
gene2389	gene2389	NGEG_RS0111190	NZ_AKCG01000006.1:83387-84925	Lac-1	Lac-10	OK	208.833	292.595	0.486553	1.71253	0.01285	0.0345789	yes	UDP-N-acetylmuramoyl-tripeptide--D-alanyl-D-alanine ligase
gene239	gene239	NGEG_RS0101045	NZ_AKCG01000001.1:192465-192960	Lac-1	Lac-10	OK	285.41	184.984	-0.625637	-1.94387	0.00535	0.0164969	yes	lipoprotein signal peptidase
gene2391	gene2391	NGEG_RS0111200	NZ_AKCG01000006.1:85169-86252	Lac-1	Lac-10	OK	116.385	187.875	0.690869	2.3293	0.00145	0.00541669	yes	phospho-N-acetylmuramoyl-pentapeptide-transferase
gene2404	gene2404	NGEG_RS0111255	NZ_AKCG01000006.1:98697-99576	Lac-1	Lac-10	OK	16.7178	8.75279	-0.933568	-2.01222	0.0057	0.0173597	yes	methylisocitrate lyase
gene2421	gene2421	NGEG_RS0111335	NZ_AKCG01000007.1:831-1254	Lac-1	Lac-10	OK	180.331	70.1394	-1.36235	-3.56284	5e-05	0.000271162	yes	very short patch repair endonuclease
gene2422	gene2422	NGEG_RS13565	NZ_AKCG01000007.1:1259-2903	Lac-1	Lac-10	OK	174.379	71.0553	-1.29521	-4.40367	5e-05	0.000271162	yes	TIGR02391 family protein
gene2423	gene2423	NGEG_RS0111345	NZ_AKCG01000007.1:2916-3246	Lac-1	Lac-10	OK	226.251	92.1399	-1.29602	-3.36571	5e-05	0.000271162	yes	restriction endonuclease subunit M
gene2424	gene2424	NGEG_RS13570	NZ_AKCG01000007.1:3284-3893	Lac-1	Lac-10	OK	171.412	75.1221	-1.19016	-3.46034	5e-05	0.000271162	yes	modification methylase
gene2427	gene2427	NGEG_RS0111350	NZ_AKCG01000007.1:4784-5234	Lac-1	Lac-10	OK	470.765	291.769	-0.690179	-2.17323	0.00195	0.00705022	yes	pilus assembly protein PilE
gene243	gene243	NGEG_RS0101060	NZ_AKCG01000001.1:194723-195383	Lac-1	Lac-10	OK	254.84	144.933	-0.814206	-2.67604	0.00045	0.0019558	yes	phosphatase
gene2435	gene2435	NGEG_RS15385	NZ_AKCG01000007.1:11299-11600	Lac-1	Lac-10	OK	27.793	74.8796	1.42985	2.61005	0.00145	0.00541669	yes	hypothetical protein
gene2436	gene2436	NGEG_RS15390	NZ_AKCG01000007.1:11682-12514	Lac-1	Lac-10	OK	86.3208	148.81	0.785692	2.44177	0.00035	0.00156236	yes	hypothetical protein
gene2437	gene2437	NGEG_RS15395	NZ_AKCG01000007.1:12801-12963	Lac-1	Lac-10	OK	6544.73	3687.8	-0.827574	-2.55716	0.0003	0.0013663	yes	hypothetical protein
gene2440	gene2440	NGEG_RS0111400	NZ_AKCG01000007.1:14217-18174	Lac-1	Lac-10	OK	72.6996	114.205	0.651607	2.31354	0.0011	0.00430427	yes	phosphoribosylformylglycinamidine synthase
gene2443	gene2443	NGEG_RS0111420	NZ_AKCG01000007.1:20072-20825	Lac-1	Lac-10	OK	199.204	117.097	-0.766542	-2.54067	0.0007	0.00286606	yes	hydroxyacylglutathione hydrolase
gene2444	gene2444	NGEG_RS0111425	NZ_AKCG01000007.1:21058-22513	Lac-1	Lac-10	OK	123.024	265.961	1.11227	3.85271	5e-05	0.000271162	yes	magnesium transporter
gene2451	gene2451	NGEG_RS0111450	NZ_AKCG01000007.1:24438-25838	Lac-1	Lac-10	OK	304.609	181.032	-0.750714	-2.17728	0.002	0.00718895	yes	murein hydrolase transporter LrgB
gene2452	gene2452	NGEG_RS0111455	NZ_AKCG01000007.1:25904-27125	Lac-1	Lac-10	OK	750.647	262.738	-1.51451	-5.28542	5e-05	0.000271162	yes	bifunctional ornithine acetyltransferase/N-acetylglutamate synthase
gene2453	gene2453	NGEG_RS0111460	NZ_AKCG01000007.1:27184-28594	Lac-1	Lac-10	OK	302.236	128.334	-1.23577	-4.43322	5e-05	0.000271162	yes	hypothetical protein
gene2455	gene2455	NGEG_RS0111470	NZ_AKCG01000007.1:30534-31221	Lac-1	Lac-10	OK	94.7544	48.4574	-0.967477	-2.78748	0.0004	0.0017477	yes	hypothetical protein
gene2456	gene2456	NGEG_RS15410	NZ_AKCG01000007.1:31451-31652	Lac-1	Lac-10	OK	234.666	107.798	-1.12227	-1.86022	0.00795	0.0232392	yes	hypothetical protein
gene2464	gene2464	NGEG_RS15420	NZ_AKCG01000007.1:38459-39105	Lac-1	Lac-10	OK	423.59	208.858	-1.02015	-1.90147	0.01835	0.0468313	yes	IS110 family transposase
gene2465	gene2465	NGEG_RS0111500	NZ_AKCG01000007.1:39188-40217	Lac-1	Lac-10	OK	652.45	239.689	-1.4447	-5.09298	5e-05	0.000271162	yes	anthranilate phosphoribosyltransferase
gene2466	gene2466	NGEG_RS0111505	NZ_AKCG01000007.1:40280-40871	Lac-1	Lac-10	OK	536.678	300.299	-0.837657	-2.90429	5e-05	0.000271162	yes	glutamine amidotransferase
gene2469	gene2469	NGEG_RS15430	NZ_AKCG01000007.1:43897-44095	Lac-1	Lac-10	OK	2094.18	1272.68	-0.718509	-2.09134	0.0034	0.0113318	yes	hypothetical protein
gene2470	gene2470	NGEG_RS0111515	NZ_AKCG01000007.1:44097-44877	Lac-1	Lac-10	OK	492.673	340.002	-0.535089	-1.89781	0.00745	0.0219855	yes	phosphatidylserine decarboxylase proenzyme
gene2471	gene2471	NGEG_RS0111520	NZ_AKCG01000007.1:45030-47883	Lac-1	Lac-10	OK	98.2839	183.929	0.904123	3.19996	5e-05	0.000271162	yes	excinuclease ABC subunit A
gene2472	gene2472	NGEG_RS0111525	NZ_AKCG01000007.1:47893-50016	Lac-1	Lac-10	OK	59.4094	195.265	1.71667	5.80302	5e-05	0.000271162	yes	hypothetical protein
gene2479	gene2479	NGEG_RS0111560	NZ_AKCG01000007.1:55886-56360	Lac-1	Lac-10	OK	1958.98	933.964	-1.06866	-3.75849	5e-05	0.000271162	yes	hypothetical protein
gene2480	gene2480	NGEG_RS0111565	NZ_AKCG01000007.1:56491-56875	Lac-1	Lac-10	OK	1259.23	426.067	-1.56338	-5.21282	5e-05	0.000271162	yes	diacylglycerol kinase
gene2481	gene2481	NGEG_RS0111570	NZ_AKCG01000007.1:57033-57993	Lac-1	Lac-10	OK	903.013	364.113	-1.31036	-4.61014	5e-05	0.000271162	yes	glutathione synthase
gene2484	gene2484	NGEG_RS0111585	NZ_AKCG01000007.1:60697-61600	Lac-1	Lac-10	OK	18.9284	71.4054	1.91548	5.27802	5e-05	0.000271162	yes	membrane protein
gene2485	gene2485	NGEG_RS0111590	NZ_AKCG01000007.1:61748-62537	Lac-1	Lac-10	OK	183.235	332.755	0.860764	2.89309	0.0001	0.000514137	yes	GntR family transcriptional regulator
gene2491	gene2491	NGEG_RS0111615	NZ_AKCG01000007.1:66023-66464	Lac-1	Lac-10	OK	450.775	303.693	-0.569796	-1.93059	0.01045	0.0291023	yes	DNA polymerase III subunit chi
gene2492	gene2492	NGEG_RS0111620	NZ_AKCG01000007.1:66526-67933	Lac-1	Lac-10	OK	2076.52	1335.95	-0.636306	-2.04177	0.00465	0.0147998	yes	leucyl aminopeptidase
gene2495	gene2495	NGEG_RS0111635	NZ_AKCG01000007.1:70603-73189	Lac-1	Lac-10	OK	2765.57	1551.27	-0.834122	-2.72977	0.00015	0.000736012	yes	aconitate hydratase B
gene2497	gene2497	NGEG_RS0111645	NZ_AKCG01000007.1:74444-75458	Lac-1	Lac-10	OK	3003	2039.12	-0.558457	-1.80239	0.0113	0.030981	yes	ketol-acid reductoisomerase
gene2498	gene2498	NGEG_RS0111650	NZ_AKCG01000007.1:75537-75831	Lac-1	Lac-10	OK	1906.68	1008.48	-0.918878	-3.05223	5e-05	0.000271162	yes	antibiotic biosynthesis monooxygenase
gene2499	gene2499	NGEG_RS0111655	NZ_AKCG01000007.1:75897-76389	Lac-1	Lac-10	OK	1427.05	815.865	-0.806634	-2.8998	5e-05	0.000271162	yes	acetolactate synthase small subunit
gene25	gene25	NGEG_RS0100120	NZ_AKCG01000001.1:15389-17011	Lac-1	Lac-10	OK	170.543	273.061	0.679084	1.88806	0.0076	0.0224014	yes	homoserine kinase
gene2500	gene2500	NGEG_RS0111660	NZ_AKCG01000007.1:76399-78127	Lac-1	Lac-10	OK	1281.51	753.64	-0.7659	-2.4783	0.0004	0.0017477	yes	acetolactate synthase%2C large subunit%2C biosynthetic type
gene2502	gene2502	NGEG_RS0111670	NZ_AKCG01000007.1:79190-79844	Lac-1	Lac-10	OK	1669.93	998.754	-0.741589	-2.55741	0.0003	0.0013663	yes	SCO family protein
gene2503	gene2503	NGEG_RS0111675	NZ_AKCG01000007.1:79922-80588	Lac-1	Lac-10	OK	1098.66	630.319	-0.801586	-2.8139	5e-05	0.000271162	yes	ATP phosphoribosyltransferase
gene2504	gene2504	NGEG_RS0111680	NZ_AKCG01000007.1:80679-82853	Lac-1	Lac-10	OK	1553.89	703.84	-1.14257	-2.61735	0.0001	0.000514137	yes	endonuclease
gene2505	gene2505	NGEG_RS0111685	NZ_AKCG01000007.1:80679-82853	Lac-1	Lac-10	OK	879.609	394.739	-1.15596	-2.6751	0.0003	0.0013663	yes	histidinol dehydrogenase
gene2506	gene2506	NGEG_RS0111690	NZ_AKCG01000007.1:82898-83978	Lac-1	Lac-10	OK	952.289	443.822	-1.10142	-3.75855	5e-05	0.000271162	yes	histidinol-phosphate aminotransferase
gene2507	gene2507	NGEG_RS0111695	NZ_AKCG01000007.1:84171-84906	Lac-1	Lac-10	OK	1685.17	794.488	-1.0848	-3.70337	5e-05	0.000271162	yes	imidazoleglycerol-phosphate dehydratase
gene2508	gene2508	NGEG_RS0111700	NZ_AKCG01000007.1:84981-85851	Lac-1	Lac-10	OK	978.259	404.604	-1.2737	-4.47004	5e-05	0.000271162	yes	3-hydroxy acid dehydrogenase
gene2511	gene2511	NGEG_RS0111715	NZ_AKCG01000007.1:87432-88485	Lac-1	Lac-10	OK	57.4079	200.532	1.80451	5.61049	5e-05	0.000271162	yes	protease SohB
gene2517	gene2517	NGEG_RS0111745	NZ_AKCG01000007.1:89235-89799	Lac-1	Lac-10	OK	364.467	248.313	-0.553628	-1.77759	0.01215	0.0328741	yes	CDP-diacylglycerol--glycerol-3-phosphate 3-phosphatidyltransferase
gene2519	gene2519	NGEG_RS0111760	NZ_AKCG01000007.1:90505-90841	Lac-1	Lac-10	OK	17715.1	5370.96	-1.72173	-5.75077	5e-05	0.000271162	yes	hypothetical protein
gene2528	gene2528	gpmA	NZ_AKCG01000007.1:99906-100590	Lac-1	Lac-10	OK	1574.9	646.2	-1.2852	-4.43349	5e-05	0.000271162	yes	2%2C3-bisphosphoglycerate-dependent phosphoglycerate mutase
gene2529	gene2529	NGEG_RS0111805	NZ_AKCG01000007.1:100738-103042	Lac-1	Lac-10	OK	327.417	199.904	-0.711824	-2.45655	0.00055	0.00232504	yes	DNA topoisomerase IV subunit A
gene2530	gene2530	NGEG_RS0111810	NZ_AKCG01000007.1:103061-104780	Lac-1	Lac-10	OK	122.312	76.2111	-0.682491	-2.40657	0.0012	0.00464413	yes	sigma-54-dependent Fis family transcriptional regulator
gene2531	gene2531	NGEG_RS0111815	NZ_AKCG01000007.1:104879-105632	Lac-1	Lac-10	OK	147.043	101.182	-0.539282	-1.74587	0.0163	0.0421211	yes	ribosomal RNA small subunit methyltransferase J
gene2541	gene2541	NGEG_RS0111855	NZ_AKCG01000008.1:700-898	Lac-1	Lac-10	OK	265.9	124.756	-1.09177	-2.12919	0.00515	0.0159799	yes	hypothetical protein
gene2542	gene2542	NGEG_RS0111860	NZ_AKCG01000008.1:902-2275	Lac-1	Lac-10	OK	120.739	61.404	-0.975484	-1.8249	0.01125	0.0308782	yes	hypothetical protein
gene2544	gene2544	NGEG_RS0111875	NZ_AKCG01000008.1:3253-3658	Lac-1	Lac-10	OK	329.888	216.943	-0.604656	-1.8613	0.0094	0.0267813	yes	HIT domain-containing protein
gene2545	gene2545	NGEG_RS0111880	NZ_AKCG01000008.1:3697-4879	Lac-1	Lac-10	OK	238.407	99.002	-1.2679	-4.35076	5e-05	0.000271162	yes	LD-carboxypeptidase
gene2547	gene2547	NGEG_RS0111890	NZ_AKCG01000008.1:7609-8788	Lac-1	Lac-10	OK	62.6036	117.381	0.906881	2.87077	5e-05	0.000271162	yes	nitrite reductase%2C copper-containing
gene2548	gene2548	NGEG_RS0111895	NZ_AKCG01000008.1:8965-9721	Lac-1	Lac-10	OK	107.926	55.7292	-0.953533	-2.83786	0.0002	0.000952987	yes	hypothetical protein
gene2553	gene2553	NGEG_RS0111910	NZ_AKCG01000008.1:11904-13539	Lac-1	Lac-10	OK	221.962	309.168	0.478076	1.69629	0.01665	0.0428911	yes	lipooligosaccharide phosphoethanolamine transferase LptA
gene2554	gene2554	NGEG_RS0111915	NZ_AKCG01000008.1:13601-13919	Lac-1	Lac-10	OK	580.899	357.977	-0.698419	-2.30333	0.0028	0.00961722	yes	hypothetical protein
gene2555	gene2555	NGEG_RS0111920	NZ_AKCG01000008.1:13939-15046	Lac-1	Lac-10	OK	439.611	290.271	-0.598826	-2.12546	0.003	0.010205	yes	3-phosphoserine/phosphohydroxythreonine aminotransferase
gene2556	gene2556	NGEG_RS0111925	NZ_AKCG01000008.1:15411-15843	Lac-1	Lac-10	OK	48.7828	139.547	1.51631	3.89929	5e-05	0.000271162	yes	ribosome maturation factor
gene2557	gene2557	nusA	NZ_AKCG01000008.1:15870-17373	Lac-1	Lac-10	OK	159.416	809.667	2.34453	8.00568	5e-05	0.000271162	yes	transcription termination protein NusA
gene2558	gene2558	NGEG_RS0111935	NZ_AKCG01000008.1:17384-20216	Lac-1	Lac-10	OK	212.629	863.889	2.02251	6.71184	5e-05	0.000271162	yes	translation initiation factor IF-2
gene2559	gene2559	NGEG_RS0111940	NZ_AKCG01000008.1:20375-21716	Lac-1	Lac-10	OK	110.729	60.4167	-0.87402	-2.89157	5e-05	0.000271162	yes	GTP-binding protein
gene2561	gene2561	NGEG_RS0111950	NZ_AKCG01000008.1:23272-23899	Lac-1	Lac-10	OK	482.059	229.33	-1.07178	-3.56055	5e-05	0.000271162	yes	hemolysin D
gene2564	gene2564	NGEG_RS0111965	NZ_AKCG01000008.1:26495-27160	Lac-1	Lac-10	OK	480.048	267.619	-0.843001	-2.66278	0.0002	0.000952987	yes	disulfide bond formation protein B
gene2567	gene2567	NGEG_RS0111980	NZ_AKCG01000008.1:28005-28470	Lac-1	Lac-10	OK	275.589	596.927	1.11504	3.67286	5e-05	0.000271162	yes	AsnC family transcriptional regulator
gene2569	gene2569	NGEG_RS13625	NZ_AKCG01000008.1:30037-30280	Lac-1	Lac-10	OK	59.6414	114.531	0.941351	1.7564	0.01805	0.0462566	yes	hypothetical protein
gene257	gene257	NGEG_RS0101125	NZ_AKCG01000001.1:206768-207944	Lac-1	Lac-10	OK	172.672	119.411	-0.532107	-1.81725	0.0129	0.0346758	yes	aminotransferase
gene2572	gene2572	NGEG_RS0112000	NZ_AKCG01000008.1:32058-32796	Lac-1	Lac-10	OK	187.804	124.416	-0.594049	-1.85854	0.0099	0.0277897	yes	hypothetical protein
gene2573	gene2573	NGEG_RS0112005	NZ_AKCG01000008.1:32933-33845	Lac-1	Lac-10	OK	433.72	258.467	-0.746782	-2.64409	0.00025	0.00115345	yes	50S ribosomal protein L3 N(5)-glutamine methyltransferase
gene2585	gene2585	NGEG_RS0112070	NZ_AKCG01000009.1:2465-3005	Lac-1	Lac-10	OK	1340.89	966.045	-0.47303	-1.71571	0.0183	0.046752	yes	hypothetical protein
gene2586	gene2586	NGEG_RS0112075	NZ_AKCG01000009.1:3005-3365	Lac-1	Lac-10	OK	1398.63	942.438	-0.569549	-1.97286	0.00595	0.0180544	yes	hypothetical protein
gene2596	gene2596	NGEG_RS13640	NZ_AKCG01000009.1:7073-8467	Lac-1	Lac-10	OK	26.4394	55.7276	1.0757	2.36357	0.00155	0.00571259	yes	hypothetical protein
gene2599	gene2599	NGEG_RS0112145	NZ_AKCG01000009.1:8977-10238	Lac-1	Lac-10	OK	350.89	621.891	0.825643	2.2628	0.0015	0.0055782	yes	hypothetical protein
gene260	gene260	NGEG_RS12350	NZ_AKCG01000001.1:210494-212976	Lac-1	Lac-10	OK	205.248	125.835	-0.705838	-1.8546	0.01175	0.0319667	yes	hypothetical protein
gene2600	gene2600	NGEG_RS0112150	NZ_AKCG01000009.1:8977-10238	Lac-1	Lac-10	OK	250.158	545.494	1.12473	2.49455	0.00035	0.00156236	yes	GTP cyclohydrolase II
gene2601	gene2601	NGEG_RS0112160	NZ_AKCG01000009.1:10590-11553	Lac-1	Lac-10	OK	13.813	37.4266	1.43804	3.61697	5e-05	0.000271162	yes	IS110 family transposase
gene262	gene262	NGEG_RS0101155	NZ_AKCG01000001.1:213170-214280	Lac-1	Lac-10	OK	302.204	173.299	-0.802257	-2.98647	5e-05	0.000271162	yes	riboflavin biosynthesis protein RibD
gene266	gene266	NGEG_RS0101170	NZ_AKCG01000001.1:216047-216346	Lac-1	Lac-10	OK	888.368	593.506	-0.581896	-1.78575	0.0144	0.0380055	yes	hypothetical protein
gene267	gene267	NGEG_RS0101175	NZ_AKCG01000001.1:216386-218058	Lac-1	Lac-10	OK	424.894	273.781	-0.634079	-2.00055	0.00465	0.0147998	yes	3-dehydroquinate synthase
gene270	gene270	NGEG_RS0101185	NZ_AKCG01000001.1:218944-219154	Lac-1	Lac-10	OK	1749.36	805.626	-1.11865	-3.37948	5e-05	0.000271162	yes	hypothetical protein
gene276	gene276	NGEG_RS0101220	NZ_AKCG01000001.1:224622-227019	Lac-1	Lac-10	OK	109.494	164.43	0.58662	2.08421	0.0037	0.0122001	yes	penicillin-binding protein 1A
gene283	gene283	NGEG_RS0101255	NZ_AKCG01000001.1:233233-234127	Lac-1	Lac-10	OK	164.086	115.201	-0.510299	-1.71466	0.0163	0.0421211	yes	lipid A biosynthesis lauroyl acyltransferase
gene284	gene284	NGEG_RS0101260	NZ_AKCG01000001.1:234472-235642	Lac-1	Lac-10	OK	351.353	724.506	1.04408	3.62507	5e-05	0.000271162	yes	methionine adenosyltransferase
gene286	gene286	NGEG_RS0101270	NZ_AKCG01000001.1:237280-238201	Lac-1	Lac-10	OK	4776.61	2771.42	-0.785361	-2.51951	0.00035	0.00156236	yes	oxidoreductase
gene29	gene29	NGEG_RS0100135	NZ_AKCG01000001.1:18756-20349	Lac-1	Lac-10	OK	103.815	64.5107	-0.686404	-2.28254	0.0012	0.00464413	yes	ABC transporter permease
gene290	gene290	NGEG_RS0101290	NZ_AKCG01000001.1:239751-240426	Lac-1	Lac-10	OK	49.3224	27.5014	-0.842737	-2.25628	0.00255	0.0088819	yes	DNA-binding response regulator
gene291	gene291	NGEG_RS12370	NZ_AKCG01000001.1:240507-241759	Lac-1	Lac-10	OK	161.118	64.1718	-1.32811	-4.47433	5e-05	0.000271162	yes	two-component sensor histidine kinase
gene292	gene292	NGEG_RS0101300	NZ_AKCG01000001.1:241793-243287	Lac-1	Lac-10	OK	448.262	236.517	-0.922402	-3.27939	5e-05	0.000271162	yes	ribonuclease E/G
gene293	gene293	NGEG_RS0101305	NZ_AKCG01000001.1:243505-243763	Lac-1	Lac-10	OK	4360.61	1633.13	-1.41689	-4.92736	5e-05	0.000271162	yes	glutaredoxin
gene294	gene294	NGEG_RS0101310	NZ_AKCG01000001.1:243783-244227	Lac-1	Lac-10	OK	12828.7	4778.62	-1.4247	-4.63153	5e-05	0.000271162	yes	protein-export protein SecB
gene295	gene295	NGEG_RS0101315	NZ_AKCG01000001.1:244312-246355	Lac-1	Lac-10	OK	182.227	116.483	-0.645617	-2.31137	0.0013	0.00497663	yes	DNA helicase RecG
gene296	gene296	NGEG_RS14015	NZ_AKCG01000001.1:246694-246898	Lac-1	Lac-10	OK	312.642	178.153	-0.811397	-1.79182	0.01155	0.0315267	yes	hypothetical protein
gene297	gene297	NGEG_RS0101320	NZ_AKCG01000001.1:246948-248270	Lac-1	Lac-10	OK	441.712	224.995	-0.973216	-3.20575	5e-05	0.000271162	yes	N-acetyl-gamma-glutamyl-phosphate reductase
gene302	gene302	NGEG_RS14020	NZ_AKCG01000001.1:249684-250259	Lac-1	Lac-10	OK	881.806	331.61	-1.41098	-4.5292	5e-05	0.000271162	yes	hypothetical protein
gene304	gene304	NGEG_RS0101345	NZ_AKCG01000001.1:251778-252126	Lac-1	Lac-10	OK	134.646	64.0137	-1.07272	-2.90668	0.0004	0.0017477	yes	hypothetical protein
gene305	gene305	NGEG_RS0101350	NZ_AKCG01000001.1:252139-252355	Lac-1	Lac-10	OK	835.457	399.038	-1.06604	-2.82454	0.00025	0.00115345	yes	hypothetical protein
gene310	gene310	NGEG_RS0101380	NZ_AKCG01000001.1:257074-257590	Lac-1	Lac-10	OK	147.67	246.757	0.740711	2.28974	0.0014	0.00525372	yes	hypothetical protein
gene313	gene313	NGEG_RS0101395	NZ_AKCG01000001.1:258365-259369	Lac-1	Lac-10	OK	108.184	180.174	0.735906	1.93749	0.0068	0.0202852	yes	7-carboxy-7-deazaguanine synthase
gene317	gene317	NGEG_RS12390	NZ_AKCG01000001.1:262551-262701	Lac-1	Lac-10	OK	1056.54	610.92	-0.790286	-1.82019	0.01235	0.0333423	yes	hypothetical protein
gene319	gene319	NGEG_RS0101425	NZ_AKCG01000001.1:264363-264993	Lac-1	Lac-10	OK	117.254	196.95	0.748196	2.31468	0.00135	0.00508925	yes	endonuclease III
gene320	gene320	NGEG_RS0101430	NZ_AKCG01000001.1:265039-265576	Lac-1	Lac-10	OK	42.9628	69.0324	0.684185	1.88307	0.0099	0.0277897	yes	hypothetical protein
gene322	gene322	NGEG_RS0101435	NZ_AKCG01000001.1:265831-267112	Lac-1	Lac-10	OK	3942.8	957.553	-2.0418	-6.66422	5e-05	0.000271162	yes	glucose/galactose MFS transporter
gene324	gene324	NGEG_RS0101445	NZ_AKCG01000001.1:268923-269748	Lac-1	Lac-10	OK	604.028	377.592	-0.677788	-2.41334	0.00055	0.00232504	yes	cation transporter
gene325	gene325	NGEG_RS0101450	NZ_AKCG01000001.1:269749-270265	Lac-1	Lac-10	OK	557.256	284.087	-0.972006	-3.22979	5e-05	0.000271162	yes	endoribonuclease YbeY
gene331	gene331	NGEG_RS12400	NZ_AKCG01000001.1:273228-274467	Lac-1	Lac-10	OK	376.782	188.839	-0.996573	-3.55427	5e-05	0.000271162	yes	FAD-dependent oxidoreductase
gene338	gene338	NGEG_RS12410	NZ_AKCG01000001.1:279727-279913	Lac-1	Lac-10	OK	3630.49	1649.72	-1.13794	-3.41845	5e-05	0.000271162	yes	hypothetical protein
gene34	gene34	NGEG_RS0100160	NZ_AKCG01000001.1:22620-22887	Lac-1	Lac-10	OK	6114.8	3266.38	-0.904615	-3.27687	5e-05	0.000271162	yes	Fe(2+)-trafficking protein
gene343	gene343	NGEG_RS0101535	NZ_AKCG01000001.1:284723-285192	Lac-1	Lac-10	OK	92.0117	28.8564	-1.67292	-3.9696	5e-05	0.000271162	yes	hypothetical protein
gene344	gene344	NGEG_RS14035	NZ_AKCG01000001.1:285248-285629	Lac-1	Lac-10	OK	116.189	34.6569	-1.74526	-4.15121	5e-05	0.000271162	yes	hypothetical protein
gene345	gene345	NGEG_RS0101550	NZ_AKCG01000001.1:285631-286009	Lac-1	Lac-10	OK	101.394	33.1189	-1.61424	-3.37619	5e-05	0.000271162	yes	hypothetical protein
gene346	gene346	NGEG_RS0101555	NZ_AKCG01000001.1:286066-286953	Lac-1	Lac-10	OK	177.347	67.6348	-1.39074	-3.30625	5e-05	0.000271162	yes	hypothetical protein
gene347	gene347	NGEG_RS0101560	NZ_AKCG01000001.1:286066-286953	Lac-1	Lac-10	OK	27.3607	5.85467	-2.22445	-2.43336	0.00445	0.0143479	yes	hypothetical protein
gene348	gene348	NGEG_RS0101565	NZ_AKCG01000001.1:286995-287862	Lac-1	Lac-10	OK	13.9449	7.62116	-0.871656	-1.88685	0.00955	0.0271774	yes	hypothetical protein
gene35	gene35	NGEG_RS0100165	NZ_AKCG01000001.1:23043-23727	Lac-1	Lac-10	OK	3150.13	1397.55	-1.17251	-3.89679	5e-05	0.000271162	yes	membrane protein
gene350	gene350	NGEG_RS0101570	NZ_AKCG01000001.1:287897-288996	Lac-1	Lac-10	OK	279.811	100.129	-1.48259	-4.86163	5e-05	0.000271162	yes	ABC transporter substrate-binding protein
gene352	gene352	NGEG_RS0101580	NZ_AKCG01000001.1:289982-290738	Lac-1	Lac-10	OK	282.45	155.984	-0.856598	-2.87564	0.0001	0.000514137	yes	ABC transporter ATP-binding protein
gene353	gene353	NGEG_RS0101585	NZ_AKCG01000001.1:291028-291394	Lac-1	Lac-10	OK	900.969	5674.88	2.65504	8.90127	5e-05	0.000271162	yes	50S ribosomal protein L19
gene354	gene354	NGEG_RS0101590	NZ_AKCG01000001.1:291408-292667	Lac-1	Lac-10	OK	1052.29	3267.97	1.63487	3.7199	5e-05	0.000271162	yes	tRNA (guanosine(37)-N1)-methyltransferase TrmD
gene355	gene355	NGEG_RS0101595	NZ_AKCG01000001.1:291408-292667	Lac-1	Lac-10	OK	2670.2	6172.47	1.2089	2.82624	5e-05	0.000271162	yes	ribosome maturation factor RimM
gene356	gene356	NGEG_RS0101600	NZ_AKCG01000001.1:292682-292928	Lac-1	Lac-10	OK	3058.23	5535.12	0.855916	2.99977	5e-05	0.000271162	yes	30S ribosomal protein S16
gene357	gene357	NGEG_RS14040	NZ_AKCG01000001.1:292972-293675	Lac-1	Lac-10	OK	10.1819	4.95032	-1.04041	-1.92823	0.0114	0.0311861	yes	acetyltransferase
gene358	gene358	NGEG_RS14045	NZ_AKCG01000001.1:294015-295395	Lac-1	Lac-10	OK	89.9481	38.3724	-1.22902	-4.23827	5e-05	0.000271162	yes	hypothetical protein
gene359	gene359	NGEG_RS0101610	NZ_AKCG01000001.1:295512-296919	Lac-1	Lac-10	OK	273.277	182.217	-0.584709	-2.16406	0.00305	0.0103466	yes	two-component sensor histidine kinase
gene369	gene369	NGEG_RS0101660	NZ_AKCG01000001.1:303200-304265	Lac-1	Lac-10	OK	8846.36	2806.13	-1.6565	-5.3952	5e-05	0.000271162	yes	2%2C3-butanediol dehydrogenase
gene370	gene370	NGEG_RS0101665	NZ_AKCG01000001.1:304537-304987	Lac-1	Lac-10	OK	63.0758	24.8294	-1.34504	-3.12581	5e-05	0.000271162	yes	transposase
gene373	gene373	NGEG_RS0101680	NZ_AKCG01000001.1:306853-308710	Lac-1	Lac-10	OK	460.424	833.949	0.856995	2.83671	5e-05	0.000271162	yes	protein translocase subunit SecD
gene374	gene374	NGEG_RS0101685	NZ_AKCG01000001.1:308713-309649	Lac-1	Lac-10	OK	458.715	778.907	0.763855	2.67056	0.00035	0.00156236	yes	protein translocase subunit SecF
gene375	gene375	NGEG_RS0101690	NZ_AKCG01000001.1:309853-310123	Lac-1	Lac-10	OK	3286.87	12924.8	1.97536	6.82476	5e-05	0.000271162	yes	30S ribosomal protein S15
gene377	gene377	NGEG_RS0101700	NZ_AKCG01000001.1:311540-311684	Lac-1	Lac-10	OK	1157.46	1863.32	0.686907	1.66333	0.01995	0.0499356	yes	hypothetical protein
gene378	gene378	NGEG_RS0101705	NZ_AKCG01000001.1:311699-313552	Lac-1	Lac-10	OK	284.183	491.942	0.791668	1.9576	0.00635	0.0191273	yes	putrescine/spermidine ABC transporter permease
gene381	gene381	NGEG_RS0101720	NZ_AKCG01000001.1:315067-316372	Lac-1	Lac-10	OK	26.4855	241.835	3.19075	10.0757	5e-05	0.000271162	yes	ammonia channel protein
gene382	gene382	NGEG_RS14050	NZ_AKCG01000001.1:316395-316578	Lac-1	Lac-10	OK	71.7524	287.91	2.00452	3.69151	5e-05	0.000271162	yes	hypothetical protein
gene383	gene383	NGEG_RS0101725	NZ_AKCG01000001.1:316990-318250	Lac-1	Lac-10	OK	205.187	483.266	1.23588	4.37088	5e-05	0.000271162	yes	transcription termination factor Rho
gene384	gene384	NGEG_RS0101730	NZ_AKCG01000001.1:318470-320855	Lac-1	Lac-10	OK	3975.3	2369.59	-0.746427	-2.48223	0.0006	0.00251066	yes	phosphoenolpyruvate synthase
gene385	gene385	NGEG_RS0101735	NZ_AKCG01000001.1:320859-321133	Lac-1	Lac-10	OK	156.235	82.7304	-0.917225	-2.01758	0.0049	0.0154958	yes	hypothetical protein
gene387	gene387	NGEG_RS0101745	NZ_AKCG01000001.1:321988-322810	Lac-1	Lac-10	OK	205.245	112.744	-0.864292	-2.7854	5e-05	0.000271162	yes	phosphoenolpyruvate synthetase regulatory protein
gene395	gene395	NGEG_RS0101775	NZ_AKCG01000001.1:327994-328525	Lac-1	Lac-10	OK	912.181	468.666	-0.96076	-3.34974	5e-05	0.000271162	yes	gamma carbonic anhydrase family protein
gene396	gene396	NGEG_RS0101785	NZ_AKCG01000001.1:328692-330288	Lac-1	Lac-10	OK	64.2817	231.401	1.84792	6.20219	5e-05	0.000271162	yes	peptide chain release factor 3
gene397	gene397	NGEG_RS0101790	NZ_AKCG01000001.1:330394-330790	Lac-1	Lac-10	OK	691.995	400.308	-0.789649	-2.53559	0.00025	0.00115345	yes	phosphoribosyl-AMP cyclohydrolase
gene398	gene398	NGEG_RS14065	NZ_AKCG01000001.1:330820-332338	Lac-1	Lac-10	OK	701.075	351.456	-0.996226	-3.41354	5e-05	0.000271162	yes	hypothetical protein
gene399	gene399	NGEG_RS0101805	NZ_AKCG01000001.1:332370-333009	Lac-1	Lac-10	OK	511.556	263.52	-0.956978	-3.3466	5e-05	0.000271162	yes	imidazole glycerol phosphate synthase subunit HisH
gene400	gene400	NGEG_RS0101810	NZ_AKCG01000001.1:333138-334641	Lac-1	Lac-10	OK	5579.05	1355.81	-2.04086	-6.66853	5e-05	0.000271162	yes	phosphate acetyltransferase
gene401	gene401	NGEG_RS0101815	NZ_AKCG01000001.1:334825-335884	Lac-1	Lac-10	OK	227.935	144.31	-0.659454	-2.35432	0.00085	0.00340138	yes	peptide ABC transporter substrate-binding protein
gene402	gene402	NGEG_RS0101820	NZ_AKCG01000001.1:335904-337434	Lac-1	Lac-10	OK	188.924	136.161	-0.472492	-1.7358	0.01925	0.0485273	yes	Fe3+ dicitrate ABC transporter permease
gene403	gene403	NGEG_RS0101825	NZ_AKCG01000001.1:337489-338485	Lac-1	Lac-10	OK	5940.79	2241.3	-1.40632	-4.56034	5e-05	0.000271162	yes	iron ABC transporter substrate-binding protein
gene404	gene404	NGEG_RS14070	NZ_AKCG01000001.1:338610-338871	Lac-1	Lac-10	OK	617.827	107.803	-2.51881	-6.37936	5e-05	0.000271162	yes	hypothetical protein
gene405	gene405	NGEG_RS0101830	NZ_AKCG01000001.1:338875-339217	Lac-1	Lac-10	OK	983.329	157.914	-2.63854	-7.79747	5e-05	0.000271162	yes	hypothetical protein
gene406	gene406	NGEG_RS0101835	NZ_AKCG01000001.1:339274-340651	Lac-1	Lac-10	OK	1107.18	570.397	-0.95685	-3.18999	5e-05	0.000271162	yes	argininosuccinate lyase
gene407	gene407	NGEG_RS0101840	NZ_AKCG01000001.1:340669-341539	Lac-1	Lac-10	OK	1026.56	472.631	-1.11903	-3.88615	5e-05	0.000271162	yes	UTP--glucose-1-phosphate uridylyltransferase
gene408	gene408	NGEG_RS0101845	NZ_AKCG01000001.1:341566-342392	Lac-1	Lac-10	OK	619.489	300.094	-1.04566	-2.88456	5e-05	0.000271162	yes	non-canonical purine NTP pyrophosphatase
gene409	gene409	NGEG_RS0101850	NZ_AKCG01000001.1:341566-342392	Lac-1	Lac-10	OK	3457.06	1642.74	-1.07344	-2.40307	0.00085	0.00340138	yes	hypothetical protein
gene411	gene411	NGEG_RS0101860	NZ_AKCG01000001.1:343134-343587	Lac-1	Lac-10	OK	99.0304	172.354	0.799432	2.32857	0.001	0.00393164	yes	NUDIX pyrophosphatase
gene414	gene414	NGEG_RS12440	NZ_AKCG01000001.1:346061-346481	Lac-1	Lac-10	OK	1761.52	931.623	-0.919004	-3.28308	5e-05	0.000271162	yes	hypothetical protein
gene416	gene416	NGEG_RS14080	NZ_AKCG01000001.1:346558-346881	Lac-1	Lac-10	OK	2198.24	1330.13	-0.724789	-2.39668	0.00205	0.00733669	yes	hypothetical protein
gene417	gene417	NGEG_RS0101875	NZ_AKCG01000001.1:346958-347204	Lac-1	Lac-10	OK	1398.22	633.315	-1.1426	-3.39347	5e-05	0.000271162	yes	hypothetical protein
gene418	gene418	NGEG_RS0101880	NZ_AKCG01000001.1:347206-347596	Lac-1	Lac-10	OK	2036.5	816.299	-1.31892	-4.5754	5e-05	0.000271162	yes	hypothetical protein
gene419	gene419	NGEG_RS0101885	NZ_AKCG01000001.1:347635-349093	Lac-1	Lac-10	OK	76.6165	116.976	0.610482	2.09301	0.0057	0.0173597	yes	potassium transporter Trk
gene420	gene420	NGEG_RS0101890	NZ_AKCG01000001.1:349107-349938	Lac-1	Lac-10	OK	117.824	256.44	1.12198	3.68777	5e-05	0.000271162	yes	bis(5'-nucleosyl)-tetraphosphatase (symmetrical)
gene421	gene421	NGEG_RS0101895	NZ_AKCG01000001.1:350014-350404	Lac-1	Lac-10	OK	318.77	521.398	0.709869	2.24323	0.00205	0.00733669	yes	RidA family protein
gene422	gene422	NGEG_RS0101900	NZ_AKCG01000001.1:350550-351075	Lac-1	Lac-10	OK	6453.25	2958.88	-1.12498	-3.62697	5e-05	0.000271162	yes	membrane protein
gene425	gene425	NGEG_RS0101915	NZ_AKCG01000001.1:351176-352693	Lac-1	Lac-10	OK	98.3938	193.816	0.97805	3.11795	0.0001	0.000514137	yes	coproporphyrinogen III oxidase
gene426	gene426	NGEG_RS0101920	NZ_AKCG01000001.1:352749-355221	Lac-1	Lac-10	OK	153.62	284.172	0.887396	3.10488	5e-05	0.000271162	yes	DNA ligase (NAD(+)) LigA
gene428	gene428	NGEG_RS0101935	NZ_AKCG01000001.1:356834-357407	Lac-1	Lac-10	OK	255.579	151.278	-0.756569	-2.38969	0.0009	0.00358406	yes	N-acetylmuramoyl-L-alanine amidase
gene431	gene431	NGEG_RS0101950	NZ_AKCG01000001.1:359387-360668	Lac-1	Lac-10	OK	1126.02	622.158	-0.855881	-2.85747	0.00015	0.000736012	yes	NADH-ubiquinone oxidoreductase
gene434	gene434	NGEG_RS0101965	NZ_AKCG01000001.1:362306-362840	Lac-1	Lac-10	OK	594.513	356.378	-0.738299	-2.51079	0.00075	0.0030356	yes	hypothetical protein
gene436	gene436	NGEG_RS0101975	NZ_AKCG01000001.1:363061-364002	Lac-1	Lac-10	OK	578.375	338.132	-0.77442	-2.71912	5e-05	0.000271162	yes	3-deoxy-manno-octulosonate cytidylyltransferase
gene437	gene437	NGEG_RS0101980	NZ_AKCG01000001.1:364024-364321	Lac-1	Lac-10	OK	1390.43	846.014	-0.716775	-2.32241	0.001	0.00393164	yes	hypothetical protein
gene438	gene438	NGEG_RS0101985	NZ_AKCG01000001.1:364342-364540	Lac-1	Lac-10	OK	949.969	555.402	-0.774348	-2.00402	0.00465	0.0147998	yes	hypothetical protein
gene44	gene44	NGEG_RS0100210	NZ_AKCG01000001.1:30160-31132	Lac-1	Lac-10	OK	117.615	53.0959	-1.1474	-3.50662	5e-05	0.000271162	yes	iron ABC transporter substrate-binding protein
gene441	gene441	NGEG_RS0101995	NZ_AKCG01000001.1:365061-365847	Lac-1	Lac-10	OK	818.775	528.398	-0.631843	-2.2661	0.00115	0.0044646	yes	tryptophan synthase subunit alpha
gene442	gene442	NGEG_RS0102000	NZ_AKCG01000001.1:365883-366756	Lac-1	Lac-10	OK	1309.6	865.501	-0.597518	-2.02508	0.0051	0.0159045	yes	acetyl-CoA carboxylase carboxyl transferase subunit beta
gene443	gene443	NGEG_RS0102005	NZ_AKCG01000001.1:366815-367427	Lac-1	Lac-10	OK	803.929	329.362	-1.28739	-4.46475	5e-05	0.000271162	yes	cryptic protein cnp1
gene444	gene444	NGEG_RS0102010	NZ_AKCG01000001.1:367534-367759	Lac-1	Lac-10	OK	780.692	417.899	-0.901599	-2.49143	0.0005	0.00215043	yes	hypothetical protein
gene445	gene445	NGEG_RS0102015	NZ_AKCG01000001.1:367789-368176	Lac-1	Lac-10	OK	571.283	359.325	-0.668915	-2.17973	0.003	0.010205	yes	hypothetical protein
gene449	gene449	NGEG_RS14105	NZ_AKCG01000001.1:369219-369420	Lac-1	Lac-10	OK	96.0742	181.593	0.918489	1.76931	0.0163	0.0421211	yes	hypothetical protein
gene45	gene45	NGEG_RS0100215	NZ_AKCG01000001.1:31436-33578	Lac-1	Lac-10	OK	40.101	16.2204	-1.30583	-3.86714	5e-05	0.000271162	yes	TonB-dependent siderophore receptor
gene455	gene455	NGEG_RS0102055	NZ_AKCG01000001.1:371619-372829	Lac-1	Lac-10	OK	60.9713	175.249	1.52321	3.17713	0.0001	0.000514137	yes	ribonuclease 3
gene456	gene456	NGEG_RS0102060	NZ_AKCG01000001.1:372875-373799	Lac-1	Lac-10	OK	60.0094	233.004	1.95709	6.24847	5e-05	0.000271162	yes	GTPase Era
gene458	gene458	NGEG_RS0102070	NZ_AKCG01000001.1:373951-378966	Lac-1	Lac-10	OK	60.7513	34.1844	-0.82958	-2.24596	0.002	0.00718895	yes	lactoferrin/transferrin family TonB-dependent receptor
gene459	gene459	NGEG_RS0102075	NZ_AKCG01000001.1:379440-380067	Lac-1	Lac-10	OK	46.555	76.5185	0.716873	2.00807	0.0067	0.0200594	yes	N-(5'-phosphoribosyl)anthranilate isomerase
gene465	gene465	NGEG_RS0102105	NZ_AKCG01000001.1:385303-385744	Lac-1	Lac-10	OK	806.392	554.4	-0.540554	-1.88559	0.0073	0.0215944	yes	transcriptional regulator
gene466	gene466	NGEG_RS0102110	NZ_AKCG01000001.1:385748-386108	Lac-1	Lac-10	OK	1300.3	862.524	-0.592208	-2.04773	0.0043	0.0139736	yes	hypothetical protein
gene467	gene467	NGEG_RS0102115	NZ_AKCG01000001.1:386180-386909	Lac-1	Lac-10	OK	1225.87	737.303	-0.733476	-2.55455	0.0002	0.000952987	yes	polar amino acid ABC transporter ATP-binding protein
gene468	gene468	NGEG_RS0102120	NZ_AKCG01000001.1:386950-387406	Lac-1	Lac-10	OK	1145.34	688.813	-0.733595	-2.6022	0.00025	0.00115345	yes	hypothetical protein
gene469	gene469	NGEG_RS0102125	NZ_AKCG01000001.1:387516-388086	Lac-1	Lac-10	OK	684.904	465.424	-0.557355	-1.95568	0.0054	0.0166097	yes	GTP pyrophosphokinase
gene470	gene470	NGEG_RS0102130	NZ_AKCG01000001.1:388100-389054	Lac-1	Lac-10	OK	750.527	492.627	-0.60741	-2.1498	0.0024	0.00846676	yes	ribosomal RNA small subunit methyltransferase A
gene474	gene474	NGEG_RS0102145	NZ_AKCG01000001.1:391145-395927	Lac-1	Lac-10	OK	480.016	223.069	-1.10559	-3.59974	5e-05	0.000271162	yes	peptidase
gene476	gene476	NGEG_RS0102160	NZ_AKCG01000001.1:398601-400528	Lac-1	Lac-10	OK	1511.04	989.311	-0.611049	-1.77574	0.0124	0.0334408	yes	outer membrane protein assembly factor BamD
gene48	gene48	NGEG_RS0100225	NZ_AKCG01000001.1:34466-36101	Lac-1	Lac-10	OK	6725.71	11688.3	0.797305	2.78353	0.0002	0.000952987	yes	molecular chaperone GroEL
gene481	gene481	NGEG_RS0102185	NZ_AKCG01000001.1:402908-403388	Lac-1	Lac-10	OK	389.093	250.237	-0.636823	-2.0454	0.0045	0.0144714	yes	hypothetical protein
gene482	gene482	NGEG_RS0102190	NZ_AKCG01000001.1:403389-404388	Lac-1	Lac-10	OK	519.557	314.484	-0.724294	-2.57894	0.00035	0.00156236	yes	DNA polymerase III subunit delta
gene485	gene485	NGEG_RS0102205	NZ_AKCG01000001.1:405609-406494	Lac-1	Lac-10	OK	920.259	485.468	-0.922662	-3.22879	5e-05	0.000271162	yes	hypothetical protein
gene489	gene489	NGEG_RS0102225	NZ_AKCG01000001.1:408353-409892	Lac-1	Lac-10	OK	31.2664	77.4418	1.3085	4.21367	5e-05	0.000271162	yes	apolipoprotein N-acyltransferase
gene497	gene497	NGEG_RS0102260	NZ_AKCG01000001.1:415796-417710	Lac-1	Lac-10	OK	395.209	799.28	1.01609	3.36745	5e-05	0.000271162	yes	threonine--tRNA ligase
gene498	gene498	NGEG_RS0102265	NZ_AKCG01000001.1:417727-418249	Lac-1	Lac-10	OK	1224.47	2529.38	1.04663	3.51726	5e-05	0.000271162	yes	translation initiation factor IF-3
gene499	gene499	NGEG_RS0102270	NZ_AKCG01000001.1:418395-418593	Lac-1	Lac-10	OK	9351.44	40996.6	2.13224	7.75191	5e-05	0.000271162	yes	50S ribosomal protein L35
gene5	gene5	NGEG_RS13775	NZ_AKCG01000001.1:2439-3252	Lac-1	Lac-10	OK	530.677	1377.91	1.37658	4.41657	5e-05	0.000271162	yes	fimbrial protein
gene500	gene500	NGEG_RS0102275	NZ_AKCG01000001.1:418605-418965	Lac-1	Lac-10	OK	3202.33	14776.9	2.20615	7.42335	5e-05	0.000271162	yes	50S ribosomal protein L20
gene501	gene501	NGEG_RS0102280	NZ_AKCG01000001.1:419205-420195	Lac-1	Lac-10	OK	95.7624	329.69	1.78358	6.0091	5e-05	0.000271162	yes	phenylalanine--tRNA ligase subunit alpha
gene502	gene502	NGEG_RS0102285	NZ_AKCG01000001.1:420211-420625	Lac-1	Lac-10	OK	93.6513	328.243	1.8094	5.16477	5e-05	0.000271162	yes	very short patch repair endonuclease
gene503	gene503	NGEG_RS0102290	NZ_AKCG01000001.1:420626-420965	Lac-1	Lac-10	OK	110.425	354.507	1.68275	4.5954	5e-05	0.000271162	yes	methylase
gene504	gene504	NGEG_RS0102295	NZ_AKCG01000001.1:420978-421224	Lac-1	Lac-10	OK	92.5497	372.615	2.00939	4.32576	5e-05	0.000271162	yes	hypothetical protein
gene505	gene505	NGEG_RS0102300	NZ_AKCG01000001.1:421229-421979	Lac-1	Lac-10	OK	102.76	340.553	1.7286	5.59444	5e-05	0.000271162	yes	restriction endonuclease
gene506	gene506	NGEG_RS0102305	NZ_AKCG01000001.1:422069-424433	Lac-1	Lac-10	OK	169.809	508.481	1.58228	5.39668	5e-05	0.000271162	yes	phenylalanine--tRNA ligase subunit beta
gene509	gene509	NGEG_RS0102320	NZ_AKCG01000001.1:425276-425762	Lac-1	Lac-10	OK	115.209	32.2325	-1.83767	-4.74461	5e-05	0.000271162	yes	membrane protein FxsA
gene51	gene51	NGEG_RS0100245	NZ_AKCG01000001.1:38481-38904	Lac-1	Lac-10	OK	66.0568	134.812	1.02917	2.85094	0.0004	0.0017477	yes	hypothetical protein
gene526	gene526	NGEG_RS0102395	NZ_AKCG01000001.1:436982-438862	Lac-1	Lac-10	OK	42.8627	17.9819	-1.25318	-3.6495	5e-05	0.000271162	yes	oxidoreductase
gene529	gene529	NGEG_RS0102410	NZ_AKCG01000001.1:440349-440829	Lac-1	Lac-10	OK	3915.82	1433.27	-1.45	-5.00023	5e-05	0.000271162	yes	hypothetical protein
gene53	gene53	NGEG_RS12245	NZ_AKCG01000001.1:40328-40499	Lac-1	Lac-10	OK	868.524	526.172	-0.723032	-1.85269	0.0145	0.0382287	yes	hypothetical protein
gene535	gene535	NGEG_RS0102440	NZ_AKCG01000001.1:444157-444661	Lac-1	Lac-10	OK	732.496	424.227	-0.787985	-2.74145	0.00015	0.000736012	yes	peroxiredoxin
gene537	gene537	NGEG_RS0102450	NZ_AKCG01000001.1:445759-445960	Lac-1	Lac-10	OK	3152.69	1810.82	-0.799936	-2.47786	0.00045	0.0019558	yes	bacterioferritin
gene54	gene54	NGEG_RS0100260	NZ_AKCG01000001.1:40569-40893	Lac-1	Lac-10	OK	1197.31	576.21	-1.05513	-3.4035	5e-05	0.000271162	yes	iron donor protein CyaY
gene540	gene540	NGEG_RS0102465	NZ_AKCG01000001.1:447786-448650	Lac-1	Lac-10	OK	992.729	680.366	-0.545089	-1.88763	0.0065	0.0195079	yes	phosphoribosylaminoimidazolesuccinocarboxamide synthase
gene542	gene542	NGEG_RS0102470	NZ_AKCG01000001.1:448681-451007	Lac-1	Lac-10	OK	839.396	1639.59	0.965912	3.09122	5e-05	0.000271162	yes	polyribonucleotide nucleotidyltransferase
gene547	gene547	NGEG_RS0102495	NZ_AKCG01000001.1:453844-454777	Lac-1	Lac-10	OK	6576.4	17333.1	1.39816	4.70711	5e-05	0.000271162	yes	cysteine synthase A
gene55	gene55	NGEG_RS0100265	NZ_AKCG01000001.1:40925-41345	Lac-1	Lac-10	OK	864.084	474.068	-0.866077	-2.95442	5e-05	0.000271162	yes	hypothetical protein
gene551	gene551	NGEG_RS0102510	NZ_AKCG01000001.1:456624-457644	Lac-1	Lac-10	OK	159.458	311.227	0.964794	3.4548	5e-05	0.000271162	yes	S26 family signal peptidase
gene554	gene554	NGEG_RS0102525	NZ_AKCG01000001.1:460593-461724	Lac-1	Lac-10	OK	2639.14	1530.22	-0.786324	-2.53195	0.00025	0.00115345	yes	twitching motility protein PilT
gene555	gene555	NGEG_RS0102530	NZ_AKCG01000001.1:461757-462735	Lac-1	Lac-10	OK	1803.66	987.562	-0.868986	-2.89163	0.00015	0.000736012	yes	DNA polymerase III subunit delta'
gene556	gene556	NGEG_RS0102535	NZ_AKCG01000001.1:462738-463089	Lac-1	Lac-10	OK	2463.45	1562.92	-0.656435	-2.3711	0.00095	0.00376498	yes	pilus assembly protein PilZ
gene557	gene557	NGEG_RS0102540	NZ_AKCG01000001.1:463093-463873	Lac-1	Lac-10	OK	1197.65	841.445	-0.50927	-1.76061	0.0148	0.0387716	yes	hypothetical protein
gene558	gene558	NGEG_RS0102545	NZ_AKCG01000001.1:463898-464114	Lac-1	Lac-10	OK	3200.27	2142.77	-0.578718	-1.87812	0.0085	0.0245567	yes	hypothetical protein
gene559	gene559	NGEG_RS0102550	NZ_AKCG01000001.1:464214-465258	Lac-1	Lac-10	OK	4291.01	2540.28	-0.756332	-2.00718	0.00485	0.015377	yes	monothiol glutaredoxin%2C Grx4 family
[truncated: 185 more rows]

## Sheet: Significant >= 2-Fold
test_id	gene_id	gene	locus	sample_1	sample_2	status	value_1	value_2	log2(fold_change)	test_stat	p_value	q_value	significant	Annotated function
[truncated: 434 more rows]
