# Supplementary material for: Transcriptional responses of Neisseria gonorrhoeae to glucose and lactate: implications for resistance to oxidative damage and biofilm formation
Source: mBio. 2024 Jul 16;15(8):e01761-24. doi: 10.1128/mbio.01761-24 (PMC11323468; doi:10.1128/mbio.01761-24)
Supplement: Table S2 — Glucose regulated genes. [file mbio.01761-24-s0006.xlsx]

## Sheet: Legend
Table S2. Differentially expressed genes under the glucose regulon. There are three tabs containing: (1) the expression of all genes (in FPKM) in the FA19 genome and the statistical p and q values, (2) the significant regulated genes per the CuffDiff bioinformatic algorithm, and (3) the significant regulated genes at more than 2-fold regulation. The gene tag and locus nomenclature is relative to …

## Sheet: Gluc-1 vs 10 mM (all genes)
test_id	gene_id	gene	locus	sample_1	sample_2	status	value_1	value_2	log2(fold_change)	test_stat	p_value	q_value	significant
gene0	gene0	NGEG_RS0100010	NZ_AKCG01000001.1:111-486	Gluc-1	Gluc-10	NOTEST	0	0	0	0	1	1	no
gene1	gene1	NGEG_RS0100015	NZ_AKCG01000001.1:499-1420	Gluc-1	Gluc-10	OK	52.3175	34.4102	-0.604458	-0.885307	0.2191	0.540401	no
gene10	gene10	NGEG_RS0100050	NZ_AKCG01000001.1:4546-4963	Gluc-1	Gluc-10	OK	288.029	278.26	-0.0497792	-0.129855	0.8483	0.945577	no
gene100	gene100	NGEG_RS12280	NZ_AKCG01000001.1:81019-81701	Gluc-1	Gluc-10	OK	345.891	286.9	-0.269768	-0.132237	0.53285	0.799986	no
gene1000	gene1000	NGEG_RS14420	NZ_AKCG01000002.1:108244-108710	Gluc-1	Gluc-10	OK	794.999	1045.15	0.394679	0.695463	0.3198	0.654468	no
gene1001	gene1001	NGEG_RS0104645	NZ_AKCG01000002.1:108244-108710	Gluc-1	Gluc-10	OK	1855.65	3039.14	0.711737	0.939188	0.1998	0.518619	no
gene1002	gene1002	NGEG_RS14425	NZ_AKCG01000002.1:108244-108710	Gluc-1	Gluc-10	OK	1048.05	1553.44	0.567751	0.893395	0.2054	0.524982	no
gene1003	gene1003	NGEG_RS0104650	NZ_AKCG01000002.1:108719-109055	Gluc-1	Gluc-10	OK	1117.92	854.227	-0.388129	-1.05679	0.1322	0.417928	no
gene1004	gene1004	NGEG_RS0104655	NZ_AKCG01000002.1:109135-111259	Gluc-1	Gluc-10	OK	208.824	194.819	-0.100154	-0.277095	0.7085	0.893134	no
gene1005	gene1005	NGEG_RS0104660	NZ_AKCG01000002.1:111353-113330	Gluc-1	Gluc-10	OK	134.632	100.286	-0.424901	-1.17237	0.1007	0.369433	no
gene1006	gene1006	NGEG_RS0104665	NZ_AKCG01000002.1:113473-113659	Gluc-1	Gluc-10	OK	1173.63	573.461	-1.03321	-2.24381	0.0026	0.03292	yes
gene1007	gene1007	NGEG_RS0104670	NZ_AKCG01000002.1:113669-115051	Gluc-1	Gluc-10	OK	398.503	366.986	-0.118865	-0.271496	0.71025	0.893134	no
gene1008	gene1008	NGEG_RS0104675	NZ_AKCG01000002.1:113669-115051	Gluc-1	Gluc-10	OK	180.844	177.002	-0.0309836	-0.0487826	0.94555	0.982974	no
gene1009	gene1009	NGEG_RS0104680	NZ_AKCG01000002.1:115098-115784	Gluc-1	Gluc-10	OK	162.101	164.722	0.0231452	0.0614715	0.9316	0.98128	no
gene101	gene101	NGEG_RS0100450	NZ_AKCG01000001.1:81746-82607	Gluc-1	Gluc-10	OK	622.249	409.357	-0.604133	-1.64441	0.0215	0.151667	no
gene1010	gene1010	NGEG_RS14430	NZ_AKCG01000002.1:115098-115784	Gluc-1	Gluc-10	OK	149.313	177.019	0.245566	0.185712	0.7842	0.92313	no
gene1011	gene1011	NGEG_RS0104685	NZ_AKCG01000002.1:115795-116284	Gluc-1	Gluc-10	NOTEST	0	0	0	0	1	1	no
gene1012	gene1012	NGEG_RS14435	NZ_AKCG01000002.1:116292-116795	Gluc-1	Gluc-10	NOTEST	0	0	0	0	1	1	no
gene1013	gene1013	NGEG_RS14440	NZ_AKCG01000002.1:116292-116795	Gluc-1	Gluc-10	OK	209.476	281.607	0.4269	0.769247	0.26785	0.601216	no
gene1014	gene1014	NGEG_RS0104695	NZ_AKCG01000002.1:116977-117343	Gluc-1	Gluc-10	OK	5.31426	2.35568	-1.17373	-1.05691	0.1421	0.432608	no
gene1015	gene1015	NGEG_RS0104700	NZ_AKCG01000002.1:117505-118414	Gluc-1	Gluc-10	OK	32.6384	29.1754	-0.161815	-0.378093	0.59225	0.838936	no
gene1016	gene1016	NGEG_RS0104705	NZ_AKCG01000002.1:118569-120992	Gluc-1	Gluc-10	OK	138.424	121.863	-0.183838	-0.251034	0.721	0.899065	no
gene1017	gene1017	NGEG_RS0104710	NZ_AKCG01000002.1:118569-120992	Gluc-1	Gluc-10	OK	103.097	111.083	0.107643	0.265144	0.70985	0.893134	no
gene1018	gene1018	NGEG_RS0104715	NZ_AKCG01000002.1:121198-121813	Gluc-1	Gluc-10	OK	26.8013	26.6144	-0.0100963	-0.021147	0.977	0.994727	no
gene1019	gene1019	NGEG_RS0104720	NZ_AKCG01000002.1:121975-122593	Gluc-1	Gluc-10	OK	254.346	206.754	-0.298878	-0.833741	0.2425	0.569137	no
gene102	gene102	NGEG_RS12285	NZ_AKCG01000001.1:82886-83132	Gluc-1	Gluc-10	OK	99.9289	95.617	-0.0636339	-0.113315	0.8684	0.953065	no
gene1020	gene1020	NGEG_RS0104725	NZ_AKCG01000002.1:122600-123464	Gluc-1	Gluc-10	OK	326.356	280.29	-0.219529	-0.609784	0.3916	0.712498	no
gene1021	gene1021	NGEG_RS0104730	NZ_AKCG01000002.1:123476-123911	Gluc-1	Gluc-10	OK	1900.21	1226.67	-0.631409	-1.81164	0.01425	0.113129	no
gene1022	gene1022	NGEG_RS12690	NZ_AKCG01000002.1:124056-124740	Gluc-1	Gluc-10	OK	1324.95	987.125	-0.424636	-1.14298	0.10625	0.377455	no
gene1023	gene1023	NGEG_RS0104740	NZ_AKCG01000002.1:124984-126016	Gluc-1	Gluc-10	OK	410.648	395.694	-0.0535164	-0.148649	0.8371	0.942566	no
gene1024	gene1024	NGEG_RS0104745	NZ_AKCG01000002.1:126097-126406	Gluc-1	Gluc-10	OK	525.28	525.907	0.00172063	0.0046836	0.99445	0.997708	no
gene1025	gene1025	NGEG_RS12695	NZ_AKCG01000002.1:126437-126578	Gluc-1	Gluc-10	OK	937.161	1260.45	0.427566	0.944629	0.2085	0.530161	no
gene1026	gene1026	NGEG_RS0104755	NZ_AKCG01000002.1:126824-128057	Gluc-1	Gluc-10	OK	233.835	337.078	0.527593	1.46187	0.0361	0.203875	no
gene1027	gene1027	NGEG_RS0104760	NZ_AKCG01000002.1:128135-129764	Gluc-1	Gluc-10	OK	763.131	675.278	-0.176449	-0.462787	0.5116	0.786513	no
gene1028	gene1028	NGEG_RS0104770	NZ_AKCG01000002.1:129913-130288	Gluc-1	Gluc-10	OK	425.188	321.915	-0.401419	-1.08305	0.12765	0.41091	no
gene1029	gene1029	NGEG_RS0104775	NZ_AKCG01000002.1:130336-131875	Gluc-1	Gluc-10	OK	770.893	671.119	-0.199962	-0.522633	0.45315	0.761107	no
gene103	gene103	NGEG_RS0100460	NZ_AKCG01000001.1:83280-84490	Gluc-1	Gluc-10	OK	477.781	770.873	0.690141	0.527923	0.48095	0.776017	no
gene1030	gene1030	NGEG_RS0104780	NZ_AKCG01000002.1:131941-132559	Gluc-1	Gluc-10	OK	208.047	237.372	0.190237	0.528593	0.4564	0.762068	no
gene1031	gene1031	NGEG_RS14445	NZ_AKCG01000002.1:132738-135054	Gluc-1	Gluc-10	OK	280.042	169.017	-0.728474	-0.260337	0.7657	0.916186	no
gene1032	gene1032	NGEG_RS14450	NZ_AKCG01000002.1:132738-135054	Gluc-1	Gluc-10	OK	36.1864	44.254	0.290358	0.0298358	0.86785	0.953065	no
gene1033	gene1033	NGEG_RS0104790	NZ_AKCG01000002.1:132738-135054	Gluc-1	Gluc-10	OK	441.011	416.99	-0.0808011	-0.177336	0.8006	0.928566	no
gene1034	gene1034	NGEG_RS0104795	NZ_AKCG01000002.1:132738-135054	Gluc-1	Gluc-10	OK	499.717	429.824	-0.217367	-0.330824	0.634	0.862181	no
gene1035	gene1035	NGEG_RS0104800	NZ_AKCG01000002.1:135120-136866	Gluc-1	Gluc-10	OK	396.958	345.868	-0.198765	-0.54205	0.44235	0.750177	no
gene1036	gene1036	NGEG_RS12700	NZ_AKCG01000002.1:136937-137584	Gluc-1	Gluc-10	OK	284.235	251.577	-0.176084	-0.507072	0.49095	0.77693	no
gene1037	gene1037	NGEG_RS0104810	NZ_AKCG01000002.1:137591-138554	Gluc-1	Gluc-10	OK	79.01	64.7937	-0.286183	-0.758688	0.2866	0.615318	no
gene1038	gene1038	NGEG_RS14455	NZ_AKCG01000002.1:138701-139271	Gluc-1	Gluc-10	OK	198.941	179.025	-0.152181	-0.423394	0.5602	0.81313	no
gene1039	gene1039	NGEG_RS0104820	NZ_AKCG01000002.1:139393-141856	Gluc-1	Gluc-10	OK	896.094	919.927	0.0378691	0.0871787	0.89825	0.965306	no
gene104	gene104	NGEG_RS0100465	NZ_AKCG01000001.1:83280-84490	Gluc-1	Gluc-10	OK	1452.17	1539.7	0.0844384	0.207441	0.7643	0.916186	no
gene1040	gene1040	NGEG_RS0104825	NZ_AKCG01000002.1:142037-142307	Gluc-1	Gluc-10	OK	21264.1	10535.4	-1.01318	-2.59707	0.0003	0.0056542	yes
gene1041	gene1041	NGEG_RS0104830	NZ_AKCG01000002.1:142483-144218	Gluc-1	Gluc-10	OK	849.959	809.246	-0.0708154	-0.0815499	0.9047	0.968229	no
gene1042	gene1042	NGEG_RS0104835	NZ_AKCG01000002.1:142483-144218	Gluc-1	Gluc-10	OK	741.975	641.493	-0.209937	-0.484072	0.4834	0.776143	no
gene1043	gene1043	NGEG_RS0104840	NZ_AKCG01000002.1:144413-144785	Gluc-1	Gluc-10	OK	227.901	191.504	-0.251032	-0.647981	0.35295	0.678158	no
gene1044	gene1044	NGEG_RS0104845	NZ_AKCG01000002.1:144861-146784	Gluc-1	Gluc-10	OK	362.195	284.346	-0.34912	-0.934436	0.18585	0.502165	no
gene1045	gene1045	NGEG_RS0104850	NZ_AKCG01000002.1:146809-147166	Gluc-1	Gluc-10	OK	576.323	477.187	-0.272323	-0.754409	0.2943	0.625863	no
gene1046	gene1046	NGEG_RS0104855	NZ_AKCG01000002.1:147256-147769	Gluc-1	Gluc-10	OK	433.103	350.238	-0.306374	-0.872675	0.2301	0.554622	no
gene1047	gene1047	NGEG_RS0104860	NZ_AKCG01000002.1:147816-147993	Gluc-1	Gluc-10	OK	1460.67	1488.72	0.02744	0.0701242	0.9228	0.976815	no
gene1048	gene1048	NGEG_RS0104865	NZ_AKCG01000002.1:148213-153906	Gluc-1	Gluc-10	OK	206.544	201.554	-0.0352792	-0.0649022	0.9253	0.977775	no
gene1049	gene1049	NGEG_RS0104870	NZ_AKCG01000002.1:148213-153906	Gluc-1	Gluc-10	OK	34.8	33.9335	-0.0363773	-0.0568649	0.9352	0.982091	no
gene105	gene105	NGEG_RS0100470	NZ_AKCG01000001.1:84546-84783	Gluc-1	Gluc-10	OK	12287.7	11033.8	-0.155283	-0.419847	0.54685	0.805991	no
gene1050	gene1050	NGEG_RS0104875	NZ_AKCG01000002.1:148213-153906	Gluc-1	Gluc-10	OK	24.2403	17.9396	-0.434262	-0.584882	0.3987	0.7154	no
gene1051	gene1051	NGEG_RS0104880	NZ_AKCG01000002.1:148213-153906	Gluc-1	Gluc-10	OK	24.3193	23.7611	-0.0334962	-0.0143072	0.65865	0.870095	no
gene1052	gene1052	NGEG_RS14460	NZ_AKCG01000002.1:154415-155368	Gluc-1	Gluc-10	OK	208.346	148.214	-0.491304	-1.03541	0.13845	0.425695	no
gene1053	gene1053	NGEG_RS0104890	NZ_AKCG01000002.1:154415-155368	Gluc-1	Gluc-10	OK	93.0334	77.199	-0.269167	-0.448788	0.52015	0.792403	no
gene1054	gene1054	NGEG_RS0104895	NZ_AKCG01000002.1:155423-155720	Gluc-1	Gluc-10	OK	8.59996	10.1644	0.241124	0.24018	0.73365	0.902717	no
gene1055	gene1055	NGEG_RS0104900	NZ_AKCG01000002.1:155741-156023	Gluc-1	Gluc-10	OK	15.554	9.93951	-0.646041	-0.719265	0.3226	0.655524	no
gene1056	gene1056	NGEG_RS12705	NZ_AKCG01000002.1:156034-156685	Gluc-1	Gluc-10	OK	9.80167	7.04902	-0.475604	-0.77001	0.28165	0.612142	no
gene1057	gene1057	NGEG_RS0104910	NZ_AKCG01000002.1:156686-157421	Gluc-1	Gluc-10	OK	15.2516	9.07969	-0.748248	-1.35204	0.05605	0.261108	no
gene1058	gene1058	NGEG_RS0104915	NZ_AKCG01000002.1:157422-158736	Gluc-1	Gluc-10	OK	41.8055	30.1293	-0.472527	-1.21534	0.0866	0.341558	no
gene1059	gene1059	NGEG_RS0104920	NZ_AKCG01000002.1:158745-160043	Gluc-1	Gluc-10	OK	86.8906	64.0678	-0.439599	-0.954482	0.1736	0.481594	no
gene106	gene106	NGEG_RS0100475	NZ_AKCG01000001.1:84852-85323	Gluc-1	Gluc-10	OK	9159.53	7861.53	-0.220462	-0.520408	0.45185	0.75944	no
gene1060	gene1060	NGEG_RS0104925	NZ_AKCG01000002.1:158745-160043	Gluc-1	Gluc-10	OK	58.2089	38.5878	-0.593094	-0.908345	0.19675	0.514985	no
gene1061	gene1061	NGEG_RS0104930	NZ_AKCG01000002.1:160052-162629	Gluc-1	Gluc-10	OK	22.104	14.3994	-0.618298	-1.58821	0.024	0.160089	no
gene1062	gene1062	NGEG_RS0104935	NZ_AKCG01000002.1:162656-163750	Gluc-1	Gluc-10	OK	71.8874	46.1185	-0.640395	-0.931441	0.18545	0.502165	no
gene1063	gene1063	NGEG_RS0104940	NZ_AKCG01000002.1:162656-163750	Gluc-1	Gluc-10	OK	158.361	116.938	-0.437478	-0.98804	0.16695	0.469476	no
gene1064	gene1064	NGEG_RS0104945	NZ_AKCG01000002.1:163758-165530	Gluc-1	Gluc-10	OK	99.0097	53.193	-0.896332	-1.89651	0.0092	0.0844416	no
gene1065	gene1065	NGEG_RS0104950	NZ_AKCG01000002.1:163758-165530	Gluc-1	Gluc-10	OK	19.9993	10.9034	-0.875175	-1.21255	0.09175	0.351402	no
gene1066	gene1066	NGEG_RS0104955	NZ_AKCG01000002.1:165544-170318	Gluc-1	Gluc-10	OK	32.9821	20.6032	-0.678814	-0.613235	0.37455	0.699488	no
gene1067	gene1067	NGEG_RS0104960	NZ_AKCG01000002.1:165544-170318	Gluc-1	Gluc-10	OK	29.2296	17.7616	-0.718671	-0.811545	0.24975	0.577913	no
gene1068	gene1068	NGEG_RS0104965	NZ_AKCG01000002.1:165544-170318	Gluc-1	Gluc-10	OK	53.928	27.8528	-0.953209	-1.67814	0.01795	0.13269	no
gene1069	gene1069	NGEG_RS0104970	NZ_AKCG01000002.1:165544-170318	Gluc-1	Gluc-10	OK	85.2689	48.618	-0.810529	-0.695185	0.3438	0.673933	no
gene107	gene107	NGEG_RS0100480	NZ_AKCG01000001.1:85327-85861	Gluc-1	Gluc-10	OK	10437	8466.48	-0.301871	-0.651672	0.352	0.678158	no
gene1070	gene1070	NGEG_RS0104975	NZ_AKCG01000002.1:165544-170318	Gluc-1	Gluc-10	OK	66.644	39.6604	-0.748777	-0.953733	0.18075	0.493936	no
gene1071	gene1071	NGEG_RS0104980	NZ_AKCG01000002.1:170489-172001	Gluc-1	Gluc-10	OK	49.7883	87.0499	0.806034	2.17449	0.00225	0.0297072	yes
gene1072	gene1072	NGEG_RS0104985	NZ_AKCG01000002.1:172007-175106	Gluc-1	Gluc-10	OK	21.5491	16.2155	-0.410256	-1.09301	0.12605	0.409079	no
gene1073	gene1073	NGEG_RS0104990	NZ_AKCG01000002.1:175147-175693	Gluc-1	Gluc-10	OK	285.055	160.516	-0.828525	-2.25389	0.00195	0.0265997	yes
gene1074	gene1074	NGEG_RS0104995	NZ_AKCG01000002.1:175911-176235	Gluc-1	Gluc-10	OK	1071.09	963.138	-0.153259	-0.433832	0.54595	0.805991	no
gene1075	gene1075	NGEG_RS0105000	NZ_AKCG01000002.1:176300-176915	Gluc-1	Gluc-10	OK	1756.08	1283.48	-0.452293	-1.21746	0.082	0.330274	no
gene1076	gene1076	NGEG_RS0105005	NZ_AKCG01000002.1:176967-178041	Gluc-1	Gluc-10	OK	934.617	841.688	-0.15109	-0.404237	0.56285	0.816496	no
gene1077	gene1077	NGEG_RS0105010	NZ_AKCG01000002.1:178155-178605	Gluc-1	Gluc-10	OK	1256.72	1216.76	-0.0466153	-0.129027	0.855	0.947059	no
gene1078	gene1078	NGEG_RS0105015	NZ_AKCG01000002.1:178606-178918	Gluc-1	Gluc-10	OK	792.906	1028.64	0.375511	1.0439	0.14445	0.436532	no
gene1079	gene1079	NGEG_RS0105020	NZ_AKCG01000002.1:179321-179786	Gluc-1	Gluc-10	OK	70.993	33.614	-1.07861	-2.25054	0.00245	0.0313422	yes
gene108	gene108	NGEG_RS0100485	NZ_AKCG01000001.1:85871-87419	Gluc-1	Gluc-10	OK	6128.07	5451.58	-0.168756	-0.263788	0.7069	0.892755	no
gene1080	gene1080	NGEG_RS0105025	NZ_AKCG01000002.1:179874-180654	Gluc-1	Gluc-10	OK	45.2297	18.7067	-1.27371	-2.80614	0.0002	0.0042569	yes
gene1081	gene1081	NGEG_RS0105035	NZ_AKCG01000002.1:180966-181152	Gluc-1	Gluc-10	OK	129.85	117.667	-0.142129	-0.2317	0.75305	0.910942	no
gene1082	gene1082	NGEG_RS0105040	NZ_AKCG01000002.1:181224-181740	Gluc-1	Gluc-10	OK	23.7653	16.1691	-0.555621	-1.01073	0.15165	0.446807	no
gene1083	gene1083	NGEG_RS0105045	NZ_AKCG01000002.1:181831-182413	Gluc-1	Gluc-10	OK	12.411	9.97872	-0.314688	-0.512572	0.46195	0.765191	no
gene1084	gene1084	NGEG_RS0105050	NZ_AKCG01000002.1:182648-182990	Gluc-1	Gluc-10	OK	11.659	15.6411	0.423898	0.590016	0.4209	0.738422	no
gene1085	gene1085	NGEG_RS0105055	NZ_AKCG01000002.1:183066-184188	Gluc-1	Gluc-10	OK	24.3528	21.1514	-0.203338	-0.480358	0.492	0.77693	no
gene1086	gene1086	NGEG_RS14465	NZ_AKCG01000002.1:184258-184483	Gluc-1	Gluc-10	OK	19.5003	15.7647	-0.306794	-0.30117	0.67485	0.878792	no
gene1087	gene1087	NGEG_RS0105065	NZ_AKCG01000002.1:185035-185293	Gluc-1	Gluc-10	OK	80.3457	57.8968	-0.472737	-0.791265	0.26005	0.593404	no
gene1088	gene1088	NGEG_RS0105070	NZ_AKCG01000002.1:185540-188024	Gluc-1	Gluc-10	OK	34.0035	49.3264	0.536675	1.48266	0.03735	0.207696	no
gene1089	gene1089	NGEG_RS0105075	NZ_AKCG01000002.1:188119-188611	Gluc-1	Gluc-10	OK	535.345	528.792	-0.0177696	-0.0495776	0.9422	0.982918	no
gene109	gene109	NGEG_RS0100490	NZ_AKCG01000001.1:87443-88319	Gluc-1	Gluc-10	OK	4589.19	4995.15	0.122289	0.263007	0.7051	0.892755	no
gene1090	gene1090	NGEG_RS0105080	NZ_AKCG01000002.1:188612-188891	Gluc-1	Gluc-10	OK	407.189	376.174	-0.114297	-0.286597	0.68735	0.888517	no
gene1091	gene1091	NGEG_RS0105085	NZ_AKCG01000002.1:189129-189471	Gluc-1	Gluc-10	OK	24.0522	21.1644	-0.184532	-0.277413	0.69675	0.892755	no
gene1092	gene1092	NGEG_RS0105090	NZ_AKCG01000002.1:189742-190375	Gluc-1	Gluc-10	OK	31.3995	21.0947	-0.573865	-1.17235	0.0954	0.359607	no
gene1093	gene1093	NGEG_RS0105095	NZ_AKCG01000002.1:190650-190992	Gluc-1	Gluc-10	OK	26.9437	15.046	-0.84057	-1.23112	0.08795	0.34398	no
gene1094	gene1094	NGEG_RS0105100	NZ_AKCG01000002.1:191217-191799	Gluc-1	Gluc-10	OK	57.4309	38.1713	-0.589339	-1.30595	0.0638	0.28129	no
gene1095	gene1095	NGEG_RS0105105	NZ_AKCG01000002.1:191808-192324	Gluc-1	Gluc-10	OK	76.8089	31.9075	-1.26738	-2.72525	0.0004	0.00726176	yes
gene1096	gene1096	NGEG_RS14470	NZ_AKCG01000002.1:192390-192759	Gluc-1	Gluc-10	OK	150.855	72.9932	-1.04733	-2.24521	0.0025	0.031817	yes
gene1097	gene1097	NGEG_RS0105110	NZ_AKCG01000002.1:193164-193488	Gluc-1	Gluc-10	OK	4.93107	3.67983	-0.422263	-0.358707	0.61175	0.849978	no
gene1098	gene1098	NGEG_RS0105115	NZ_AKCG01000002.1:193508-193958	Gluc-1	Gluc-10	OK	2558.76	1452.34	-0.817069	-2.23297	0.0018	0.0248279	yes
gene1099	gene1099	NGEG_RS0105120	NZ_AKCG01000002.1:194221-194794	Gluc-1	Gluc-10	OK	23.6063	20.6342	-0.19413	-0.373983	0.5895	0.836212	no
gene11	gene11	NGEG_RS0100055	NZ_AKCG01000001.1:5013-5484	Gluc-1	Gluc-10	OK	55.1829	44.6409	-0.305855	-0.647181	0.3541	0.678879	no
gene110	gene110	NGEG_RS0100495	NZ_AKCG01000001.1:88356-89754	Gluc-1	Gluc-10	OK	4262.81	4687.47	0.137008	0.250016	0.7189	0.897415	no
gene1100	gene1100	NGEG_RS0105125	NZ_AKCG01000002.1:194897-197491	Gluc-1	Gluc-10	OK	63.0336	60.0406	-0.0701836	-0.107755	0.87655	0.95592	no
gene1101	gene1101	NGEG_RS0105130	NZ_AKCG01000002.1:194897-197491	Gluc-1	Gluc-10	OK	23.4574	25.6545	0.129172	0.286899	0.6808	0.88236	no
gene1102	gene1102	NGEG_RS14475	NZ_AKCG01000002.1:197492-197678	Gluc-1	Gluc-10	OK	42.0957	56.1968	0.416814	0.461236	0.50325	0.782524	no
gene1103	gene1103	NGEG_RS14480	NZ_AKCG01000002.1:197682-198114	Gluc-1	Gluc-10	OK	44.6367	69.3084	0.6348	1.32346	0.0611	0.275181	no
gene1104	gene1104	NGEG_RS0105140	NZ_AKCG01000002.1:198878-199433	Gluc-1	Gluc-10	OK	93.869	68.1615	-0.461691	-1.13606	0.1228	0.406212	no
gene1105	gene1105	NGEG_RS0105145	NZ_AKCG01000002.1:199519-200623	Gluc-1	Gluc-10	OK	44.0032	22.2415	-0.984352	-2.37751	0.0011	0.0160704	yes
gene1106	gene1106	NGEG_RS12710	NZ_AKCG01000002.1:200760-206029	Gluc-1	Gluc-10	OK	15.7116	10.198	-0.623546	-0.744321	0.29785	0.631225	no
gene1107	gene1107	NGEG_RS0105155	NZ_AKCG01000002.1:200760-206029	Gluc-1	Gluc-10	OK	10.7688	9.81891	-0.133217	-0.0872657	0.90515	0.968246	no
gene1108	gene1108	NGEG_RS0105160	NZ_AKCG01000002.1:200760-206029	Gluc-1	Gluc-10	OK	10.3077	6.16116	-0.742447	-0.364173	0.7552	0.911098	no
gene1109	gene1109	NGEG_RS0105165	NZ_AKCG01000002.1:200760-206029	Gluc-1	Gluc-10	OK	28.0194	15.0828	-0.893519	-1.31817	0.0635	0.280468	no
gene111	gene111	NGEG_RS0100500	NZ_AKCG01000001.1:89764-90187	Gluc-1	Gluc-10	OK	4439.28	6428.16	0.534082	1.37901	0.05095	0.247143	no
gene1110	gene1110	NGEG_RS0105170	NZ_AKCG01000002.1:200760-206029	Gluc-1	Gluc-10	OK	56.5423	39.1439	-0.530542	-0.880375	0.217	0.539007	no
gene1111	gene1111	NGEG_RS14485	NZ_AKCG01000002.1:206269-206787	Gluc-1	Gluc-10	OK	257.157	133.442	-0.946437	-1.07685	0.1623	0.46088	no
gene1112	gene1112	NGEG_RS0105180	NZ_AKCG01000002.1:206269-206787	Gluc-1	Gluc-10	OK	96.3551	68.8762	-0.484356	-1.07868	0.13505	0.423145	no
gene1113	gene1113	NGEG_RS0105185	NZ_AKCG01000002.1:206823-207483	Gluc-1	Gluc-10	OK	89.652	61.3711	-0.546776	-1.3862	0.0519	0.250765	no
gene1114	gene1114	NGEG_RS0105190	NZ_AKCG01000002.1:207563-207971	Gluc-1	Gluc-10	OK	397.487	268.63	-0.565285	-1.54784	0.03175	0.191498	no
gene1115	gene1115	NGEG_RS0105195	NZ_AKCG01000002.1:207985-208933	Gluc-1	Gluc-10	OK	703.429	280.352	-1.32716	-3.61202	5e-05	0.00127268	yes
gene1116	gene1116	NGEG_RS0105200	NZ_AKCG01000002.1:209039-210110	Gluc-1	Gluc-10	OK	168.646	161.739	-0.0603339	-0.168647	0.8113	0.932542	no
gene1117	gene1117	NGEG_RS0105205	NZ_AKCG01000002.1:210294-210570	Gluc-1	Gluc-10	OK	692.527	542.826	-0.351381	-0.959385	0.1999	0.518619	no
gene1118	gene1118	NGEG_RS0105210	NZ_AKCG01000002.1:210571-212171	Gluc-1	Gluc-10	OK	488.676	464.555	-0.0730295	-0.107643	0.88255	0.959074	no
gene1119	gene1119	NGEG_RS0105215	NZ_AKCG01000002.1:210571-212171	Gluc-1	Gluc-10	OK	728.399	512.22	-0.507965	-1.13164	0.1082	0.381445	no
gene112	gene112	NGEG_RS0100505	NZ_AKCG01000001.1:90358-91255	Gluc-1	Gluc-10	OK	577.51	479.473	-0.268397	-0.740142	0.2974	0.630825	no
gene1120	gene1120	NGEG_RS0105220	NZ_AKCG01000002.1:212645-213110	Gluc-1	Gluc-10	OK	758.98	489.074	-0.634008	-1.74859	0.01575	0.121143	no
gene1121	gene1121	NGEG_RS0105225	NZ_AKCG01000002.1:213137-213611	Gluc-1	Gluc-10	OK	1177.22	822.646	-0.51704	-1.42092	0.04605	0.232987	no
gene1122	gene1122	NGEG_RS0105235	NZ_AKCG01000002.1:213943-214261	Gluc-1	Gluc-10	OK	151.293	350.199	1.21083	2.99541	5e-05	0.00127268	yes
gene1123	gene1123	NGEG_RS0105240	NZ_AKCG01000002.1:214309-216868	Gluc-1	Gluc-10	OK	164.065	154.008	-0.0912622	-0.252211	0.72445	0.900484	no
gene1124	gene1124	NGEG_RS0105245	NZ_AKCG01000002.1:217014-218478	Gluc-1	Gluc-10	OK	1348.9	874.327	-0.625542	-1.56228	0.02745	0.175127	no
gene1125	gene1125	NGEG_RS0105250	NZ_AKCG01000002.1:218551-218800	Gluc-1	Gluc-10	OK	168.619	214.456	0.346919	0.767873	0.27645	0.609108	no
gene1126	gene1126	NGEG_RS0105255	NZ_AKCG01000002.1:218815-221191	Gluc-1	Gluc-10	OK	148.583	162.349	0.127831	0.35094	0.6201	0.8558	no
gene1129	gene1129	NGEG_RS12725	NZ_AKCG01000002.1:221630-223708	Gluc-1	Gluc-10	OK	137.711	141.871	0.0429361	0.00731463	0.9816	0.994767	no
gene113	gene113	NGEG_RS0100510	NZ_AKCG01000001.1:91371-93435	Gluc-1	Gluc-10	OK	650.201	582.097	-0.159625	-0.408486	0.5549	0.81141	no
gene1130	gene1130	NGEG_RS0105270	NZ_AKCG01000002.1:221630-223708	Gluc-1	Gluc-10	OK	1057.16	1496.96	0.501844	1.17563	0.09095	0.349615	no
gene1131	gene1131	NGEG_RS0105275	NZ_AKCG01000002.1:223824-224715	Gluc-1	Gluc-10	OK	67.9404	45.9361	-0.564641	-1.48698	0.03945	0.213601	no
gene1132	gene1132	NGEG_RS0105280	NZ_AKCG01000002.1:224779-225436	Gluc-1	Gluc-10	OK	90.5268	67.3019	-0.427699	-1.18728	0.1261	0.409079	no
gene1133	gene1133	NGEG_RS0105285	NZ_AKCG01000002.1:225864-226947	Gluc-1	Gluc-10	OK	15.4174	14.8725	-0.0519044	-0.113077	0.87755	0.956588	no
gene1134	gene1134	NGEG_RS12730	NZ_AKCG01000002.1:227092-228737	Gluc-1	Gluc-10	OK	10.1377	9.56595	-0.083747	-0.18697	0.79475	0.925147	no
gene1135	gene1135	NGEG_RS12735	NZ_AKCG01000002.1:228763-230529	Gluc-1	Gluc-10	OK	20.4141	25.0961	0.297898	0.759003	0.285	0.613483	no
gene1136	gene1136	NGEG_RS0105300	NZ_AKCG01000002.1:230701-232561	Gluc-1	Gluc-10	OK	338.42	304.082	-0.154355	-0.418946	0.5566	0.811795	no
gene1137	gene1137	NGEG_RS12740	NZ_AKCG01000002.1:232602-232956	Gluc-1	Gluc-10	OK	323.453	364.729	0.173267	0.496462	0.5026	0.782524	no
gene1138	gene1138	NGEG_RS0105310	NZ_AKCG01000002.1:233061-233820	Gluc-1	Gluc-10	OK	148.308	166.435	0.166361	0.460572	0.51495	0.788717	no
gene1139	gene1139	NGEG_RS0105315	NZ_AKCG01000002.1:233915-234968	Gluc-1	Gluc-10	OK	313.869	288.557	-0.121308	-0.336779	0.6388	0.863075	no
gene114	gene114	NGEG_RS0100515	NZ_AKCG01000001.1:93504-95386	Gluc-1	Gluc-10	OK	373.91	352.764	-0.0839875	-0.163491	0.81945	0.93612	no
gene1140	gene1140	NGEG_RS12745	NZ_AKCG01000002.1:234985-235138	Gluc-1	Gluc-10	OK	1818.3	1302.28	-0.481548	-1.13338	0.1196	0.400125	no
gene1141	gene1141	NGEG_RS0105325	NZ_AKCG01000002.1:235174-236551	Gluc-1	Gluc-10	OK	593.275	388.977	-0.609015	-1.66381	0.02055	0.146641	no
gene1142	gene1142	NGEG_RS0105330	NZ_AKCG01000002.1:236612-236918	Gluc-1	Gluc-10	OK	494.583	340.798	-0.537295	-1.39644	0.05415	0.255146	no
gene1143	gene1143	NGEG_RS0105335	NZ_AKCG01000002.1:236929-237283	Gluc-1	Gluc-10	OK	175.09	123.664	-0.501674	-1.16664	0.10185	0.370893	no
gene1144	gene1144	NGEG_RS0105340	NZ_AKCG01000002.1:237544-237742	Gluc-1	Gluc-10	OK	215.054	214.807	-0.00165834	-0.00302595	0.9884	0.996065	no
gene1145	gene1145	NGEG_RS0105345	NZ_AKCG01000002.1:237751-238537	Gluc-1	Gluc-10	OK	195.979	182.205	-0.105143	-0.296594	0.675	0.878792	no
gene1146	gene1146	NGEG_RS0105350	NZ_AKCG01000002.1:238610-239891	Gluc-1	Gluc-10	OK	128.107	150.32	0.23069	0.655654	0.3636	0.686862	no
gene1147	gene1147	NGEG_RS0105355	NZ_AKCG01000002.1:239987-240947	Gluc-1	Gluc-10	OK	1128.08	1047.12	-0.107446	-0.285729	0.68905	0.889783	no
gene1148	gene1148	NGEG_RS0105360	NZ_AKCG01000002.1:241158-241560	Gluc-1	Gluc-10	OK	720.207	698.048	-0.0450862	-0.125954	0.85405	0.946857	no
gene1149	gene1149	NGEG_RS0105365	NZ_AKCG01000002.1:241627-241825	Gluc-1	Gluc-10	OK	2188.61	1680.27	-0.381325	-1.04398	0.1473	0.439232	no
gene115	gene115	NGEG_RS0100520	NZ_AKCG01000001.1:93504-95386	Gluc-1	Gluc-10	OK	580.659	446.436	-0.379238	-0.733493	0.3036	0.63683	no
gene1150	gene1150	NGEG_RS14490	NZ_AKCG01000002.1:242037-242578	Gluc-1	Gluc-10	OK	621.167	701.377	0.175207	0.408592	0.5684	0.82021	no
gene1151	gene1151	NGEG_RS14495	NZ_AKCG01000002.1:242037-242578	Gluc-1	Gluc-10	OK	1144.79	1179.09	0.0425913	0.0686856	0.92345	0.976815	no
gene1152	gene1152	NGEG_RS0105375	NZ_AKCG01000002.1:242637-242979	Gluc-1	Gluc-10	OK	1021.18	945.954	-0.110401	-0.308519	0.66725	0.874902	no
gene1153	gene1153	NGEG_RS0105380	NZ_AKCG01000002.1:243034-243793	Gluc-1	Gluc-10	OK	256.621	256.055	-0.00318265	-0.00895567	0.99005	0.996709	no
gene1154	gene1154	NGEG_RS0105385	NZ_AKCG01000002.1:243831-244393	Gluc-1	Gluc-10	OK	372.508	475.086	0.35092	0.974352	0.16465	0.465127	no
gene1155	gene1155	NGEG_RS12760	NZ_AKCG01000002.1:244442-244589	Gluc-1	Gluc-10	OK	2260.12	2529.05	0.162197	0.385101	0.5963	0.839038	no
gene1156	gene1156	NGEG_RS0105390	NZ_AKCG01000002.1:244665-246528	Gluc-1	Gluc-10	OK	537.211	574.129	0.0958863	0.252654	0.7133	0.893134	no
gene1157	gene1157	NGEG_RS0105395	NZ_AKCG01000002.1:246698-247571	Gluc-1	Gluc-10	OK	222.797	275.916	0.308503	0.864654	0.2225	0.545676	no
gene1158	gene1158	NGEG_RS0105400	NZ_AKCG01000002.1:247645-249018	Gluc-1	Gluc-10	OK	200.315	225.314	0.169665	0.483102	0.5179	0.791622	no
gene1159	gene1159	NGEG_RS0105405	NZ_AKCG01000002.1:249040-249760	Gluc-1	Gluc-10	OK	537.123	413.217	-0.378355	-1.03864	0.1452	0.437632	no
gene116	gene116	NGEG_RS13850	NZ_AKCG01000001.1:95397-95571	Gluc-1	Gluc-10	OK	3387.95	2292.15	-0.563707	-1.49161	0.0354	0.20279	no
gene1160	gene1160	NGEG_RS0105410	NZ_AKCG01000002.1:249925-250597	Gluc-1	Gluc-10	OK	891.125	599.265	-0.572433	-1.57943	0.0265	0.171279	no
gene1161	gene1161	NGEG_RS12765	NZ_AKCG01000002.1:250606-251618	Gluc-1	Gluc-10	OK	1007.18	842.954	-0.256789	-0.50397	0.47555	0.772393	no
gene1162	gene1162	NGEG_RS0105420	NZ_AKCG01000002.1:250606-251618	Gluc-1	Gluc-10	OK	366.169	308.751	-0.246069	-0.476397	0.49415	0.777106	no
gene1163	gene1163	NGEG_RS12770	NZ_AKCG01000002.1:251657-251801	Gluc-1	Gluc-10	OK	11.0533	38.8833	1.81468	0.733642	0.2525	0.582094	no
gene1164	gene1164	NGEG_RS0105430	NZ_AKCG01000002.1:252010-252382	Gluc-1	Gluc-10	OK	58.8736	49.5645	-0.248313	-0.507843	0.46955	0.770312	no
gene1165	gene1165	NGEG_RS0105435	NZ_AKCG01000002.1:252385-253657	Gluc-1	Gluc-10	OK	33.374	28.1743	-0.244341	-0.612353	0.3839	0.705022	no
gene1166	gene1166	NGEG_RS0105445	NZ_AKCG01000002.1:253877-255211	Gluc-1	Gluc-10	OK	260.219	200.213	-0.378192	-0.755199	0.2844	0.613483	no
gene1167	gene1167	NGEG_RS0105450	NZ_AKCG01000002.1:253877-255211	Gluc-1	Gluc-10	OK	234.685	160.368	-0.549339	-1.0825	0.1454	0.437632	no
gene1168	gene1168	NGEG_RS14500	NZ_AKCG01000002.1:255215-255749	Gluc-1	Gluc-10	OK	636.893	381.427	-0.739645	-1.45922	0.0437	0.228592	no
gene1169	gene1169	NGEG_RS12775	NZ_AKCG01000002.1:255215-255749	Gluc-1	Gluc-10	OK	280.559	297.083	0.0825619	0.148733	0.8357	0.942222	no
gene117	gene117	NGEG_RS0100530	NZ_AKCG01000001.1:95623-96322	Gluc-1	Gluc-10	OK	455.289	321.422	-0.502315	-1.41165	0.0495	0.241533	no
gene1170	gene1170	NGEG_RS0105460	NZ_AKCG01000002.1:255763-256660	Gluc-1	Gluc-10	OK	46.7341	49.4573	0.0817092	0.204614	0.76945	0.918208	no
gene1171	gene1171	NGEG_RS0105465	NZ_AKCG01000002.1:256829-257960	Gluc-1	Gluc-10	OK	478.793	366.805	-0.384392	-1.05537	0.1437	0.435866	no
gene1172	gene1172	NGEG_RS0105470	NZ_AKCG01000002.1:258033-258885	Gluc-1	Gluc-10	OK	297.912	265.755	-0.164786	-0.465761	0.5237	0.793748	no
gene1173	gene1173	NGEG_RS0105475	NZ_AKCG01000002.1:258969-259632	Gluc-1	Gluc-10	OK	211.136	229.745	0.121861	0.339173	0.63435	0.862181	no
gene1174	gene1174	NGEG_RS0105480	NZ_AKCG01000002.1:259830-261384	Gluc-1	Gluc-10	OK	210.314	201.332	-0.0629676	-0.173094	0.802	0.928566	no
gene1175	gene1175	NGEG_RS0105485	NZ_AKCG01000002.1:261636-262979	Gluc-1	Gluc-10	OK	9.46616	8.68957	-0.123496	-0.0291954	0.92315	0.976815	no
gene1176	gene1176	NGEG_RS0105490	NZ_AKCG01000002.1:261636-262979	Gluc-1	Gluc-10	OK	80.0054	49.5631	-0.690829	-1.86288	0.0089	0.0829211	no
gene1177	gene1177	NGEG_RS0105495	NZ_AKCG01000002.1:262991-264254	Gluc-1	Gluc-10	OK	92.1583	54.9791	-0.745232	-2.03204	0.00485	0.0516149	no
gene1178	gene1178	NGEG_RS0105500	NZ_AKCG01000002.1:264429-267474	Gluc-1	Gluc-10	OK	383.978	307.952	-0.318315	-0.83228	0.2412	0.568034	no
gene1179	gene1179	NGEG_RS14505	NZ_AKCG01000002.1:267509-268319	Gluc-1	Gluc-10	OK	22.0943	13.0695	-0.757476	-0.15452	0.7416	0.907073	no
gene118	gene118	NGEG_RS0100535	NZ_AKCG01000001.1:96381-97395	Gluc-1	Gluc-10	OK	360.8	285.937	-0.335505	-0.983125	0.1859	0.502165	no
gene1180	gene1180	NGEG_RS0105510	NZ_AKCG01000002.1:267509-268319	Gluc-1	Gluc-10	OK	132.796	126.33	-0.0720078	-0.197163	0.78385	0.92313	no
gene1181	gene1181	NGEG_RS0105515	NZ_AKCG01000002.1:268347-268707	Gluc-1	Gluc-10	OK	136.642	117.939	-0.212353	-0.557156	0.47255	0.771522	no
gene1182	gene1182	NGEG_RS14510	NZ_AKCG01000002.1:268782-268839	Gluc-1	Gluc-10	NOTEST	0	0	0	0	1	1	no
gene1183	gene1183	NGEG_RS12785	NZ_AKCG01000002.1:268994-269132	Gluc-1	Gluc-10	OK	158.171	377.219	1.25392	1.55579	0.03295	0.195981	no
gene1184	gene1184	NGEG_RS0105520	NZ_AKCG01000002.1:269311-269848	Gluc-1	Gluc-10	OK	139.518	109.182	-0.353723	-0.918963	0.18755	0.502781	no
gene1185	gene1185	NGEG_RS0105525	NZ_AKCG01000002.1:269881-270238	Gluc-1	Gluc-10	OK	418.163	349.449	-0.258982	-0.706952	0.3292	0.659702	no
gene1186	gene1186	NGEG_RS0105530	NZ_AKCG01000002.1:270293-270896	Gluc-1	Gluc-10	OK	246.125	292.463	0.248863	0.693733	0.32855	0.659702	no
gene1187	gene1187	NGEG_RS0105535	NZ_AKCG01000002.1:270987-271833	Gluc-1	Gluc-10	OK	252.911	348.482	0.462451	1.29611	0.06455	0.28308	no
gene1188	gene1188	NGEG_RS0105540	NZ_AKCG01000002.1:271941-272274	Gluc-1	Gluc-10	OK	3106.23	3098.83	-0.0034425	-0.00942088	0.98895	0.996213	no
gene1189	gene1189	NGEG_RS0105545	NZ_AKCG01000002.1:272323-272572	Gluc-1	Gluc-10	OK	1467.38	1000.49	-0.55253	-1.45241	0.03935	0.213528	no
gene119	gene119	NGEG_RS0100540	NZ_AKCG01000001.1:97413-99177	Gluc-1	Gluc-10	OK	340.138	276.113	-0.300859	-0.441201	0.5326	0.799986	no
gene1190	gene1190	NGEG_RS0105550	NZ_AKCG01000002.1:272814-273789	Gluc-1	Gluc-10	OK	549.184	373.244	-0.557169	-1.53838	0.0331	0.195981	no
gene1191	gene1191	NGEG_RS0105555	NZ_AKCG01000002.1:273947-274166	Gluc-1	Gluc-10	OK	4079.73	2067.46	-0.980614	-2.71461	0.0001	0.00235143	yes
gene1192	gene1192	NGEG_RS0105560	NZ_AKCG01000002.1:274332-274623	Gluc-1	Gluc-10	OK	145.358	110.454	-0.396162	-0.853895	0.23325	0.559664	no
gene1193	gene1193	NGEG_RS12790	NZ_AKCG01000002.1:274829-276531	Gluc-1	Gluc-10	OK	520.479	396.507	-0.392492	-1.05554	0.1331	0.419698	no
gene1194	gene1194	NGEG_RS0105570	NZ_AKCG01000002.1:276703-276946	Gluc-1	Gluc-10	OK	880.808	702.237	-0.32687	-0.837003	0.24075	0.567729	no
gene1195	gene1195	glyA	NZ_AKCG01000002.1:277012-278263	Gluc-1	Gluc-10	OK	670.862	398.064	-0.753016	-2.03778	0.0038	0.0428411	yes
gene1196	gene1196	NGEG_RS0105580	NZ_AKCG01000002.1:278335-278725	Gluc-1	Gluc-10	OK	579.228	364.785	-0.667086	-1.83972	0.01	0.0897818	no
gene1197	gene1197	NGEG_RS14515	NZ_AKCG01000002.1:278905-279580	Gluc-1	Gluc-10	OK	73.6255	54.2098	-0.44165	-1.08193	0.12395	0.408043	no
gene1198	gene1198	NGEG_RS0105585	NZ_AKCG01000002.1:279664-280456	Gluc-1	Gluc-10	OK	49.8523	31.9713	-0.640884	-1.5106	0.03595	0.203579	no
gene1199	gene1199	NGEG_RS0105590	NZ_AKCG01000002.1:280606-281251	Gluc-1	Gluc-10	OK	146.424	110.089	-0.411483	-1.13674	0.11885	0.400125	no
gene12	gene12	NGEG_RS0100060	NZ_AKCG01000001.1:5629-6040	Gluc-1	Gluc-10	OK	80.0524	71.8192	-0.156576	-0.341165	0.6274	0.858001	no
gene120	gene120	NGEG_RS13855	NZ_AKCG01000001.1:97413-99177	Gluc-1	Gluc-10	OK	1164.11	899.793	-0.371566	-0.280002	0.70405	0.892755	no
gene1200	gene1200	NGEG_RS0105595	NZ_AKCG01000002.1:281269-283180	Gluc-1	Gluc-10	OK	210.088	157.901	-0.411973	-1.13257	0.1083	0.381445	no
gene1201	gene1201	NGEG_RS0105600	NZ_AKCG01000002.1:283200-283567	Gluc-1	Gluc-10	OK	272.992	193.647	-0.495433	-1.32412	0.0717	0.304171	no
gene1202	gene1202	NGEG_RS0105605	NZ_AKCG01000002.1:283678-285154	Gluc-1	Gluc-10	OK	325.669	286.051	-0.187134	-0.510091	0.46915	0.770312	no
gene1203	gene1203	NGEG_RS0105610	NZ_AKCG01000002.1:285237-286176	Gluc-1	Gluc-10	OK	342.321	316.011	-0.115377	-0.321792	0.64895	0.865617	no
gene1204	gene1204	NGEG_RS0105615	NZ_AKCG01000002.1:286176-287037	Gluc-1	Gluc-10	OK	406.219	366.16	-0.149783	-0.415757	0.5562	0.811795	no
gene1205	gene1205	NGEG_RS0105620	NZ_AKCG01000002.1:287053-288190	Gluc-1	Gluc-10	OK	475.276	451.585	-0.0737658	-0.201119	0.77115	0.919348	no
gene1206	gene1206	NGEG_RS0105625	NZ_AKCG01000002.1:288236-288719	Gluc-1	Gluc-10	OK	305.903	223.298	-0.454101	-1.25083	0.08135	0.329133	no
gene1207	gene1207	NGEG_RS0105635	NZ_AKCG01000002.1:288824-290063	Gluc-1	Gluc-10	OK	206.908	538.11	1.37891	3.68873	5e-05	0.00127268	yes
gene1208	gene1208	NGEG_RS12795	NZ_AKCG01000002.1:288824-290063	Gluc-1	Gluc-10	OK	87.92	176.144	1.0025	0.287238	0.69185	0.891068	no
gene1209	gene1209	NGEG_RS12800	NZ_AKCG01000002.1:290164-290356	Gluc-1	Gluc-10	OK	52.302	114.053	1.12477	1.41439	0.05625	0.261547	no
gene121	gene121	NGEG_RS0100545	NZ_AKCG01000001.1:97413-99177	Gluc-1	Gluc-10	OK	676.187	539.711	-0.325233	-0.664638	0.3613	0.686192	no
gene1210	gene1210	NGEG_RS0105650	NZ_AKCG01000002.1:290452-291058	Gluc-1	Gluc-10	OK	63.6149	38.6872	-0.717508	-1.64711	0.0192	0.138611	no
gene1212	gene1212	NGEG_RS0105665	NZ_AKCG01000002.1:291800-292621	Gluc-1	Gluc-10	NOTEST	0	0	0	0	1	1	no
gene1213	gene1213	NGEG_RS0105670	NZ_AKCG01000002.1:292625-293319	Gluc-1	Gluc-10	OK	6.25225	4.24158	-0.559772	-0.341875	0.6323	0.861086	no
gene1214	gene1214	NGEG_RS14525	NZ_AKCG01000002.1:292625-293319	Gluc-1	Gluc-10	OK	81.6524	97.0212	0.248805	0.495524	0.47585	0.772393	no
gene1215	gene1215	NGEG_RS0105680	NZ_AKCG01000002.1:293340-293895	Gluc-1	Gluc-10	OK	69.7339	85.8753	0.300384	0.675708	0.33805	0.668786	no
gene1216	gene1216	NGEG_RS0105685	NZ_AKCG01000002.1:293340-293895	Gluc-1	Gluc-10	OK	44.1767	21.6048	-1.03193	-0.427319	0.5658	0.818372	no
gene1217	gene1217	NGEG_RS0105690	NZ_AKCG01000002.1:294027-295104	Gluc-1	Gluc-10	OK	17.4733	15.6027	-0.163353	-0.362637	0.61145	0.849978	no
gene1218	gene1218	NGEG_RS0105700	NZ_AKCG01000002.1:295237-295786	Gluc-1	Gluc-10	OK	112.663	62.3793	-0.852869	-2.10322	0.003	0.0364877	yes
gene1219	gene1219	NGEG_RS0105705	NZ_AKCG01000002.1:295925-296297	Gluc-1	Gluc-10	OK	264.173	215.918	-0.290999	-0.783729	0.276	0.609108	no
gene122	gene122	NGEG_RS0100550	NZ_AKCG01000001.1:99280-100075	Gluc-1	Gluc-10	OK	377.186	374.189	-0.0115081	-0.0328232	0.96415	0.987447	no
gene1220	gene1220	NGEG_RS0105710	NZ_AKCG01000002.1:296466-298158	Gluc-1	Gluc-10	OK	521.022	328.585	-0.665076	-1.77766	0.0127	0.106654	no
gene1221	gene1221	NGEG_RS0105715	NZ_AKCG01000002.1:298254-298674	Gluc-1	Gluc-10	OK	399.505	387.843	-0.0427404	-0.117803	0.86755	0.953065	no
gene1223	gene1223	NGEG_RS0105725	NZ_AKCG01000002.1:299253-303087	Gluc-1	Gluc-10	OK	159.546	197.168	0.30545	0.822654	0.2396	0.566098	no
gene1224	gene1224	NGEG_RS0105730	NZ_AKCG01000002.1:303163-304165	Gluc-1	Gluc-10	OK	82.9224	98.6544	0.250622	0.69232	0.33045	0.660632	no
gene1225	gene1225	NGEG_RS0105735	NZ_AKCG01000002.1:304225-304408	Gluc-1	Gluc-10	OK	324.233	168.66	-0.942912	-1.67127	0.02765	0.175948	no
gene1226	gene1226	NGEG_RS12815	NZ_AKCG01000002.1:304580-304712	Gluc-1	Gluc-10	OK	206.783	227.716	0.13912	0.160821	0.8145	0.933408	no
gene1227	gene1227	NGEG_RS12820	NZ_AKCG01000002.1:304759-304924	Gluc-1	Gluc-10	OK	54.7049	144.624	1.40257	1.59999	0.03105	0.18836	no
gene1228	gene1228	NGEG_RS12825	NZ_AKCG01000002.1:304970-306115	Gluc-1	Gluc-10	OK	29.0358	43.2622	0.575272	1.48232	0.04005	0.215432	no
gene1229	gene1229	NGEG_RS0105760	NZ_AKCG01000002.1:306440-306917	Gluc-1	Gluc-10	OK	564.65	1005.58	0.832595	2.31071	0.00095	0.0146597	yes
gene123	gene123	NGEG_RS13860	NZ_AKCG01000001.1:100108-100289	Gluc-1	Gluc-10	OK	527.218	633.545	0.265048	0.542436	0.4425	0.750177	no
gene1230	gene1230	NGEG_RS0105765	NZ_AKCG01000002.1:307074-308609	Gluc-1	Gluc-10	OK	12.0399	11.6379	-0.0489942	-0.00634726	0.95485	0.983531	no
gene1231	gene1231	NGEG_RS0105770	NZ_AKCG01000002.1:307074-308609	Gluc-1	Gluc-10	OK	267.509	212.82	-0.329955	-0.91198	0.18865	0.504488	no
gene1232	gene1232	NGEG_RS0105775	NZ_AKCG01000002.1:308686-309220	Gluc-1	Gluc-10	OK	201.902	180.216	-0.163924	-0.45917	0.5307	0.799986	no
gene1233	gene1233	NGEG_RS0105780	NZ_AKCG01000002.1:309276-310854	Gluc-1	Gluc-10	OK	62.6458	57.6379	-0.120201	-0.342217	0.63905	0.863075	no
gene1234	gene1234	NGEG_RS0105785	NZ_AKCG01000002.1:310914-312321	Gluc-1	Gluc-10	OK	84.7243	78.1281	-0.116934	-0.326577	0.6487	0.865617	no
gene1235	gene1235	NGEG_RS0105790	NZ_AKCG01000002.1:312603-315532	Gluc-1	Gluc-10	OK	1553.19	825.007	-0.912751	-0.866012	0.22995	0.554622	no
gene1236	gene1236	NGEG_RS0105795	NZ_AKCG01000002.1:312603-315532	Gluc-1	Gluc-10	OK	1821.79	1202.63	-0.599168	-0.619375	0.3677	0.692242	no
gene1237	gene1237	NGEG_RS0105800	NZ_AKCG01000002.1:312603-315532	Gluc-1	Gluc-10	OK	1647.73	987.796	-0.738193	-1.13781	0.1032	0.37143	no
gene1238	gene1238	NGEG_RS0105805	NZ_AKCG01000002.1:315680-316336	Gluc-1	Gluc-10	OK	289.224	299.632	0.0510063	0.126279	0.85715	0.948386	no
gene1239	gene1239	NGEG_RS0105810	NZ_AKCG01000002.1:315680-316336	Gluc-1	Gluc-10	OK	365.212	329.815	-0.147077	-0.172897	0.80845	0.932068	no
gene124	gene124	NGEG_RS0100555	NZ_AKCG01000001.1:100291-100777	Gluc-1	Gluc-10	OK	233.966	312.237	0.416341	1.17049	0.10575	0.376932	no
gene1240	gene1240	NGEG_RS12830	NZ_AKCG01000002.1:316540-317361	Gluc-1	Gluc-10	NOTEST	0	0	0	0	1	1	no
gene1241	gene1241	NGEG_RS0105825	NZ_AKCG01000002.1:317365-317960	Gluc-1	Gluc-10	OK	3.56988	3.27626	-0.123825	-0.0946892	0.8945	0.963578	no
gene1242	gene1242	NGEG_RS14535	NZ_AKCG01000002.1:317365-317960	Gluc-1	Gluc-10	OK	37.5978	31.638	-0.248993	-0.276451	0.7059	0.892755	no
gene1243	gene1243	NGEG_RS0105830	NZ_AKCG01000002.1:318005-318392	Gluc-1	Gluc-10	OK	150.532	115.383	-0.383641	-0.93308	0.1843	0.501694	no
gene1244	gene1244	NGEG_RS14540	NZ_AKCG01000002.1:318486-318551	Gluc-1	Gluc-10	NOTEST	0	0	0	0	1	1	no
gene1245	gene1245	NGEG_RS0105835	NZ_AKCG01000002.1:318774-319665	Gluc-1	Gluc-10	OK	7923.88	1439.44	-2.4607	-5.03995	5e-05	0.00127268	yes
gene1246	gene1246	NGEG_RS0105840	NZ_AKCG01000002.1:319675-320842	Gluc-1	Gluc-10	OK	6123.08	1252.82	-2.28907	-4.86184	5e-05	0.00127268	yes
gene1247	gene1247	NGEG_RS0105845	NZ_AKCG01000002.1:320913-321201	Gluc-1	Gluc-10	OK	2471.01	442.859	-2.48018	-6.60284	5e-05	0.00127268	yes
gene1248	gene1248	NGEG_RS0105850	NZ_AKCG01000002.1:321320-322754	Gluc-1	Gluc-10	OK	3793.02	545.372	-2.79804	-6.24334	5e-05	0.00127268	yes
gene1249	gene1249	NGEG_RS0105855	NZ_AKCG01000002.1:323014-324184	Gluc-1	Gluc-10	OK	3855.57	1011.82	-1.92999	-4.44392	5e-05	0.00127268	yes
gene125	gene125	fabG	NZ_AKCG01000001.1:100841-101588	Gluc-1	Gluc-10	OK	2532.19	2211.84	-0.195136	-0.492598	0.48415	0.776143	no
gene1250	gene1250	NGEG_RS0105860	NZ_AKCG01000002.1:324283-327112	Gluc-1	Gluc-10	OK	3265.65	836.528	-1.96488	-3.48142	5e-05	0.00127268	yes
gene1251	gene1251	NGEG_RS0105865	NZ_AKCG01000002.1:327316-328600	Gluc-1	Gluc-10	OK	3472.03	632.7	-2.45619	-5.45341	5e-05	0.00127268	yes
gene1252	gene1252	NGEG_RS0105870	NZ_AKCG01000002.1:328711-328960	Gluc-1	Gluc-10	OK	4786.66	1211.56	-1.98216	-5.43864	5e-05	0.00127268	yes
gene1253	gene1253	sdhB	NZ_AKCG01000002.1:328963-329692	Gluc-1	Gluc-10	OK	2681.37	567.866	-2.23935	-5.90978	5e-05	0.00127268	yes
gene1254	gene1254	NGEG_RS0105885	NZ_AKCG01000002.1:329790-331554	Gluc-1	Gluc-10	OK	2324.27	586.449	-1.9867	-4.58141	5e-05	0.00127268	yes
gene1255	gene1255	NGEG_RS0105890	NZ_AKCG01000002.1:331556-332269	Gluc-1	Gluc-10	OK	3456.95	832.176	-2.05454	-3.66908	5e-05	0.00127268	yes
gene1256	gene1256	NGEG_RS0105895	NZ_AKCG01000002.1:331556-332269	Gluc-1	Gluc-10	OK	2801.59	650.192	-2.10731	-4.37737	5e-05	0.00127268	yes
gene1257	gene1257	NGEG_RS12835	NZ_AKCG01000002.1:332329-332539	Gluc-1	Gluc-10	OK	43.5061	62.3922	0.520148	0.729088	0.3428	0.673864	no
gene1258	gene1258	NGEG_RS0105900	NZ_AKCG01000002.1:332555-333959	Gluc-1	Gluc-10	OK	936.286	913.489	-0.0355623	-0.0909731	0.8964	0.964157	no
gene1259	gene1259	NGEG_RS0105905	NZ_AKCG01000002.1:334207-334945	Gluc-1	Gluc-10	OK	16063	13344.9	-0.267458	-0.435182	0.527	0.796305	no
gene126	gene126	NGEG_RS0100565	NZ_AKCG01000001.1:101649-103215	Gluc-1	Gluc-10	OK	1645.62	1612.74	-0.0291235	-0.0663666	0.9255	0.977775	no
gene1260	gene1260	NGEG_RS12840	NZ_AKCG01000002.1:335047-335212	Gluc-1	Gluc-10	OK	1092.36	2393.72	1.13181	2.74264	0.0003	0.0056542	yes
gene1261	gene1261	NGEG_RS0105910	NZ_AKCG01000002.1:335223-337500	Gluc-1	Gluc-10	OK	1759.57	2358.55	0.422679	0.821225	0.24	0.566501	no
gene1262	gene1262	NGEG_RS0105915	NZ_AKCG01000002.1:337639-338515	Gluc-1	Gluc-10	OK	671.063	1068.17	0.670623	1.81936	0.00905	0.0836871	no
gene1263	gene1263	NGEG_RS0105920	NZ_AKCG01000002.1:338713-339114	Gluc-1	Gluc-10	OK	1091.49	643.27	-0.762804	-1.89493	0.007	0.0683123	no
gene1264	gene1264	NGEG_RS0105925	NZ_AKCG01000002.1:338713-339114	Gluc-1	Gluc-10	OK	3788.8	2721.49	-0.477346	-0.56861	0.424	0.7407	no
gene1265	gene1265	NGEG_RS14545	NZ_AKCG01000002.1:339172-341277	Gluc-1	Gluc-10	OK	75.6916	72.0552	-0.0710296	-0.0384236	0.95765	0.984772	no
gene1266	gene1266	NGEG_RS0105935	NZ_AKCG01000002.1:339172-341277	Gluc-1	Gluc-10	OK	249.188	277.644	0.156001	0.350201	0.61955	0.8558	no
gene1267	gene1267	NGEG_RS0105940	NZ_AKCG01000002.1:339172-341277	Gluc-1	Gluc-10	OK	312.295	332.965	0.0924581	0.136793	0.84265	0.943967	no
gene1268	gene1268	NGEG_RS0105945	NZ_AKCG01000002.1:341393-341585	Gluc-1	Gluc-10	OK	456.338	539.227	0.24079	0.503511	0.47825	0.773787	no
gene1269	gene1269	NGEG_RS14550	NZ_AKCG01000002.1:341705-342077	Gluc-1	Gluc-10	OK	165.303	217.17	0.393706	1.0124	0.159	0.457584	no
gene127	gene127	NGEG_RS0100570	NZ_AKCG01000001.1:103314-105183	Gluc-1	Gluc-10	OK	500.198	397.707	-0.330793	-0.890138	0.21125	0.533855	no
gene1270	gene1270	NGEG_RS0105955	NZ_AKCG01000002.1:342371-342932	Gluc-1	Gluc-10	OK	1753.87	2066.29	0.236499	0.64522	0.3633	0.686862	no
gene1271	gene1271	NGEG_RS0105960	NZ_AKCG01000002.1:342974-344126	Gluc-1	Gluc-10	OK	155.886	122.111	-0.352294	-1.00299	0.16135	0.46088	no
gene1272	gene1272	NGEG_RS0105965	NZ_AKCG01000002.1:344144-344453	Gluc-1	Gluc-10	OK	205.218	139.729	-0.554525	-1.31559	0.0798	0.326202	no
gene1273	gene1273	NGEG_RS0105970	NZ_AKCG01000002.1:344460-344772	Gluc-1	Gluc-10	OK	14.01	19.0167	0.440805	0.624865	0.40415	0.720585	no
gene1274	gene1274	NGEG_RS0105975	NZ_AKCG01000002.1:344773-345715	Gluc-1	Gluc-10	OK	122.003	113.775	-0.100738	-0.286744	0.6971	0.892755	no
gene1275	gene1275	NGEG_RS0105980	NZ_AKCG01000002.1:345718-346438	Gluc-1	Gluc-10	OK	100.471	107.629	0.0992853	0.266721	0.71015	0.893134	no
gene1276	gene1276	NGEG_RS0105985	NZ_AKCG01000002.1:346442-346931	Gluc-1	Gluc-10	OK	94.0481	120.152	0.353385	0.968951	0.1873	0.502656	no
gene1277	gene1277	NGEG_RS0105990	NZ_AKCG01000002.1:346996-347749	Gluc-1	Gluc-10	OK	211.069	230.649	0.127982	0.356365	0.60775	0.848239	no
gene1278	gene1278	NGEG_RS12845	NZ_AKCG01000002.1:347810-349185	Gluc-1	Gluc-10	OK	138.45	157.476	0.185768	0.461254	0.51195	0.786562	no
gene1279	gene1279	NGEG_RS14555	NZ_AKCG01000002.1:347810-349185	Gluc-1	Gluc-10	OK	260.702	255.072	-0.0314959	-0.0398323	0.9536	0.983375	no
gene128	gene128	NGEG_RS0100575	NZ_AKCG01000001.1:105321-106248	Gluc-1	Gluc-10	OK	1416.69	551.202	-1.36187	-3.60774	5e-05	0.00127268	yes
gene1280	gene1280	NGEG_RS0106000	NZ_AKCG01000002.1:349564-350440	Gluc-1	Gluc-10	OK	1156.18	847.448	-0.448169	-1.19825	0.09385	0.358139	no
gene1281	gene1281	NGEG_RS0106005	NZ_AKCG01000002.1:350448-351645	Gluc-1	Gluc-10	OK	1566.83	1190.26	-0.396572	-0.986793	0.16415	0.464246	no
gene1282	gene1282	NGEG_RS0106010	NZ_AKCG01000002.1:351701-352923	Gluc-1	Gluc-10	OK	197.821	127.743	-0.630955	-1.76561	0.0136	0.110455	no
gene1283	gene1283	NGEG_RS0106015	NZ_AKCG01000002.1:351701-352923	Gluc-1	Gluc-10	OK	9.20334	8.47584	-0.118802	-0.0294009	0.94545	0.982974	no
gene1284	gene1284	NGEG_RS14560	NZ_AKCG01000002.1:352942-353868	Gluc-1	Gluc-10	NOTEST	0	0	0	0	1	1	no
gene1285	gene1285	NGEG_RS0106020	NZ_AKCG01000002.1:352942-353868	Gluc-1	Gluc-10	OK	1426.84	1195.86	-0.254777	-0.681174	0.3333	0.663643	no
gene1286	gene1286	NGEG_RS14565	NZ_AKCG01000002.1:354328-354565	Gluc-1	Gluc-10	OK	2252.1	1103.92	-1.02863	-2.90086	0.00015	0.00336682	yes
gene1287	gene1287	NGEG_RS0106035	NZ_AKCG01000002.1:354596-357365	Gluc-1	Gluc-10	OK	131.252	89.8588	-0.546607	-1.5244	0.0296	0.182558	no
gene1288	gene1288	NGEG_RS12850	NZ_AKCG01000002.1:357395-357611	Gluc-1	Gluc-10	OK	84.117	46.5162	-0.854664	-1.14184	0.10315	0.37143	no
gene1289	gene1289	NGEG_RS12855	NZ_AKCG01000002.1:357989-358166	Gluc-1	Gluc-10	OK	22.6683	50.657	1.16008	1.1049	0.1485	0.441337	no
gene129	gene129	NGEG_RS0100580	NZ_AKCG01000001.1:106273-106645	Gluc-1	Gluc-10	OK	793.401	590.279	-0.426652	-1.24322	0.0918	0.351402	no
gene1290	gene1290	NGEG_RS12860	NZ_AKCG01000002.1:358241-359609	Gluc-1	Gluc-10	OK	28.5001	24.739	-0.20418	-0.0122831	0.9024	0.966605	no
gene1291	gene1291	NGEG_RS0106055	NZ_AKCG01000002.1:358241-359609	Gluc-1	Gluc-10	OK	704.273	600.309	-0.230431	-0.615717	0.3763	0.699643	no
gene1292	gene1292	NGEG_RS12865	NZ_AKCG01000002.1:359645-359810	Gluc-1	Gluc-10	OK	372.942	211.402	-0.818963	-1.34079	0.0592	0.269778	no
gene1293	gene1293	NGEG_RS0106065	NZ_AKCG01000002.1:359810-360539	Gluc-1	Gluc-10	OK	283.537	156.33	-0.858942	-2.37545	0.0009	0.0141535	yes
gene1294	gene1294	NGEG_RS0106070	NZ_AKCG01000002.1:360620-361085	Gluc-1	Gluc-10	OK	2206.08	1083.44	-1.02587	-2.81033	5e-05	0.00127268	yes
gene1295	gene1295	NGEG_RS14570	NZ_AKCG01000002.1:361180-362078	Gluc-1	Gluc-10	OK	29.2665	23.9245	-0.290765	-0.0294563	0.82465	0.93612	no
gene1296	gene1296	NGEG_RS0106075	NZ_AKCG01000002.1:361180-362078	Gluc-1	Gluc-10	OK	138.508	179.951	0.377627	1.04547	0.13105	0.415356	no
gene1297	gene1297	NGEG_RS14575	NZ_AKCG01000002.1:362118-362253	Gluc-1	Gluc-10	OK	717.592	766.529	0.0951757	0.176572	0.8029	0.928941	no
gene1298	gene1298	NGEG_RS0106080	NZ_AKCG01000002.1:362322-364426	Gluc-1	Gluc-10	OK	163.839	186.553	0.18731	0.267117	0.7052	0.892755	no
gene1299	gene1299	NGEG_RS0106085	NZ_AKCG01000002.1:362322-364426	Gluc-1	Gluc-10	OK	328.624	247.088	-0.411417	-0.956859	0.187	0.502656	no
gene13	gene13	NGEG_RS13790	NZ_AKCG01000001.1:6125-6374	Gluc-1	Gluc-10	OK	39.324	51.0008	0.37511	0.571994	0.4301	0.743637	no
gene130	gene130	NGEG_RS0100585	NZ_AKCG01000001.1:106691-107654	Gluc-1	Gluc-10	OK	914.502	623.754	-0.552009	-1.46887	0.04115	0.219437	no
gene1300	gene1300	NGEG_RS0106090	NZ_AKCG01000002.1:364517-366236	Gluc-1	Gluc-10	OK	560.872	466.866	-0.264664	-0.703964	0.3123	0.646151	no
gene1301	gene1301	NGEG_RS0106095	NZ_AKCG01000002.1:366312-366686	Gluc-1	Gluc-10	OK	80.3954	80.6966	0.00539517	0.0131579	0.983	0.994767	no
gene1302	gene1302	NGEG_RS0106100	NZ_AKCG01000002.1:366787-368206	Gluc-1	Gluc-10	OK	48.8275	66.507	0.445811	1.25502	0.0854	0.340085	no
gene1303	gene1303	NGEG_RS0106105	NZ_AKCG01000002.1:368211-368472	Gluc-1	Gluc-10	OK	170.922	240.162	0.490668	1.05633	0.1309	0.415356	no
gene1304	gene1304	NGEG_RS0106115	NZ_AKCG01000002.1:368658-369568	Gluc-1	Gluc-10	OK	399.706	449.199	0.168415	0.468303	0.50665	0.784275	no
gene1305	gene1305	NGEG_RS0106120	NZ_AKCG01000002.1:368658-369568	Gluc-1	Gluc-10	OK	137.296	179.03	0.382914	0.133272	0.8549	0.947059	no
gene1306	gene1306	NGEG_RS0106125	NZ_AKCG01000002.1:369583-370285	Gluc-1	Gluc-10	OK	58.9761	65.06	0.141642	0.354309	0.61345	0.850495	no
gene1307	gene1307	NGEG_RS0106130	NZ_AKCG01000002.1:370323-370995	Gluc-1	Gluc-10	OK	237.474	171.83	-0.466793	-1.28636	0.06765	0.291986	no
gene1308	gene1308	NGEG_RS0106135	NZ_AKCG01000002.1:371071-371554	Gluc-1	Gluc-10	OK	219.142	174.956	-0.324876	-0.878302	0.21285	0.534825	no
gene1309	gene1309	NGEG_RS0106140	NZ_AKCG01000002.1:371585-373006	Gluc-1	Gluc-10	OK	310.609	240.041	-0.371821	-0.759908	0.2848	0.613483	no
gene131	gene131	NGEG_RS0100590	NZ_AKCG01000001.1:107680-108102	Gluc-1	Gluc-10	OK	42.2038	55.0102	0.382325	0.399223	0.5732	0.823766	no
gene1310	gene1310	NGEG_RS0106145	NZ_AKCG01000002.1:371585-373006	Gluc-1	Gluc-10	OK	247.022	178.995	-0.464722	-0.877658	0.2207	0.542197	no
gene1311	gene1311	NGEG_RS0106150	NZ_AKCG01000002.1:373161-374946	Gluc-1	Gluc-10	OK	212.895	167.676	-0.344472	-0.846113	0.23305	0.559664	no
gene1312	gene1312	NGEG_RS0106155	NZ_AKCG01000002.1:373161-374946	Gluc-1	Gluc-10	OK	1535.33	1205.02	-0.3495	-0.314552	0.65975	0.871082	no
gene1313	gene1313	NGEG_RS0106160	NZ_AKCG01000002.1:373161-374946	Gluc-1	Gluc-10	OK	366.211	289.601	-0.338609	-0.332553	0.63065	0.860128	no
gene1314	gene1314	NGEG_RS0106170	NZ_AKCG01000002.1:375266-376493	Gluc-1	Gluc-10	OK	2469.31	1773	-0.477914	-1.09016	0.11915	0.400125	no
gene1315	gene1315	NGEG_RS14580	NZ_AKCG01000002.1:376775-376976	Gluc-1	Gluc-10	OK	200.951	152.2	-0.400878	-0.708884	0.31265	0.646151	no
gene1316	gene1316	NGEG_RS0106175	NZ_AKCG01000002.1:377006-378848	Gluc-1	Gluc-10	OK	657.173	616.351	-0.0925212	-0.240465	0.73335	0.902717	no
gene1317	gene1317	NGEG_RS0106180	NZ_AKCG01000002.1:378938-379409	Gluc-1	Gluc-10	OK	140.88	118.995	-0.24356	-0.654118	0.3629	0.686862	no
gene1318	gene1318	NGEG_RS0106185	NZ_AKCG01000002.1:379481-380309	Gluc-1	Gluc-10	OK	171.489	166.939	-0.0388015	-0.109257	0.8797	0.958085	no
gene1319	gene1319	NGEG_RS0106190	NZ_AKCG01000002.1:380380-380863	Gluc-1	Gluc-10	OK	2173.58	2151.72	-0.0145822	-0.0393921	0.95545	0.983689	no
gene132	gene132	NGEG_RS0100595	NZ_AKCG01000001.1:107680-108102	Gluc-1	Gluc-10	OK	31.9233	35.4796	0.15238	0.19373	0.78985	0.92313	no
gene1320	gene1320	NGEG_RS12870	NZ_AKCG01000002.1:380991-381276	Gluc-1	Gluc-10	NOTEST	0.581998	0.577146	-0.0120779	0	1	1	no
gene1321	gene1321	NGEG_RS0106195	NZ_AKCG01000002.1:381335-381662	Gluc-1	Gluc-10	OK	5746.96	3919.67	-0.552066	-1.50404	0.0391	0.213528	no
gene1322	gene1322	NGEG_RS0106200	NZ_AKCG01000002.1:381771-383139	Gluc-1	Gluc-10	OK	106.138	100.878	-0.0733322	-0.204024	0.7745	0.92035	no
gene1323	gene1323	NGEG_RS0106205	NZ_AKCG01000002.1:383179-383400	Gluc-1	Gluc-10	OK	281.806	299.118	0.0860118	0.175506	0.8014	0.928566	no
gene1324	gene1324	NGEG_RS12875	NZ_AKCG01000002.1:383467-384756	Gluc-1	Gluc-10	OK	219.702	278.378	0.341496	0.952141	0.18105	0.493936	no
gene1325	gene1325	NGEG_RS14585	NZ_AKCG01000002.1:385017-385501	Gluc-1	Gluc-10	OK	159.859	190.123	0.250132	0.658375	0.3517	0.678158	no
gene1326	gene1326	NGEG_RS14590	NZ_AKCG01000002.1:385549-385696	Gluc-1	Gluc-10	OK	376.573	524.966	0.479293	0.792259	0.2731	0.605826	no
gene1327	gene1327	NGEG_RS0106215	NZ_AKCG01000002.1:385865-386318	Gluc-1	Gluc-10	OK	455.959	391.883	-0.218481	-0.607981	0.3854	0.7059	no
gene1328	gene1328	NGEG_RS0106220	NZ_AKCG01000002.1:386366-387377	Gluc-1	Gluc-10	OK	204.857	280.649	0.454152	1.26445	0.0751	0.313743	no
gene133	gene133	NGEG_RS0100600	NZ_AKCG01000001.1:108192-108474	Gluc-1	Gluc-10	OK	189.693	220.254	0.215503	0.548416	0.46885	0.770312	no
gene1330	gene1330	NGEG_RS0106230	NZ_AKCG01000002.1:387773-388643	Gluc-1	Gluc-10	OK	365.386	248.399	-0.556763	-1.57061	0.0282	0.178071	no
gene1331	gene1331	NGEG_RS0106235	NZ_AKCG01000002.1:388875-389202	Gluc-1	Gluc-10	OK	206.803	206.708	-0.00066149	-0.00171103	0.99585	0.997708	no
gene1332	gene1332	NGEG_RS14595	NZ_AKCG01000002.1:389223-390274	Gluc-1	Gluc-10	OK	476.994	441.257	-0.112351	-0.14605	0.83575	0.942222	no
gene1333	gene1333	NGEG_RS0106240	NZ_AKCG01000002.1:389223-390274	Gluc-1	Gluc-10	OK	75.1583	101.419	0.432329	1.03913	0.13805	0.425148	no
gene1334	gene1334	NGEG_RS0106245	NZ_AKCG01000002.1:390645-391791	Gluc-1	Gluc-10	OK	162.324	140.574	-0.207551	-0.583714	0.4108	0.725865	no
gene1335	gene1335	NGEG_RS0106250	NZ_AKCG01000002.1:391903-392524	Gluc-1	Gluc-10	OK	177.707	151.443	-0.230726	-0.628769	0.3822	0.704705	no
gene1336	gene1336	NGEG_RS0106255	NZ_AKCG01000002.1:392557-393067	Gluc-1	Gluc-10	OK	176.946	171.78	-0.0427465	-0.114852	0.8691	0.953065	no
gene1337	gene1337	NGEG_RS0106260	NZ_AKCG01000002.1:393161-393713	Gluc-1	Gluc-10	OK	1962.04	1910.35	-0.0385226	-0.104197	0.88225	0.959074	no
gene1338	gene1338	NGEG_RS14600	NZ_AKCG01000002.1:393784-394418	Gluc-1	Gluc-10	OK	302.319	226.838	-0.414408	-0.485966	0.4891	0.77693	no
gene1339	gene1339	NGEG_RS0106265	NZ_AKCG01000002.1:393784-394418	Gluc-1	Gluc-10	OK	267.353	220.111	-0.280516	-0.703793	0.32085	0.654468	no
gene134	gene134	NGEG_RS0100605	NZ_AKCG01000001.1:108500-108752	Gluc-1	Gluc-10	OK	403.585	486.66	0.270042	0.648707	0.3594	0.684111	no
gene1340	gene1340	NGEG_RS0106270	NZ_AKCG01000002.1:394549-397300	Gluc-1	Gluc-10	OK	669.22	544.225	-0.298275	-0.734726	0.29145	0.621945	no
gene1341	gene1341	NGEG_RS0106275	NZ_AKCG01000002.1:397444-399217	Gluc-1	Gluc-10	OK	152.037	190.907	0.328451	0.914526	0.1904	0.505191	no
gene1342	gene1342	NGEG_RS0106280	NZ_AKCG01000002.1:399403-401332	Gluc-1	Gluc-10	OK	463.198	384.77	-0.267632	-0.712941	0.31035	0.644453	no
gene1343	gene1343	NGEG_RS0106285	NZ_AKCG01000002.1:401371-401599	Gluc-1	Gluc-10	OK	529.675	294.193	-0.848341	-1.85744	0.0084	0.0793272	no
gene1344	gene1344	NGEG_RS0106290	NZ_AKCG01000002.1:401722-402372	Gluc-1	Gluc-10	OK	75.8878	53.9299	-0.492784	-0.435347	0.5381	0.802835	no
gene1345	gene1345	NGEG_RS14605	NZ_AKCG01000002.1:401722-402372	Gluc-1	Gluc-10	OK	175.966	143.838	-0.290849	-0.731166	0.3032	0.63683	no
gene1346	gene1346	NGEG_RS14610	NZ_AKCG01000002.1:402431-403055	Gluc-1	Gluc-10	OK	124.354	84.0979	-0.564311	-1.49681	0.04415	0.229524	no
gene1347	gene1347	NGEG_RS0106300	NZ_AKCG01000002.1:403196-403556	Gluc-1	Gluc-10	OK	513.183	507.456	-0.016193	-0.0466605	0.949	0.983375	no
gene1348	gene1348	NGEG_RS0106305	NZ_AKCG01000002.1:403671-404322	Gluc-1	Gluc-10	OK	82.5122	54.4243	-0.600357	-1.57282	0.02945	0.182558	no
gene1349	gene1349	NGEG_RS0106310	NZ_AKCG01000002.1:404328-404697	Gluc-1	Gluc-10	OK	47.5337	19.3384	-1.29748	-2.20053	0.00465	0.0503546	no
gene135	gene135	NGEG_RS0100610	NZ_AKCG01000001.1:108889-109936	Gluc-1	Gluc-10	OK	241.353	254.451	0.0762471	0.214264	0.7649	0.916186	no
gene1350	gene1350	NGEG_RS0106315	NZ_AKCG01000002.1:404723-405839	Gluc-1	Gluc-10	OK	73.2443	41.8813	-0.806408	-1.49979	0.0359	0.203579	no
gene1351	gene1351	NGEG_RS0106320	NZ_AKCG01000002.1:404723-405839	Gluc-1	Gluc-10	OK	231.955	119.848	-0.952641	-1.03354	0.1415	0.432608	no
gene1352	gene1352	NGEG_RS0106325	NZ_AKCG01000002.1:404723-405839	Gluc-1	Gluc-10	OK	52.3992	34.7683	-0.591773	-0.731765	0.3053	0.638801	no
gene1353	gene1353	NGEG_RS0106330	NZ_AKCG01000002.1:405923-407277	Gluc-1	Gluc-10	OK	82.5607	68.6148	-0.266935	-0.63621	0.3697	0.694665	no
gene1354	gene1354	NGEG_RS14615	NZ_AKCG01000002.1:405923-407277	Gluc-1	Gluc-10	OK	591.583	399.944	-0.564782	-0.60906	0.399	0.715418	no
gene1355	gene1355	NGEG_RS0106335	NZ_AKCG01000002.1:405923-407277	Gluc-1	Gluc-10	OK	14.595	17.0767	0.226549	0.118433	0.85135	0.946413	no
gene1356	gene1356	NGEG_RS12885	NZ_AKCG01000002.1:407298-407595	Gluc-1	Gluc-10	OK	61.9441	57.7694	-0.100662	-0.181492	0.7904	0.92313	no
gene1357	gene1357	NGEG_RS0106350	NZ_AKCG01000002.1:407623-408047	Gluc-1	Gluc-10	OK	474.033	285.656	-0.730707	-1.05477	0.14405	0.436392	no
gene1358	gene1358	NGEG_RS12890	NZ_AKCG01000002.1:407623-408047	Gluc-1	Gluc-10	OK	504.57	412.417	-0.290952	-0.594852	0.39825	0.7154	no
gene1359	gene1359	NGEG_RS0106360	NZ_AKCG01000002.1:408120-408408	Gluc-1	Gluc-10	OK	200.387	130.401	-0.619842	-1.35546	0.05315	0.252847	no
gene136	gene136	NGEG_RS0100615	NZ_AKCG01000001.1:110025-110553	Gluc-1	Gluc-10	OK	552.517	612.537	0.148778	0.413608	0.5543	0.81141	no
gene1360	gene1360	NGEG_RS14620	NZ_AKCG01000002.1:408527-409429	Gluc-1	Gluc-10	OK	147.146	135.165	-0.122517	-0.344259	0.62685	0.857923	no
gene1361	gene1361	NGEG_RS0106375	NZ_AKCG01000002.1:409533-410508	Gluc-1	Gluc-10	OK	237.954	156.808	-0.601687	-1.6874	0.0188	0.136924	no
gene1362	gene1362	NGEG_RS0106380	NZ_AKCG01000002.1:410807-411188	Gluc-1	Gluc-10	OK	103.122	128.372	0.315978	0.724729	0.32155	0.654468	no
gene1363	gene1363	NGEG_RS12900	NZ_AKCG01000002.1:411278-411458	Gluc-1	Gluc-10	OK	28.0239	23.7397	-0.239357	-0.286505	0.78595	0.92313	no
gene1364	gene1364	NGEG_RS0106385	NZ_AKCG01000002.1:411459-411961	Gluc-1	Gluc-10	OK	3.11964	1.09029	-1.51667	-0.853373	0.3326	0.662784	no
gene1365	gene1365	NGEG_RS0106390	NZ_AKCG01000002.1:411459-411961	Gluc-1	Gluc-10	NOTEST	0	1.15639	inf	0	1	1	no
gene1366	gene1366	NGEG_RS12905	NZ_AKCG01000002.1:411997-414638	Gluc-1	Gluc-10	OK	2.36836	1.77977	-0.412195	-0.280827	0.7062	0.892755	no
gene1367	gene1367	NGEG_RS0106400	NZ_AKCG01000002.1:411997-414638	Gluc-1	Gluc-10	OK	4.35533	4.21327	-0.0478417	-0.0856235	0.90425	0.968167	no
gene1368	gene1368	NGEG_RS12915	NZ_AKCG01000002.1:414976-416391	Gluc-1	Gluc-10	OK	41.1386	45.8948	0.157838	0.424216	0.5588	0.8131	no
gene137	gene137	NGEG_RS0100620	NZ_AKCG01000001.1:110727-110907	Gluc-1	Gluc-10	OK	12102.5	14771.3	0.287493	0.795195	0.25975	0.593268	no
gene1371	gene1371	NGEG_RS0106420	NZ_AKCG01000002.1:417086-418262	Gluc-1	Gluc-10	OK	545.786	556.44	0.0278913	0.075338	0.9148	0.974392	no
gene1372	gene1372	NGEG_RS0106435	NZ_AKCG01000002.1:418603-419152	Gluc-1	Gluc-10	OK	327.51	227.818	-0.523655	-1.46256	0.0429	0.225625	no
gene1373	gene1373	NGEG_RS0106440	NZ_AKCG01000002.1:419154-420651	Gluc-1	Gluc-10	OK	221.9	167.119	-0.409028	-1.13169	0.1055	0.376932	no
gene1374	gene1374	NGEG_RS0106450	NZ_AKCG01000002.1:420912-421113	Gluc-1	Gluc-10	OK	6.40228	2.31928	-1.46491	-1.20372	0.37645	0.699643	no
gene1375	gene1375	NGEG_RS0106455	NZ_AKCG01000002.1:421184-423164	Gluc-1	Gluc-10	OK	679.986	529.025	-0.362171	-0.927157	0.17945	0.491745	no
gene1376	gene1376	NGEG_RS0106460	NZ_AKCG01000002.1:423307-424696	Gluc-1	Gluc-10	OK	189.603	163.213	-0.216226	-0.599518	0.3934	0.713106	no
gene1377	gene1377	NGEG_RS0106465	NZ_AKCG01000002.1:424760-425974	Gluc-1	Gluc-10	OK	285.52	365.722	0.357155	0.769229	0.2833	0.613483	no
gene1378	gene1378	NGEG_RS14625	NZ_AKCG01000002.1:424760-425974	Gluc-1	Gluc-10	OK	1060.99	1137.14	0.0999911	0.18345	0.81085	0.932459	no
gene1379	gene1379	NGEG_RS0106470	NZ_AKCG01000002.1:426056-426581	Gluc-1	Gluc-10	OK	1062.93	881.771	-0.269574	-0.745061	0.28415	0.613483	no
gene138	gene138	NGEG_RS0100625	NZ_AKCG01000001.1:110940-111441	Gluc-1	Gluc-10	OK	3822.35	5682.63	0.5721	1.42496	0.0448	0.230921	no
gene1380	gene1380	NGEG_RS0106475	NZ_AKCG01000002.1:426584-427967	Gluc-1	Gluc-10	OK	305.159	322.796	0.0810609	0.2229	0.7493	0.908611	no
gene1381	gene1381	NGEG_RS0106480	NZ_AKCG01000002.1:428078-428702	Gluc-1	Gluc-10	OK	180.083	214.905	0.255041	0.70708	0.31985	0.654468	no
gene1382	gene1382	NGEG_RS0106485	NZ_AKCG01000002.1:428756-429491	Gluc-1	Gluc-10	OK	8.07923	16.1459	0.99888	0.586788	0.40275	0.719529	no
gene1383	gene1383	NGEG_RS14630	NZ_AKCG01000002.1:428756-429491	Gluc-1	Gluc-10	OK	207.584	236.584	0.188659	0.286491	0.7028	0.892755	no
gene1384	gene1384	NGEG_RS0106490	NZ_AKCG01000002.1:428756-429491	Gluc-1	Gluc-10	OK	276.498	297.39	0.105087	0.217291	0.75925	0.912208	no
gene1385	gene1385	NGEG_RS12925	NZ_AKCG01000002.1:429506-430173	Gluc-1	Gluc-10	OK	206.041	208.145	0.0146531	0.0285246	0.96545	0.987447	no
gene1386	gene1386	NGEG_RS14635	NZ_AKCG01000002.1:429506-430173	Gluc-1	Gluc-10	OK	2634.58	2298.69	-0.196762	-0.356017	0.60965	0.849528	no
gene1387	gene1387	NGEG_RS14640	NZ_AKCG01000002.1:430533-431659	Gluc-1	Gluc-10	NOTEST	0.795082	0	#NAME?	0	1	1	no
gene1388	gene1388	NGEG_RS0106500	NZ_AKCG01000002.1:430533-431659	Gluc-1	Gluc-10	NOTEST	0	0.454953	inf	0	1	1	no
gene1389	gene1389	NGEG_RS0106505	NZ_AKCG01000002.1:431905-432742	Gluc-1	Gluc-10	OK	5.77891	5.07914	-0.186212	-0.297695	0.68005	0.881851	no
gene139	gene139	NGEG_RS0100630	NZ_AKCG01000001.1:111588-112179	Gluc-1	Gluc-10	OK	216.579	283.884	0.390405	1.10843	0.12535	0.409079	no
gene1390	gene1390	NGEG_RS0106510	NZ_AKCG01000002.1:432904-434574	Gluc-1	Gluc-10	OK	245.591	172.505	-0.509624	-1.37068	0.0574	0.264404	no
gene1391	gene1391	NGEG_RS14645	NZ_AKCG01000002.1:432904-434574	Gluc-1	Gluc-10	OK	791.23	756.748	-0.0642847	-0.0418418	0.9532	0.983375	no
gene1392	gene1392	NGEG_RS0106515	NZ_AKCG01000002.1:434622-434967	Gluc-1	Gluc-10	OK	5338.78	5393.84	0.0148036	0.040038	0.9541	0.983375	no
gene1393	gene1393	NGEG_RS12930	NZ_AKCG01000002.1:435283-435829	Gluc-1	Gluc-10	OK	536.048	491.496	-0.125181	-0.347798	0.62795	0.858001	no
gene1394	gene1394	NGEG_RS0106530	NZ_AKCG01000002.1:435909-436920	Gluc-1	Gluc-10	OK	487.904	411.547	-0.24554	-0.672466	0.3453	0.675407	no
gene1395	gene1395	NGEG_RS0106535	NZ_AKCG01000002.1:437179-439753	Gluc-1	Gluc-10	OK	521.179	486.041	-0.1007	-0.252336	0.7185	0.897415	no
gene1396	gene1396	NGEG_RS0106540	NZ_AKCG01000002.1:439824-441039	Gluc-1	Gluc-10	OK	452.809	311.063	-0.541696	-1.49243	0.03415	0.200276	no
gene1397	gene1397	NGEG_RS0106545	NZ_AKCG01000002.1:441127-441337	Gluc-1	Gluc-10	OK	235.41	180.802	-0.380767	-0.679127	0.3267	0.657394	no
gene1398	gene1398	NGEG_RS0106550	NZ_AKCG01000002.1:441528-442335	Gluc-1	Gluc-10	OK	65.0308	29.0955	-1.16033	-2.81857	0.00015	0.00336682	yes
gene1399	gene1399	NGEG_RS12935	NZ_AKCG01000002.1:442394-443376	Gluc-1	Gluc-10	OK	212.327	26.4085	-3.00721	-7.57805	5e-05	0.00127268	yes
gene14	gene14	NGEG_RS0100065	NZ_AKCG01000001.1:6596-7717	Gluc-1	Gluc-10	OK	175.093	222.8	0.347629	0.893876	0.19845	0.516695	no
gene140	gene140	NGEG_RS0100635	NZ_AKCG01000001.1:112225-112951	Gluc-1	Gluc-10	OK	154.89	204.049	0.397669	1.10369	0.12155	0.402828	no
gene1400	gene1400	NGEG_RS12940	NZ_AKCG01000002.1:443606-443974	Gluc-1	Gluc-10	OK	39.0764	30.7147	-0.34737	-0.266538	0.72305	0.900257	no
gene1401	gene1401	NGEG_RS0106560	NZ_AKCG01000002.1:443606-443974	Gluc-1	Gluc-10	OK	13.0391	16.2259	0.315457	0.242216	0.7657	0.916186	no
gene1402	gene1402	NGEG_RS0106565	NZ_AKCG01000002.1:444008-444719	Gluc-1	Gluc-10	OK	271.194	123.727	-1.13217	-3.08277	5e-05	0.00127268	yes
gene1403	gene1403	NGEG_RS0106570	NZ_AKCG01000002.1:444791-445253	Gluc-1	Gluc-10	OK	292.182	133.55	-1.12948	-2.93596	5e-05	0.00127268	yes
gene1404	gene1404	NGEG_RS0106575	NZ_AKCG01000002.1:445326-445488	Gluc-1	Gluc-10	OK	340.211	190.697	-0.835151	-1.38305	0.0595	0.269778	no
gene1405	gene1405	NGEG_RS0106580	NZ_AKCG01000002.1:445640-446123	Gluc-1	Gluc-10	OK	146.701	88.6514	-0.726667	-1.81712	0.01185	0.101589	no
gene1406	gene1406	NGEG_RS0106585	NZ_AKCG01000002.1:446520-448382	Gluc-1	Gluc-10	OK	634.517	486.874	-0.382111	-0.94341	0.1861	0.502165	no
gene1407	gene1407	NGEG_RS0106590	NZ_AKCG01000002.1:446520-448382	Gluc-1	Gluc-10	OK	153.895	171.951	0.160054	0.148043	0.8262	0.937018	no
gene1408	gene1408	NGEG_RS0106595	NZ_AKCG01000002.1:448398-449955	Gluc-1	Gluc-10	OK	180.322	162.364	-0.151342	-0.420026	0.55895	0.8131	no
gene1409	gene1409	NGEG_RS0106600	NZ_AKCG01000002.1:450322-451108	Gluc-1	Gluc-10	OK	199.48	185.915	-0.1016	-0.283505	0.69405	0.892505	no
gene141	gene141	NGEG_RS0100640	NZ_AKCG01000001.1:113031-114669	Gluc-1	Gluc-10	OK	537.603	523.362	-0.0387315	-0.103134	0.8857	0.959715	no
gene1410	gene1410	gabD	NZ_AKCG01000002.1:451218-452652	Gluc-1	Gluc-10	OK	88.5262	96.4278	0.123344	0.344021	0.62135	0.856516	no
gene1411	gene1411	NGEG_RS14650	NZ_AKCG01000002.1:452684-452909	Gluc-1	Gluc-10	OK	54.2783	54.4977	0.00582064	0.00814535	0.97235	0.992038	no
gene1412	gene1412	NGEG_RS12955	NZ_AKCG01000002.1:452983-453472	Gluc-1	Gluc-10	OK	325.171	216.392	-0.587555	-1.63521	0.02415	0.160089	no
gene1413	gene1413	NGEG_RS0106615	NZ_AKCG01000002.1:453607-453988	Gluc-1	Gluc-10	OK	1397.85	1140.4	-0.293672	-0.836654	0.24895	0.577143	no
gene1414	gene1414	NGEG_RS0106620	NZ_AKCG01000002.1:454510-456776	Gluc-1	Gluc-10	OK	589.336	260.648	-1.17699	-3.02367	5e-05	0.00127268	yes
gene1415	gene1415	NGEG_RS0106625	NZ_AKCG01000002.1:454510-456776	Gluc-1	Gluc-10	OK	2060.19	961.137	-1.09997	-0.600648	0.37825	0.701652	no
gene1416	gene1416	NGEG_RS12960	NZ_AKCG01000002.1:456883-457260	Gluc-1	Gluc-10	OK	3.15801	1.93341	-0.707864	-0.688532	0.49025	0.77693	no
gene1417	gene1417	NGEG_RS0106630	NZ_AKCG01000002.1:457329-458292	Gluc-1	Gluc-10	OK	42.5656	25.8025	-0.722174	-1.74659	0.01475	0.116724	no
gene1418	gene1418	NGEG_RS0106635	NZ_AKCG01000002.1:458331-460033	Gluc-1	Gluc-10	OK	70.6296	43.7008	-0.692614	-1.84656	0.0091	0.0838354	no
gene1419	gene1419	NGEG_RS14655	NZ_AKCG01000002.1:458331-460033	Gluc-1	Gluc-10	OK	196.765	113.115	-0.798682	-0.499485	0.49385	0.777106	no
gene142	gene142	NGEG_RS12290	NZ_AKCG01000001.1:114693-114828	Gluc-1	Gluc-10	OK	478.345	1309.4	1.45278	2.72545	0.0002	0.0042569	yes
gene1420	gene1420	NGEG_RS0106640	NZ_AKCG01000002.1:460053-460436	Gluc-1	Gluc-10	OK	153.729	113.297	-0.440287	-1.08162	0.1685	0.473295	no
gene1421	gene1421	NGEG_RS14660	NZ_AKCG01000002.1:460592-461393	Gluc-1	Gluc-10	OK	115.932	81.0432	-0.51651	-1.38156	0.0525	0.250951	no
gene1422	gene1422	NGEG_RS0106650	NZ_AKCG01000002.1:461396-461798	Gluc-1	Gluc-10	OK	219.099	199.708	-0.133689	-0.352909	0.6413	0.863075	no
gene1423	gene1423	NGEG_RS14665	NZ_AKCG01000002.1:462196-462542	Gluc-1	Gluc-10	OK	33.9769	44.9895	0.405034	0.721334	0.3665	0.690755	no
gene1424	gene1424	NGEG_RS13710	NZ_AKCG01000002.1:462583-463453	Gluc-1	Gluc-10	OK	71.2929	55.7613	-0.354495	-0.915389	0.18965	0.50512	no
gene1425	gene1425	NGEG_RS14670	NZ_AKCG01000002.1:463456-463867	Gluc-1	Gluc-10	OK	98.6202	128.951	0.386871	0.946995	0.21845	0.540401	no
gene1426	gene1426	NGEG_RS0106665	NZ_AKCG01000002.1:464360-465767	Gluc-1	Gluc-10	OK	18.1311	15.0497	-0.268735	-0.635231	0.3636	0.686862	no
gene1427	gene1427	NGEG_RS0106670	NZ_AKCG01000002.1:465782-466085	Gluc-1	Gluc-10	OK	86.9311	108.484	0.319539	0.645625	0.3757	0.699643	no
gene1428	gene1428	NGEG_RS14675	NZ_AKCG01000002.1:466159-467094	Gluc-1	Gluc-10	OK	55.1439	47.3167	-0.22085	-0.426121	0.5414	0.803612	no
gene1429	gene1429	NGEG_RS0106680	NZ_AKCG01000002.1:466159-467094	Gluc-1	Gluc-10	OK	120.296	142.768	0.247077	0.38431	0.5959	0.839038	no
gene143	gene143	NGEG_RS0100645	NZ_AKCG01000001.1:114841-115063	Gluc-1	Gluc-10	OK	957.302	1843.46	0.945372	2.5232	0.0003	0.0056542	yes
gene1430	gene1430	NGEG_RS14680	NZ_AKCG01000002.1:467160-467502	Gluc-1	Gluc-10	OK	149.585	156.12	0.0616847	0.142671	0.8351	0.942222	no
gene1431	gene1431	NGEG_RS12970	NZ_AKCG01000002.1:467623-467758	Gluc-1	Gluc-10	OK	900.014	729.505	-0.30303	-0.546139	0.47065	0.771522	no
gene1432	gene1432	NGEG_RS0106690	NZ_AKCG01000002.1:467760-468084	Gluc-1	Gluc-10	OK	211.419	193.298	-0.129275	-0.313844	0.67635	0.878899	no
gene1433	gene1433	NGEG_RS14685	NZ_AKCG01000002.1:468235-468612	Gluc-1	Gluc-10	OK	55.5145	51.6199	-0.104938	-0.20806	0.7722	0.919572	no
gene1434	gene1434	NGEG_RS0106695	NZ_AKCG01000002.1:468721-471922	Gluc-1	Gluc-10	OK	308.661	259.872	-0.248223	-0.261169	0.71725	0.896966	no
gene1435	gene1435	NGEG_RS12975	NZ_AKCG01000002.1:468721-471922	Gluc-1	Gluc-10	OK	239.315	194.227	-0.301166	-0.746579	0.28455	0.613483	no
gene1436	gene1436	NGEG_RS14690	NZ_AKCG01000002.1:471973-472282	Gluc-1	Gluc-10	OK	98.9341	123.343	0.318138	0.667167	0.3432	0.673933	no
gene1437	gene1437	NGEG_RS0106705	NZ_AKCG01000002.1:472305-473432	Gluc-1	Gluc-10	OK	68.5368	47.8424	-0.518588	-1.31709	0.06915	0.295895	no
gene1438	gene1438	NGEG_RS14695	NZ_AKCG01000002.1:472305-473432	Gluc-1	Gluc-10	NOTEST	0	0	0	0	1	1	no
gene1439	gene1439	NGEG_RS14700	NZ_AKCG01000002.1:473729-473840	Gluc-1	Gluc-10	OK	2021.69	1280.06	-0.659348	-1.2677	0.0841	0.336991	no
gene144	gene144	NGEG_RS0100650	NZ_AKCG01000001.1:115127-115493	Gluc-1	Gluc-10	OK	628.509	1003.67	0.675273	1.8831	0.0067	0.0664349	no
gene1440	gene1440	NGEG_RS0106710	NZ_AKCG01000002.1:474050-474497	Gluc-1	Gluc-10	OK	881.821	650.4	-0.439157	-1.22639	0.0863	0.341315	no
gene1441	gene1441	NGEG_RS0106715	NZ_AKCG01000002.1:474547-475369	Gluc-1	Gluc-10	OK	140.031	165.157	0.238093	0.673219	0.3486	0.676114	no
gene1442	gene1442	NGEG_RS0106720	NZ_AKCG01000002.1:475487-475946	Gluc-1	Gluc-10	OK	993.823	732.82	-0.43953	-1.22125	0.0859	0.340429	no
gene1443	gene1443	NGEG_RS0106725	NZ_AKCG01000002.1:476088-477225	Gluc-1	Gluc-10	OK	705.765	641.396	-0.137972	-0.377957	0.59355	0.839038	no
gene1444	gene1444	NGEG_RS14705	NZ_AKCG01000002.1:477309-477500	Gluc-1	Gluc-10	OK	6.1606	12.9379	1.07046	1.02441	0.3627	0.686862	no
gene1445	gene1445	NGEG_RS0106735	NZ_AKCG01000002.1:477568-479794	Gluc-1	Gluc-10	OK	944.341	633.602	-0.575732	-1.41023	0.04635	0.233799	no
gene1446	gene1446	NGEG_RS0106740	NZ_AKCG01000002.1:480090-480532	Gluc-1	Gluc-10	OK	258.994	222.023	-0.222213	-0.492071	0.5005	0.782524	no
gene1447	gene1447	NGEG_RS14710	NZ_AKCG01000002.1:480090-480532	Gluc-1	Gluc-10	OK	121.304	150.492	0.311068	0.337069	0.64215	0.863075	no
gene1448	gene1448	NGEG_RS14715	NZ_AKCG01000002.1:480666-480873	Gluc-1	Gluc-10	OK	13.3625	8.52042	-0.649199	-0.455491	0.51305	0.787626	no
gene1449	gene1449	NGEG_RS12980	NZ_AKCG01000002.1:481352-481520	Gluc-1	Gluc-10	OK	379.916	310.439	-0.29137	-0.493445	0.49065	0.77693	no
gene145	gene145	NGEG_RS0100655	NZ_AKCG01000001.1:115495-115630	Gluc-1	Gluc-10	OK	467.471	931.547	0.99475	1.57317	0.02525	0.165804	no
gene1450	gene1450	NGEG_RS0106750	NZ_AKCG01000002.1:481679-482717	Gluc-1	Gluc-10	OK	40.3815	30.6255	-0.398959	-0.904772	0.19585	0.513872	no
gene1451	gene1451	NGEG_RS12985	NZ_AKCG01000002.1:481679-482717	Gluc-1	Gluc-10	OK	97.4738	62.7724	-0.634884	-0.393102	0.57915	0.827501	no
gene1452	gene1452	NGEG_RS0106760	NZ_AKCG01000002.1:482719-483876	Gluc-1	Gluc-10	OK	14.2772	12.6031	-0.179925	-0.296075	0.6882	0.88915	no
gene1453	gene1453	NGEG_RS0106765	NZ_AKCG01000002.1:482719-483876	Gluc-1	Gluc-10	OK	10.4418	9.17509	-0.186575	-0.187122	0.79615	0.925468	no
gene1454	gene1454	NGEG_RS0106770	NZ_AKCG01000002.1:483881-484355	Gluc-1	Gluc-10	OK	38.9912	27.5883	-0.499094	-1.03179	0.1571	0.455793	no
gene1455	gene1455	NGEG_RS0106775	NZ_AKCG01000002.1:484412-485708	Gluc-1	Gluc-10	OK	28.5438	17.8292	-0.678939	-1.63916	0.02255	0.155165	no
gene1456	gene1456	NGEG_RS13715	NZ_AKCG01000002.1:485728-486241	Gluc-1	Gluc-10	OK	14.5978	6.55642	-1.15477	-1.80714	0.01645	0.12345	no
gene1457	gene1457	NGEG_RS0106785	NZ_AKCG01000002.1:486333-494834	Gluc-1	Gluc-10	OK	12.5422	12.4279	-0.0132075	-0.0353904	0.959	0.98575	no
gene1458	gene1458	NGEG_RS14720	NZ_AKCG01000002.1:486333-494834	Gluc-1	Gluc-10	OK	3.16677	4.18414	0.401919	0.241192	0.7123	0.893134	no
gene1459	gene1459	NGEG_RS0106790	NZ_AKCG01000002.1:486333-494834	Gluc-1	Gluc-10	OK	2.48868	2.18447	-0.188098	-0.0949038	0.90755	0.969179	no
gene146	gene146	NGEG_RS13865	NZ_AKCG01000001.1:115733-117478	Gluc-1	Gluc-10	OK	19.8726	11.3023	-0.814161	-0.0505434	0.66395	0.873687	no
gene1460	gene1460	NGEG_RS0106800	NZ_AKCG01000002.1:495071-498821	Gluc-1	Gluc-10	OK	22.6252	17.5121	-0.369584	-0.822278	0.25575	0.587939	no
gene1461	gene1461	NGEG_RS0106805	NZ_AKCG01000002.1:495071-498821	Gluc-1	Gluc-10	OK	23.1331	15.9547	-0.535979	-0.824306	0.245	0.572827	no
gene1462	gene1462	NGEG_RS0106810	NZ_AKCG01000002.1:495071-498821	Gluc-1	Gluc-10	OK	60.6488	55.7623	-0.12119	-0.0653268	0.92835	0.979163	no
gene1463	gene1463	NGEG_RS0106815	NZ_AKCG01000002.1:498878-499543	Gluc-1	Gluc-10	OK	62.5202	59.4235	-0.0732892	-0.100789	0.88775	0.960179	no
gene1464	gene1464	NGEG_RS0106820	NZ_AKCG01000002.1:498878-499543	Gluc-1	Gluc-10	OK	9.56958	7.82135	-0.291038	-0.333844	0.6369	0.863075	no
gene1465	gene1465	NGEG_RS0106825	NZ_AKCG01000002.1:499604-501394	Gluc-1	Gluc-10	OK	3.85954	3.02711	-0.350487	-0.176517	0.79605	0.925468	no
gene1466	gene1466	NGEG_RS0106830	NZ_AKCG01000002.1:499604-501394	Gluc-1	Gluc-10	OK	8.21592	6.56367	-0.323919	-0.202314	0.77855	0.92238	no
gene1467	gene1467	NGEG_RS0106835	NZ_AKCG01000002.1:499604-501394	Gluc-1	Gluc-10	OK	12.7924	18.3739	0.522377	0.41243	0.58945	0.836212	no
gene1468	gene1468	NGEG_RS0106840	NZ_AKCG01000002.1:499604-501394	Gluc-1	Gluc-10	OK	15.5881	15.4598	-0.0119295	-0.0196589	0.9755	0.993864	no
gene1469	gene1469	NGEG_RS12990	NZ_AKCG01000002.1:501527-502024	Gluc-1	Gluc-10	NOTEST	0	0	0	0	1	1	no
gene147	gene147	NGEG_RS0100660	NZ_AKCG01000001.1:115733-117478	Gluc-1	Gluc-10	OK	556.074	510.102	-0.12449	-0.33571	0.63135	0.860267	no
gene1470	gene1470	NGEG_RS0106850	NZ_AKCG01000002.1:501527-502024	Gluc-1	Gluc-10	OK	30.8617	36.2346	0.231548	0.452836	0.542	0.803721	no
gene1471	gene1471	NGEG_RS0106855	NZ_AKCG01000002.1:502061-502556	Gluc-1	Gluc-10	OK	8.89029	9.49105	0.0943376	0.137078	0.84735	0.945577	no
gene1472	gene1472	NGEG_RS0106860	NZ_AKCG01000002.1:502569-502821	Gluc-1	Gluc-10	OK	52.333	36.0881	-0.536199	-0.797789	0.26165	0.594856	no
gene1473	gene1473	NGEG_RS0106865	NZ_AKCG01000002.1:502837-504917	Gluc-1	Gluc-10	OK	14.5772	17.3084	0.247764	0.500875	0.47235	0.771522	no
gene1474	gene1474	NGEG_RS0106870	NZ_AKCG01000002.1:502837-504917	Gluc-1	Gluc-10	OK	15.9165	13.7869	-0.207224	-0.263373	0.70605	0.892755	no
gene1475	gene1475	NGEG_RS0106875	NZ_AKCG01000003.1:73-277	Gluc-1	Gluc-10	OK	45.6522	49.8972	0.128275	0.152402	0.82965	0.938774	no
gene1476	gene1476	NGEG_RS0106880	NZ_AKCG01000003.1:290-602	Gluc-1	Gluc-10	OK	15.0286	11.4008	-0.398578	-0.480796	0.50835	0.785921	no
gene1477	gene1477	NGEG_RS0106885	NZ_AKCG01000003.1:615-1647	Gluc-1	Gluc-10	OK	10.9561	9.16274	-0.257883	-0.507491	0.46925	0.770312	no
gene1478	gene1478	NGEG_RS14725	NZ_AKCG01000003.1:1721-2154	Gluc-1	Gluc-10	OK	52.8645	56.2797	0.0903141	0.116704	0.87515	0.95592	no
gene1479	gene1479	NGEG_RS0106895	NZ_AKCG01000003.1:1721-2154	Gluc-1	Gluc-10	OK	27.2901	50.3824	0.884541	0.7629	0.27915	0.609609	no
gene148	gene148	NGEG_RS0100665	NZ_AKCG01000001.1:117557-118809	Gluc-1	Gluc-10	OK	603.164	549.538	-0.13433	-0.363022	0.6104	0.849536	no
gene1480	gene1480	NGEG_RS0106900	NZ_AKCG01000003.1:2549-2756	Gluc-1	Gluc-10	OK	997.031	1136.46	0.188836	0.49108	0.4887	0.77693	no
gene1481	gene1481	NGEG_RS0106905	NZ_AKCG01000003.1:2850-4020	Gluc-1	Gluc-10	OK	486.434	474.707	-0.0352068	-0.0951428	0.89	0.960203	no
gene1482	gene1482	NGEG_RS0106910	NZ_AKCG01000003.1:4165-4936	Gluc-1	Gluc-10	OK	635.022	598.801	-0.0847299	-0.234032	0.7397	0.906463	no
gene1483	gene1483	NGEG_RS0106915	NZ_AKCG01000003.1:5037-5289	Gluc-1	Gluc-10	OK	1650.88	1082.19	-0.609283	-1.66036	0.0239	0.160089	no
gene1484	gene1484	NGEG_RS0106920	NZ_AKCG01000003.1:5340-6147	Gluc-1	Gluc-10	OK	1711.57	1121.26	-0.610195	-1.61306	0.02165	0.151858	no
gene1485	gene1485	NGEG_RS0106930	NZ_AKCG01000003.1:6453-7371	Gluc-1	Gluc-10	OK	205.817	144.882	-0.506484	-1.41175	0.0455	0.232587	no
gene1486	gene1486	NGEG_RS0106935	NZ_AKCG01000003.1:7377-7977	Gluc-1	Gluc-10	OK	143.002	118.035	-0.276821	-0.743049	0.2997	0.632444	no
gene1487	gene1487	NGEG_RS0106940	NZ_AKCG01000003.1:8074-9487	Gluc-1	Gluc-10	OK	357.371	283.364	-0.334766	-0.923871	0.1901	0.505191	no
gene1488	gene1488	NGEG_RS14730	NZ_AKCG01000003.1:9646-9832	Gluc-1	Gluc-10	OK	425.872	646.598	0.602449	1.24397	0.0754	0.313934	no
gene1489	gene1489	NGEG_RS14735	NZ_AKCG01000003.1:9850-10428	Gluc-1	Gluc-10	OK	85.5904	130.977	0.613793	0.539485	0.44585	0.751915	no
gene149	gene149	NGEG_RS13870	NZ_AKCG01000001.1:117557-118809	Gluc-1	Gluc-10	OK	325.739	322.298	-0.0153231	-0.00505622	0.95685	0.984359	no
gene1490	gene1490	NGEG_RS13720	NZ_AKCG01000003.1:9850-10428	Gluc-1	Gluc-10	OK	126.077	127.611	0.0174441	0.0412923	0.9537	0.983375	no
gene1491	gene1491	NGEG_RS0106950	NZ_AKCG01000003.1:10517-11372	Gluc-1	Gluc-10	OK	99.164	74.7197	-0.408328	-1.09238	0.11735	0.39816	no
gene1492	gene1492	NGEG_RS0106955	NZ_AKCG01000003.1:11688-13588	Gluc-1	Gluc-10	OK	3.67308	4.24753	0.209635	0.119214	0.87115	0.9534	no
gene1493	gene1493	NGEG_RS0106960	NZ_AKCG01000003.1:11688-13588	Gluc-1	Gluc-10	OK	36.9804	24.3923	-0.600337	-1.45455	0.0398	0.214555	no
gene1495	gene1495	NGEG_RS0106975	NZ_AKCG01000003.1:14292-15099	Gluc-1	Gluc-10	OK	213.011	141.771	-0.587367	-1.63102	0.024	0.160089	no
gene1496	gene1496	NGEG_RS0106980	NZ_AKCG01000003.1:15156-16026	Gluc-1	Gluc-10	OK	106.762	117.892	0.143069	0.39492	0.57735	0.826364	no
gene1497	gene1497	NGEG_RS0106985	NZ_AKCG01000003.1:16138-16576	Gluc-1	Gluc-10	OK	111.6	95.2318	-0.228817	-0.539252	0.4373	0.748052	no
gene1498	gene1498	NGEG_RS0106990	NZ_AKCG01000003.1:16906-17869	Gluc-1	Gluc-10	OK	32.3292	33.553	0.0536082	0.126634	0.8583	0.949012	no
gene1499	gene1499	NGEG_RS0106995	NZ_AKCG01000003.1:18384-18744	Gluc-1	Gluc-10	OK	30.6744	22.8609	-0.424152	-0.700145	0.3177	0.654213	no
gene15	gene15	NGEG_RS0100070	NZ_AKCG01000001.1:6596-7717	Gluc-1	Gluc-10	OK	114.023	96.883	-0.235012	-0.182502	0.783	0.92313	no
gene150	gene150	NGEG_RS0100670	NZ_AKCG01000001.1:118809-120867	Gluc-1	Gluc-10	OK	114.91	112.445	-0.0312764	-0.0876276	0.9055	0.968246	no
gene1500	gene1500	NGEG_RS0107000	NZ_AKCG01000003.1:18864-19950	Gluc-1	Gluc-10	NOTEST	0.206339	1.01623	2.30014	0	1	1	no
gene1501	gene1501	NGEG_RS14740	NZ_AKCG01000003.1:19959-20250	Gluc-1	Gluc-10	NOTEST	0	0	0	0	1	1	no
gene1502	gene1502	NGEG_RS13010	NZ_AKCG01000003.1:20257-21181	Gluc-1	Gluc-10	OK	1.88198	0.915412	-1.03976	-1.14764	0.10245	0.370893	no
gene1503	gene1503	NGEG_RS0107010	NZ_AKCG01000003.1:21385-21670	Gluc-1	Gluc-10	OK	11.7677	13.1111	0.155956	0.173798	0.80685	0.931387	no
gene1504	gene1504	NGEG_RS0107015	NZ_AKCG01000003.1:21670-22858	Gluc-1	Gluc-10	OK	15.1626	8.22449	-0.882515	-1.80254	0.0128	0.106768	no
gene1505	gene1505	NGEG_RS0107020	NZ_AKCG01000003.1:23072-24029	Gluc-1	Gluc-10	OK	8.54544	5.03593	-0.762896	-1.29037	0.0765	0.317324	no
gene1506	gene1506	NGEG_RS0107030	NZ_AKCG01000003.1:24319-25345	Gluc-1	Gluc-10	OK	19.597	12.8806	-0.605435	-1.09593	0.1286	0.411022	no
gene1507	gene1507	NGEG_RS13015	NZ_AKCG01000003.1:24319-25345	Gluc-1	Gluc-10	NOTEST	0	0	0	0	1	1	no
gene1508	gene1508	NGEG_RS0107040	NZ_AKCG01000003.1:24319-25345	Gluc-1	Gluc-10	NOTEST	0	0	0	0	1	1	no
gene1509	gene1509	NGEG_RS14745	NZ_AKCG01000003.1:25518-26215	Gluc-1	Gluc-10	OK	30.7875	23.3343	-0.399891	-0.225155	0.7705	0.919017	no
gene151	gene151	NGEG_RS0100675	NZ_AKCG01000001.1:121035-121479	Gluc-1	Gluc-10	OK	574.312	470.988	-0.286146	-0.844622	0.25565	0.587939	no
gene1510	gene1510	NGEG_RS0107055	NZ_AKCG01000003.1:25518-26215	Gluc-1	Gluc-10	OK	874.548	595.11	-0.555382	-1.50831	0.02905	0.181434	no
gene1511	gene1511	NGEG_RS0107060	NZ_AKCG01000003.1:26415-27414	Gluc-1	Gluc-10	OK	148.749	204.963	0.462486	1.28323	0.07535	0.313934	no
gene1512	gene1512	NGEG_RS13020	NZ_AKCG01000003.1:27756-27933	Gluc-1	Gluc-10	OK	709.433	428.87	-0.726127	-1.47129	0.0449	0.230954	no
gene1513	gene1513	NGEG_RS0107070	NZ_AKCG01000003.1:28260-28752	Gluc-1	Gluc-10	OK	396.62	523.935	0.401632	1.10958	0.11955	0.400125	no
gene1514	gene1514	NGEG_RS0107075	NZ_AKCG01000003.1:28825-29584	Gluc-1	Gluc-10	OK	2000.2	1675.18	-0.25583	-0.664648	0.3421	0.673561	no
gene1515	gene1515	NGEG_RS0107080	NZ_AKCG01000003.1:29653-30520	Gluc-1	Gluc-10	OK	3569.12	2437.65	-0.550075	-1.31761	0.0573	0.264404	no
gene1516	gene1516	NGEG_RS0107085	NZ_AKCG01000003.1:30568-31137	Gluc-1	Gluc-10	OK	3600.79	2886.35	-0.319066	-0.542174	0.43625	0.748052	no
gene1517	gene1517	NGEG_RS0107090	NZ_AKCG01000003.1:30568-31137	Gluc-1	Gluc-10	OK	3941.84	3796.04	-0.0543723	-0.109412	0.87465	0.95592	no
gene1518	gene1518	NGEG_RS0107095	NZ_AKCG01000003.1:31139-31670	Gluc-1	Gluc-10	OK	731.106	678.898	-0.106885	-0.299374	0.6752	0.878792	no
gene1519	gene1519	NGEG_RS14750	NZ_AKCG01000003.1:31762-34294	Gluc-1	Gluc-10	OK	396.712	293.863	-0.432946	-0.16138	0.76845	0.917902	no
gene152	gene152	NGEG_RS12295	NZ_AKCG01000001.1:121485-122205	Gluc-1	Gluc-10	OK	1340.97	784.595	-0.77326	-2.10274	0.0036	0.0413414	yes
gene1520	gene1520	NGEG_RS13025	NZ_AKCG01000003.1:31762-34294	Gluc-1	Gluc-10	OK	320.637	286.239	-0.163721	-0.435966	0.5379	0.802835	no
gene1521	gene1521	NGEG_RS0107105	NZ_AKCG01000003.1:34466-34856	Gluc-1	Gluc-10	OK	2944.64	954.871	-1.62471	-4.45596	5e-05	0.00127268	yes
gene1522	gene1522	NGEG_RS0107110	NZ_AKCG01000003.1:34908-36078	Gluc-1	Gluc-10	OK	318.591	269.722	-0.24023	-0.667125	0.3376	0.668432	no
gene1523	gene1523	NGEG_RS0107115	NZ_AKCG01000003.1:36088-36403	Gluc-1	Gluc-10	OK	265.606	289.621	0.124877	0.322035	0.65235	0.867474	no
gene1524	gene1524	NGEG_RS13030	NZ_AKCG01000003.1:36505-36682	Gluc-1	Gluc-10	OK	139.417	207.695	0.575062	0.892402	0.1961	0.513982	no
gene1525	gene1525	NGEG_RS0107125	NZ_AKCG01000003.1:36712-37711	Gluc-1	Gluc-10	OK	761.514	697.325	-0.127038	-0.342457	0.6237	0.85728	no
gene1526	gene1526	NGEG_RS0107130	NZ_AKCG01000003.1:37955-38741	Gluc-1	Gluc-10	OK	1176.61	1097.74	-0.100104	-0.269368	0.7038	0.892755	no
gene1527	gene1527	NGEG_RS0107135	NZ_AKCG01000003.1:38895-39717	Gluc-1	Gluc-10	OK	1655.54	1316.29	-0.330827	-0.871138	0.2144	0.536326	no
gene1528	gene1528	NGEG_RS0107140	NZ_AKCG01000003.1:39926-41570	Gluc-1	Gluc-10	OK	114.228	76.1875	-0.584292	-1.64379	0.02165	0.151858	no
gene1529	gene1529	NGEG_RS0107145	NZ_AKCG01000003.1:42079-43312	Gluc-1	Gluc-10	OK	1374.57	1085.75	-0.340281	-0.862818	0.2196	0.540401	no
gene153	gene153	NGEG_RS13875	NZ_AKCG01000001.1:121485-122205	Gluc-1	Gluc-10	OK	65.2908	72.6138	0.153363	0.0342381	0.939	0.982221	no
gene1530	gene1530	NGEG_RS0107150	NZ_AKCG01000003.1:43385-45077	Gluc-1	Gluc-10	OK	423.468	633.154	0.580304	1.09934	0.1256	0.409079	no
gene1531	gene1531	NGEG_RS0107155	NZ_AKCG01000003.1:43385-45077	Gluc-1	Gluc-10	OK	439.42	660.649	0.588283	0.957744	0.17185	0.478351	no
gene1532	gene1532	NGEG_RS0107160	NZ_AKCG01000003.1:43385-45077	Gluc-1	Gluc-10	OK	1871.45	2499.01	0.417203	0.347285	0.6127	0.850495	no
gene1533	gene1533	NGEG_RS0107165	NZ_AKCG01000003.1:45162-46839	Gluc-1	Gluc-10	OK	1731.76	1701.3	-0.0255971	-0.0567876	0.93535	0.982091	no
gene1535	gene1535	NGEG_RS0107175	NZ_AKCG01000003.1:47176-47623	Gluc-1	Gluc-10	OK	685.667	653.536	-0.0692411	-0.195875	0.78435	0.92313	no
gene1536	gene1536	NGEG_RS0107180	NZ_AKCG01000003.1:47626-48601	Gluc-1	Gluc-10	OK	921.117	777.464	-0.244608	-0.660873	0.35075	0.678158	no
gene1537	gene1537	NGEG_RS14755	NZ_AKCG01000003.1:48616-48805	Gluc-1	Gluc-10	OK	62.1419	28.7401	-1.1125	-1.29165	0.0944	0.358955	no
gene1538	gene1538	NGEG_RS0107185	NZ_AKCG01000003.1:48824-49133	Gluc-1	Gluc-10	OK	12337.3	13141.6	0.0911213	0.231455	0.73985	0.906463	no
gene1539	gene1539	NGEG_RS0107190	NZ_AKCG01000003.1:49157-49430	Gluc-1	Gluc-10	OK	14083.4	19892.7	0.49825	1.27324	0.0696	0.297305	no
gene154	gene154	NGEG_RS0100685	NZ_AKCG01000001.1:122268-124899	Gluc-1	Gluc-10	OK	490.991	447.382	-0.13419	-0.342982	0.62565	0.857912	no
gene1540	gene1540	NGEG_RS0107195	NZ_AKCG01000003.1:49664-50849	Gluc-1	Gluc-10	OK	706.8	323.385	-1.12805	-3.02805	5e-05	0.00127268	yes
gene1541	gene1541	NGEG_RS0107205	NZ_AKCG01000003.1:51037-51193	Gluc-1	Gluc-10	OK	26838.4	53643.3	0.9991	2.73844	0.0005	0.00869366	yes
gene1542	gene1542	NGEG_RS0107210	NZ_AKCG01000003.1:51224-51458	Gluc-1	Gluc-10	OK	8329.08	9427.81	0.178767	0.481806	0.49215	0.77693	no
gene1543	gene1543	NGEG_RS13035	NZ_AKCG01000003.1:51529-53231	Gluc-1	Gluc-10	OK	112.431	177.28	0.656998	0.357781	0.6277	0.858001	no
gene1544	gene1544	emrB	NZ_AKCG01000003.1:51529-53231	Gluc-1	Gluc-10	OK	40.0393	59.6376	0.574805	1.55452	0.0291	0.181434	no
gene1545	gene1545	NGEG_RS0107225	NZ_AKCG01000003.1:53254-54409	Gluc-1	Gluc-10	OK	36.3224	61.8598	0.768142	1.99786	0.005	0.0525319	no
gene1546	gene1546	NGEG_RS0107235	NZ_AKCG01000003.1:54697-55171	Gluc-1	Gluc-10	OK	54.1823	74.7649	0.464541	1.06965	0.1287	0.411022	no
gene1547	gene1547	NGEG_RS0107240	NZ_AKCG01000003.1:55245-55932	Gluc-1	Gluc-10	OK	41.4453	73.394	0.824453	2.08725	0.00445	0.0486153	yes
gene1548	gene1548	NGEG_RS14760	NZ_AKCG01000003.1:55999-56197	Gluc-1	Gluc-10	OK	56.3232	63.1618	0.165323	0.224409	0.75585	0.911098	no
gene1549	gene1549	NGEG_RS0107245	NZ_AKCG01000003.1:56281-58619	Gluc-1	Gluc-10	OK	203.052	174.023	-0.222571	-0.437676	0.53395	0.800925	no
gene155	gene155	NGEG_RS13880	NZ_AKCG01000001.1:125005-125086	Gluc-1	Gluc-10	OK	138.284	109.765	-0.333211	-5.54828	0.8069	0.931387	no
gene1550	gene1550	NGEG_RS0107250	NZ_AKCG01000003.1:56281-58619	Gluc-1	Gluc-10	OK	209.831	192.641	-0.123312	-0.242139	0.7377	0.905709	no
gene1551	gene1551	NGEG_RS0107260	NZ_AKCG01000003.1:58819-60289	Gluc-1	Gluc-10	OK	135.246	122.598	-0.141645	-0.394989	0.5855	0.833554	no
gene1552	gene1552	NGEG_RS14765	NZ_AKCG01000003.1:60346-61682	Gluc-1	Gluc-10	OK	592.594	1269.28	1.0989	0.493219	0.6952	0.892755	no
gene1553	gene1553	NGEG_RS14770	NZ_AKCG01000003.1:60346-61682	Gluc-1	Gluc-10	OK	928.83	1018.56	0.133047	0.344203	0.61745	0.854531	no
gene1554	gene1554	NGEG_RS0107280	NZ_AKCG01000003.1:62021-62807	Gluc-1	Gluc-10	OK	1304.9	885.14	-0.55996	-0.833845	0.23825	0.564529	no
gene1555	gene1555	NGEG_RS13040	NZ_AKCG01000003.1:62021-62807	Gluc-1	Gluc-10	OK	196.88	200.304	0.0248735	0.00835404	0.9433	0.982918	no
gene1556	gene1556	NGEG_RS0107285	NZ_AKCG01000003.1:62021-62807	Gluc-1	Gluc-10	OK	391.221	447.261	0.193133	0.427635	0.5584	0.8131	no
gene1557	gene1557	NGEG_RS0107290	NZ_AKCG01000003.1:62818-63295	Gluc-1	Gluc-10	OK	492.578	495.077	0.00730074	0.0202299	0.9783	0.994767	no
gene1558	gene1558	NGEG_RS0107295	NZ_AKCG01000003.1:63324-63813	Gluc-1	Gluc-10	OK	308.409	273.756	-0.171959	-0.500374	0.496	0.779023	no
gene1559	gene1559	NGEG_RS0107300	NZ_AKCG01000003.1:63880-64936	Gluc-1	Gluc-10	OK	321.976	304.889	-0.0786686	-0.218734	0.75415	0.911098	no
gene156	gene156	NGEG_RS0100690	NZ_AKCG01000001.1:125127-127308	Gluc-1	Gluc-10	OK	54.5522	44.3323	-0.29928	-0.472404	0.50085	0.782524	no
gene1560	gene1560	NGEG_RS14775	NZ_AKCG01000003.1:64989-65283	Gluc-1	Gluc-10	OK	36.5183	34.8048	-0.0693346	-0.105534	0.8845	0.959504	no
gene1561	gene1561	NGEG_RS0107310	NZ_AKCG01000003.1:65552-66085	Gluc-1	Gluc-10	OK	203.227	212.659	0.0654485	0.123453	0.86735	0.953065	no
gene1562	gene1562	NGEG_RS13050	NZ_AKCG01000003.1:65552-66085	Gluc-1	Gluc-10	OK	230.629	293.056	0.345604	0.53361	0.4433	0.750177	no
gene1563	gene1563	NGEG_RS14780	NZ_AKCG01000003.1:66637-67018	Gluc-1	Gluc-10	OK	7745.66	3738.11	-1.05108	-2.82346	0.00025	0.00497782	yes
gene1564	gene1564	NGEG_RS0107320	NZ_AKCG01000003.1:66637-67018	Gluc-1	Gluc-10	NOTEST	0	0	0	0	1	1	no
gene1565	gene1565	NGEG_RS14785	NZ_AKCG01000003.1:67215-67335	Gluc-1	Gluc-10	NOTEST	0	0	0	0	1	1	no
gene157	gene157	NGEG_RS12300	NZ_AKCG01000001.1:125127-127308	Gluc-1	Gluc-10	OK	82.1442	60.4495	-0.442428	-0.773018	0.2768	0.609108	no
gene1571	gene1571	NGEG_RS0107350	NZ_AKCG01000003.1:72696-72986	Gluc-1	Gluc-10	NOTEST	0	0	0	0	1	1	no
gene1572	gene1572	NGEG_RS0107355	NZ_AKCG01000003.1:73073-73880	Gluc-1	Gluc-10	OK	369.278	374.091	0.018683	0.0535935	0.94455	0.982918	no
gene1573	gene1573	NGEG_RS0107360	NZ_AKCG01000003.1:74101-75472	Gluc-1	Gluc-10	OK	308.385	282.42	-0.126889	-0.347562	0.6227	0.856516	no
gene1574	gene1574	NGEG_RS0107365	NZ_AKCG01000003.1:75727-76183	Gluc-1	Gluc-10	OK	2219.73	1202.1	-0.884822	-2.4733	0.0009	0.0141535	yes
gene1575	gene1575	NGEG_RS0107370	NZ_AKCG01000003.1:76237-76657	Gluc-1	Gluc-10	OK	388.769	306.959	-0.340864	-0.929535	0.1881	0.503708	no
gene1576	gene1576	NGEG_RS0107375	NZ_AKCG01000003.1:76706-77669	Gluc-1	Gluc-10	OK	26.7681	17.5021	-0.612986	-1.35447	0.0547	0.256757	no
gene1577	gene1577	NGEG_RS0107380	NZ_AKCG01000003.1:77788-77986	Gluc-1	Gluc-10	OK	204.604	105.076	-0.961398	-1.61738	0.03055	0.185783	no
gene1578	gene1578	NGEG_RS0107385	NZ_AKCG01000003.1:78034-78433	Gluc-1	Gluc-10	OK	53.329	42.9257	-0.313076	-0.658824	0.35535	0.679597	no
gene1579	gene1579	NGEG_RS0107390	NZ_AKCG01000003.1:78540-80740	Gluc-1	Gluc-10	OK	222.285	135.464	-0.714494	-1.27221	0.07815	0.321052	no
gene158	gene158	NGEG_RS12305	NZ_AKCG01000001.1:125127-127308	Gluc-1	Gluc-10	OK	145.788	98.7931	-0.561392	-0.743955	0.30945	0.643874	no
gene1580	gene1580	NGEG_RS0107395	NZ_AKCG01000003.1:78540-80740	Gluc-1	Gluc-10	OK	201.417	122.864	-0.713129	-1.54914	0.0328	0.19591	no
gene1581	gene1581	NGEG_RS0107400	NZ_AKCG01000003.1:80920-83071	Gluc-1	Gluc-10	OK	163.681	144.574	-0.179078	-0.497554	0.4878	0.77693	no
gene1582	gene1582	NGEG_RS0107405	NZ_AKCG01000003.1:83106-83721	Gluc-1	Gluc-10	OK	446.603	275.132	-0.698872	-1.95293	0.00645	0.0642139	no
gene1583	gene1583	NGEG_RS0107410	NZ_AKCG01000003.1:83856-85725	Gluc-1	Gluc-10	OK	193.769	151.169	-0.358173	-1.02415	0.1553	0.45377	no
gene1584	gene1584	NGEG_RS0107415	NZ_AKCG01000003.1:85804-87175	Gluc-1	Gluc-10	OK	492.286	439.288	-0.16433	-0.444982	0.54	0.803169	no
gene1585	gene1585	NGEG_RS0107420	NZ_AKCG01000003.1:87246-87879	Gluc-1	Gluc-10	OK	147.926	185.263	0.324704	0.913878	0.2102	0.532291	no
gene1586	gene1586	NGEG_RS14790	NZ_AKCG01000003.1:87914-90140	Gluc-1	Gluc-10	OK	68.7173	96.0238	0.482718	0.0975669	0.80645	0.931387	no
gene1587	gene1587	NGEG_RS0107425	NZ_AKCG01000003.1:87914-90140	Gluc-1	Gluc-10	OK	271.734	311.651	0.19774	0.512135	0.4612	0.765191	no
gene1588	gene1588	NGEG_RS14795	NZ_AKCG01000003.1:87914-90140	Gluc-1	Gluc-10	OK	698.191	884.408	0.34109	0.230117	0.7437	0.907108	no
gene1589	gene1589	NGEG_RS0107430	NZ_AKCG01000003.1:90395-91397	Gluc-1	Gluc-10	OK	1130.32	655.429	-0.78622	-2.1025	0.003	0.0364877	yes
gene159	gene159	NGEG_RS13885	NZ_AKCG01000001.1:127551-127797	Gluc-1	Gluc-10	OK	1131.16	676.496	-0.741652	-1.95729	0.0073	0.0708873	no
gene1590	gene1590	NGEG_RS0107435	NZ_AKCG01000003.1:91498-93904	Gluc-1	Gluc-10	OK	547.455	511.405	-0.0982749	-0.253736	0.7238	0.900484	no
gene1591	gene1591	NGEG_RS0107440	NZ_AKCG01000003.1:93973-94978	Gluc-1	Gluc-10	OK	1201.48	943.996	-0.347963	-0.920204	0.1976	0.516269	no
gene1592	gene1592	NGEG_RS0107445	NZ_AKCG01000003.1:95034-95733	Gluc-1	Gluc-10	OK	1052.82	765.756	-0.459302	-1.24783	0.0798	0.326202	no
gene1593	gene1593	NGEG_RS0107450	NZ_AKCG01000003.1:96170-97709	Gluc-1	Gluc-10	OK	127.446	162.87	0.353839	0.993688	0.16625	0.468574	no
gene1594	gene1594	NGEG_RS0107460	NZ_AKCG01000003.1:97841-98798	Gluc-1	Gluc-10	OK	144.652	145.322	0.00666714	0.0189537	0.9781	0.994767	no
gene1595	gene1595	trpC	NZ_AKCG01000003.1:98848-99631	Gluc-1	Gluc-10	OK	360.559	289.701	-0.31567	-0.886672	0.217	0.539007	no
gene1596	gene1596	NGEG_RS0107470	NZ_AKCG01000003.1:99693-101997	Gluc-1	Gluc-10	OK	169.027	147.786	-0.193736	-0.534986	0.44325	0.750177	no
gene1597	gene1597	NGEG_RS0107475	NZ_AKCG01000003.1:102033-103335	Gluc-1	Gluc-10	OK	97.7654	95.9437	-0.0271353	-0.0759595	0.9126	0.973309	no
gene1598	gene1598	NGEG_RS0107480	NZ_AKCG01000003.1:103716-105975	Gluc-1	Gluc-10	OK	210.145	163.876	-0.358782	-0.6497	0.3591	0.684111	no
gene1599	gene1599	NGEG_RS0107485	NZ_AKCG01000003.1:103716-105975	Gluc-1	Gluc-10	OK	261.573	200.386	-0.384431	-0.739256	0.3031	0.63683	no
gene16	gene16	NGEG_RS13795	NZ_AKCG01000001.1:6596-7717	Gluc-1	Gluc-10	OK	32.3409	27.8306	-0.216688	-0.0513865	0.9168	0.975633	no
gene160	gene160	NGEG_RS0100705	NZ_AKCG01000001.1:127868-128856	Gluc-1	Gluc-10	OK	948.842	811.211	-0.226091	-0.172333	0.809	0.932068	no
gene1600	gene1600	NGEG_RS13055	NZ_AKCG01000003.1:103716-105975	Gluc-1	Gluc-10	OK	63.4509	44.6185	-0.507998	-0.447313	0.52175	0.792403	no
gene1601	gene1601	NGEG_RS0107495	NZ_AKCG01000003.1:106039-106504	Gluc-1	Gluc-10	OK	199.485	160.843	-0.310628	-0.855576	0.2475	0.576527	no
gene1602	gene1602	NGEG_RS0107500	NZ_AKCG01000003.1:106631-107318	Gluc-1	Gluc-10	OK	148.202	122.737	-0.271996	-0.745506	0.30145	0.635051	no
gene1603	gene1603	NGEG_RS0107505	NZ_AKCG01000003.1:107378-107705	Gluc-1	Gluc-10	OK	875.986	622.993	-0.491691	-1.40461	0.0576	0.264831	no
gene1604	gene1604	NGEG_RS0107510	NZ_AKCG01000003.1:107786-108508	Gluc-1	Gluc-10	OK	311.739	308.398	-0.015545	-0.041458	0.9515	0.983375	no
gene1605	gene1605	NGEG_RS13060	NZ_AKCG01000003.1:107786-108508	Gluc-1	Gluc-10	OK	914.228	1232.02	0.4304	0.329548	0.645	0.863548	no
gene1606	gene1606	NGEG_RS0107520	NZ_AKCG01000003.1:108533-110390	Gluc-1	Gluc-10	OK	194.392	221.824	0.190449	0.522563	0.4541	0.761485	no
gene1607	gene1607	NGEG_RS0107525	NZ_AKCG01000003.1:110394-111318	Gluc-1	Gluc-10	OK	217.097	225.065	0.0520027	0.147726	0.83965	0.943967	no
gene1608	gene1608	NGEG_RS0107530	NZ_AKCG01000003.1:111430-112535	Gluc-1	Gluc-10	OK	880.247	795.317	-0.146378	-0.133847	0.84265	0.943967	no
gene1609	gene1609	NGEG_RS0107535	NZ_AKCG01000003.1:111430-112535	Gluc-1	Gluc-10	OK	355.062	415.815	0.227869	0.595068	0.3953	0.713106	no
gene161	gene161	NGEG_RS13890	NZ_AKCG01000001.1:127868-128856	Gluc-1	Gluc-10	OK	1518.73	1201.48	-0.338054	-0.425487	0.5743	0.824867	no
gene1610	gene1610	NGEG_RS0107540	NZ_AKCG01000003.1:112651-113002	Gluc-1	Gluc-10	OK	432.99	277.874	-0.639905	-1.73063	0.01605	0.122314	no
gene1611	gene1611	NGEG_RS0107545	NZ_AKCG01000003.1:113062-114508	Gluc-1	Gluc-10	OK	382.698	336.876	-0.183991	-0.502304	0.4801	0.775256	no
gene1612	gene1612	NGEG_RS0107550	NZ_AKCG01000003.1:114517-116014	Gluc-1	Gluc-10	OK	333.741	294.005	-0.182886	-0.502821	0.4695	0.770312	no
gene1613	gene1613	NGEG_RS0107555	NZ_AKCG01000003.1:116127-117291	Gluc-1	Gluc-10	OK	283.691	211.624	-0.422813	-1.19849	0.09975	0.367406	no
gene1614	gene1614	NGEG_RS0107560	NZ_AKCG01000003.1:117474-119499	Gluc-1	Gluc-10	OK	326.727	299.073	-0.12759	-0.343873	0.6244	0.857421	no
gene1615	gene1615	NGEG_RS0107565	NZ_AKCG01000003.1:119501-120475	Gluc-1	Gluc-10	OK	608.493	598.672	-0.023475	-0.0325288	0.9614	0.986625	no
gene1616	gene1616	NGEG_RS0107570	NZ_AKCG01000003.1:119501-120475	Gluc-1	Gluc-10	OK	418.252	437.153	0.0637671	0.154266	0.8251	0.9362	no
gene1617	gene1617	NGEG_RS0107575	NZ_AKCG01000003.1:120486-120966	Gluc-1	Gluc-10	OK	540.091	454.801	-0.247967	-0.681577	0.34135	0.67262	no
gene1618	gene1618	NGEG_RS0107580	NZ_AKCG01000003.1:121046-122123	Gluc-1	Gluc-10	OK	337.861	324.713	-0.0572652	-0.157795	0.82055	0.93612	no
gene1619	gene1619	NGEG_RS0107585	NZ_AKCG01000003.1:122125-124387	Gluc-1	Gluc-10	OK	397.537	375.515	-0.0822152	-0.219616	0.75665	0.911098	no
gene162	gene162	NGEG_RS0100710	NZ_AKCG01000001.1:127868-128856	Gluc-1	Gluc-10	OK	844.268	694.796	-0.281112	-0.478214	0.5033	0.782524	no
gene1620	gene1620	NGEG_RS0107590	NZ_AKCG01000003.1:124676-126401	Gluc-1	Gluc-10	OK	129.673	150.811	0.217864	0.112238	0.873	0.954578	no
gene1621	gene1621	NGEG_RS0107595	NZ_AKCG01000003.1:124676-126401	Gluc-1	Gluc-10	OK	443.439	432.057	-0.0375143	-0.0989707	0.8842	0.959504	no
gene1622	gene1622	NGEG_RS0107600	NZ_AKCG01000003.1:126790-129103	Gluc-1	Gluc-10	OK	800.157	648.703	-0.302725	-0.380825	0.59105	0.837717	no
gene1623	gene1623	NGEG_RS0107605	NZ_AKCG01000003.1:126790-129103	Gluc-1	Gluc-10	OK	527.141	446.663	-0.239003	-0.476854	0.4916	0.77693	no
gene1624	gene1624	NGEG_RS0107610	NZ_AKCG01000003.1:126790-129103	Gluc-1	Gluc-10	OK	538.981	381.867	-0.497165	-0.553714	0.43835	0.748987	no
gene1625	gene1625	NGEG_RS0107615	NZ_AKCG01000003.1:129115-129945	Gluc-1	Gluc-10	OK	472.912	372.109	-0.345846	-0.812288	0.2487	0.577106	no
gene1626	gene1626	NGEG_RS0107620	NZ_AKCG01000003.1:129115-129945	Gluc-1	Gluc-10	OK	281.591	231.376	-0.283366	-0.416642	0.56365	0.816697	no
gene1627	gene1627	NGEG_RS14800	NZ_AKCG01000003.1:130093-130274	Gluc-1	Gluc-10	OK	522.843	602.177	0.20381	0.421301	0.5475	0.805991	no
gene1628	gene1628	NGEG_RS0107625	NZ_AKCG01000003.1:130437-132532	Gluc-1	Gluc-10	OK	467.725	485.234	0.0530195	0.123043	0.85965	0.949654	no
gene1629	gene1629	NGEG_RS0107630	NZ_AKCG01000003.1:130437-132532	Gluc-1	Gluc-10	OK	501.962	422.771	-0.247702	-0.321204	0.6482	0.865552	no
gene163	gene163	NGEG_RS12310	NZ_AKCG01000001.1:127868-128856	Gluc-1	Gluc-10	OK	1570.26	1379.31	-0.187057	-0.274148	0.6984	0.892755	no
gene1630	gene1630	NGEG_RS14805	NZ_AKCG01000003.1:132730-133107	Gluc-1	Gluc-10	OK	38.2767	35.8128	-0.0959883	-0.175902	0.80975	0.932459	no
gene1631	gene1631	NGEG_RS14810	NZ_AKCG01000003.1:133279-133468	Gluc-1	Gluc-10	OK	260.821	300.1	0.202387	0.377459	0.58965	0.836212	no
gene1632	gene1632	NGEG_RS14815	NZ_AKCG01000003.1:133801-134071	Gluc-1	Gluc-10	OK	139.336	109.788	-0.343845	-0.703171	0.3203	0.654468	no
gene1633	gene1633	NGEG_RS0107645	NZ_AKCG01000003.1:134256-136464	Gluc-1	Gluc-10	OK	97.8519	75.8173	-0.368074	-1.01614	0.15685	0.455603	no
gene1634	gene1634	NGEG_RS0107650	NZ_AKCG01000003.1:136514-139578	Gluc-1	Gluc-10	OK	8.91199	7.01166	-0.345991	-0.0795401	0.8727	0.954578	no
gene1635	gene1635	NGEG_RS13065	NZ_AKCG01000003.1:136514-139578	Gluc-1	Gluc-10	OK	144.769	82.662	-0.808456	-2.22516	0.0019	0.0260617	yes
gene1636	gene1636	NGEG_RS13070	NZ_AKCG01000003.1:139770-140106	Gluc-1	Gluc-10	OK	6.26993	9.88369	0.6566	0.714957	0.3041	0.63683	no
gene1637	gene1637	NGEG_RS0107670	NZ_AKCG01000003.1:140119-140593	Gluc-1	Gluc-10	OK	65.8494	61.5812	-0.0966797	-0.218714	0.7573	0.911196	no
gene1638	gene1638	NGEG_RS0107675	NZ_AKCG01000003.1:140789-141797	Gluc-1	Gluc-10	OK	237.909	223.885	-0.0876506	-0.242016	0.7326	0.902717	no
gene1639	gene1639	NGEG_RS0107680	NZ_AKCG01000003.1:142028-142265	Gluc-1	Gluc-10	OK	16602	13162.1	-0.334968	-0.875191	0.21305	0.534825	no
gene164	gene164	NGEG_RS13895	NZ_AKCG01000001.1:127868-128856	Gluc-1	Gluc-10	OK	1635.51	1266.86	-0.368485	-0.172422	0.51845	0.791622	no
gene1640	gene1640	NGEG_RS0107685	NZ_AKCG01000003.1:142421-143669	Gluc-1	Gluc-10	OK	1942.03	1649.6	-0.235445	-0.552763	0.42545	0.741484	no
gene1641	gene1641	NGEG_RS0107690	NZ_AKCG01000003.1:144062-144907	Gluc-1	Gluc-10	OK	107.209	317.98	1.56851	4.55853	5e-05	0.00127268	yes
gene1642	gene1642	NGEG_RS0107700	NZ_AKCG01000003.1:144967-145288	Gluc-1	Gluc-10	OK	132.061	394.734	1.57968	3.82393	5e-05	0.00127268	yes
gene1643	gene1643	NGEG_RS13075	NZ_AKCG01000003.1:145641-146774	Gluc-1	Gluc-10	OK	75.247	54.8634	-0.455791	-1.29514	0.08575	0.340429	no
gene1644	gene1644	NGEG_RS13080	NZ_AKCG01000003.1:147175-148026	Gluc-1	Gluc-10	OK	140.191	124.62	-0.169856	-0.472282	0.51055	0.785955	no
gene1645	gene1645	NGEG_RS13085	NZ_AKCG01000003.1:148179-149890	Gluc-1	Gluc-10	OK	127.164	95.6114	-0.411431	-0.0428681	0.82155	0.93612	no
gene1646	gene1646	NGEG_RS0107735	NZ_AKCG01000003.1:148179-149890	Gluc-1	Gluc-10	OK	2096.97	1167.57	-0.844798	-1.8959	0.00735	0.0708873	no
gene1647	gene1647	NGEG_RS13090	NZ_AKCG01000003.1:150405-150972	Gluc-1	Gluc-10	OK	77.6135	145.162	0.903289	2.32016	0.00115	0.0167021	yes
gene1648	gene1648	NGEG_RS0107745	NZ_AKCG01000003.1:151193-152357	Gluc-1	Gluc-10	OK	47.0098	42.3661	-0.150049	-0.392033	0.5807	0.828756	no
gene1649	gene1649	NGEG_RS0107750	NZ_AKCG01000003.1:152937-154974	Gluc-1	Gluc-10	OK	792.751	426.702	-0.893638	-2.24206	0.0021	0.0280265	yes
gene165	gene165	NGEG_RS12315	NZ_AKCG01000001.1:129104-129389	Gluc-1	Gluc-10	OK	8.37143	28.8278	1.78391	1.95848	0.01855	0.136271	no
gene1650	gene1650	NGEG_RS0107755	NZ_AKCG01000003.1:155061-158590	Gluc-1	Gluc-10	OK	60.3853	40.3529	-0.581524	-0.25704	0.39525	0.713106	no
gene1651	gene1651	NGEG_RS14820	NZ_AKCG01000003.1:155061-158590	Gluc-1	Gluc-10	OK	30.4281	26.5074	-0.199012	-0.0136082	0.90195	0.966543	no
gene1652	gene1652	NGEG_RS0107760	NZ_AKCG01000003.1:155061-158590	Gluc-1	Gluc-10	OK	646.16	575.086	-0.168113	-0.409148	0.5551	0.81141	no
gene1653	gene1653	NGEG_RS0107765	NZ_AKCG01000003.1:158688-160074	Gluc-1	Gluc-10	OK	84.1147	120.292	0.516112	1.4551	0.0438	0.22863	no
gene1654	gene1654	NGEG_RS13095	NZ_AKCG01000003.1:160144-160243	Gluc-1	Gluc-10	OK	215.467	763.241	1.82467	1.72772	0.03225	0.193735	no
gene1655	gene1655	NGEG_RS0107775	NZ_AKCG01000003.1:160443-160779	Gluc-1	Gluc-10	OK	250.695	712.278	1.50651	3.97381	5e-05	0.00127268	yes
gene1660	gene1660	NGEG_RS0107800	NZ_AKCG01000003.1:161292-163269	Gluc-1	Gluc-10	OK	132.021	149.257	0.177027	0.494341	0.4857	0.77668	no
gene1661	gene1661	NGEG_RS0107805	NZ_AKCG01000003.1:163414-164254	Gluc-1	Gluc-10	OK	97.9707	119.951	0.292022	0.805602	0.2728	0.605826	no
gene1662	gene1662	NGEG_RS0107810	NZ_AKCG01000003.1:164452-165484	Gluc-1	Gluc-10	OK	3017.93	111.657	-4.75641	-11.7301	5e-05	0.00127268	yes
gene1663	gene1663	NGEG_RS0107815	NZ_AKCG01000003.1:165739-166465	Gluc-1	Gluc-10	OK	107.974	202.491	0.90717	2.52594	0.0005	0.00869366	yes
gene1664	gene1664	NGEG_RS0107820	NZ_AKCG01000003.1:166534-166969	Gluc-1	Gluc-10	OK	552.557	593.261	0.102543	0.285993	0.6852	0.886666	no
gene1665	gene1665	NGEG_RS14825	NZ_AKCG01000003.1:167034-167181	Gluc-1	Gluc-10	OK	424.742	246.313	-0.786091	-1.18317	0.09985	0.367406	no
gene1666	gene1666	NGEG_RS0107825	NZ_AKCG01000003.1:167195-167573	Gluc-1	Gluc-10	OK	536.289	319.965	-0.745097	-2.17284	0.00455	0.0494888	yes
gene1667	gene1667	NGEG_RS0107830	NZ_AKCG01000003.1:167582-168392	Gluc-1	Gluc-10	OK	702.486	476.248	-0.560756	-1.5303	0.0341	0.200276	no
gene1668	gene1668	NGEG_RS0107835	NZ_AKCG01000003.1:168505-168820	Gluc-1	Gluc-10	OK	681.869	505.017	-0.433161	-1.18682	0.11185	0.388581	no
gene1669	gene1669	NGEG_RS0107840	NZ_AKCG01000003.1:169031-170204	Gluc-1	Gluc-10	OK	130.414	144.105	0.144021	0.406377	0.5692	0.820406	no
gene167	gene167	NGEG_RS0100725	NZ_AKCG01000001.1:129844-130195	Gluc-1	Gluc-10	OK	3747.99	3799.57	0.0197222	0.0531868	0.93965	0.982221	no
gene1670	gene1670	NGEG_RS0107845	NZ_AKCG01000003.1:170354-171347	Gluc-1	Gluc-10	OK	123.193	142.825	0.213331	0.597412	0.395	0.713106	no
gene1671	gene1671	NGEG_RS13105	NZ_AKCG01000003.1:171423-171718	Gluc-1	Gluc-10	OK	1897.86	1405.86	-0.432916	-1.23717	0.09515	0.359607	no
gene1672	gene1672	NGEG_RS0107850	NZ_AKCG01000003.1:171839-174599	Gluc-1	Gluc-10	OK	920.406	851.135	-0.112883	-0.257406	0.70645	0.892755	no
gene1673	gene1673	NGEG_RS0107855	NZ_AKCG01000003.1:174828-175821	Gluc-1	Gluc-10	OK	136.649	153.579	0.168503	0.48582	0.50495	0.784102	no
gene1674	gene1674	NGEG_RS0107860	NZ_AKCG01000003.1:175979-177407	Gluc-1	Gluc-10	OK	642.886	465.071	-0.467113	-1.2584	0.0749	0.313437	no
gene1675	gene1675	NGEG_RS0107865	NZ_AKCG01000003.1:177588-179475	Gluc-1	Gluc-10	OK	201.216	256.542	0.350449	0.958033	0.1747	0.484101	no
gene1676	gene1676	NGEG_RS0107870	NZ_AKCG01000003.1:179542-180127	Gluc-1	Gluc-10	OK	119.473	135.157	0.177953	0.467879	0.50805	0.785921	no
gene1677	gene1677	NGEG_RS14830	NZ_AKCG01000003.1:180448-180574	Gluc-1	Gluc-10	OK	965.199	1109.6	0.201147	0.357749	0.6072	0.848239	no
gene1678	gene1678	NGEG_RS0107880	NZ_AKCG01000003.1:180871-181645	Gluc-1	Gluc-10	OK	505.356	445.521	-0.181806	-0.500893	0.47705	0.772859	no
gene1679	gene1679	NGEG_RS0107885	NZ_AKCG01000003.1:181744-182368	Gluc-1	Gluc-10	OK	192.036	186.606	-0.0413801	-0.117832	0.87025	0.9534	no
gene168	gene168	NGEG_RS0100730	NZ_AKCG01000001.1:130201-130975	Gluc-1	Gluc-10	OK	737.201	487.997	-0.595186	-1.62132	0.0267	0.171673	no
gene1680	gene1680	NGEG_RS0107890	NZ_AKCG01000003.1:182462-183038	Gluc-1	Gluc-10	OK	18.5561	29.6463	0.675962	1.4083	0.05265	0.250951	no
gene1682	gene1682	NGEG_RS0107900	NZ_AKCG01000003.1:183193-184370	Gluc-1	Gluc-10	OK	27.4003	33.9652	0.309867	0.774792	0.2823	0.613016	no
gene1683	gene1683	NGEG_RS14835	NZ_AKCG01000003.1:183193-184370	Gluc-1	Gluc-10	NOTEST	0	0	0	0	1	1	no
gene1684	gene1684	NGEG_RS14840	NZ_AKCG01000003.1:184429-186264	Gluc-1	Gluc-10	OK	104.396	86.2344	-0.275736	-0.492197	0.4838	0.776143	no
gene1685	gene1685	NGEG_RS0107910	NZ_AKCG01000003.1:184429-186264	Gluc-1	Gluc-10	OK	110.18	89.0851	-0.306602	-0.653176	0.3514	0.678158	no
gene1686	gene1686	NGEG_RS0107915	NZ_AKCG01000003.1:186405-186963	Gluc-1	Gluc-10	OK	2117.11	1649.76	-0.359838	-0.963339	0.1761	0.486888	no
gene1687	gene1687	NGEG_RS0107920	NZ_AKCG01000003.1:187018-187765	Gluc-1	Gluc-10	OK	1790.23	1468.94	-0.285368	-0.756766	0.2784	0.609609	no
gene1688	gene1688	NGEG_RS0107925	NZ_AKCG01000003.1:187767-188565	Gluc-1	Gluc-10	OK	1237.57	1256.81	0.0222643	0.059539	0.93595	0.982091	no
gene1689	gene1689	NGEG_RS0107930	NZ_AKCG01000003.1:188620-189805	Gluc-1	Gluc-10	OK	843.253	695.437	-0.278045	-0.743946	0.2893	0.618426	no
gene169	gene169	NGEG_RS0100735	NZ_AKCG01000001.1:131133-131661	Gluc-1	Gluc-10	OK	160.91	179.956	0.161384	0.445762	0.53815	0.802835	no
gene1690	gene1690	NGEG_RS0107935	NZ_AKCG01000003.1:189839-191180	Gluc-1	Gluc-10	OK	698.431	540.789	-0.369051	-1.00132	0.16225	0.46088	no
gene1691	gene1691	NGEG_RS0107940	NZ_AKCG01000003.1:191236-193615	Gluc-1	Gluc-10	OK	1112.22	664.32	-0.743493	-1.74412	0.01385	0.11175	no
gene1692	gene1692	NGEG_RS0107945	NZ_AKCG01000003.1:193623-194181	Gluc-1	Gluc-10	OK	1871.76	1054.45	-0.827908	-2.25001	0.00225	0.0297072	yes
gene1693	gene1693	NGEG_RS0107950	NZ_AKCG01000003.1:194213-195257	Gluc-1	Gluc-10	OK	758.223	555.385	-0.449133	-1.21236	0.0902	0.348712	no
gene1694	gene1694	NGEG_RS0107955	NZ_AKCG01000003.1:195292-195742	Gluc-1	Gluc-10	OK	1240.29	858.37	-0.531003	-1.48809	0.03955	0.213674	no
gene1695	gene1695	NGEG_RS0107960	NZ_AKCG01000003.1:195949-196636	Gluc-1	Gluc-10	OK	296.901	228.968	-0.374839	-1.04547	0.1381	0.425148	no
gene1696	gene1696	NGEG_RS0107965	NZ_AKCG01000003.1:196678-197455	Gluc-1	Gluc-10	OK	388.5	276.433	-0.490986	-1.36428	0.05715	0.264404	no
gene1697	gene1697	NGEG_RS0107970	NZ_AKCG01000003.1:197917-199309	Gluc-1	Gluc-10	OK	169.476	90.352	-0.907452	-2.52686	0.0005	0.00869366	yes
gene1698	gene1698	NGEG_RS0107975	NZ_AKCG01000003.1:199387-200647	Gluc-1	Gluc-10	OK	103.6	47.5847	-1.12245	-3.07554	5e-05	0.00127268	yes
gene1699	gene1699	NGEG_RS0107980	NZ_AKCG01000003.1:200751-203589	Gluc-1	Gluc-10	OK	528.362	432.838	-0.287699	-0.731833	0.2941	0.625863	no
gene17	gene17	NGEG_RS13800	NZ_AKCG01000001.1:7726-7931	Gluc-1	Gluc-10	OK	157.294	123.203	-0.352425	-0.627988	0.39485	0.713106	no
gene170	gene170	NGEG_RS0100740	NZ_AKCG01000001.1:131763-132420	Gluc-1	Gluc-10	OK	409.607	429.701	0.0690935	0.192215	0.78525	0.92313	no
gene1700	gene1700	NGEG_RS0107985	NZ_AKCG01000003.1:203665-204130	Gluc-1	Gluc-10	OK	371.613	239.035	-0.636576	-1.74168	0.01385	0.11175	no
gene1701	gene1701	NGEG_RS14845	NZ_AKCG01000003.1:204137-204215	Gluc-1	Gluc-10	OK	53.5798	0	#NAME?	#NAME?	0.121	0.402085	no
gene1702	gene1702	NGEG_RS14850	NZ_AKCG01000003.1:204577-204793	Gluc-1	Gluc-10	OK	201.06	264.902	0.397835	0.826871	0.2429	0.569535	no
gene1703	gene1703	NGEG_RS0107995	NZ_AKCG01000003.1:204996-205794	Gluc-1	Gluc-10	OK	175.798	159.365	-0.141589	-0.408305	0.5768	0.826364	no
gene1704	gene1704	NGEG_RS14855	NZ_AKCG01000003.1:206179-207294	Gluc-1	Gluc-10	OK	551.069	1946.33	1.82045	0.0193492	0.33455	0.665595	no
gene1705	gene1705	NGEG_RS0108000	NZ_AKCG01000003.1:206179-207294	Gluc-1	Gluc-10	OK	36701.9	34692.7	-0.0812232	-0.0598393	0.9292	0.979486	no
gene1706	gene1706	NGEG_RS14860	NZ_AKCG01000003.1:207295-207475	Gluc-1	Gluc-10	OK	9.50425	35.9441	1.91911	1.29722	0.103	0.37143	no
gene1707	gene1707	NGEG_RS14865	NZ_AKCG01000003.1:207477-207757	Gluc-1	Gluc-10	OK	372.996	243.865	-0.613076	-1.04428	0.1381	0.425148	no
gene1708	gene1708	NGEG_RS14870	NZ_AKCG01000003.1:207477-207757	Gluc-1	Gluc-10	OK	810.954	967.787	0.255069	0.232121	0.75685	0.911098	no
gene1709	gene1709	NGEG_RS14875	NZ_AKCG01000003.1:207758-207926	Gluc-1	Gluc-10	OK	3018.23	2626.15	-0.200751	-0.527042	0.4509	0.75836	no
gene171	gene171	NGEG_RS0100745	NZ_AKCG01000001.1:132500-132824	Gluc-1	Gluc-10	OK	192.186	244.479	0.347213	0.887586	0.2154	0.537738	no
gene1710	gene1710	NGEG_RS0108005	NZ_AKCG01000003.1:207983-208904	Gluc-1	Gluc-10	OK	2207.17	1741.01	-0.342275	-0.853251	0.23275	0.559552	no
gene1711	gene1711	NGEG_RS0108010	NZ_AKCG01000003.1:208907-209171	Gluc-1	Gluc-10	OK	7056.02	4392.47	-0.683822	-1.90469	0.0075	0.0717733	no
gene1712	gene1712	NGEG_RS0108015	NZ_AKCG01000003.1:209174-209990	Gluc-1	Gluc-10	OK	2106.71	1616.34	-0.38226	-0.983313	0.16065	0.460679	no
gene1713	gene1713	NGEG_RS0108020	NZ_AKCG01000003.1:210018-210732	Gluc-1	Gluc-10	OK	744.786	695.28	-0.0992327	-0.272991	0.6996	0.892755	no
gene1714	gene1714	NGEG_RS0108025	NZ_AKCG01000003.1:210878-211247	Gluc-1	Gluc-10	OK	6583.29	14814.6	1.17014	2.86171	0.0001	0.00235143	yes
gene1715	gene1715	NGEG_RS0108030	NZ_AKCG01000003.1:211270-212257	Gluc-1	Gluc-10	OK	4743.26	10172.6	1.10073	1.85936	0.01115	0.0979692	no
gene1716	gene1716	NGEG_RS0108035	NZ_AKCG01000003.1:212282-212903	Gluc-1	Gluc-10	OK	5261.12	12193.5	1.21267	2.55711	0.00105	0.0154313	yes
gene1717	gene1717	NGEG_RS0108040	NZ_AKCG01000003.1:212922-213318	Gluc-1	Gluc-10	OK	7308.62	13061.8	0.837684	2.09407	0.0034	0.0399743	yes
gene1718	gene1718	NGEG_RS0108045	NZ_AKCG01000003.1:213337-213700	Gluc-1	Gluc-10	OK	4459.86	9303.26	1.06074	2.7906	5e-05	0.00127268	yes
gene1719	gene1719	NGEG_RS13120	NZ_AKCG01000003.1:213765-213879	Gluc-1	Gluc-10	OK	49975.7	78386.4	0.649377	1.81679	0.0116	0.100493	no
gene172	gene172	NGEG_RS0100750	NZ_AKCG01000001.1:133086-135264	Gluc-1	Gluc-10	OK	60.9174	86.3352	0.503095	1.41938	0.0473	0.235226	no
gene1720	gene1720	NGEG_RS0108050	NZ_AKCG01000003.1:213899-214118	Gluc-1	Gluc-10	OK	5402.9	10815.9	1.00134	2.80749	0.0001	0.00235143	yes
gene1721	gene1721	NGEG_RS0108055	NZ_AKCG01000003.1:214122-215433	Gluc-1	Gluc-10	OK	2199.08	5183.22	1.23695	2.40645	0.00165	0.0231469	yes
gene1722	gene1722	NGEG_RS0108060	NZ_AKCG01000003.1:215444-215879	Gluc-1	Gluc-10	OK	4581.03	12774.7	1.47954	3.53681	5e-05	0.00127268	yes
gene1723	gene1723	NGEG_RS0108065	NZ_AKCG01000003.1:215880-216577	Gluc-1	Gluc-10	OK	14189.7	39786.2	1.48742	1.2844	0.09565	0.36	no
gene1724	gene1724	NGEG_RS0108070	NZ_AKCG01000003.1:215880-216577	Gluc-1	Gluc-10	OK	5422.51	14887.9	1.4571	2.99374	0.00025	0.00497782	yes
gene1725	gene1725	NGEG_RS0108075	NZ_AKCG01000003.1:216595-216949	Gluc-1	Gluc-10	OK	4948.71	17249.4	1.80142	4.3159	5e-05	0.00127268	yes
gene1726	gene1726	NGEG_RS0108080	NZ_AKCG01000003.1:216962-217496	Gluc-1	Gluc-10	OK	4322.22	13191.5	1.60976	3.67847	5e-05	0.00127268	yes
gene1727	gene1727	NGEG_RS0108085	NZ_AKCG01000003.1:217509-217902	Gluc-1	Gluc-10	OK	3109.83	9875.15	1.66696	4.24061	5e-05	0.00127268	yes
gene1728	gene1728	NGEG_RS0108090	NZ_AKCG01000003.1:217917-218223	Gluc-1	Gluc-10	OK	6875.64	20657	1.58707	3.97015	5e-05	0.00127268	yes
gene1729	gene1729	NGEG_RS0108095	NZ_AKCG01000003.1:218225-218765	Gluc-1	Gluc-10	OK	5142.07	15973.8	1.63528	3.57805	5e-05	0.00127268	yes
gene173	gene173	NGEG_RS13900	NZ_AKCG01000001.1:135395-135446	Gluc-1	Gluc-10	NOTEST	0	0	0	0	1	1	no
gene1730	gene1730	NGEG_RS0108100	NZ_AKCG01000003.1:218774-219098	Gluc-1	Gluc-10	OK	7473.74	29345.6	1.97324	5.17662	5e-05	0.00127268	yes
gene1731	gene1731	NGEG_RS0108105	NZ_AKCG01000003.1:219109-219478	Gluc-1	Gluc-10	OK	4560.02	12631.5	1.46991	3.68581	5e-05	0.00127268	yes
gene1732	gene1732	NGEG_RS0108110	NZ_AKCG01000003.1:219699-221246	Gluc-1	Gluc-10	OK	7301.92	32914.6	2.17238	1.25737	0.2439	0.571337	no
gene1733	gene1733	NGEG_RS0108115	NZ_AKCG01000003.1:219699-221246	Gluc-1	Gluc-10	OK	15954.6	56580.6	1.82633	0.905314	0.3818	0.704705	no
gene1734	gene1734	NGEG_RS0108120	NZ_AKCG01000003.1:219699-221246	Gluc-1	Gluc-10	OK	6555.88	17575.6	1.42271	1.24999	0.078	0.32097	no
gene1735	gene1735	NGEG_RS0108125	NZ_AKCG01000003.1:219699-221246	Gluc-1	Gluc-10	OK	4127.86	11514.4	1.47998	1.57018	0.0359	0.203579	no
gene1736	gene1736	NGEG_RS0108130	NZ_AKCG01000003.1:221255-221585	Gluc-1	Gluc-10	OK	5230.48	16039.8	1.61664	4.08313	5e-05	0.00127268	yes
gene1737	gene1737	NGEG_RS0108135	NZ_AKCG01000003.1:221593-221872	Gluc-1	Gluc-10	OK	8762.28	20901.4	1.25422	3.17282	5e-05	0.00127268	yes
gene1738	gene1738	NGEG_RS0108140	NZ_AKCG01000003.1:221877-222711	Gluc-1	Gluc-10	OK	4356.46	9815.11	1.17185	2.19023	0.00375	0.0424713	yes
gene1739	gene1739	NGEG_RS0108145	NZ_AKCG01000003.1:222716-224292	Gluc-1	Gluc-10	OK	7113.1	18783.8	1.40093	0.7226	0.4275	0.742952	no
gene174	gene174	NGEG_RS0100755	NZ_AKCG01000001.1:135526-135850	Gluc-1	Gluc-10	OK	106.434	129.459	0.282543	0.614577	0.37495	0.699488	no
gene1740	gene1740	NGEG_RS0108150	NZ_AKCG01000003.1:222716-224292	Gluc-1	Gluc-10	OK	6318.48	14994.1	1.24674	1.03481	0.1539	0.450746	no
gene1741	gene1741	NGEG_RS0108155	NZ_AKCG01000003.1:222716-224292	Gluc-1	Gluc-10	OK	6082.37	12180.8	1.00191	0.87926	0.19835	0.516695	no
gene1742	gene1742	NGEG_RS14880	NZ_AKCG01000003.1:224329-224458	Gluc-1	Gluc-10	OK	213.962	218.629	0.0311308	0.0367881	0.9512	0.983375	no
gene1743	gene1743	NGEG_RS13125	NZ_AKCG01000003.1:224509-224701	Gluc-1	Gluc-10	OK	85.1461	60.7683	-0.486621	-0.633568	0.38205	0.704705	no
gene1744	gene1744	NGEG_RS0108160	NZ_AKCG01000003.1:225077-225389	Gluc-1	Gluc-10	OK	9966.28	23873.2	1.26026	3.01641	5e-05	0.00127268	yes
gene1745	gene1745	NGEG_RS0108165	NZ_AKCG01000003.1:225406-226591	Gluc-1	Gluc-10	NOTEST	0	0	0	0	1	1	no
gene1746	gene1746	NGEG_RS0108170	NZ_AKCG01000003.1:226678-228784	Gluc-1	Gluc-10	OK	3829.72	7854.88	1.03635	1.3404	0.0537	0.253509	no
gene1747	gene1747	NGEG_RS0108175	NZ_AKCG01000003.1:228802-229273	Gluc-1	Gluc-10	OK	5215.35	10395.8	0.995161	2.42831	0.00095	0.0146597	yes
gene1748	gene1748	NGEG_RS0108180	NZ_AKCG01000003.1:229390-229762	Gluc-1	Gluc-10	OK	4418.53	7144.62	0.693289	1.78687	0.013	0.107348	no
gene1749	gene1749	NGEG_RS13130	NZ_AKCG01000003.1:229940-230090	Gluc-1	Gluc-10	OK	327.633	139.299	-1.23389	-1.67784	0.0242	0.160089	no
gene175	gene175	NGEG_RS0100760	NZ_AKCG01000001.1:135882-136854	Gluc-1	Gluc-10	OK	18.8754	21.7612	0.205249	0.462491	0.50945	0.785955	no
gene1750	gene1750	NGEG_RS0108190	NZ_AKCG01000003.1:230096-230903	Gluc-1	Gluc-10	OK	34.7496	21.363	-0.70188	-1.60332	0.02415	0.160089	no
gene1751	gene1751	NGEG_RS0108195	NZ_AKCG01000003.1:230997-231240	Gluc-1	Gluc-10	OK	13.268	20.1957	0.606097	0.666312	0.36555	0.690018	no
gene1752	gene1752	NGEG_RS0108205	NZ_AKCG01000003.1:231477-232107	Gluc-1	Gluc-10	OK	15.9491	11.7585	-0.439775	-0.784339	0.28085	0.611377	no
gene1753	gene1753	NGEG_RS13135	NZ_AKCG01000003.1:232124-232538	Gluc-1	Gluc-10	OK	5.13494	6.94235	0.435077	0.484227	0.52035	0.792403	no
gene1754	gene1754	NGEG_RS0108215	NZ_AKCG01000003.1:232826-237002	Gluc-1	Gluc-10	OK	1114.62	1700.84	0.609697	1.08615	0.1174	0.39816	no
gene1755	gene1755	NGEG_RS0108220	NZ_AKCG01000003.1:237154-241333	Gluc-1	Gluc-10	OK	1264.27	1788.81	0.500694	0.870779	0.2062	0.525938	no
gene1756	gene1756	NGEG_RS0108225	NZ_AKCG01000003.1:241523-241895	Gluc-1	Gluc-10	OK	14728.2	33905.8	1.20295	2.47753	0.00105	0.0154313	yes
gene1757	gene1757	NGEG_RS0108230	NZ_AKCG01000003.1:241952-242453	Gluc-1	Gluc-10	OK	12659	24952	0.978991	1.86182	0.01575	0.121143	no
gene1758	gene1758	NGEG_RS0108235	NZ_AKCG01000003.1:242680-243810	Gluc-1	Gluc-10	OK	8803.58	14975.9	0.766482	0.962204	0.1848	0.502165	no
gene1759	gene1759	NGEG_RS0108240	NZ_AKCG01000003.1:242680-243810	Gluc-1	Gluc-10	OK	9999.2	12882.9	0.365569	0.297947	0.66135	0.871796	no
gene176	gene176	NGEG_RS0100770	NZ_AKCG01000001.1:137110-138067	Gluc-1	Gluc-10	OK	8.01467	10.2733	0.35818	0.688476	0.33515	0.666252	no
gene1760	gene1760	NGEG_RS0108245	NZ_AKCG01000003.1:243910-244447	Gluc-1	Gluc-10	OK	1587.72	1865.45	0.23257	0.629011	0.38185	0.704705	no
gene1761	gene1761	NGEG_RS0108250	NZ_AKCG01000003.1:244448-244727	Gluc-1	Gluc-10	OK	1491.58	1969.83	0.401235	1.13202	0.11915	0.400125	no
gene1763	gene1763	NGEG_RS0108260	NZ_AKCG01000003.1:244923-246108	Gluc-1	Gluc-10	NOTEST	0	0	0	0	1	1	no
gene1767	gene1767	NGEG_RS0108280	NZ_AKCG01000003.1:246524-246776	Gluc-1	Gluc-10	OK	427.936	242.505	-0.81938	-1.86166	0.0095	0.0865517	no
gene1768	gene1768	NGEG_RS0108285	NZ_AKCG01000003.1:246898-247468	Gluc-1	Gluc-10	OK	389.327	388.517	-0.00300808	-0.00842374	0.99075	0.996806	no
gene1769	gene1769	NGEG_RS0108290	NZ_AKCG01000003.1:247570-247909	Gluc-1	Gluc-10	OK	99.8025	208.586	1.06349	2.73972	0.00085	0.0137167	yes
gene177	gene177	NGEG_RS0100775	NZ_AKCG01000001.1:138179-140195	Gluc-1	Gluc-10	OK	211.983	188.363	-0.17043	-0.470092	0.5038	0.782808	no
gene1770	gene1770	NGEG_RS0108295	NZ_AKCG01000003.1:247922-248735	Gluc-1	Gluc-10	OK	2801	2429.41	-0.205339	-0.492785	0.48505	0.776143	no
gene1771	gene1771	NGEG_RS14885	NZ_AKCG01000003.1:248821-249618	Gluc-1	Gluc-10	OK	32.0287	31.972	-0.00255392	-0.00580871	0.99475	0.997708	no
gene1772	gene1772	NGEG_RS0108305	NZ_AKCG01000003.1:249704-252011	Gluc-1	Gluc-10	OK	324.346	318.47	-0.0263763	-0.0704539	0.91885	0.9766	no
gene1773	gene1773	NGEG_RS0108310	NZ_AKCG01000003.1:252088-252550	Gluc-1	Gluc-10	OK	470.252	410.494	-0.196074	-0.541759	0.44195	0.750177	no
gene1774	gene1774	NGEG_RS0108315	NZ_AKCG01000003.1:252575-253763	Gluc-1	Gluc-10	OK	124.517	156.39	0.328806	0.941153	0.19215	0.506857	no
gene1775	gene1775	NGEG_RS0108320	NZ_AKCG01000003.1:253853-259068	Gluc-1	Gluc-10	OK	316.735	346.147	0.128107	0.166718	0.8087	0.932068	no
gene1776	gene1776	NGEG_RS0108325	NZ_AKCG01000003.1:253853-259068	Gluc-1	Gluc-10	OK	256.683	294.532	0.198438	0.309613	0.65645	0.869374	no
gene1777	gene1777	NGEG_RS0108330	NZ_AKCG01000003.1:253853-259068	Gluc-1	Gluc-10	OK	398.345	442.092	0.150328	0.127549	0.85385	0.946856	no
gene1778	gene1778	NGEG_RS0108335	NZ_AKCG01000003.1:253853-259068	Gluc-1	Gluc-10	OK	283.054	356.995	0.334828	0.403411	0.57005	0.821151	no
gene1779	gene1779	NGEG_RS0108340	NZ_AKCG01000003.1:259146-260073	Gluc-1	Gluc-10	OK	371.641	472.299	0.34579	0.948779	0.17325	0.481594	no
gene178	gene178	NGEG_RS0100780	NZ_AKCG01000001.1:140290-142026	Gluc-1	Gluc-10	OK	399.644	294.789	-0.43903	-1.06833	0.1361	0.424281	no
gene1780	gene1780	NGEG_RS0108345	NZ_AKCG01000003.1:260160-260706	Gluc-1	Gluc-10	OK	1412.02	1224.63	-0.205406	-0.561232	0.4229	0.739476	no
gene1781	gene1781	NGEG_RS0108350	NZ_AKCG01000003.1:260733-262071	Gluc-1	Gluc-10	OK	2593.89	1795.77	-0.530518	-1.15774	0.11815	0.400125	no
gene1782	gene1782	NGEG_RS0108355	NZ_AKCG01000003.1:262491-263142	Gluc-1	Gluc-10	OK	317.802	319.537	0.00785832	0.0220633	0.9737	0.993005	no
gene1783	gene1783	NGEG_RS0108360	NZ_AKCG01000003.1:263204-263663	Gluc-1	Gluc-10	OK	774.705	573.174	-0.434675	-1.2043	0.09465	0.358972	no
gene1784	gene1784	NGEG_RS0108365	NZ_AKCG01000003.1:263672-264593	Gluc-1	Gluc-10	OK	642.976	593.02	-0.116684	-0.317163	0.65355	0.867535	no
gene1785	gene1785	NGEG_RS0108375	NZ_AKCG01000003.1:264827-265670	Gluc-1	Gluc-10	OK	488.663	402.506	-0.279832	-0.779863	0.2796	0.609834	no
gene1786	gene1786	NGEG_RS13160	NZ_AKCG01000003.1:266187-266424	Gluc-1	Gluc-10	OK	28.6047	28.8924	0.0144348	0.0173668	0.9632	0.987447	no
gene1787	gene1787	NGEG_RS13165	NZ_AKCG01000003.1:266471-267062	Gluc-1	Gluc-10	OK	133.251	105.796	-0.332865	-0.867802	0.21525	0.537738	no
gene1788	gene1788	NGEG_RS0108390	NZ_AKCG01000003.1:267327-267879	Gluc-1	Gluc-10	OK	82.3697	107.105	0.378839	0.963067	0.17345	0.481594	no
gene1789	gene1789	NGEG_RS0108400	NZ_AKCG01000003.1:268116-269589	Gluc-1	Gluc-10	OK	58.4322	635.05	3.44204	9.22158	5e-05	0.00127268	yes
gene179	gene179	NGEG_RS0100785	NZ_AKCG01000001.1:140290-142026	Gluc-1	Gluc-10	OK	647.47	357.599	-0.856469	-1.03325	0.1489	0.441337	no
gene1790	gene1790	NGEG_RS14890	NZ_AKCG01000003.1:269822-271175	Gluc-1	Gluc-10	OK	280.136	200.867	-0.479889	-1.30683	0.067	0.290432	no
gene1791	gene1791	NGEG_RS0108420	NZ_AKCG01000003.1:271257-271551	Gluc-1	Gluc-10	OK	390.492	281.336	-0.472998	-1.17427	0.09975	0.367406	no
gene1792	gene1792	NGEG_RS13180	NZ_AKCG01000003.1:271857-272007	Gluc-1	Gluc-10	OK	593.523	1009.11	0.765712	1.56154	0.02995	0.18349	no
gene1793	gene1793	NGEG_RS0108430	NZ_AKCG01000003.1:272024-272222	Gluc-1	Gluc-10	OK	1409.11	773.831	-0.864688	-2.12671	0.00235	0.0305376	yes
gene1794	gene1794	NGEG_RS0108435	NZ_AKCG01000003.1:272231-273248	Gluc-1	Gluc-10	OK	344.454	225.461	-0.611432	-1.70165	0.0167	0.124569	no
gene1795	gene1795	NGEG_RS0108440	NZ_AKCG01000003.1:273346-274561	Gluc-1	Gluc-10	OK	1573.72	1146.87	-0.456475	-1.13504	0.1024	0.370893	no
gene1796	gene1796	NGEG_RS14895	NZ_AKCG01000003.1:274813-275096	Gluc-1	Gluc-10	OK	249.693	200.407	-0.317221	-0.725869	0.31295	0.646151	no
gene1797	gene1797	NGEG_RS0108445	NZ_AKCG01000003.1:275114-276239	Gluc-1	Gluc-10	OK	206.398	141.071	-0.549007	-1.56567	0.02925	0.18191	no
gene1798	gene1798	NGEG_RS0108450	NZ_AKCG01000003.1:276301-278303	Gluc-1	Gluc-10	OK	257.24	204.683	-0.329729	-0.60761	0.40155	0.718425	no
gene1799	gene1799	NGEG_RS0108455	NZ_AKCG01000003.1:276301-278303	Gluc-1	Gluc-10	OK	309.994	217.394	-0.511928	-1.05807	0.13305	0.419698	no
gene18	gene18	NGEG_RS0100080	NZ_AKCG01000001.1:8145-9575	Gluc-1	Gluc-10	OK	145.623	152.472	0.0663019	0.12139	0.8693	0.953065	no
gene180	gene180	NGEG_RS0100790	NZ_AKCG01000001.1:142093-142735	Gluc-1	Gluc-10	OK	523.146	368.097	-0.507129	-1.40135	0.0493	0.241033	no
gene1800	gene1800	NGEG_RS0108460	NZ_AKCG01000003.1:278333-280607	Gluc-1	Gluc-10	OK	162.854	122.029	-0.416354	-1.14161	0.1075	0.3808	no
gene1801	gene1801	NGEG_RS0108465	NZ_AKCG01000003.1:280721-281738	Gluc-1	Gluc-10	OK	324.639	180.889	-0.843733	-2.35149	0.00125	0.0179433	yes
gene1802	gene1802	NGEG_RS0108470	NZ_AKCG01000003.1:281738-282779	Gluc-1	Gluc-10	OK	255.582	141.716	-0.850783	-2.37568	0.0007	0.0116777	yes
gene1803	gene1803	NGEG_RS0108475	NZ_AKCG01000003.1:282883-283750	Gluc-1	Gluc-10	OK	217.664	130.966	-0.732915	-2.03741	0.00355	0.04115	yes
gene1804	gene1804	NGEG_RS0108485	NZ_AKCG01000003.1:283888-284446	Gluc-1	Gluc-10	OK	595.983	308.357	-0.95067	-2.64788	0.0002	0.0042569	yes
gene1805	gene1805	NGEG_RS0108490	NZ_AKCG01000003.1:284489-286508	Gluc-1	Gluc-10	OK	738.886	401.566	-0.879714	-2.27021	0.00105	0.0154313	yes
gene1806	gene1806	NGEG_RS0108495	NZ_AKCG01000003.1:286702-287824	Gluc-1	Gluc-10	OK	923.353	1053.84	0.190697	0.503563	0.47625	0.772393	no
gene1807	gene1807	NGEG_RS0108500	NZ_AKCG01000003.1:287957-288537	Gluc-1	Gluc-10	OK	162.534	108.829	-0.578683	-0.857254	0.2363	0.564156	no
gene1808	gene1808	NGEG_RS14900	NZ_AKCG01000003.1:287957-288537	Gluc-1	Gluc-10	OK	2791.02	1227.77	-1.18476	-2.86694	0.0001	0.00235143	yes
gene181	gene181	NGEG_RS0100795	NZ_AKCG01000001.1:142796-144642	Gluc-1	Gluc-10	OK	386.374	303.642	-0.347627	-0.580716	0.4276	0.742952	no
gene1810	gene1810	NGEG_RS0108515	NZ_AKCG01000004.1:411-701	Gluc-1	Gluc-10	NOTEST	0	0	0	0	1	1	no
gene1811	gene1811	NGEG_RS0108520	NZ_AKCG01000004.1:859-2044	Gluc-1	Gluc-10	OK	461.16	359.374	-0.35978	-0.984389	0.161	0.46088	no
gene1812	gene1812	NGEG_RS0108525	NZ_AKCG01000004.1:2110-4267	Gluc-1	Gluc-10	OK	727.448	509.443	-0.513922	-1.31565	0.0626	0.278988	no
gene1813	gene1813	NGEG_RS0108530	NZ_AKCG01000004.1:4359-4566	Gluc-1	Gluc-10	OK	3989.1	2190.59	-0.86474	-2.36326	0.00105	0.0154313	yes
gene1814	gene1814	NGEG_RS0108535	NZ_AKCG01000004.1:4623-5241	Gluc-1	Gluc-10	OK	808.228	729.525	-0.147805	-0.406341	0.56695	0.819075	no
gene1815	gene1815	NGEG_RS0108540	NZ_AKCG01000004.1:5368-5968	Gluc-1	Gluc-10	OK	476.211	474.514	-0.00515153	-0.0142471	0.98635	0.995218	no
gene1816	gene1816	NGEG_RS0108545	NZ_AKCG01000004.1:6013-6823	Gluc-1	Gluc-10	OK	73.1614	69.1728	-0.080877	-0.212072	0.7658	0.916186	no
gene1817	gene1817	NGEG_RS13190	NZ_AKCG01000004.1:6855-6966	Gluc-1	Gluc-10	OK	77.307	58.3431	-0.406037	-0.234825	0.75635	0.911098	no
gene1818	gene1818	NGEG_RS0108555	NZ_AKCG01000004.1:7127-8483	Gluc-1	Gluc-10	OK	231.672	253.405	0.12936	0.355804	0.61665	0.853903	no
gene1819	gene1819	NGEG_RS0108560	NZ_AKCG01000004.1:8614-9088	Gluc-1	Gluc-10	OK	348.802	325.607	-0.0992762	-0.275761	0.69185	0.891068	no
gene182	gene182	NGEG_RS0100800	NZ_AKCG01000001.1:142796-144642	Gluc-1	Gluc-10	OK	491.983	437.224	-0.170235	-0.217383	0.7651	0.916186	no
gene1820	gene1820	NGEG_RS14905	NZ_AKCG01000004.1:9296-10594	Gluc-1	Gluc-10	OK	43.7787	31.9532	-0.45427	-1.16836	0.09105	0.349615	no
gene1821	gene1821	NGEG_RS14910	NZ_AKCG01000004.1:10815-11670	Gluc-1	Gluc-10	OK	105.499	76.0567	-0.472084	-1.25839	0.0766	0.317324	no
gene1822	gene1822	NGEG_RS0108575	NZ_AKCG01000004.1:11866-12536	Gluc-1	Gluc-10	OK	46.1177	26.0758	-0.822607	-1.83398	0.01005	0.0899038	no
gene1823	gene1823	NGEG_RS0108580	NZ_AKCG01000004.1:12560-13253	Gluc-1	Gluc-10	OK	357.531	182.211	-0.972457	-2.67796	0.00025	0.00497782	yes
gene1824	gene1824	NGEG_RS0108590	NZ_AKCG01000004.1:13530-17007	Gluc-1	Gluc-10	OK	199.96	205.408	0.038779	0.0543389	0.9401	0.982221	no
gene1825	gene1825	NGEG_RS0108595	NZ_AKCG01000004.1:13530-17007	Gluc-1	Gluc-10	OK	243.944	214.8	-0.183557	-0.316188	0.65305	0.867535	no
gene1826	gene1826	NGEG_RS0108600	NZ_AKCG01000004.1:13530-17007	Gluc-1	Gluc-10	OK	800.798	584.811	-0.45347	-0.624033	0.38275	0.704705	no
gene1827	gene1827	NGEG_RS0108605	NZ_AKCG01000004.1:17010-18723	Gluc-1	Gluc-10	OK	459.977	419.913	-0.131472	-0.230459	0.7429	0.907108	no
gene1828	gene1828	NGEG_RS0108610	NZ_AKCG01000004.1:17010-18723	Gluc-1	Gluc-10	OK	237.379	228.919	-0.0523534	-0.0801603	0.9071	0.969117	no
gene1829	gene1829	NGEG_RS14915	NZ_AKCG01000004.1:17010-18723	Gluc-1	Gluc-10	OK	239.366	236.842	-0.0152948	-0.00855686	0.99025	0.996709	no
gene183	gene183	NGEG_RS0100805	NZ_AKCG01000001.1:142796-144642	Gluc-1	Gluc-10	OK	463.703	429.513	-0.110498	-0.1956	0.7852	0.92313	no
gene1830	gene1830	NGEG_RS0108615	NZ_AKCG01000004.1:17010-18723	Gluc-1	Gluc-10	OK	416.37	362.145	-0.201298	-0.248324	0.7248	0.900484	no
gene1831	gene1831	NGEG_RS0108620	NZ_AKCG01000004.1:18753-21606	Gluc-1	Gluc-10	OK	354.227	228.693	-0.631261	-1.67062	0.0177	0.131235	no
gene1832	gene1832	NGEG_RS0108625	NZ_AKCG01000004.1:21713-22202	Gluc-1	Gluc-10	OK	35.3326	31.8807	-0.148318	-0.310511	0.669	0.876449	no
gene1833	gene1833	NGEG_RS14920	NZ_AKCG01000004.1:22210-22558	Gluc-1	Gluc-10	NOTEST	0	0	0	0	1	1	no
gene1834	gene1834	NGEG_RS13200	NZ_AKCG01000004.1:22746-22884	Gluc-1	Gluc-10	OK	463.604	441.257	-0.0712727	-0.105401	0.87645	0.95592	no
gene1835	gene1835	NGEG_RS0108635	NZ_AKCG01000004.1:22967-23807	Gluc-1	Gluc-10	OK	1250.58	955.734	-0.387912	-1.03569	0.14245	0.433062	no
gene1837	gene1837	NGEG_RS0108645	NZ_AKCG01000004.1:24231-25425	Gluc-1	Gluc-10	OK	256.405	281.833	0.136417	0.381635	0.5877	0.834886	no
gene1838	gene1838	NGEG_RS0108650	NZ_AKCG01000004.1:25444-26533	Gluc-1	Gluc-10	OK	247.592	277.728	0.165711	0.462969	0.5094	0.785955	no
gene1839	gene1839	NGEG_RS0108655	NZ_AKCG01000004.1:26679-27780	Gluc-1	Gluc-10	OK	258.814	189.28	-0.451396	-1.26598	0.0808	0.329133	no
gene184	gene184	NGEG_RS0100810	NZ_AKCG01000001.1:144780-145638	Gluc-1	Gluc-10	OK	42.3297	52.7861	0.318487	0.815392	0.2544	0.585927	no
gene1840	gene1840	NGEG_RS0108660	NZ_AKCG01000004.1:27870-28296	Gluc-1	Gluc-10	OK	1130.75	779.873	-0.535964	-1.48765	0.03685	0.206122	no
gene1841	gene1841	NGEG_RS0108665	NZ_AKCG01000004.1:28369-30355	Gluc-1	Gluc-10	OK	141.417	156.462	0.145856	0.404589	0.56905	0.820406	no
gene1842	gene1842	NGEG_RS0108670	NZ_AKCG01000004.1:30421-31030	Gluc-1	Gluc-10	OK	494.964	492.386	-0.00753353	-0.020993	0.9776	0.994767	no
gene1843	gene1843	NGEG_RS0108675	NZ_AKCG01000004.1:31111-32407	Gluc-1	Gluc-10	OK	632.342	518.719	-0.285752	-0.767483	0.27755	0.609459	no
gene1844	gene1844	NGEG_RS0108680	NZ_AKCG01000004.1:32479-33478	Gluc-1	Gluc-10	OK	1613.66	1395.33	-0.209724	-0.536826	0.44325	0.750177	no
gene1845	gene1845	NGEG_RS0108685	NZ_AKCG01000004.1:33602-34679	Gluc-1	Gluc-10	OK	181.482	196.075	0.111581	0.310291	0.6642	0.873687	no
gene1846	gene1846	NGEG_RS0108690	NZ_AKCG01000004.1:34768-35539	Gluc-1	Gluc-10	OK	150.545	177.174	0.234966	0.651125	0.35705	0.681265	no
gene1847	gene1847	NGEG_RS0108695	NZ_AKCG01000004.1:35541-36534	Gluc-1	Gluc-10	OK	206.161	211.251	0.0351914	0.100228	0.88915	0.960179	no
gene1848	gene1848	NGEG_RS0108700	NZ_AKCG01000004.1:36600-37284	Gluc-1	Gluc-10	OK	326.358	363.614	0.15595	0.438747	0.5416	0.803612	no
gene1849	gene1849	NGEG_RS0108705	NZ_AKCG01000004.1:37473-38811	Gluc-1	Gluc-10	OK	404.667	297.728	-0.442739	-1.21092	0.08515	0.339637	no
gene185	gene185	NGEG_RS0100815	NZ_AKCG01000001.1:145776-146841	Gluc-1	Gluc-10	OK	1158.81	1233.35	0.0899341	0.231677	0.74175	0.907073	no
gene1850	gene1850	NGEG_RS0108710	NZ_AKCG01000004.1:38937-39792	Gluc-1	Gluc-10	OK	193.779	137.663	-0.493272	-1.39178	0.05055	0.245685	no
gene1851	gene1851	NGEG_RS0108715	NZ_AKCG01000004.1:39931-40825	Gluc-1	Gluc-10	OK	153.126	128.673	-0.251004	-0.704178	0.32165	0.654468	no
gene1852	gene1852	NGEG_RS0108720	NZ_AKCG01000004.1:40915-43018	Gluc-1	Gluc-10	OK	250.303	186.626	-0.423526	-1.18222	0.1039	0.372862	no
gene1853	gene1853	NGEG_RS0108725	NZ_AKCG01000004.1:43081-44560	Gluc-1	Gluc-10	OK	516.788	391.412	-0.400884	-1.08176	0.128	0.411022	no
gene1854	gene1854	NGEG_RS0108730	NZ_AKCG01000004.1:44579-45095	Gluc-1	Gluc-10	OK	845.803	652.058	-0.375321	-1.05162	0.14125	0.432608	no
gene1855	gene1855	NGEG_RS0108735	NZ_AKCG01000004.1:45101-45443	Gluc-1	Gluc-10	OK	1407.38	1235.34	-0.188099	-0.529107	0.4637	0.765291	no
gene1856	gene1856	NGEG_RS14925	NZ_AKCG01000004.1:45731-46545	Gluc-1	Gluc-10	OK	239.867	208.207	-0.204216	-0.582088	0.41095	0.725865	no
gene1857	gene1857	NGEG_RS14930	NZ_AKCG01000004.1:46670-46904	Gluc-1	Gluc-10	OK	39.7637	41.4165	0.0587546	0.0827033	0.913	0.973315	no
gene1858	gene1858	NGEG_RS0108765	NZ_AKCG01000004.1:47275-48759	Gluc-1	Gluc-10	OK	26.6061	27.6435	0.0551799	0.0899629	0.89605	0.964157	no
gene1859	gene1859	NGEG_RS13210	NZ_AKCG01000004.1:47275-48759	Gluc-1	Gluc-10	OK	21.9823	20.0543	-0.132432	-0.217446	0.761	0.913866	no
gene186	gene186	NGEG_RS0100820	NZ_AKCG01000001.1:147034-147952	Gluc-1	Gluc-10	OK	98.8491	97.7769	-0.015734	-0.0428373	0.9513	0.983375	no
gene1860	gene1860	NGEG_RS14935	NZ_AKCG01000004.1:48777-49280	Gluc-1	Gluc-10	OK	25.9868	21.1408	-0.297748	-0.610117	0.4128	0.728523	no
gene1862	gene1862	NGEG_RS0108780	NZ_AKCG01000004.1:49477-50242	Gluc-1	Gluc-10	OK	125.154	147.618	0.238169	0.657959	0.35265	0.678158	no
gene1863	gene1863	NGEG_RS0108785	NZ_AKCG01000004.1:50242-51307	Gluc-1	Gluc-10	OK	149.794	147.222	-0.0249894	-0.0711847	0.9228	0.976815	no
gene1864	gene1864	NGEG_RS0108790	NZ_AKCG01000004.1:51540-52878	Gluc-1	Gluc-10	OK	41.7377	48.749	0.224021	0.603198	0.39335	0.713106	no
gene1865	gene1865	NGEG_RS0108795	NZ_AKCG01000004.1:53052-54065	Gluc-1	Gluc-10	OK	223.804	211.709	-0.0801528	-0.175127	0.80155	0.928566	no
gene1866	gene1866	NGEG_RS0108800	NZ_AKCG01000004.1:53052-54065	Gluc-1	Gluc-10	OK	323.392	377.462	0.223046	0.389923	0.57585	0.826347	no
gene1867	gene1867	NGEG_RS0108805	NZ_AKCG01000004.1:54073-54868	Gluc-1	Gluc-10	OK	234.609	212.477	-0.142954	-0.397195	0.57245	0.823168	no
gene1868	gene1868	NGEG_RS0108810	NZ_AKCG01000004.1:55291-57644	Gluc-1	Gluc-10	OK	1233.66	683.114	-0.852744	-2.13521	0.0023	0.030046	yes
gene1869	gene1869	NGEG_RS13220	NZ_AKCG01000004.1:55291-57644	Gluc-1	Gluc-10	OK	85.4702	104.084	0.284255	0.0539292	0.89495	0.963642	no
gene187	gene187	NGEG_RS0100825	NZ_AKCG01000001.1:148036-149950	Gluc-1	Gluc-10	OK	566.252	471.343	-0.264665	-0.700972	0.324	0.65624	no
gene1870	gene1870	NGEG_RS0108815	NZ_AKCG01000004.1:55291-57644	Gluc-1	Gluc-10	OK	66.6716	44.7399	-0.575509	-0.258425	0.69185	0.891068	no
gene1871	gene1871	NGEG_RS0108820	NZ_AKCG01000004.1:57993-58221	Gluc-1	Gluc-10	OK	344.284	58.1198	-2.5665	-4.46804	5e-05	0.00127268	yes
gene1872	gene1872	NGEG_RS13225	NZ_AKCG01000004.1:58248-58398	Gluc-1	Gluc-10	OK	1142.49	53.7026	-4.41105	-5.01681	0.0001	0.00235143	yes
gene1873	gene1873	NGEG_RS0108830	NZ_AKCG01000004.1:58598-60002	Gluc-1	Gluc-10	OK	631.473	650.479	0.0427814	0.113662	0.8704	0.9534	no
gene1874	gene1874	NGEG_RS0108835	NZ_AKCG01000004.1:60054-63258	Gluc-1	Gluc-10	OK	634.474	617.418	-0.0393123	-0.0943446	0.8902	0.960203	no
gene1875	gene1875	NGEG_RS0108840	NZ_AKCG01000004.1:63269-64508	Gluc-1	Gluc-10	OK	679.359	607.904	-0.160331	-0.42835	0.53965	0.803132	no
gene1876	gene1876	NGEG_RS0108850	NZ_AKCG01000004.1:64758-65391	Gluc-1	Gluc-10	OK	119.165	173.785	0.544344	1.46686	0.03775	0.208979	no
gene1877	gene1877	NGEG_RS0108855	NZ_AKCG01000004.1:65483-65741	Gluc-1	Gluc-10	OK	77.1175	157.981	1.03462	1.97784	0.0163	0.122697	no
gene1878	gene1878	NGEG_RS0108860	NZ_AKCG01000004.1:66027-67596	Gluc-1	Gluc-10	OK	765.453	1028.36	0.425955	1.07253	0.1335	0.420423	no
gene1879	gene1879	NGEG_RS0108865	NZ_AKCG01000004.1:67665-70875	Gluc-1	Gluc-10	OK	183.729	240.113	0.386134	1.05431	0.1447	0.436753	no
gene188	gene188	NGEG_RS0100835	NZ_AKCG01000001.1:150196-151525	Gluc-1	Gluc-10	OK	142.104	238.798	0.748841	2.07733	0.00345	0.0403699	yes
gene1880	gene1880	NGEG_RS0108870	NZ_AKCG01000004.1:70975-72385	Gluc-1	Gluc-10	OK	21.4267	33.3827	0.639688	1.61371	0.02275	0.155165	no
gene1881	gene1881	NGEG_RS14940	NZ_AKCG01000004.1:72494-72713	Gluc-1	Gluc-10	OK	31.2877	41.2745	0.399654	0.529962	0.47565	0.772393	no
gene1882	gene1882	NGEG_RS0108875	NZ_AKCG01000004.1:72729-74049	Gluc-1	Gluc-10	OK	1584.41	1329.77	-0.252768	-0.619582	0.3719	0.697207	no
gene1883	gene1883	NGEG_RS0108880	NZ_AKCG01000004.1:74072-74243	Gluc-1	Gluc-10	OK	11071.8	11050.8	-0.00273273	-0.00747536	0.99155	0.997204	no
gene1884	gene1884	NGEG_RS0108885	NZ_AKCG01000004.1:74247-74859	Gluc-1	Gluc-10	OK	1864.01	1640.58	-0.184203	-0.495938	0.4716	0.771522	no
gene1885	gene1885	NGEG_RS0108890	NZ_AKCG01000004.1:74885-76331	Gluc-1	Gluc-10	OK	1437.78	1234.9	-0.219455	-0.535208	0.4393	0.749548	no
gene1886	gene1886	NGEG_RS0108895	NZ_AKCG01000004.1:76644-78393	Gluc-1	Gluc-10	OK	225.57	171.951	-0.391573	-1.09129	0.1229	0.406212	no
gene1887	gene1887	NGEG_RS0108900	NZ_AKCG01000004.1:78418-78886	Gluc-1	Gluc-10	OK	856.331	357.531	-1.2601	-3.51951	5e-05	0.00127268	yes
gene1888	gene1888	NGEG_RS0108905	NZ_AKCG01000004.1:79386-79821	Gluc-1	Gluc-10	OK	731.536	537.444	-0.444814	-1.23011	0.07765	0.320598	no
gene1889	gene1889	NGEG_RS0108910	NZ_AKCG01000004.1:79823-80534	Gluc-1	Gluc-10	OK	682.851	576.495	-0.244263	-0.672937	0.3376	0.668432	no
gene189	gene189	NGEG_RS0100840	NZ_AKCG01000001.1:151849-152233	Gluc-1	Gluc-10	OK	170.915	157.42	-0.118659	-0.300774	0.6757	0.878899	no
gene1890	gene1890	NGEG_RS0108915	NZ_AKCG01000004.1:80551-81403	Gluc-1	Gluc-10	OK	500.553	432.308	-0.211463	-0.587704	0.4048	0.720585	no
gene1891	gene1891	NGEG_RS0108920	NZ_AKCG01000004.1:81658-82297	Gluc-1	Gluc-10	OK	463.016	282.076	-0.714978	-2.01213	0.0049	0.0517013	no
gene1892	gene1892	NGEG_RS0108925	NZ_AKCG01000004.1:82368-83076	Gluc-1	Gluc-10	OK	145.929	84.7258	-0.784394	-2.07871	0.00315	0.0377541	yes
gene1893	gene1893	NGEG_RS14945	NZ_AKCG01000004.1:82368-83076	Gluc-1	Gluc-10	OK	133.802	0	#NAME?	#NAME?	0.21205	0.534236	no
gene1894	gene1894	NGEG_RS0108930	NZ_AKCG01000004.1:83152-85366	Gluc-1	Gluc-10	OK	294.47	160.927	-0.871708	-2.38514	0.0008	0.0130808	yes
gene1895	gene1895	NGEG_RS0108935	NZ_AKCG01000004.1:85429-85807	Gluc-1	Gluc-10	OK	185.525	127.364	-0.542654	-1.30132	0.05825	0.266826	no
gene1896	gene1896	NGEG_RS0108940	NZ_AKCG01000004.1:85875-87059	Gluc-1	Gluc-10	OK	86.984	93.7241	0.10767	0.145974	0.8372	0.942566	no
gene1897	gene1897	NGEG_RS0108945	NZ_AKCG01000004.1:85875-87059	Gluc-1	Gluc-10	OK	162.975	146.985	-0.148981	-0.325226	0.63995	0.863075	no
gene1898	gene1898	NGEG_RS14950	NZ_AKCG01000004.1:85875-87059	Gluc-1	Gluc-10	OK	635.553	493.332	-0.365454	-0.369803	0.59555	0.839038	no
gene1899	gene1899	NGEG_RS0108950	NZ_AKCG01000004.1:87089-87320	Gluc-1	Gluc-10	OK	594.888	717.891	0.271147	0.715507	0.3803	0.704397	no
gene19	gene19	NGEG_RS0100085	NZ_AKCG01000001.1:8145-9575	Gluc-1	Gluc-10	OK	187.048	202.723	0.116098	0.256858	0.72615	0.900484	no
gene190	gene190	NGEG_RS0100845	NZ_AKCG01000001.1:152296-153577	Gluc-1	Gluc-10	OK	476.281	437.328	-0.123099	-0.328933	0.6443	0.863212	no
gene1900	gene1900	NGEG_RS0108955	NZ_AKCG01000004.1:87486-88078	Gluc-1	Gluc-10	OK	739.437	685.466	-0.109342	-0.233895	0.74995	0.908611	no
gene1901	gene1901	NGEG_RS0108960	NZ_AKCG01000004.1:87486-88078	Gluc-1	Gluc-10	OK	245.351	262.968	0.100039	0.180771	0.79365	0.924739	no
gene1902	gene1902	NGEG_RS0108965	NZ_AKCG01000004.1:88292-88652	Gluc-1	Gluc-10	OK	345.93	317.176	-0.125199	-0.331902	0.64295	0.863212	no
gene1903	gene1903	NGEG_RS14955	NZ_AKCG01000004.1:88654-89251	Gluc-1	Gluc-10	OK	369.793	274.083	-0.432108	-1.21425	0.0869	0.341892	no
gene1904	gene1904	NGEG_RS0108975	NZ_AKCG01000004.1:89309-90081	Gluc-1	Gluc-10	OK	568.419	578.755	0.0259976	0.0294945	0.96625	0.987447	no
gene1905	gene1905	NGEG_RS14960	NZ_AKCG01000004.1:89309-90081	Gluc-1	Gluc-10	OK	802.661	648.079	-0.308622	-0.775641	0.26875	0.601581	no
gene1906	gene1906	NGEG_RS0108990	NZ_AKCG01000004.1:90140-91204	Gluc-1	Gluc-10	OK	724.234	668.57	-0.115378	-0.197814	0.77735	0.921962	no
gene1907	gene1907	NGEG_RS0108995	NZ_AKCG01000004.1:90140-91204	Gluc-1	Gluc-10	OK	302.779	284.749	-0.088574	-0.192912	0.78395	0.92313	no
gene1908	gene1908	NGEG_RS13230	NZ_AKCG01000004.1:91338-91882	Gluc-1	Gluc-10	OK	498.891	452.416	-0.141075	-0.395527	0.5786	0.827194	no
gene1909	gene1909	NGEG_RS0109005	NZ_AKCG01000004.1:92008-92236	Gluc-1	Gluc-10	OK	2233.65	1663.78	-0.424941	-1.1801	0.1018	0.370893	no
gene191	gene191	NGEG_RS0100855	NZ_AKCG01000001.1:153800-154481	Gluc-1	Gluc-10	NOTEST	0	0	0	0	1	1	no
gene1910	gene1910	NGEG_RS0109010	NZ_AKCG01000004.1:92294-92961	Gluc-1	Gluc-10	OK	1026.86	1024.49	-0.00332822	-0.00522984	0.9948	0.997708	no
gene1911	gene1911	NGEG_RS0109015	NZ_AKCG01000004.1:92294-92961	Gluc-1	Gluc-10	OK	1580.18	1058.95	-0.577453	-1.19276	0.0891	0.345893	no
gene1912	gene1912	NGEG_RS0109020	NZ_AKCG01000004.1:93257-95613	Gluc-1	Gluc-10	OK	1986.17	1393.46	-0.511316	-0.990027	0.15255	0.448535	no
gene1913	gene1913	NGEG_RS0109025	NZ_AKCG01000004.1:93257-95613	Gluc-1	Gluc-10	OK	279.802	183.948	-0.605111	-0.927952	0.1913	0.505696	no
gene1914	gene1914	NGEG_RS0109030	NZ_AKCG01000004.1:95616-96558	Gluc-1	Gluc-10	OK	180.745	136.774	-0.402163	-1.12146	0.1262	0.409079	no
gene1915	gene1915	NGEG_RS0109035	NZ_AKCG01000004.1:96697-97367	Gluc-1	Gluc-10	OK	11.7046	11.1592	-0.068847	-0.123567	0.86405	0.952439	no
gene1916	gene1916	NGEG_RS0109040	NZ_AKCG01000004.1:97417-99789	Gluc-1	Gluc-10	OK	16.0927	14.3888	-0.161465	-0.0744487	0.91215	0.973249	no
gene1917	gene1917	NGEG_RS0109045	NZ_AKCG01000004.1:97417-99789	Gluc-1	Gluc-10	OK	79.8784	91.0926	0.189528	0.514317	0.4624	0.765191	no
gene1918	gene1918	NGEG_RS0109050	NZ_AKCG01000004.1:99922-102167	Gluc-1	Gluc-10	OK	780.697	554.499	-0.493579	-1.24943	0.0778	0.320681	no
gene1919	gene1919	NGEG_RS0109055	NZ_AKCG01000004.1:99922-102167	Gluc-1	Gluc-10	OK	32.2343	27.827	-0.212109	-0.164714	0.81915	0.93612	no
gene192	gene192	NGEG_RS13905	NZ_AKCG01000001.1:154502-154799	Gluc-1	Gluc-10	OK	156.876	199.261	0.345033	0.769443	0.27465	0.608717	no
gene1920	gene1920	NGEG_RS0109060	NZ_AKCG01000004.1:99922-102167	Gluc-1	Gluc-10	OK	37.4681	29.913	-0.324891	-0.265549	0.71205	0.893134	no
gene1921	gene1921	NGEG_RS14965	NZ_AKCG01000004.1:102194-103550	Gluc-1	Gluc-10	OK	18.6585	16.7338	-0.157067	-0.364833	0.6048	0.846994	no
gene1922	gene1922	NGEG_RS0109075	NZ_AKCG01000004.1:103722-104079	Gluc-1	Gluc-10	OK	132.323	89.4267	-0.565281	-1.23262	0.08055	0.328724	no
gene1923	gene1923	NGEG_RS0109080	NZ_AKCG01000004.1:104088-105690	Gluc-1	Gluc-10	OK	62.8917	44.6898	-0.492924	-1.31944	0.06325	0.280085	no
gene1924	gene1924	NGEG_RS0109085	NZ_AKCG01000004.1:105818-107006	Gluc-1	Gluc-10	OK	31.8378	30.3198	-0.0704772	-0.174779	0.79965	0.928566	no
gene1925	gene1925	NGEG_RS14970	NZ_AKCG01000004.1:107009-108199	Gluc-1	Gluc-10	OK	24.4162	27.9123	0.193063	0.471074	0.50275	0.782524	no
gene1926	gene1926	NGEG_RS0109100	NZ_AKCG01000004.1:108370-109618	Gluc-1	Gluc-10	OK	529.281	493.775	-0.100177	-0.269885	0.69555	0.892755	no
gene1927	gene1927	NGEG_RS0109105	NZ_AKCG01000004.1:109770-110157	Gluc-1	Gluc-10	OK	5233.25	1251.41	-2.06416	-5.63954	5e-05	0.00127268	yes
gene1928	gene1928	NGEG_RS0109110	NZ_AKCG01000004.1:110208-112184	Gluc-1	Gluc-10	OK	798.428	401.508	-0.991731	-1.01848	0.1584	0.457415	no
gene1929	gene1929	NGEG_RS0109115	NZ_AKCG01000004.1:110208-112184	Gluc-1	Gluc-10	OK	7369	3195.79	-1.2053	-0.890327	0.21365	0.535493	no
gene193	gene193	NGEG_RS0100865	NZ_AKCG01000001.1:154881-155445	Gluc-1	Gluc-10	OK	268.637	388.681	0.532928	1.49514	0.03905	0.213528	no
gene1930	gene1930	NGEG_RS0109120	NZ_AKCG01000004.1:110208-112184	Gluc-1	Gluc-10	OK	1101.99	515.348	-1.0965	-2.29344	0.0009	0.0141535	yes
gene1931	gene1931	NGEG_RS14975	NZ_AKCG01000004.1:110208-112184	Gluc-1	Gluc-10	OK	2314.59	1320.99	-0.809135	-0.629044	0.4214	0.738422	no
gene1932	gene1932	NGEG_RS0109130	NZ_AKCG01000004.1:112505-112988	Gluc-1	Gluc-10	OK	1175.52	1109.65	-0.0831975	-0.229944	0.74585	0.907266	no
gene1933	gene1933	NGEG_RS0109135	NZ_AKCG01000004.1:113034-113996	Gluc-1	Gluc-10	OK	602.358	452.063	-0.414097	-0.961675	0.18565	0.502165	no
gene1934	gene1934	NGEG_RS0109140	NZ_AKCG01000004.1:113034-113996	Gluc-1	Gluc-10	OK	597.811	571.239	-0.0655962	-0.107413	0.88605	0.959715	no
gene1935	gene1935	NGEG_RS0109145	NZ_AKCG01000004.1:114049-115776	Gluc-1	Gluc-10	OK	240.169	219.255	-0.13144	-0.0387257	0.9391	0.982221	no
gene1936	gene1936	NGEG_RS0109150	NZ_AKCG01000004.1:114049-115776	Gluc-1	Gluc-10	OK	1032.97	849.73	-0.281722	-0.715768	0.32285	0.655524	no
gene1937	gene1937	NGEG_RS0109155	NZ_AKCG01000004.1:115849-116519	Gluc-1	Gluc-10	OK	217.18	93.7948	-1.21131	-3.27139	5e-05	0.00127268	yes
gene1938	gene1938	NGEG_RS0109160	NZ_AKCG01000004.1:116740-118084	Gluc-1	Gluc-10	OK	544.588	552.349	0.0204142	0.0546596	0.94045	0.982221	no
gene1939	gene1939	NGEG_RS0109165	NZ_AKCG01000004.1:118086-120714	Gluc-1	Gluc-10	OK	391.685	497.5	0.345	0.584478	0.39735	0.715056	no
gene194	gene194	NGEG_RS0100870	NZ_AKCG01000001.1:155462-156350	Gluc-1	Gluc-10	OK	297.323	405.544	0.447827	1.26654	0.0864	0.341315	no
gene1940	gene1940	NGEG_RS0109170	NZ_AKCG01000004.1:118086-120714	Gluc-1	Gluc-10	OK	510.807	636.297	0.316923	0.461231	0.5029	0.782524	no
gene1941	gene1941	NGEG_RS0109175	NZ_AKCG01000004.1:118086-120714	Gluc-1	Gluc-10	OK	573.524	741.36	0.370321	0.482662	0.4812	0.776018	no
gene1942	gene1942	NGEG_RS0109180	NZ_AKCG01000004.1:120717-121311	Gluc-1	Gluc-10	OK	359.908	514.608	0.515847	1.44179	0.0426	0.224742	no
gene1943	gene1943	NGEG_RS0109185	NZ_AKCG01000004.1:121324-122542	Gluc-1	Gluc-10	OK	393.861	494.191	0.327383	0.89289	0.204	0.524598	no
gene1944	gene1944	NGEG_RS0109195	NZ_AKCG01000004.1:123058-124114	Gluc-1	Gluc-10	OK	99.1388	107.761	0.120315	0.333824	0.6381	0.863075	no
gene1945	gene1945	NGEG_RS0109200	NZ_AKCG01000004.1:124139-124355	Gluc-1	Gluc-10	OK	842.736	786.256	-0.100082	-0.261891	0.71895	0.897415	no
gene1946	gene1946	NGEG_RS0109205	NZ_AKCG01000004.1:124478-125057	Gluc-1	Gluc-10	OK	2021.85	1037.48	-0.96259	-2.55362	0.00025	0.00497782	yes
gene1947	gene1947	NGEG_RS0109210	NZ_AKCG01000004.1:125239-126058	Gluc-1	Gluc-10	OK	260.908	240.777	-0.115842	-0.324221	0.64565	0.863548	no
gene1948	gene1948	NGEG_RS0109220	NZ_AKCG01000004.1:126261-127773	Gluc-1	Gluc-10	OK	229.14	231.736	0.0162509	0.0450595	0.948	0.983375	no
gene1949	gene1949	NGEG_RS14980	NZ_AKCG01000004.1:127807-128265	Gluc-1	Gluc-10	OK	106.388	129.507	0.283695	0.242909	0.7493	0.908611	no
gene195	gene195	NGEG_RS0100875	NZ_AKCG01000001.1:156453-157815	Gluc-1	Gluc-10	OK	870.854	929.01	0.0932628	0.240772	0.73	0.902068	no
gene1950	gene1950	NGEG_RS14985	NZ_AKCG01000004.1:127807-128265	Gluc-1	Gluc-10	OK	351.948	383.891	0.125332	0.263091	0.71285	0.893134	no
gene1951	gene1951	NGEG_RS0109230	NZ_AKCG01000004.1:128424-128763	Gluc-1	Gluc-10	OK	793.551	849.354	0.0980429	0.274159	0.69875	0.892755	no
gene1952	gene1952	NGEG_RS0109235	NZ_AKCG01000004.1:128895-129606	Gluc-1	Gluc-10	OK	80.5945	102.796	0.351025	0.928003	0.1931	0.50854	no
gene1953	gene1953	NGEG_RS0109240	NZ_AKCG01000004.1:129768-130041	Gluc-1	Gluc-10	OK	183.998	233.509	0.343789	0.759838	0.28435	0.613483	no
gene1954	gene1954	NGEG_RS0109245	NZ_AKCG01000004.1:130248-132177	Gluc-1	Gluc-10	OK	3220.14	3245.44	0.0112903	0.0203801	0.97575	0.993864	no
gene1955	gene1955	NGEG_RS0109250	NZ_AKCG01000004.1:132399-134326	Gluc-1	Gluc-10	OK	7.30609	6.72201	-0.120207	-0.184319	0.7902	0.92313	no
gene1956	gene1956	NGEG_RS0109255	NZ_AKCG01000004.1:132399-134326	Gluc-1	Gluc-10	OK	11.2211	13.4448	0.260837	0.37589	0.59925	0.841609	no
gene1957	gene1957	NGEG_RS0109260	NZ_AKCG01000004.1:134382-135360	Gluc-1	Gluc-10	OK	15.2975	10.1958	-0.585328	-1.14927	0.0988	0.366272	no
gene1958	gene1958	NGEG_RS0109265	NZ_AKCG01000004.1:135912-136602	Gluc-1	Gluc-10	OK	37.2918	35.7223	-0.0620337	-0.13948	0.8417	0.943967	no
gene1959	gene1959	NGEG_RS0109270	NZ_AKCG01000004.1:136705-137401	Gluc-1	Gluc-10	OK	963.292	873.906	-0.140495	-0.379294	0.58755	0.834886	no
gene196	gene196	NGEG_RS0100880	NZ_AKCG01000001.1:157928-158629	Gluc-1	Gluc-10	OK	1075.34	1221.21	0.183509	0.492329	0.47975	0.775198	no
gene1960	gene1960	NGEG_RS0109275	NZ_AKCG01000004.1:137580-138207	Gluc-1	Gluc-10	OK	427.686	356.468	-0.262778	-0.747609	0.30365	0.63683	no
gene1961	gene1961	NGEG_RS13245	NZ_AKCG01000004.1:138635-139599	Gluc-1	Gluc-10	OK	231.405	198.516	-0.221167	-0.625098	0.3851	0.705874	no
gene1962	gene1962	NGEG_RS0109285	NZ_AKCG01000004.1:139645-141835	Gluc-1	Gluc-10	OK	172.981	168.771	-0.0355408	-0.0983617	0.8894	0.960179	no
gene1963	gene1963	NGEG_RS0109290	NZ_AKCG01000004.1:141974-142760	Gluc-1	Gluc-10	OK	887.964	683.928	-0.376657	-1.01099	0.1526	0.448535	no
gene1964	gene1964	NGEG_RS0109295	NZ_AKCG01000004.1:142858-144793	Gluc-1	Gluc-10	OK	195.515	208.95	0.0958749	0.2649	0.70995	0.893134	no
gene1965	gene1965	NGEG_RS0109300	NZ_AKCG01000004.1:144858-146037	Gluc-1	Gluc-10	OK	262.867	332.576	0.339348	0.942821	0.186	0.502165	no
gene1966	gene1966	NGEG_RS0109305	NZ_AKCG01000004.1:146262-146652	Gluc-1	Gluc-10	OK	415.305	331.84	-0.323683	-0.891588	0.21695	0.539007	no
gene1967	gene1967	NGEG_RS14990	NZ_AKCG01000004.1:146701-146886	Gluc-1	Gluc-10	OK	34.4002	86.4331	1.32917	1.46516	0.05535	0.258824	no
gene1968	gene1968	NGEG_RS0109310	NZ_AKCG01000004.1:146931-147972	Gluc-1	Gluc-10	OK	1278.64	464.392	-1.46119	-3.84426	5e-05	0.00127268	yes
gene1969	gene1969	NGEG_RS0109315	NZ_AKCG01000004.1:148272-151921	Gluc-1	Gluc-10	OK	155.533	149.363	-0.0583985	-0.157049	0.82465	0.93612	no
gene197	gene197	NGEG_RS0100885	NZ_AKCG01000001.1:157928-158629	Gluc-1	Gluc-10	OK	106.116	109.922	0.0508372	0.023804	0.90145	0.966543	no
gene1970	gene1970	NGEG_RS13250	NZ_AKCG01000004.1:148272-151921	Gluc-1	Gluc-10	OK	86.682	51.8052	-0.742635	-0.103751	0.73595	0.90446	no
gene1971	gene1971	NGEG_RS14995	NZ_AKCG01000004.1:152099-153275	Gluc-1	Gluc-10	OK	359.52	278.349	-0.369176	-1.02033	0.151	0.446399	no
gene1972	gene1972	NGEG_RS13260	NZ_AKCG01000004.1:153397-154206	Gluc-1	Gluc-10	OK	857.931	634.656	-0.434887	-0.299976	0.70235	0.892755	no
gene1973	gene1973	NGEG_RS0109335	NZ_AKCG01000004.1:153397-154206	Gluc-1	Gluc-10	OK	94.7101	90.9754	-0.0580416	-0.15428	0.8245	0.93612	no
gene1974	gene1974	NGEG_RS0109340	NZ_AKCG01000004.1:154474-156061	Gluc-1	Gluc-10	OK	2954.56	536.496	-2.46131	-5.42343	5e-05	0.00127268	yes
gene1975	gene1975	NGEG_RS0109350	NZ_AKCG01000004.1:156226-156430	Gluc-1	Gluc-10	OK	513.945	295.117	-0.800326	-1.76467	0.01525	0.119153	no
gene1976	gene1976	NGEG_RS0109355	NZ_AKCG01000004.1:156545-157043	Gluc-1	Gluc-10	OK	223.794	203.915	-0.134204	-0.366474	0.61005	0.849528	no
gene1977	gene1977	NGEG_RS0109360	NZ_AKCG01000004.1:157124-158315	Gluc-1	Gluc-10	OK	764.872	561.685	-0.445458	-1.20401	0.0879	0.34398	no
gene1978	gene1978	NGEG_RS0109365	NZ_AKCG01000004.1:158315-158804	Gluc-1	Gluc-10	NOTEST	0	0	0	0	1	1	no
gene1979	gene1979	NGEG_RS15000	NZ_AKCG01000004.1:158812-159160	Gluc-1	Gluc-10	NOTEST	0	0	0	0	1	1	no
gene198	gene198	NGEG_RS0100890	NZ_AKCG01000001.1:158745-159786	Gluc-1	Gluc-10	OK	296.209	259.87	-0.188824	-0.535247	0.46115	0.765191	no
gene1980	gene1980	NGEG_RS0109375	NZ_AKCG01000004.1:159370-161033	Gluc-1	Gluc-10	OK	359.052	469.24	0.386135	1.03005	0.14665	0.438121	no
gene1981	gene1981	NGEG_RS15005	NZ_AKCG01000004.1:159370-161033	Gluc-1	Gluc-10	OK	161.268	312.302	0.95348	0.313482	0.7401	0.906463	no
gene1982	gene1982	NGEG_RS0109380	NZ_AKCG01000004.1:161036-162290	Gluc-1	Gluc-10	OK	47.4177	89.343	0.913929	2.50618	0.0006	0.0101466	yes
gene1983	gene1983	NGEG_RS13265	NZ_AKCG01000004.1:162350-162551	Gluc-1	Gluc-10	OK	95.8813	104.783	0.128077	0.191621	0.7898	0.92313	no
gene1984	gene1984	NGEG_RS0109390	NZ_AKCG01000004.1:162748-164545	Gluc-1	Gluc-10	OK	794.578	380.982	-1.06047	-2.72177	0.00025	0.00497782	yes
gene1985	gene1985	NGEG_RS13270	NZ_AKCG01000004.1:164674-164947	Gluc-1	Gluc-10	OK	471.866	427.56	-0.142251	-0.360354	0.61315	0.850495	no
gene1986	gene1986	NGEG_RS15010	NZ_AKCG01000004.1:165217-165400	Gluc-1	Gluc-10	OK	239.509	267.972	0.162006	0.328102	0.66495	0.874207	no
gene1987	gene1987	NGEG_RS15015	NZ_AKCG01000004.1:166124-166193	Gluc-1	Gluc-10	NOTEST	0	0	0	0	1	1	no
gene1988	gene1988	NGEG_RS0109400	NZ_AKCG01000004.1:166546-166843	Gluc-1	Gluc-10	NOTEST	0	0	0	0	1	1	no
gene1989	gene1989	NGEG_RS15020	NZ_AKCG01000004.1:166972-168004	Gluc-1	Gluc-10	NOTEST	0	0	0	0	1	1	no
gene199	gene199	carB	NZ_AKCG01000001.1:159986-163202	Gluc-1	Gluc-10	OK	1271.81	831.649	-0.612835	-1.25091	0.07615	0.316522	no
gene1990	gene1990	NGEG_RS0109405	NZ_AKCG01000004.1:166972-168004	Gluc-1	Gluc-10	OK	1825.75	1141.44	-0.677631	-1.75236	0.0163	0.122697	no
gene1991	gene1991	NGEG_RS15025	NZ_AKCG01000004.1:166972-168004	Gluc-1	Gluc-10	OK	97.3587	70.2793	-0.470211	-0.0695008	0.7924	0.924243	no
gene1992	gene1992	NGEG_RS13280	NZ_AKCG01000004.1:168176-168590	Gluc-1	Gluc-10	OK	67.0572	66.3369	-0.0155792	-0.0357327	0.96095	0.986625	no
gene1993	gene1993	NGEG_RS0109415	NZ_AKCG01000004.1:168607-170188	Gluc-1	Gluc-10	OK	103.94	118.406	0.187984	0.524419	0.4558	0.762068	no
gene1994	gene1994	NGEG_RS0109420	NZ_AKCG01000004.1:170348-171490	Gluc-1	Gluc-10	OK	92.8004	138.447	0.577127	1.59637	0.02535	0.166019	no
gene1995	gene1995	NGEG_RS0109425	NZ_AKCG01000004.1:171634-172468	Gluc-1	Gluc-10	OK	243.227	280.905	0.207775	0.581335	0.411	0.725865	no
gene1996	gene1996	NGEG_RS13285	NZ_AKCG01000004.1:172513-172642	Gluc-1	Gluc-10	OK	32.1114	13.8619	-1.21196	-0.916645	0.45735	0.762971	no
gene1997	gene1997	NGEG_RS0109435	NZ_AKCG01000004.1:172756-174295	Gluc-1	Gluc-10	OK	447.24	267.57	-0.741129	-2.00032	0.00545	0.0560669	no
gene1998	gene1998	NGEG_RS0109440	NZ_AKCG01000004.1:174298-174682	Gluc-1	Gluc-10	OK	514.405	349.603	-0.557187	-1.57915	0.02855	0.179364	no
gene1999	gene1999	NGEG_RS0109445	NZ_AKCG01000004.1:174761-176147	Gluc-1	Gluc-10	OK	320.629	230.236	-0.477789	-1.32529	0.05955	0.269778	no
gene2	gene2	NGEG_RS13770	NZ_AKCG01000001.1:499-1420	Gluc-1	Gluc-10	OK	617.533	323.072	-0.934661	-0.790981	0.27495	0.608835	no
gene20	gene20	NGEG_RS0100090	NZ_AKCG01000001.1:9604-10168	Gluc-1	Gluc-10	OK	307.152	353.33	0.202064	0.56659	0.42115	0.738422	no
gene200	gene200	NGEG_RS0100900	NZ_AKCG01000001.1:163212-163746	Gluc-1	Gluc-10	OK	642.042	445.06	-0.528669	-1.57969	0.03435	0.200972	no
gene2000	gene2000	NGEG_RS0109450	NZ_AKCG01000004.1:176354-176933	Gluc-1	Gluc-10	OK	2726.87	2961.37	0.119022	0.303731	0.6618	0.871923	no
gene2001	gene2001	NGEG_RS15030	NZ_AKCG01000004.1:176979-178083	Gluc-1	Gluc-10	OK	81.7871	112.279	0.457139	0.237865	0.8225	0.93612	no
gene2002	gene2002	NGEG_RS0109455	NZ_AKCG01000004.1:176979-178083	Gluc-1	Gluc-10	OK	136.137	157.425	0.209602	0.570294	0.40945	0.724771	no
gene2004	gene2004	NGEG_RS0109465	NZ_AKCG01000004.1:178747-179107	Gluc-1	Gluc-10	OK	91.4181	95.9504	0.0698096	0.154153	0.8246	0.93612	no
gene2005	gene2005	NGEG_RS13290	NZ_AKCG01000004.1:179127-179770	Gluc-1	Gluc-10	OK	227.721	198.173	-0.20051	-0.553455	0.44015	0.749548	no
gene2006	gene2006	NGEG_RS13295	NZ_AKCG01000004.1:179771-180140	Gluc-1	Gluc-10	OK	234.517	266.275	0.183226	0.471444	0.5018	0.782524	no
gene2007	gene2007	NGEG_RS13300	NZ_AKCG01000004.1:180318-180564	Gluc-1	Gluc-10	OK	362.939	389.181	0.100712	0.237583	0.72965	0.902068	no
gene2008	gene2008	NGEG_RS13305	NZ_AKCG01000004.1:180787-181417	Gluc-1	Gluc-10	OK	172.317	196.868	0.192165	0.530294	0.4549	0.761973	no
gene2009	gene2009	NGEG_RS13740	NZ_AKCG01000004.1:181419-182857	Gluc-1	Gluc-10	OK	278.577	270.481	-0.0425452	-0.116884	0.8672	0.953065	no
gene201	gene201	NGEG_RS13910	NZ_AKCG01000001.1:164102-164342	Gluc-1	Gluc-10	OK	1306.7	964.65	-0.437846	-1.20594	0.0941	0.358538	no
gene2010	gene2010	NGEG_RS0109490	NZ_AKCG01000004.1:183077-184495	Gluc-1	Gluc-10	OK	183.765	200.399	0.125014	0.266399	0.7036	0.892755	no
gene2011	gene2011	NGEG_RS0109495	NZ_AKCG01000004.1:183077-184495	Gluc-1	Gluc-10	OK	158.293	170.377	0.106137	0.189454	0.78645	0.92313	no
gene2012	gene2012	NGEG_RS0109500	NZ_AKCG01000004.1:184504-185647	Gluc-1	Gluc-10	OK	164.832	175.16	0.0876823	0.244553	0.7331	0.902717	no
gene2013	gene2013	NGEG_RS0109505	NZ_AKCG01000004.1:185668-185806	Gluc-1	Gluc-10	OK	453.719	674.711	0.572469	0.993732	0.17005	0.474947	no
gene2014	gene2014	NGEG_RS0109510	NZ_AKCG01000004.1:185869-186946	Gluc-1	Gluc-10	OK	375.389	332.079	-0.176858	-0.494165	0.4845	0.776143	no
gene2015	gene2015	NGEG_RS0109515	NZ_AKCG01000004.1:187153-188620	Gluc-1	Gluc-10	OK	375.983	381.614	0.021448	0.0580929	0.9358	0.982091	no
gene2016	gene2016	NGEG_RS0109520	NZ_AKCG01000004.1:188817-189741	Gluc-1	Gluc-10	OK	858.324	807.389	-0.0882585	-0.241931	0.73585	0.90446	no
gene2017	gene2017	NGEG_RS0109525	NZ_AKCG01000004.1:189839-191732	Gluc-1	Gluc-10	OK	709.758	648.944	-0.129234	-0.331281	0.636	0.862793	no
gene2018	gene2018	NGEG_RS0109530	NZ_AKCG01000004.1:191898-192183	Gluc-1	Gluc-10	OK	998.66	614.196	-0.701296	-1.92151	0.0074	0.0710918	no
gene2019	gene2019	NGEG_RS0109535	NZ_AKCG01000004.1:192332-194141	Gluc-1	Gluc-10	OK	1015.01	1175.19	0.211399	0.51028	0.46305	0.765291	no
gene202	gene202	NGEG_RS13915	NZ_AKCG01000001.1:164436-164622	Gluc-1	Gluc-10	OK	1885.87	1886.21	0.000266431	0.000768205	0.99775	0.998154	no
gene2020	gene2020	NGEG_RS0109540	NZ_AKCG01000004.1:194198-194936	Gluc-1	Gluc-10	OK	667.78	853.525	0.354061	0.967714	0.1698	0.474947	no
gene2021	gene2021	NGEG_RS0109550	NZ_AKCG01000004.1:195041-196190	Gluc-1	Gluc-10	OK	204.433	250.792	0.294864	0.830679	0.24775	0.576527	no
gene2022	gene2022	NGEG_RS0109555	NZ_AKCG01000004.1:196349-196613	Gluc-1	Gluc-10	OK	2364.66	3200.37	0.436604	1.1749	0.09655	0.360638	no
gene2023	gene2023	NGEG_RS15035	NZ_AKCG01000004.1:196658-196902	Gluc-1	Gluc-10	OK	4.5703	3.85641	-0.245028	-0.21132	0.8464	0.945166	no
gene2024	gene2024	NGEG_RS0109560	NZ_AKCG01000004.1:196917-198060	Gluc-1	Gluc-10	OK	2558.52	1634.61	-0.646364	-1.51032	0.0355	0.202892	no
gene2025	gene2025	NGEG_RS15040	NZ_AKCG01000004.1:198522-198591	Gluc-1	Gluc-10	NOTEST	0	0	0	0	1	1	no
gene2026	gene2026	NGEG_RS15045	NZ_AKCG01000004.1:198661-198841	Gluc-1	Gluc-10	NOTEST	0	0	0	0	1	1	no
gene2027	gene2027	NGEG_RS15050	NZ_AKCG01000004.1:199149-199329	Gluc-1	Gluc-10	NOTEST	0	0	0	0	1	1	no
gene2028	gene2028	NGEG_RS0109565	NZ_AKCG01000004.1:199637-199915	Gluc-1	Gluc-10	NOTEST	0	0	0	0	1	1	no
gene2029	gene2029	NGEG_RS15055	NZ_AKCG01000004.1:199637-199915	Gluc-1	Gluc-10	OK	215.783	143.777	-0.585744	-1.16296	0.15115	0.446399	no
gene203	gene203	NGEG_RS13920	NZ_AKCG01000001.1:164646-164903	Gluc-1	Gluc-10	OK	1551.99	1296.31	-0.259711	-0.730368	0.3075	0.641773	no
gene2030	gene2030	NGEG_RS0109570	NZ_AKCG01000004.1:200160-202908	Gluc-1	Gluc-10	OK	125.741	73.5623	-0.773421	-2.12572	0.00295	0.0362366	yes
gene2031	gene2031	NGEG_RS0109575	NZ_AKCG01000004.1:202994-205121	Gluc-1	Gluc-10	OK	112.388	63.3222	-0.827698	-2.29378	0.001	0.0153354	yes
gene2032	gene2032	NGEG_RS15060	NZ_AKCG01000004.1:205203-205345	Gluc-1	Gluc-10	OK	67.2693	107.468	0.675889	0.840848	0.3168	0.652904	no
gene2033	gene2033	NGEG_RS15065	NZ_AKCG01000004.1:205632-205881	Gluc-1	Gluc-10	OK	44.5575	42.7492	-0.0597697	-0.10733	0.8945	0.963578	no
gene2034	gene2034	NGEG_RS15070	NZ_AKCG01000004.1:205922-206287	Gluc-1	Gluc-10	OK	38.6981	40.8874	0.0793956	0.0718095	0.9295	0.979486	no
gene2035	gene2035	NGEG_RS15075	NZ_AKCG01000004.1:205922-206287	Gluc-1	Gluc-10	OK	893.464	897.412	0.00636071	0.016102	0.98215	0.994767	no
gene2036	gene2036	NGEG_RS13330	NZ_AKCG01000004.1:206926-207109	Gluc-1	Gluc-10	OK	264.549	213.651	-0.30828	-0.544643	0.4371	0.748052	no
gene2037	gene2037	NGEG_RS0109585	NZ_AKCG01000004.1:207248-208358	Gluc-1	Gluc-10	OK	34.5922	29.4245	-0.233428	-0.598497	0.40255	0.71953	no
gene2038	gene2038	NGEG_RS0109590	NZ_AKCG01000004.1:208701-208884	Gluc-1	Gluc-10	OK	40.5457	71.3997	0.816372	0.909637	0.2004	0.518619	no
gene2039	gene2039	NGEG_RS0109595	NZ_AKCG01000004.1:209085-210066	Gluc-1	Gluc-10	OK	168.461	136.113	-0.307607	-0.861249	0.22715	0.552001	no
gene204	gene204	NGEG_RS0100905	NZ_AKCG01000001.1:165027-165417	Gluc-1	Gluc-10	OK	787.017	636.512	-0.306208	-0.832142	0.23765	0.56419	no
gene2040	gene2040	NGEG_RS15080	NZ_AKCG01000004.1:209085-210066	Gluc-1	Gluc-10	OK	23.934	23.0938	-0.0515558	-0.0138037	0.95175	0.983375	no
gene2041	gene2041	NGEG_RS0109600	NZ_AKCG01000004.1:210086-211795	Gluc-1	Gluc-10	OK	433.702	385.173	-0.171197	-0.248976	0.729	0.902068	no
gene2042	gene2042	amiC	NZ_AKCG01000004.1:210086-211795	Gluc-1	Gluc-10	OK	298.184	230.168	-0.373516	-0.878894	0.2173	0.53921	no
gene2043	gene2043	NGEG_RS0109610	NZ_AKCG01000004.1:211822-212695	Gluc-1	Gluc-10	OK	263.325	184.128	-0.516137	-1.42906	0.04425	0.229524	no
gene2044	gene2044	NGEG_RS0109615	NZ_AKCG01000004.1:212740-213883	Gluc-1	Gluc-10	OK	435.608	389.041	-0.163108	-0.447858	0.53135	0.799986	no
gene2045	gene2045	NGEG_RS0109620	NZ_AKCG01000004.1:213931-215156	Gluc-1	Gluc-10	OK	527.35	488.144	-0.111454	-0.131283	0.8508	0.946413	no
gene2046	gene2046	NGEG_RS0109625	NZ_AKCG01000004.1:213931-215156	Gluc-1	Gluc-10	OK	673.731	580.347	-0.215257	-0.536517	0.45375	0.761485	no
gene2047	gene2047	NGEG_RS0109630	NZ_AKCG01000004.1:215237-215615	Gluc-1	Gluc-10	OK	1145.98	970.186	-0.240248	-0.66201	0.35595	0.679691	no
gene2048	gene2048	NGEG_RS0109635	NZ_AKCG01000004.1:215664-216393	Gluc-1	Gluc-10	OK	805.533	707.756	-0.186692	-0.511563	0.4621	0.765191	no
gene2049	gene2049	NGEG_RS0109640	NZ_AKCG01000004.1:216445-217189	Gluc-1	Gluc-10	OK	845.743	846.291	0.000935032	0.00254892	0.9969	0.997708	no
gene205	gene205	NGEG_RS12325	NZ_AKCG01000001.1:165579-165959	Gluc-1	Gluc-10	OK	1190.16	819.243	-0.538786	-1.42848	0.042	0.222528	no
gene2050	gene2050	NGEG_RS0109645	NZ_AKCG01000004.1:217222-218350	Gluc-1	Gluc-10	OK	937.754	906.756	-0.0484955	-0.12848	0.85325	0.946856	no
gene2051	gene2051	NGEG_RS0109650	NZ_AKCG01000004.1:218388-219426	Gluc-1	Gluc-10	OK	108.592	177.752	0.710945	2.00851	0.00545	0.0560669	no
gene2052	gene2052	NGEG_RS0109655	NZ_AKCG01000004.1:219441-220585	Gluc-1	Gluc-10	OK	229.386	264.148	0.203569	0.242598	0.74595	0.907266	no
gene2053	gene2053	NGEG_RS0109660	NZ_AKCG01000004.1:219441-220585	Gluc-1	Gluc-10	OK	150.485	171.45	0.188166	0.483605	0.49385	0.777106	no
gene2054	gene2054	NGEG_RS0109665	NZ_AKCG01000004.1:220710-221133	Gluc-1	Gluc-10	OK	78.3627	50.3923	-0.636962	-1.36428	0.05205	0.250951	no
gene2055	gene2055	NGEG_RS15085	NZ_AKCG01000004.1:221578-221677	Gluc-1	Gluc-10	NOTEST	0	0	0	0	1	1	no
gene2057	gene2057	NGEG_RS0109675	NZ_AKCG01000005.1:411-701	Gluc-1	Gluc-10	OK	3.43473	2.79901	-0.295282	-0.193591	0.79465	0.925147	no
gene2058	gene2058	NGEG_RS0109680	NZ_AKCG01000005.1:789-1206	Gluc-1	Gluc-10	OK	1198.34	1253.94	0.0654294	0.181452	0.79255	0.924243	no
gene2059	gene2059	NGEG_RS0109685	NZ_AKCG01000005.1:1353-2145	Gluc-1	Gluc-10	OK	227.468	180.687	-0.332173	-0.944383	0.18285	0.498297	no
gene206	gene206	NGEG_RS0100915	NZ_AKCG01000001.1:166012-167313	Gluc-1	Gluc-10	OK	862.034	646.085	-0.41602	-1.07636	0.13675	0.425148	no
gene2060	gene2060	NGEG_RS0109690	NZ_AKCG01000005.1:2193-3287	Gluc-1	Gluc-10	OK	202.447	163.77	-0.305873	-0.539781	0.44145	0.750177	no
gene2061	gene2061	NGEG_RS0109695	NZ_AKCG01000005.1:2193-3287	Gluc-1	Gluc-10	OK	125.058	105.526	-0.244997	-0.518128	0.4619	0.765191	no
gene2062	gene2062	NGEG_RS0109700	NZ_AKCG01000005.1:3406-4450	Gluc-1	Gluc-10	OK	2779.16	2694.7	-0.0445214	-0.0983304	0.88885	0.960179	no
gene2063	gene2063	NGEG_RS0109705	NZ_AKCG01000005.1:4613-5840	Gluc-1	Gluc-10	OK	2824.08	2150.52	-0.393094	-0.850854	0.22935	0.554075	no
gene2064	gene2064	NGEG_RS0109710	NZ_AKCG01000005.1:5956-8107	Gluc-1	Gluc-10	OK	125.848	139.989	0.153629	0.449238	0.54415	0.804495	no
gene2065	gene2065	NGEG_RS15090	NZ_AKCG01000005.1:8249-8462	Gluc-1	Gluc-10	OK	890.442	1054.33	0.243731	0.632652	0.37645	0.699643	no
gene2066	gene2066	NGEG_RS0109720	NZ_AKCG01000005.1:8590-8875	Gluc-1	Gluc-10	OK	255.794	190.343	-0.426381	-0.972887	0.1793	0.491745	no
gene2067	gene2067	NGEG_RS15095	NZ_AKCG01000005.1:9037-9244	Gluc-1	Gluc-10	OK	285.615	368.36	0.367043	0.805288	0.271	0.604783	no
gene2068	gene2068	NGEG_RS0109725	NZ_AKCG01000005.1:9439-12514	Gluc-1	Gluc-10	NOTEST	0	0	0	0	1	1	no
gene2069	gene2069	NGEG_RS0109730	NZ_AKCG01000005.1:9439-12514	Gluc-1	Gluc-10	OK	607.759	420.257	-0.532228	-1.32571	0.05945	0.269778	no
gene207	gene207	NGEG_RS13925	NZ_AKCG01000001.1:166012-167313	Gluc-1	Gluc-10	OK	169.366	129.775	-0.384141	-0.0618909	0.8424	0.943967	no
gene2070	gene2070	NGEG_RS15100	NZ_AKCG01000005.1:12763-12946	Gluc-1	Gluc-10	OK	113.825	91.4622	-0.315568	-0.461491	0.5106	0.785955	no
gene2071	gene2071	NGEG_RS0109745	NZ_AKCG01000005.1:13346-13739	Gluc-1	Gluc-10	OK	14.3051	9.62243	-0.572056	-0.809656	0.2569	0.588938	no
gene2072	gene2072	NGEG_RS0109750	NZ_AKCG01000005.1:13818-15267	Gluc-1	Gluc-10	OK	852.48	802.419	-0.0873112	-0.227697	0.74015	0.906463	no
gene2073	gene2073	NGEG_RS0109755	NZ_AKCG01000005.1:15329-16601	Gluc-1	Gluc-10	OK	122.242	152.638	0.320381	0.899948	0.2044	0.524598	no
gene2074	gene2074	NGEG_RS0109760	NZ_AKCG01000005.1:16641-17091	Gluc-1	Gluc-10	OK	259.77	347.363	0.419211	1.15902	0.09825	0.365709	no
gene2075	gene2075	NGEG_RS0109765	NZ_AKCG01000005.1:17123-18098	Gluc-1	Gluc-10	OK	111.96	147.853	0.401177	1.1088	0.1189	0.400125	no
gene2077	gene2077	NGEG_RS15105	NZ_AKCG01000005.1:18265-19718	Gluc-1	Gluc-10	OK	32.4032	92.8444	1.51868	0.209438	0.4331	0.746213	no
gene2078	gene2078	NGEG_RS0109775	NZ_AKCG01000005.1:18265-19718	Gluc-1	Gluc-10	OK	573.04	552.965	-0.0514468	-0.140193	0.8401	0.943967	no
gene2079	gene2079	NGEG_RS0109780	NZ_AKCG01000005.1:19798-20992	Gluc-1	Gluc-10	OK	1175.07	733.515	-0.679848	-1.7864	0.0109	0.0961146	no
gene208	gene208	NGEG_RS13930	NZ_AKCG01000001.1:167649-167997	Gluc-1	Gluc-10	OK	133.222	173.243	0.378973	0.725113	0.3218	0.654468	no
gene2080	gene2080	NGEG_RS0109785	NZ_AKCG01000005.1:21043-21292	Gluc-1	Gluc-10	OK	1091.21	914.326	-0.255154	-0.679556	0.3323	0.662721	no
gene2081	gene2081	NGEG_RS0109790	NZ_AKCG01000005.1:21384-23625	Gluc-1	Gluc-10	OK	752.505	459.554	-0.711467	-1.27862	0.0683	0.292765	no
gene2082	gene2082	NGEG_RS0109795	NZ_AKCG01000005.1:21384-23625	Gluc-1	Gluc-10	OK	821.794	565.678	-0.538794	-0.856822	0.23745	0.56419	no
gene2083	gene2083	NGEG_RS15110	NZ_AKCG01000005.1:21384-23625	Gluc-1	Gluc-10	OK	1275.32	726.463	-0.811898	-0.42015	0.45785	0.763289	no
gene2084	gene2084	NGEG_RS0109800	NZ_AKCG01000005.1:21384-23625	Gluc-1	Gluc-10	OK	559.97	329.569	-0.764769	-0.683734	0.34715	0.676114	no
gene2085	gene2085	NGEG_RS0109805	NZ_AKCG01000005.1:23748-24755	Gluc-1	Gluc-10	OK	592.413	469.419	-0.335725	-0.479443	0.4973	0.780072	no
gene2086	gene2086	NGEG_RS0109810	NZ_AKCG01000005.1:23748-24755	Gluc-1	Gluc-10	OK	456.653	357.591	-0.352791	-0.867365	0.2379	0.564241	no
gene2087	gene2087	NGEG_RS0109815	NZ_AKCG01000005.1:24870-26265	Gluc-1	Gluc-10	OK	678.931	513.815	-0.402018	-1.07306	0.12665	0.409079	no
gene2088	gene2088	NGEG_RS0109820	NZ_AKCG01000005.1:26285-26681	Gluc-1	Gluc-10	OK	568.817	554.617	-0.0364741	-0.102616	0.88235	0.959074	no
gene2089	gene2089	NGEG_RS0109825	NZ_AKCG01000005.1:26684-27176	Gluc-1	Gluc-10	OK	348.016	334.379	-0.0576706	-0.162402	0.8167	0.935265	no
gene209	gene209	NGEG_RS13935	NZ_AKCG01000001.1:167649-167997	Gluc-1	Gluc-10	OK	84.9709	90.7554	0.0950149	0.0771392	0.91715	0.975633	no
gene2090	gene2090	NGEG_RS15115	NZ_AKCG01000005.1:27181-27310	Gluc-1	Gluc-10	OK	452.038	442.661	-0.0302437	-0.0477807	0.9442	0.982918	no
gene2091	gene2091	NGEG_RS0109830	NZ_AKCG01000005.1:27451-30361	Gluc-1	Gluc-10	OK	146.585	153.749	0.0688402	0.190753	0.78925	0.92313	no
gene2092	gene2092	NGEG_RS15120	NZ_AKCG01000005.1:27451-30361	Gluc-1	Gluc-10	OK	15.6671	24.5231	0.646406	0.166491	0.78845	0.92313	no
gene2093	gene2093	NGEG_RS0109840	NZ_AKCG01000005.1:30476-31481	Gluc-1	Gluc-10	OK	163.868	1948.19	3.57152	9.03208	5e-05	0.00127268	yes
gene2094	gene2094	NGEG_RS0109845	NZ_AKCG01000005.1:31632-32313	Gluc-1	Gluc-10	OK	166.008	283.897	0.774114	2.16238	0.00285	0.035719	yes
gene2095	gene2095	NGEG_RS0109850	NZ_AKCG01000005.1:32772-33408	Gluc-1	Gluc-10	OK	608.693	806.866	0.406614	1.11929	0.1098	0.384534	no
gene2096	gene2096	NGEG_RS0109855	NZ_AKCG01000005.1:33444-34413	Gluc-1	Gluc-10	OK	607.056	776.713	0.355553	0.960214	0.17005	0.474947	no
gene2097	gene2097	NGEG_RS0109860	NZ_AKCG01000005.1:34638-35388	Gluc-1	Gluc-10	OK	702.971	898.184	0.353546	0.96829	0.1633	0.462371	no
gene2098	gene2098	NGEG_RS0109865	NZ_AKCG01000005.1:35398-36334	Gluc-1	Gluc-10	OK	1362.87	1623.87	0.25278	0.653296	0.3508	0.678158	no
gene2099	gene2099	NGEG_RS0109870	NZ_AKCG01000005.1:36396-37008	Gluc-1	Gluc-10	OK	735.483	933.774	0.344381	0.944692	0.18045	0.493936	no
gene21	gene21	NGEG_RS0100095	NZ_AKCG01000001.1:10310-11963	Gluc-1	Gluc-10	OK	128.632	121.412	-0.0833348	-0.232998	0.74665	0.907671	no
gene210	gene210	NGEG_RS13940	NZ_AKCG01000001.1:168045-168147	Gluc-1	Gluc-10	NOTEST	0	0	0	0	1	1	no
gene2100	gene2100	NGEG_RS0109875	NZ_AKCG01000005.1:37059-37365	Gluc-1	Gluc-10	OK	1148.36	1298.41	0.177164	0.489893	0.48655	0.77693	no
gene2101	gene2101	NGEG_RS0109880	NZ_AKCG01000005.1:37534-38806	Gluc-1	Gluc-10	OK	524.746	650.57	0.310086	0.836486	0.2349	0.56253	no
gene2102	gene2102	NGEG_RS0109885	NZ_AKCG01000005.1:38839-39442	Gluc-1	Gluc-10	OK	179.953	242.464	0.430153	1.17619	0.1003	0.368513	no
gene2103	gene2103	NGEG_RS0109890	NZ_AKCG01000005.1:39456-39972	Gluc-1	Gluc-10	OK	107.616	144.166	0.421838	1.06276	0.13575	0.424262	no
gene2104	gene2104	NGEG_RS0109895	NZ_AKCG01000005.1:40123-40733	Gluc-1	Gluc-10	OK	125.772	71.161	-0.821655	-1.60472	0.02335	0.157948	no
gene2105	gene2105	NGEG_RS0109900	NZ_AKCG01000005.1:40123-40733	Gluc-1	Gluc-10	OK	222.275	146.253	-0.603873	-0.851266	0.22615	0.550234	no
gene2106	gene2106	NGEG_RS0109905	NZ_AKCG01000005.1:40795-40975	Gluc-1	Gluc-10	OK	740.639	518.707	-0.513851	-1.25458	0.1136	0.390439	no
gene2107	gene2107	NGEG_RS0109910	NZ_AKCG01000005.1:40980-41568	Gluc-1	Gluc-10	OK	231.531	165.737	-0.482307	-1.32368	0.0633	0.280085	no
gene2108	gene2108	NGEG_RS0109915	NZ_AKCG01000005.1:41589-43168	Gluc-1	Gluc-10	OK	281.829	212.404	-0.408012	-0.722976	0.3189	0.654468	no
gene2109	gene2109	NGEG_RS0109920	NZ_AKCG01000005.1:41589-43168	Gluc-1	Gluc-10	OK	336.154	290.26	-0.211774	-0.447188	0.53175	0.799986	no
gene211	gene211	NGEG_RS0100925	NZ_AKCG01000001.1:168686-171902	Gluc-1	Gluc-10	NOTEST	0	0	0	0	1	1	no
gene2110	gene2110	NGEG_RS0109925	NZ_AKCG01000005.1:43285-43594	Gluc-1	Gluc-10	OK	6158.24	4326.55	-0.5093	-1.39136	0.0514	0.248836	no
gene2111	gene2111	NGEG_RS0109930	NZ_AKCG01000005.1:43667-44117	Gluc-1	Gluc-10	OK	429.167	522.189	0.283035	0.794062	0.26195	0.594979	no
gene2112	gene2112	NGEG_RS0109935	NZ_AKCG01000005.1:44447-45350	Gluc-1	Gluc-10	OK	203.378	174.498	-0.220949	-0.614296	0.38425	0.705022	no
gene2113	gene2113	NGEG_RS0109945	NZ_AKCG01000005.1:45452-46556	Gluc-1	Gluc-10	OK	434.557	506.422	0.220796	0.600453	0.39395	0.713106	no
gene2115	gene2115	NGEG_RS13350	NZ_AKCG01000005.1:47051-47312	Gluc-1	Gluc-10	OK	60.7543	104.372	0.780673	1.47011	0.04595	0.232987	no
gene2116	gene2116	NGEG_RS0109955	NZ_AKCG01000005.1:47323-48781	Gluc-1	Gluc-10	OK	185.922	101.31	-0.875928	-2.5032	0.0009	0.0141535	yes
gene2117	gene2117	NGEG_RS15125	NZ_AKCG01000005.1:49178-49229	Gluc-1	Gluc-10	NOTEST	0	0	0	0	1	1	no
gene2118	gene2118	NGEG_RS0109965	NZ_AKCG01000005.1:49562-53732	Gluc-1	Gluc-10	OK	408.454	419.651	0.0390167	0.0958883	0.892	0.961724	no
gene2119	gene2119	NGEG_RS0109970	NZ_AKCG01000005.1:53786-55825	Gluc-1	Gluc-10	OK	427.927	375.19	-0.189745	-0.510967	0.47405	0.772051	no
gene212	gene212	NGEG_RS0100930	NZ_AKCG01000001.1:168686-171902	Gluc-1	Gluc-10	OK	2062.21	1314.19	-0.650021	-1.15556	0.10225	0.370893	no
gene2120	gene2120	NGEG_RS15130	NZ_AKCG01000005.1:53786-55825	Gluc-1	Gluc-10	OK	968.039	703.335	-0.460854	-0.211955	0.7229	0.900257	no
gene2121	gene2121	NGEG_RS0109975	NZ_AKCG01000005.1:56004-57234	Gluc-1	Gluc-10	OK	341.412	346.858	0.0228336	0.0630467	0.9284	0.979163	no
gene2122	gene2122	NGEG_RS0109980	NZ_AKCG01000005.1:57384-58868	Gluc-1	Gluc-10	OK	139.053	117.553	-0.242316	-0.66063	0.3492	0.676746	no
gene2123	gene2123	NGEG_RS0109985	NZ_AKCG01000005.1:57384-58868	Gluc-1	Gluc-10	OK	362.229	287.081	-0.335447	-0.242305	0.7175	0.896966	no
gene2124	gene2124	NGEG_RS15135	NZ_AKCG01000005.1:58897-59592	Gluc-1	Gluc-10	OK	92.324	146.804	0.669119	0.745143	0.32935	0.659702	no
gene2125	gene2125	NGEG_RS0109990	NZ_AKCG01000005.1:58897-59592	Gluc-1	Gluc-10	OK	811.842	860.025	0.0831792	0.156482	0.8271	0.937178	no
gene2126	gene2126	NGEG_RS0109995	NZ_AKCG01000005.1:58897-59592	Gluc-1	Gluc-10	OK	912.989	843.335	-0.114492	-0.204087	0.7752	0.92062	no
gene2127	gene2127	NGEG_RS0110000	NZ_AKCG01000005.1:59794-61138	Gluc-1	Gluc-10	OK	549.17	507.5	-0.113844	-0.30407	0.66975	0.876449	no
gene2128	gene2128	NGEG_RS0110005	NZ_AKCG01000005.1:61262-62063	Gluc-1	Gluc-10	OK	204.435	156.608	-0.384483	-1.08907	0.12885	0.411022	no
gene2129	gene2129	NGEG_RS0110010	NZ_AKCG01000005.1:62102-63089	Gluc-1	Gluc-10	OK	328.812	213.006	-0.626369	-1.76699	0.01405	0.1123	no
gene213	gene213	NGEG_RS13945	NZ_AKCG01000001.1:172194-172786	Gluc-1	Gluc-10	OK	558.346	472.358	-0.241279	-0.590797	0.4373	0.748052	no
gene2130	gene2130	NGEG_RS15140	NZ_AKCG01000005.1:63122-63678	Gluc-1	Gluc-10	OK	406.528	266.048	-0.61167	-1.70784	0.01575	0.121143	no
gene2131	gene2131	NGEG_RS15145	NZ_AKCG01000005.1:63749-64192	Gluc-1	Gluc-10	OK	375.23	280.302	-0.420793	-0.729501	0.31235	0.646151	no
gene2132	gene2132	NGEG_RS15150	NZ_AKCG01000005.1:63749-64192	Gluc-1	Gluc-10	OK	540.236	411.138	-0.393967	-0.58068	0.40455	0.720585	no
gene2133	gene2133	NGEG_RS15155	NZ_AKCG01000005.1:64272-64655	Gluc-1	Gluc-10	OK	180.863	133.631	-0.436648	-1.04918	0.1426	0.433062	no
gene2134	gene2134	NGEG_RS0110025	NZ_AKCG01000005.1:64692-65067	Gluc-1	Gluc-10	OK	233.354	199.553	-0.225747	-0.571985	0.4304	0.743637	no
gene2135	gene2135	NGEG_RS0110030	NZ_AKCG01000005.1:65240-66469	Gluc-1	Gluc-10	OK	152.31	162.116	0.0900131	0.126843	0.86805	0.953065	no
gene2136	gene2136	NGEG_RS13745	NZ_AKCG01000005.1:65240-66469	Gluc-1	Gluc-10	OK	84.2609	74.6705	-0.174324	-0.410314	0.55665	0.811795	no
gene2137	gene2137	NGEG_RS0110040	NZ_AKCG01000005.1:66546-66762	Gluc-1	Gluc-10	OK	184.827	190.213	0.0414384	0.0760661	0.9139	0.973854	no
gene2138	gene2138	NGEG_RS13370	NZ_AKCG01000005.1:66769-68027	Gluc-1	Gluc-10	OK	353.486	289.193	-0.289623	-0.296357	0.68355	0.884995	no
gene2139	gene2139	NGEG_RS13375	NZ_AKCG01000005.1:66769-68027	Gluc-1	Gluc-10	OK	65.9649	55.2373	-0.256054	-0.222114	0.7586	0.911871	no
gene214	gene214	NGEG_RS13950	NZ_AKCG01000001.1:172194-172786	Gluc-1	Gluc-10	OK	3007.17	2342.18	-0.36055	-0.589069	0.42825	0.742952	no
gene2140	gene2140	NGEG_RS15160	NZ_AKCG01000005.1:66769-68027	Gluc-1	Gluc-10	OK	78.0301	57.177	-0.448595	-0.854782	0.217	0.539007	no
gene2141	gene2141	NGEG_RS0110050	NZ_AKCG01000005.1:68233-68440	Gluc-1	Gluc-10	OK	389.098	310.288	-0.326526	-0.668149	0.35275	0.678158	no
gene2142	gene2142	NGEG_RS0110055	NZ_AKCG01000005.1:68449-69322	Gluc-1	Gluc-10	OK	88.4433	69.2132	-0.353705	-0.960926	0.17755	0.488708	no
gene2143	gene2143	NGEG_RS0110060	NZ_AKCG01000005.1:69395-69605	Gluc-1	Gluc-10	OK	433.69	535.228	0.303489	0.682402	0.37365	0.698895	no
gene2144	gene2144	NGEG_RS13380	NZ_AKCG01000005.1:69681-70041	Gluc-1	Gluc-10	OK	134.143	173.963	0.375016	0.906277	0.2418	0.568034	no
gene2145	gene2145	NGEG_RS0110065	NZ_AKCG01000005.1:70045-71542	Gluc-1	Gluc-10	OK	61.3037	49.6146	-0.30521	-0.8367	0.239	0.565221	no
gene2146	gene2146	NGEG_RS15165	NZ_AKCG01000005.1:71661-73060	Gluc-1	Gluc-10	OK	624.253	559.846	-0.157101	-0.0870132	0.8966	0.964157	no
gene2147	gene2147	NGEG_RS0110070	NZ_AKCG01000005.1:71661-73060	Gluc-1	Gluc-10	OK	771.105	766.181	-0.00924252	-0.013422	0.9846	0.994767	no
gene2148	gene2148	NGEG_RS15170	NZ_AKCG01000005.1:71661-73060	Gluc-1	Gluc-10	OK	469.182	314.933	-0.575104	-1.28694	0.06705	0.290432	no
gene2149	gene2149	NGEG_RS0110080	NZ_AKCG01000005.1:73101-73446	Gluc-1	Gluc-10	OK	82.2645	100.802	0.293176	0.630542	0.42045	0.738422	no
gene215	gene215	NGEG_RS13955	NZ_AKCG01000001.1:173085-173346	Gluc-1	Gluc-10	OK	1288.76	1009.72	-0.352035	-0.949396	0.1765	0.486903	no
gene2150	gene2150	NGEG_RS0110085	NZ_AKCG01000005.1:73458-74850	Gluc-1	Gluc-10	OK	485.797	347.702	-0.4825	-1.32313	0.06285	0.279598	no
gene2151	gene2151	NGEG_RS0110090	NZ_AKCG01000005.1:74889-75852	Gluc-1	Gluc-10	OK	156.475	96.6029	-0.69579	-1.90214	0.00845	0.0793272	no
gene2152	gene2152	NGEG_RS0110095	NZ_AKCG01000005.1:75990-76710	Gluc-1	Gluc-10	OK	375.6	327.313	-0.198524	-0.532538	0.4504	0.758035	no
gene2153	gene2153	NGEG_RS15175	NZ_AKCG01000005.1:76780-76921	Gluc-1	Gluc-10	OK	599.471	804.275	0.424	0.80141	0.2771	0.609225	no
gene2154	gene2154	NGEG_RS0110100	NZ_AKCG01000005.1:76926-77885	Gluc-1	Gluc-10	OK	2899.36	4689.46	0.693684	1.45084	0.0408	0.218042	no
gene2155	gene2155	NGEG_RS15180	NZ_AKCG01000005.1:76926-77885	Gluc-1	Gluc-10	OK	12982.1	18896	0.541561	0.392042	0.61945	0.8558	no
gene2156	gene2156	NGEG_RS0110105	NZ_AKCG01000005.1:77909-78638	Gluc-1	Gluc-10	OK	4237.38	6772.79	0.67658	1.51638	0.0341	0.200276	no
gene2157	gene2157	NGEG_RS0110110	NZ_AKCG01000005.1:78810-79703	Gluc-1	Gluc-10	OK	127.335	121.488	-0.067819	-0.0559805	0.94285	0.982918	no
gene2158	gene2158	NGEG_RS0110115	NZ_AKCG01000005.1:78810-79703	Gluc-1	Gluc-10	OK	100.746	136.316	0.436223	1.12423	0.11325	0.390439	no
gene2159	gene2159	NGEG_RS0110120	NZ_AKCG01000005.1:79763-80354	Gluc-1	Gluc-10	OK	102.081	143.799	0.494335	1.31736	0.0675	0.29187	no
gene216	gene216	NGEG_RS0100955	NZ_AKCG01000001.1:173952-175032	Gluc-1	Gluc-10	OK	810.07	402.468	-1.00917	-2.77031	0.0002	0.0042569	yes
gene2160	gene2160	NGEG_RS0110125	NZ_AKCG01000005.1:80737-82204	Gluc-1	Gluc-10	OK	1030.29	637.446	-0.692674	-1.77963	0.01325	0.107968	no
gene2161	gene2161	NGEG_RS0110130	NZ_AKCG01000005.1:82390-82948	Gluc-1	Gluc-10	OK	1518.65	590.423	-1.36297	-3.78553	5e-05	0.00127268	yes
gene2162	gene2162	NGEG_RS0110135	NZ_AKCG01000005.1:82999-83299	Gluc-1	Gluc-10	OK	2491.68	1666.41	-0.580376	-1.61144	0.02275	0.155165	no
gene2163	gene2163	NGEG_RS0110145	NZ_AKCG01000005.1:83397-84177	Gluc-1	Gluc-10	OK	1312.94	814.932	-0.688054	-1.88788	0.0097	0.0874062	no
gene2164	gene2164	NGEG_RS0110150	NZ_AKCG01000005.1:84216-84867	Gluc-1	Gluc-10	OK	400.373	290.093	-0.464832	-1.31433	0.0738	0.310413	no
gene2165	gene2165	NGEG_RS0110155	NZ_AKCG01000005.1:84874-85483	Gluc-1	Gluc-10	OK	1208.66	760.889	-0.667645	-1.82099	0.01205	0.102591	no
gene2166	gene2166	NGEG_RS0110160	NZ_AKCG01000005.1:85546-86140	Gluc-1	Gluc-10	OK	1130.29	937.906	-0.269179	-0.73991	0.29955	0.632444	no
gene2167	gene2167	NGEG_RS0110165	NZ_AKCG01000005.1:86144-86492	Gluc-1	Gluc-10	OK	548.886	458.357	-0.260035	-0.712207	0.32165	0.654468	no
gene2168	gene2168	NGEG_RS0110170	NZ_AKCG01000005.1:86538-87414	Gluc-1	Gluc-10	OK	227.597	298.579	0.391633	1.09493	0.12365	0.408043	no
gene2169	gene2169	NGEG_RS0110175	NZ_AKCG01000005.1:87448-89412	Gluc-1	Gluc-10	OK	278.146	448.404	0.68896	0.846623	0.22835	0.553346	no
gene2170	gene2170	NGEG_RS15185	NZ_AKCG01000005.1:87448-89412	Gluc-1	Gluc-10	OK	238.027	276.11	0.214118	0.108935	0.86835	0.953065	no
gene2171	gene2171	NGEG_RS0110180	NZ_AKCG01000005.1:87448-89412	Gluc-1	Gluc-10	OK	434.309	391.613	-0.149295	-0.343378	0.6258	0.857912	no
gene2172	gene2172	NGEG_RS0110185	NZ_AKCG01000005.1:89465-91462	Gluc-1	Gluc-10	OK	441.931	350.034	-0.336324	-0.638324	0.35965	0.684111	no
gene2173	gene2173	NGEG_RS0110190	NZ_AKCG01000005.1:89465-91462	Gluc-1	Gluc-10	OK	375.884	319.835	-0.232963	-0.440757	0.52185	0.792403	no
gene2174	gene2174	NGEG_RS0110195	NZ_AKCG01000005.1:91477-92899	Gluc-1	Gluc-10	OK	416.617	375.833	-0.148629	-0.400018	0.5709	0.821417	no
gene2175	gene2175	NGEG_RS0110205	NZ_AKCG01000005.1:93069-94180	Gluc-1	Gluc-10	OK	195.834	215.888	0.140654	0.323693	0.646	0.863548	no
gene2176	gene2176	NGEG_RS0110210	NZ_AKCG01000005.1:93069-94180	Gluc-1	Gluc-10	OK	318.71	370.248	0.21625	0.339389	0.6476	0.865219	no
gene2177	gene2177	NGEG_RS0110215	NZ_AKCG01000005.1:94189-94720	Gluc-1	Gluc-10	OK	386.388	443.334	0.198345	0.559162	0.43345	0.746296	no
gene2178	gene2178	NGEG_RS0110220	NZ_AKCG01000005.1:94812-95928	Gluc-1	Gluc-10	OK	1126.31	763.753	-0.560421	-1.48372	0.0318	0.191498	no
gene2179	gene2179	NGEG_RS0110225	NZ_AKCG01000005.1:96102-96684	Gluc-1	Gluc-10	OK	345.921	304.088	-0.185953	-0.527695	0.4595	0.764642	no
gene218	gene218	NGEG_RS0100965	NZ_AKCG01000001.1:175404-175914	Gluc-1	Gluc-10	OK	88.2312	274.936	1.63973	4.49826	5e-05	0.00127268	yes
gene2180	gene2180	NGEG_RS0110230	NZ_AKCG01000005.1:96745-97600	Gluc-1	Gluc-10	OK	537.519	358.586	-0.583995	-1.60943	0.02285	0.155418	no
gene2181	gene2181	NGEG_RS15190	NZ_AKCG01000005.1:97628-97900	Gluc-1	Gluc-10	OK	67.9603	70.5241	0.0534251	0.076073	0.918	0.976116	no
gene2185	gene2185	NGEG_RS0110255	NZ_AKCG01000005.1:98143-100597	Gluc-1	Gluc-10	OK	197.433	809.971	2.03651	0.538862	0.3455	0.675407	no
gene2186	gene2186	NGEG_RS0110260	NZ_AKCG01000005.1:98143-100597	Gluc-1	Gluc-10	OK	318.505	478.314	0.586645	0.63744	0.37895	0.702423	no
gene2187	gene2187	NGEG_RS0110265	NZ_AKCG01000005.1:98143-100597	Gluc-1	Gluc-10	OK	361.102	381.671	0.0799241	0.193088	0.7852	0.92313	no
gene2188	gene2188	NGEG_RS0110270	NZ_AKCG01000005.1:100709-101534	Gluc-1	Gluc-10	OK	273.345	273.767	0.00222599	0.00632668	0.99255	0.997708	no
gene2189	gene2189	NGEG_RS13395	NZ_AKCG01000005.1:101742-101865	Gluc-1	Gluc-10	OK	320.312	369.411	0.205749	0.293379	0.69395	0.892505	no
gene219	gene219	NGEG_RS0100970	NZ_AKCG01000001.1:176254-176695	Gluc-1	Gluc-10	OK	1951.78	2028.77	0.0558168	0.151575	0.831	0.939281	no
gene2190	gene2190	NGEG_RS0110280	NZ_AKCG01000005.1:102039-103055	Gluc-1	Gluc-10	OK	114.279	179.346	0.650188	0.78852	0.2858	0.614564	no
gene2191	gene2191	NGEG_RS0110285	NZ_AKCG01000005.1:102039-103055	Gluc-1	Gluc-10	OK	55.6903	65.9278	0.243461	0.578221	0.41955	0.737798	no
gene2192	gene2192	NGEG_RS0110290	NZ_AKCG01000005.1:103133-103328	Gluc-1	Gluc-10	OK	162.641	138.621	-0.230539	-0.380992	0.5981	0.840823	no
gene2193	gene2193	NGEG_RS15195	NZ_AKCG01000005.1:103452-103675	Gluc-1	Gluc-10	OK	367.053	247.198	-0.570318	-0.731892	0.3064	0.64056	no
gene2194	gene2194	NGEG_RS15200	NZ_AKCG01000005.1:103452-103675	Gluc-1	Gluc-10	OK	32.1737	99.9867	1.63585	1.11034	0.5153	0.788764	no
gene2195	gene2195	NGEG_RS0110295	NZ_AKCG01000005.1:103749-104367	Gluc-1	Gluc-10	OK	88.7375	63.3724	-0.485689	-1.2367	0.08425	0.336991	no
gene2196	gene2196	NGEG_RS0110300	NZ_AKCG01000005.1:104388-106712	Gluc-1	Gluc-10	OK	54.2222	47.8373	-0.180748	-0.266542	0.708	0.893134	no
gene2197	gene2197	NGEG_RS0110305	NZ_AKCG01000005.1:104388-106712	Gluc-1	Gluc-10	OK	100.542	127.735	0.345363	0.811011	0.24665	0.575594	no
gene2198	gene2198	NGEG_RS0110315	NZ_AKCG01000005.1:106998-108441	Gluc-1	Gluc-10	OK	373.683	342.234	-0.126833	-0.344339	0.6198	0.8558	no
gene2199	gene2199	NGEG_RS0110320	NZ_AKCG01000005.1:108584-109902	Gluc-1	Gluc-10	OK	446.847	1046.57	1.22782	2.1459	0.00245	0.0313422	yes
gene22	gene22	NGEG_RS12240	NZ_AKCG01000001.1:12029-13084	Gluc-1	Gluc-10	OK	431.863	288.999	-0.579509	-1.61003	0.02425	0.160089	no
gene220	gene220	NGEG_RS0100975	NZ_AKCG01000001.1:176809-177310	Gluc-1	Gluc-10	OK	283.194	352.953	0.317687	0.87885	0.21315	0.534825	no
gene2200	gene2200	NGEG_RS0110325	NZ_AKCG01000005.1:108584-109902	Gluc-1	Gluc-10	OK	558.96	1231.93	1.14011	2.32015	0.0021	0.0280265	yes
gene2201	gene2201	NGEG_RS0110330	NZ_AKCG01000005.1:109903-110635	Gluc-1	Gluc-10	OK	682.855	1005.35	0.558047	1.489	0.0349	0.202297	no
gene2202	gene2202	NGEG_RS0110335	NZ_AKCG01000005.1:110747-111602	Gluc-1	Gluc-10	OK	2202.1	2614.11	0.247442	0.584544	0.40665	0.722836	no
gene2203	gene2203	NGEG_RS0110350	NZ_AKCG01000005.1:111981-112839	Gluc-1	Gluc-10	OK	132.231	201.834	0.610105	1.7125	0.0186	0.136271	no
gene2204	gene2204	NGEG_RS0110355	NZ_AKCG01000005.1:112924-114313	Gluc-1	Gluc-10	OK	1056.24	844.884	-0.322117	-0.827801	0.2367	0.564156	no
gene2205	gene2205	NGEG_RS0110360	NZ_AKCG01000005.1:114313-114538	Gluc-1	Gluc-10	OK	4678.26	3599.83	-0.378042	-1.05588	0.14085	0.431998	no
gene2206	gene2206	NGEG_RS13400	NZ_AKCG01000005.1:114645-115708	Gluc-1	Gluc-10	OK	7723.65	5070.9	-0.607042	-0.862986	0.2243	0.54723	no
gene2207	gene2207	NGEG_RS15205	NZ_AKCG01000005.1:114645-115708	Gluc-1	Gluc-10	OK	2114.74	1620.35	-0.384177	-0.271796	0.71285	0.893134	no
gene2208	gene2208	NGEG_RS0110365	NZ_AKCG01000005.1:114645-115708	Gluc-1	Gluc-10	OK	687.365	590.555	-0.219004	-0.470346	0.49825	0.780571	no
gene2209	gene2209	NGEG_RS0110370	NZ_AKCG01000005.1:115873-118576	Gluc-1	Gluc-10	OK	919.129	549.968	-0.74092	-1.75582	0.0148	0.116745	no
gene221	gene221	NGEG_RS0100980	NZ_AKCG01000001.1:177325-178021	Gluc-1	Gluc-10	OK	206.801	298.163	0.527862	1.52052	0.0371	0.206772	no
gene2210	gene2210	NGEG_RS0110375	NZ_AKCG01000005.1:118698-119688	Gluc-1	Gluc-10	OK	1045.71	810.478	-0.367645	-0.993634	0.1614	0.46088	no
gene2211	gene2211	NGEG_RS0110380	NZ_AKCG01000005.1:119741-120071	Gluc-1	Gluc-10	OK	1924.22	962.668	-0.999164	-2.78146	0.00025	0.00497782	yes
gene2212	gene2212	NGEG_RS0110385	NZ_AKCG01000005.1:120081-120387	Gluc-1	Gluc-10	OK	1625.23	997.772	-0.70386	-1.95785	0.00675	0.066663	no
gene2214	gene2214	NGEG_RS0110390	NZ_AKCG01000005.1:120749-121181	Gluc-1	Gluc-10	OK	5800.37	7392.03	0.349825	0.858958	0.2228	0.545676	no
gene2215	gene2215	NGEG_RS0110395	NZ_AKCG01000005.1:121193-121771	Gluc-1	Gluc-10	OK	10069.5	15314.6	0.604926	1.37743	0.04735	0.235226	no
gene2216	gene2216	NGEG_RS15215	NZ_AKCG01000005.1:121193-121771	Gluc-1	Gluc-10	OK	143.35	213.19	0.572597	0.0594631	0.75625	0.911098	no
gene2217	gene2217	NGEG_RS0110400	NZ_AKCG01000005.1:121966-122461	Gluc-1	Gluc-10	OK	59.4073	62.1092	0.0641672	0.148017	0.8406	0.943967	no
gene2218	gene2218	NGEG_RS0110405	NZ_AKCG01000005.1:122653-123583	Gluc-1	Gluc-10	OK	122.981	123.467	0.00569589	0.0160907	0.98095	0.994767	no
gene2219	gene2219	NGEG_RS0110410	NZ_AKCG01000005.1:123711-124461	Gluc-1	Gluc-10	OK	205.945	220.63	0.0993682	0.277307	0.6978	0.892755	no
gene222	gene222	NGEG_RS12335	NZ_AKCG01000001.1:178054-178485	Gluc-1	Gluc-10	OK	232.94	301.817	0.373715	1.0635	0.14875	0.441337	no
gene2220	gene2220	NGEG_RS0110415	NZ_AKCG01000005.1:124583-125165	Gluc-1	Gluc-10	OK	1718.15	1459.59	-0.235294	-0.630258	0.37225	0.697333	no
gene2221	gene2221	NGEG_RS0110420	NZ_AKCG01000005.1:125183-126533	Gluc-1	Gluc-10	OK	1256.65	1056.43	-0.250396	-0.629139	0.3625	0.686862	no
gene2222	gene2222	NGEG_RS0110425	NZ_AKCG01000005.1:126547-127336	Gluc-1	Gluc-10	OK	2332.1	2024.11	-0.204339	-0.526591	0.4456	0.751915	no
gene2223	gene2223	NGEG_RS0110430	NZ_AKCG01000005.1:127667-129458	Gluc-1	Gluc-10	OK	124.011	153.843	0.310988	0.862826	0.22275	0.545676	no
gene2224	gene2224	NGEG_RS0110435	NZ_AKCG01000005.1:129524-130157	Gluc-1	Gluc-10	OK	187.532	237.11	0.33842	0.955693	0.20015	0.518619	no
gene2225	gene2225	NGEG_RS0110440	NZ_AKCG01000005.1:130249-131074	Gluc-1	Gluc-10	OK	45.6575	62.5822	0.454901	1.14269	0.1048	0.375002	no
gene2226	gene2226	NGEG_RS0110445	NZ_AKCG01000005.1:131142-131706	Gluc-1	Gluc-10	OK	374.598	374.159	-0.00168975	-0.00476065	0.9941	0.997708	no
gene2227	gene2227	NGEG_RS0110450	NZ_AKCG01000005.1:131789-132227	Gluc-1	Gluc-10	OK	177.996	138.742	-0.359437	-0.935397	0.1916	0.505947	no
gene2228	gene2228	NGEG_RS0110455	NZ_AKCG01000005.1:132447-134492	Gluc-1	Gluc-10	OK	739.867	518.264	-0.513579	-0.42753	0.53505	0.801601	no
gene2229	gene2229	NGEG_RS0110460	NZ_AKCG01000005.1:132447-134492	Gluc-1	Gluc-10	OK	251.309	223.32	-0.17035	-0.445292	0.5278	0.797026	no
gene223	gene223	NGEG_RS0100990	NZ_AKCG01000001.1:178659-180336	Gluc-1	Gluc-10	OK	517.897	455.035	-0.186689	-0.495574	0.48505	0.776143	no
gene2230	gene2230	NGEG_RS0110465	NZ_AKCG01000005.1:134618-135560	Gluc-1	Gluc-10	OK	168.601	133.554	-0.336185	-0.942108	0.18655	0.502656	no
gene2231	gene2231	NGEG_RS0110470	NZ_AKCG01000005.1:135568-136625	Gluc-1	Gluc-10	OK	238.581	213.764	-0.158466	-0.431431	0.54615	0.805991	no
gene2232	gene2232	NGEG_RS15220	NZ_AKCG01000005.1:135568-136625	Gluc-1	Gluc-10	OK	75.1353	176.095	1.22879	0.852428	0.38955	0.711229	no
gene2234	gene2234	NGEG_RS0110485	NZ_AKCG01000005.1:137041-138943	Gluc-1	Gluc-10	OK	8.77765	6.86963	-0.353602	-0.772512	0.27655	0.609108	no
gene2235	gene2235	NGEG_RS0110500	NZ_AKCG01000005.1:139431-140204	Gluc-1	Gluc-10	OK	2264.28	2492.44	0.138503	0.332166	0.63945	0.863075	no
gene2236	gene2236	NGEG_RS0110505	NZ_AKCG01000005.1:140221-141347	Gluc-1	Gluc-10	OK	290.628	223.744	-0.377324	-0.961224	0.1694	0.474947	no
gene2237	gene2237	NGEG_RS15225	NZ_AKCG01000005.1:140221-141347	Gluc-1	Gluc-10	OK	167.102	139.15	-0.264088	-0.129562	0.84555	0.945166	no
gene2238	gene2238	NGEG_RS15230	NZ_AKCG01000005.1:140221-141347	Gluc-1	Gluc-10	OK	467.067	396.531	-0.236195	-0.133982	0.85105	0.946413	no
gene2239	gene2239	NGEG_RS0110510	NZ_AKCG01000005.1:141522-142413	Gluc-1	Gluc-10	OK	18231.7	22661.1	0.313768	0.667109	0.3442	0.673933	no
gene224	gene224	NGEG_RS0100995	NZ_AKCG01000001.1:180449-181541	Gluc-1	Gluc-10	OK	715.777	814.998	0.187286	0.505332	0.46505	0.767006	no
gene2240	gene2240	NGEG_RS0110515	NZ_AKCG01000005.1:141522-142413	Gluc-1	Gluc-10	OK	342.007	432.462	0.338547	0.182608	0.8192	0.93612	no
gene2241	gene2241	NGEG_RS15235	NZ_AKCG01000005.1:141522-142413	Gluc-1	Gluc-10	OK	99.4106	41.4503	-1.26202	-0.0331851	0.54265	0.803721	no
gene2242	gene2242	NGEG_RS13410	NZ_AKCG01000005.1:142768-143849	Gluc-1	Gluc-10	OK	2111.81	2202.32	0.0605428	0.155554	0.82045	0.93612	no
gene2243	gene2243	NGEG_RS0110530	NZ_AKCG01000005.1:142768-143849	Gluc-1	Gluc-10	OK	35.6371	34.9711	-0.0272188	-0.0142232	0.98525	0.994767	no
gene2244	gene2244	NGEG_RS0110535	NZ_AKCG01000005.1:143852-144167	Gluc-1	Gluc-10	OK	43.0657	48.0411	0.157731	0.297725	0.67985	0.881851	no
gene2245	gene2245	NGEG_RS0110540	NZ_AKCG01000005.1:144241-146296	Gluc-1	Gluc-10	OK	340.597	306.978	-0.149929	-0.402739	0.57065	0.821417	no
gene2246	gene2246	NGEG_RS0110545	NZ_AKCG01000005.1:146411-148250	Gluc-1	Gluc-10	OK	495.276	267.357	-0.889467	-2.36215	0.00035	0.00649737	yes
gene2247	gene2247	NGEG_RS13415	NZ_AKCG01000005.1:148284-148473	Gluc-1	Gluc-10	OK	74.4861	86.523	0.216112	0.320672	0.67915	0.88161	no
gene2248	gene2248	NGEG_RS0110555	NZ_AKCG01000005.1:148522-149047	Gluc-1	Gluc-10	OK	169.02	157.384	-0.102905	-0.273939	0.70195	0.892755	no
gene2249	gene2249	NGEG_RS0110565	NZ_AKCG01000005.1:149329-150655	Gluc-1	Gluc-10	OK	333.463	246.028	-0.4387	-1.24915	0.0958	0.360016	no
gene225	gene225	NGEG_RS0101000	NZ_AKCG01000001.1:181578-183689	Gluc-1	Gluc-10	OK	1228.03	1326.74	0.111539	0.145237	0.84575	0.945166	no
gene2250	gene2250	NGEG_RS13425	NZ_AKCG01000005.1:150969-152871	Gluc-1	Gluc-10	OK	22.1122	30.7205	0.474358	0.557686	0.44025	0.749548	no
gene2251	gene2251	NGEG_RS0110580	NZ_AKCG01000005.1:150969-152871	Gluc-1	Gluc-10	OK	72.3327	73.1929	0.0170548	0.0426176	0.9515	0.983375	no
gene2252	gene2252	NGEG_RS15240	NZ_AKCG01000005.1:153013-153064	Gluc-1	Gluc-10	NOTEST	0	0	0	0	1	1	no
gene2253	gene2253	NGEG_RS0110585	NZ_AKCG01000005.1:153178-154435	Gluc-1	Gluc-10	OK	209.974	212.572	0.0177413	0.0502488	0.9431	0.982918	no
gene2254	gene2254	NGEG_RS0110590	NZ_AKCG01000005.1:154506-154836	Gluc-1	Gluc-10	OK	694.133	423.784	-0.711884	-1.99095	0.00645	0.0642139	no
gene2255	gene2255	NGEG_RS0110595	NZ_AKCG01000005.1:154910-156281	Gluc-1	Gluc-10	OK	424.589	302.209	-0.490523	-1.33116	0.06035	0.272402	no
gene2256	gene2256	NGEG_RS0110600	NZ_AKCG01000005.1:156335-156566	Gluc-1	Gluc-10	OK	1468.95	921.798	-0.672266	-1.77908	0.0121	0.102663	no
gene2257	gene2257	NGEG_RS0110605	NZ_AKCG01000005.1:156602-157316	Gluc-1	Gluc-10	OK	85.1979	81.6553	-0.0612714	-0.159307	0.82255	0.93612	no
gene2258	gene2258	NGEG_RS0110610	NZ_AKCG01000005.1:157374-158376	Gluc-1	Gluc-10	OK	660.477	528.113	-0.322659	-0.878544	0.22415	0.54723	no
gene2259	gene2259	NGEG_RS0110615	NZ_AKCG01000005.1:158469-159318	Gluc-1	Gluc-10	OK	695.896	581.371	-0.259412	-0.706238	0.31015	0.644453	no
gene226	gene226	NGEG_RS0101005	NZ_AKCG01000001.1:181578-183689	Gluc-1	Gluc-10	OK	129.02	204.85	0.666973	1.65319	0.0227	0.155165	no
gene2260	gene2260	NGEG_RS0110620	NZ_AKCG01000005.1:159343-159826	Gluc-1	Gluc-10	OK	694.563	661.703	-0.069922	-0.19383	0.7854	0.92313	no
gene2261	gene2261	NGEG_RS0110625	NZ_AKCG01000005.1:159909-161478	Gluc-1	Gluc-10	OK	74.436	67.1	-0.149688	-0.418723	0.5511	0.808957	no
gene2262	gene2262	NGEG_RS15245	NZ_AKCG01000005.1:161523-162877	Gluc-1	Gluc-10	OK	52.3917	119.966	1.19521	0.307556	0.60975	0.849528	no
gene2263	gene2263	NGEG_RS0110630	NZ_AKCG01000005.1:161523-162877	Gluc-1	Gluc-10	OK	307.846	378.849	0.299415	0.823198	0.23725	0.56419	no
gene2264	gene2264	NGEG_RS0110640	NZ_AKCG01000005.1:163230-163743	Gluc-1	Gluc-10	OK	7472.69	6429.64	-0.216889	-0.481707	0.49105	0.77693	no
gene2265	gene2265	NGEG_RS0110645	NZ_AKCG01000005.1:164111-164255	Gluc-1	Gluc-10	OK	101.157	113.939	0.171666	0.175931	0.80025	0.928566	no
gene2266	gene2266	NGEG_RS15250	NZ_AKCG01000005.1:164280-164397	Gluc-1	Gluc-10	OK	1183.3	1305.33	0.141594	0.290497	0.70915	0.893134	no
gene2267	gene2267	NGEG_RS0110650	NZ_AKCG01000005.1:164557-165994	Gluc-1	Gluc-10	OK	587.505	556.282	-0.0787841	-0.0797326	0.92295	0.976815	no
gene2268	gene2268	NGEG_RS15255	NZ_AKCG01000005.1:164557-165994	Gluc-1	Gluc-10	OK	755.18	499.666	-0.595858	-0.294226	0.65795	0.869635	no
gene2269	gene2269	NGEG_RS0110655	NZ_AKCG01000005.1:164557-165994	Gluc-1	Gluc-10	OK	327.727	179.898	-0.865316	-1.22343	0.0749	0.313437	no
gene227	gene227	NGEG_RS0101010	NZ_AKCG01000001.1:183750-185046	Gluc-1	Gluc-10	OK	494.304	703.403	0.508952	1.36389	0.05365	0.253509	no
gene2270	gene2270	NGEG_RS0110660	NZ_AKCG01000005.1:166485-167238	Gluc-1	Gluc-10	OK	61.8144	61.2243	-0.0138385	-0.017918	0.98155	0.994767	no
gene2271	gene2271	NGEG_RS15260	NZ_AKCG01000005.1:166485-167238	Gluc-1	Gluc-10	OK	105.346	73.2187	-0.524845	-0.581269	0.3876	0.709152	no
gene2272	gene2272	NGEG_RS15265	NZ_AKCG01000005.1:166485-167238	Gluc-1	Gluc-10	OK	688.831	985.017	0.516	1.00093	0.17905	0.49174	no
gene2273	gene2273	NGEG_RS0110665	NZ_AKCG01000005.1:167420-167897	Gluc-1	Gluc-10	OK	80.2571	65.3466	-0.296516	-0.694181	0.32945	0.659702	no
gene2274	gene2274	NGEG_RS15270	NZ_AKCG01000005.1:168063-168261	Gluc-1	Gluc-10	OK	2319.49	3346.31	0.528763	1.4165	0.04295	0.225625	no
gene2275	gene2275	NGEG_RS0110670	NZ_AKCG01000005.1:168264-168791	Gluc-1	Gluc-10	NOTEST	0	0	0	0	1	1	no
gene2276	gene2276	NGEG_RS15275	NZ_AKCG01000005.1:168264-168791	Gluc-1	Gluc-10	OK	182.204	119.405	-0.609689	-1.11313	0.1189	0.400125	no
gene2277	gene2277	NGEG_RS0110685	NZ_AKCG01000006.1:0-340	Gluc-1	Gluc-10	NOTEST	0.27065	0	#NAME?	0	1	1	no
gene2278	gene2278	NGEG_RS0110695	NZ_AKCG01000006.1:457-685	Gluc-1	Gluc-10	OK	6.85187	1.52945	-2.16348	-1.5442	0.2714	0.604783	no
gene2279	gene2279	NGEG_RS0110700	NZ_AKCG01000006.1:857-1178	Gluc-1	Gluc-10	NOTEST	0	0	0	0	1	1	no
gene228	gene228	NGEG_RS13960	NZ_AKCG01000001.1:185051-185234	Gluc-1	Gluc-10	OK	2757.94	4111.7	0.576144	1.5808	0.02715	0.174113	no
gene2280	gene2280	NGEG_RS13435	NZ_AKCG01000006.1:857-1178	Gluc-1	Gluc-10	NOTEST	0	0	0	0	1	1	no
gene2281	gene2281	NGEG_RS0110710	NZ_AKCG01000006.1:1266-1452	Gluc-1	Gluc-10	OK	107.19	222.226	1.05186	1.56878	0.03505	0.202297	no
gene2282	gene2282	NGEG_RS0110715	NZ_AKCG01000006.1:1588-2344	Gluc-1	Gluc-10	OK	113.375	86.8254	-0.384919	-1.02356	0.14845	0.441337	no
gene2283	gene2283	NGEG_RS0110720	NZ_AKCG01000006.1:2618-3437	Gluc-1	Gluc-10	OK	105.296	93.6439	-0.169189	-0.473723	0.5211	0.792403	no
gene2284	gene2284	NGEG_RS13440	NZ_AKCG01000006.1:3606-3789	Gluc-1	Gluc-10	OK	6375.14	3885.59	-0.714323	-1.95612	0.00645	0.0642139	no
gene2285	gene2285	NGEG_RS0110725	NZ_AKCG01000006.1:3890-4292	Gluc-1	Gluc-10	OK	2571.41	2095.21	-0.295466	-0.811881	0.2576	0.589448	no
gene2286	gene2286	NGEG_RS0110730	NZ_AKCG01000006.1:4410-5058	Gluc-1	Gluc-10	OK	2415.53	1768.17	-0.450079	-1.18697	0.09485	0.359179	no
gene2287	gene2287	NGEG_RS13445	NZ_AKCG01000006.1:5066-5483	Gluc-1	Gluc-10	OK	2703.82	1893.33	-0.514074	-1.41623	0.04915	0.240776	no
gene2288	gene2288	NGEG_RS0110745	NZ_AKCG01000006.1:5572-6355	Gluc-1	Gluc-10	OK	70.8586	43.6006	-0.700596	-1.70822	0.0166	0.124198	no
gene2289	gene2289	NGEG_RS0110750	NZ_AKCG01000006.1:6543-6738	Gluc-1	Gluc-10	OK	8.29794	21.4963	1.37326	0.846184	0.2286	0.553346	no
gene229	gene229	NGEG_RS0101015	NZ_AKCG01000001.1:185442-185913	Gluc-1	Gluc-10	OK	4967.67	4418.17	-0.16912	-0.433378	0.531	0.799986	no
gene2290	gene2290	NGEG_RS0110755	NZ_AKCG01000006.1:6923-7211	Gluc-1	Gluc-10	OK	34.7393	71.4309	1.03998	1.90995	0.01505	0.117963	no
gene2291	gene2291	NGEG_RS0110760	NZ_AKCG01000006.1:7363-7797	Gluc-1	Gluc-10	NOTEST	0	0	0	0	1	1	no
gene2292	gene2292	NGEG_RS13450	NZ_AKCG01000006.1:7363-7797	Gluc-1	Gluc-10	NOTEST	0	0	0	0	1	1	no
gene2293	gene2293	NGEG_RS0110770	NZ_AKCG01000006.1:7865-8552	Gluc-1	Gluc-10	NOTEST	0	0	0	0	1	1	no
gene2294	gene2294	NGEG_RS0110775	NZ_AKCG01000006.1:8691-9362	Gluc-1	Gluc-10	NOTEST	0	0	0	0	1	1	no
gene2295	gene2295	NGEG_RS0110780	NZ_AKCG01000006.1:8691-9362	Gluc-1	Gluc-10	OK	6.72956	8.50158	0.337217	0.46535	0.50665	0.784275	no
gene2296	gene2296	NGEG_RS0110785	NZ_AKCG01000006.1:9413-9629	Gluc-1	Gluc-10	NOTEST	0	0	0	0	1	1	no
gene2297	gene2297	NGEG_RS0110790	NZ_AKCG01000006.1:9739-11868	Gluc-1	Gluc-10	NOTEST	0	0	0	0	1	1	no
gene2298	gene2298	NGEG_RS0110800	NZ_AKCG01000006.1:9739-11868	Gluc-1	Gluc-10	OK	53.1532	42.0269	-0.338843	-0.881443	0.21095	0.533643	no
gene2299	gene2299	NGEG_RS0110805	NZ_AKCG01000006.1:11975-12242	Gluc-1	Gluc-10	OK	434.67	277.201	-0.648988	-1.56045	0.02555	0.166772	no
gene23	gene23	NGEG_RS0100110	NZ_AKCG01000001.1:13235-14477	Gluc-1	Gluc-10	OK	217.212	166.701	-0.381845	-1.07244	0.13805	0.425148	no
gene230	gene230	NGEG_RS0101020	NZ_AKCG01000001.1:185998-186196	Gluc-1	Gluc-10	OK	26.3176	26.1584	-0.00875254	-0.00880364	0.9439	0.982918	no
gene2300	gene2300	NGEG_RS0110810	NZ_AKCG01000006.1:12291-13446	Gluc-1	Gluc-10	OK	261.364	144.9	-0.851006	-2.35899	0.00095	0.0146597	yes
gene2301	gene2301	NGEG_RS0110815	NZ_AKCG01000006.1:13535-14582	Gluc-1	Gluc-10	OK	251.307	201.015	-0.322149	-0.892151	0.20645	0.526032	no
gene2302	gene2302	NGEG_RS0110820	NZ_AKCG01000006.1:14651-15539	Gluc-1	Gluc-10	OK	218.297	253.392	0.215081	0.609539	0.4009	0.717783	no
gene2303	gene2303	NGEG_RS0110825	NZ_AKCG01000006.1:15555-15846	Gluc-1	Gluc-10	OK	651.587	649.177	-0.00534563	-0.0143782	0.98405	0.994767	no
gene2304	gene2304	NGEG_RS0110830	NZ_AKCG01000006.1:15996-17052	Gluc-1	Gluc-10	OK	523.475	537.344	0.0377248	0.101611	0.88625	0.959715	no
gene2305	gene2305	NGEG_RS0110835	NZ_AKCG01000006.1:17071-18127	Gluc-1	Gluc-10	OK	149.924	139.998	-0.0988309	-0.281531	0.69845	0.892755	no
gene2306	gene2306	NGEG_RS0110840	NZ_AKCG01000006.1:18165-19818	Gluc-1	Gluc-10	OK	695.612	619.704	-0.166703	-0.279363	0.69835	0.892755	no
gene2307	gene2307	NGEG_RS0110845	NZ_AKCG01000006.1:18165-19818	Gluc-1	Gluc-10	OK	671.656	534.785	-0.328763	-0.522762	0.4565	0.762068	no
gene2308	gene2308	NGEG_RS0110850	NZ_AKCG01000006.1:18165-19818	Gluc-1	Gluc-10	OK	571.786	391.816	-0.545301	-0.736688	0.2981	0.631225	no
gene2309	gene2309	NGEG_RS0110855	NZ_AKCG01000006.1:19888-20623	Gluc-1	Gluc-10	OK	478.939	343.989	-0.477482	-1.33992	0.0613	0.275181	no
gene231	gene231	NGEG_RS13965	NZ_AKCG01000001.1:186199-187330	Gluc-1	Gluc-10	OK	300.177	219.638	-0.450684	-0.29335	0.6815	0.882804	no
gene2311	gene2311	NGEG_RS13455	NZ_AKCG01000006.1:20908-21151	Gluc-1	Gluc-10	OK	366.887	768.428	1.06657	2.6819	0.0003	0.0056542	yes
gene2312	gene2312	NGEG_RS0110865	NZ_AKCG01000006.1:21162-21864	Gluc-1	Gluc-10	OK	171.771	202.584	0.238036	0.663192	0.34835	0.676114	no
gene2313	gene2313	NGEG_RS0110870	NZ_AKCG01000006.1:21866-22676	Gluc-1	Gluc-10	OK	187.614	204.571	0.124828	0.349232	0.62395	0.85728	no
gene2314	gene2314	NGEG_RS15280	NZ_AKCG01000006.1:22707-22964	Gluc-1	Gluc-10	OK	18.2235	63.5944	1.8031	2.43248	0.00355	0.04115	yes
gene2315	gene2315	NGEG_RS0110875	NZ_AKCG01000006.1:22986-24405	Gluc-1	Gluc-10	OK	750.187	538.019	-0.479593	-1.26171	0.0701	0.298924	no
gene2316	gene2316	NGEG_RS0110880	NZ_AKCG01000006.1:24553-26109	Gluc-1	Gluc-10	OK	184.616	162.132	-0.18736	-0.493464	0.4759	0.772393	no
gene2317	gene2317	NGEG_RS0110885	NZ_AKCG01000006.1:24553-26109	Gluc-1	Gluc-10	OK	312.813	288.742	-0.115523	-0.104581	0.87865	0.957364	no
gene2318	gene2318	NGEG_RS0110890	NZ_AKCG01000006.1:26284-26605	Gluc-1	Gluc-10	OK	408.474	355.984	-0.198435	-0.517344	0.45975	0.764642	no
gene2319	gene2319	NGEG_RS0110895	NZ_AKCG01000006.1:26611-27745	Gluc-1	Gluc-10	OK	113.056	115.009	0.0247066	0.0693492	0.91985	0.976815	no
gene232	gene232	NGEG_RS0101025	NZ_AKCG01000001.1:186199-187330	Gluc-1	Gluc-10	OK	410.194	366.445	-0.162707	-0.446222	0.5257	0.795315	no
gene2320	gene2320	NGEG_RS0110900	NZ_AKCG01000006.1:27864-28359	Gluc-1	Gluc-10	OK	146.049	119.303	-0.291816	-0.745622	0.283	0.613483	no
gene2321	gene2321	NGEG_RS0110905	NZ_AKCG01000006.1:28630-29032	Gluc-1	Gluc-10	OK	93.7715	104.057	0.150152	0.352051	0.6522	0.867474	no
gene2322	gene2322	NGEG_RS13460	NZ_AKCG01000006.1:29062-29400	Gluc-1	Gluc-10	OK	383.092	290.706	-0.398129	-0.820086	0.24855	0.577106	no
gene2323	gene2323	NGEG_RS15285	NZ_AKCG01000006.1:29062-29400	Gluc-1	Gluc-10	OK	492.348	381.876	-0.366575	-0.488474	0.48835	0.77693	no
gene2324	gene2324	NGEG_RS0110915	NZ_AKCG01000006.1:29435-29981	Gluc-1	Gluc-10	OK	134.908	117.476	-0.199605	-0.515644	0.4609	0.765191	no
gene2325	gene2325	NGEG_RS0110920	NZ_AKCG01000006.1:30101-30374	Gluc-1	Gluc-10	OK	66.4171	58.7534	-0.176884	-0.300873	0.67775	0.880255	no
gene2326	gene2326	NGEG_RS0110925	NZ_AKCG01000006.1:30621-30966	Gluc-1	Gluc-10	OK	78.3544	64.2798	-0.28565	-0.57174	0.42645	0.742005	no
gene2327	gene2327	NGEG_RS0110930	NZ_AKCG01000006.1:31037-31775	Gluc-1	Gluc-10	OK	44.4156	26.8588	-0.72567	-1.64226	0.0193	0.138926	no
gene2328	gene2328	NGEG_RS0110935	NZ_AKCG01000006.1:31905-32283	Gluc-1	Gluc-10	OK	141.958	122.87	-0.208329	-0.495794	0.4932	0.777106	no
gene2329	gene2329	NGEG_RS0110940	NZ_AKCG01000006.1:32313-32712	Gluc-1	Gluc-10	OK	84.3185	58.8263	-0.519389	-1.10837	0.1262	0.409079	no
gene233	gene233	NGEG_RS0101030	NZ_AKCG01000001.1:187471-190261	Gluc-1	Gluc-10	OK	681.4	548.305	-0.313525	-0.773462	0.2681	0.601216	no
gene2330	gene2330	NGEG_RS0110945	NZ_AKCG01000006.1:32717-33395	Gluc-1	Gluc-10	OK	37.649	26.9114	-0.484391	-1.05582	0.1286	0.411022	no
gene2331	gene2331	NGEG_RS0110950	NZ_AKCG01000006.1:33530-35398	Gluc-1	Gluc-10	OK	167.632	88.6866	-0.918507	-0.874484	0.23555	0.563233	no
gene2332	gene2332	NGEG_RS0110955	NZ_AKCG01000006.1:33530-35398	Gluc-1	Gluc-10	OK	140.573	82.898	-0.761908	-1.96068	0.00415	0.0461547	yes
gene2333	gene2333	NGEG_RS0110960	NZ_AKCG01000006.1:35401-36343	Gluc-1	Gluc-10	OK	89.3425	50.2666	-0.829747	-2.24544	0.0029	0.0359804	yes
gene2334	gene2334	NGEG_RS0110965	NZ_AKCG01000006.1:36461-37592	Gluc-1	Gluc-10	OK	104.395	72.8391	-0.519273	-1.47777	0.045	0.230988	no
gene2335	gene2335	NGEG_RS13470	NZ_AKCG01000006.1:37659-37857	Gluc-1	Gluc-10	OK	253.539	70.8035	-1.84032	-3.08095	0.00055	0.00943021	yes
gene2336	gene2336	NGEG_RS0110970	NZ_AKCG01000006.1:37886-39461	Gluc-1	Gluc-10	OK	3784.48	462.978	-3.03108	-6.32035	5e-05	0.00127268	yes
gene2337	gene2337	NGEG_RS0110975	NZ_AKCG01000006.1:39511-39694	Gluc-1	Gluc-10	OK	978.354	613.646	-0.672951	-1.63705	0.02745	0.175127	no
gene2338	gene2338	NGEG_RS0110980	NZ_AKCG01000006.1:39700-41122	Gluc-1	Gluc-10	OK	531.484	430.904	-0.302659	-0.815155	0.2477	0.576527	no
gene2339	gene2339	NGEG_RS0110985	NZ_AKCG01000006.1:41256-41991	Gluc-1	Gluc-10	OK	1005.93	763.553	-0.397723	-1.08097	0.12635	0.409079	no
gene234	gene234	NGEG_RS0101035	NZ_AKCG01000001.1:190849-191641	Gluc-1	Gluc-10	OK	17.2183	17.8907	0.0552686	0.116409	0.86545	0.953065	no
gene2340	gene2340	cysB	NZ_AKCG01000006.1:42103-43054	Gluc-1	Gluc-10	OK	261.935	232.98	-0.169002	-0.469673	0.5101	0.785955	no
gene2341	gene2341	NGEG_RS15290	NZ_AKCG01000006.1:43063-43204	Gluc-1	Gluc-10	OK	47.2556	24.3705	-0.95535	-1.08535	0.43265	0.746045	no
gene2342	gene2342	NGEG_RS0110995	NZ_AKCG01000006.1:43417-44128	Gluc-1	Gluc-10	OK	18974.9	14647.4	-0.37345	-0.54649	0.4299	0.743637	no
gene2343	gene2343	NGEG_RS13475	NZ_AKCG01000006.1:44158-44323	Gluc-1	Gluc-10	OK	1189.77	975.319	-0.28673	-0.652967	0.36355	0.686862	no
gene2344	gene2344	NGEG_RS13480	NZ_AKCG01000006.1:44575-44872	Gluc-1	Gluc-10	OK	570.415	654.595	0.198589	0.570666	0.4463	0.75216	no
gene2345	gene2345	NGEG_RS0111000	NZ_AKCG01000006.1:44902-46337	Gluc-1	Gluc-10	OK	280.333	332.921	0.248036	0.569384	0.4095	0.724771	no
gene2346	gene2346	NGEG_RS0111005	NZ_AKCG01000006.1:44902-46337	Gluc-1	Gluc-10	OK	321.265	328.257	0.03106	0.04964	0.94645	0.983375	no
gene2347	gene2347	NGEG_RS0111010	NZ_AKCG01000006.1:46396-48073	Gluc-1	Gluc-10	OK	540.463	483.715	-0.160039	-0.429448	0.54315	0.803979	no
gene2348	gene2348	NGEG_RS13755	NZ_AKCG01000006.1:48226-49246	Gluc-1	Gluc-10	OK	84.9551	53.0328	-0.679815	-1.80604	0.0112	0.0980596	no
gene2349	gene2349	NGEG_RS15295	NZ_AKCG01000006.1:49258-49663	Gluc-1	Gluc-10	OK	54.8461	33.3902	-0.715967	-1.44105	0.04605	0.232987	no
gene235	gene235	NGEG_RS13970	NZ_AKCG01000001.1:191655-191739	Gluc-1	Gluc-10	NOTEST	0	0	0	0	1	1	no
gene2350	gene2350	NGEG_RS13500	NZ_AKCG01000006.1:49666-50628	Gluc-1	Gluc-10	OK	27.1001	21.5809	-0.328541	-0.768586	0.2766	0.609108	no
gene2351	gene2351	NGEG_RS15300	NZ_AKCG01000006.1:50810-52287	Gluc-1	Gluc-10	OK	73.7927	53.268	-0.470208	-1.16936	0.09535	0.359607	no
gene2352	gene2352	NGEG_RS15305	NZ_AKCG01000006.1:50810-52287	Gluc-1	Gluc-10	OK	72.9129	39.0207	-0.901935	-1.00368	0.1591	0.457584	no
gene2353	gene2353	NGEG_RS15310	NZ_AKCG01000006.1:52851-53068	Gluc-1	Gluc-10	OK	74.7308	81.4185	0.123653	0.193488	0.78685	0.92313	no
gene2354	gene2354	NGEG_RS13765	NZ_AKCG01000006.1:53080-53723	Gluc-1	Gluc-10	OK	12.9791	13.6532	0.0730566	0.134855	0.84805	0.945577	no
gene2355	gene2355	NGEG_RS0111035	NZ_AKCG01000006.1:53862-54430	Gluc-1	Gluc-10	OK	6.75654	2.61297	-1.3706	-1.3124	0.0859	0.340429	no
gene2356	gene2356	NGEG_RS15315	NZ_AKCG01000006.1:53862-54430	Gluc-1	Gluc-10	OK	53.5807	18.875	-1.50524	-1.75682	0.0414	0.220294	no
gene2357	gene2357	NGEG_RS0111040	NZ_AKCG01000006.1:54551-56060	Gluc-1	Gluc-10	OK	187.731	159.629	-0.233946	-0.650855	0.35885	0.684111	no
gene2358	gene2358	NGEG_RS0111045	NZ_AKCG01000006.1:56111-57224	Gluc-1	Gluc-10	OK	164.628	175.975	0.0961575	0.265307	0.70255	0.892755	no
gene2359	gene2359	NGEG_RS0111050	NZ_AKCG01000006.1:57425-58364	Gluc-1	Gluc-10	OK	259.467	265.203	0.0315468	0.089207	0.9005	0.966543	no
gene236	gene236	NGEG_RS13975	NZ_AKCG01000001.1:191785-191890	Gluc-1	Gluc-10	OK	109.465	61.3942	-0.834297	-0.55892	0.47645	0.772393	no
gene2360	gene2360	NGEG_RS0111055	NZ_AKCG01000006.1:58439-59321	Gluc-1	Gluc-10	OK	314.084	248.684	-0.336836	-0.941055	0.19105	0.505576	no
gene2361	gene2361	NGEG_RS0111060	NZ_AKCG01000006.1:59621-59888	Gluc-1	Gluc-10	OK	47.6055	54.4674	0.194266	0.311816	0.65675	0.869374	no
gene2362	gene2362	NGEG_RS0111065	NZ_AKCG01000006.1:59944-60226	Gluc-1	Gluc-10	OK	408.368	338.605	-0.270268	-0.667362	0.34265	0.673864	no
gene2363	gene2363	NGEG_RS0111070	NZ_AKCG01000006.1:60285-61056	Gluc-1	Gluc-10	OK	255.923	311.557	0.283782	0.792524	0.26855	0.601581	no
gene2364	gene2364	NGEG_RS13520	NZ_AKCG01000006.1:61095-61242	Gluc-1	Gluc-10	OK	101.764	103.8	0.0285793	0.032877	0.9543	0.983375	no
gene2365	gene2365	NGEG_RS0111080	NZ_AKCG01000006.1:61329-62007	Gluc-1	Gluc-10	OK	201.99	147.092	-0.457561	-1.27255	0.0728	0.307253	no
gene2366	gene2366	NGEG_RS15320	NZ_AKCG01000006.1:62126-62345	Gluc-1	Gluc-10	OK	43.3532	55.3641	0.352812	0.464035	0.50885	0.785955	no
gene2367	gene2367	NGEG_RS15325	NZ_AKCG01000006.1:62489-63117	Gluc-1	Gluc-10	OK	66.4713	123.953	0.898991	0.805898	0.313	0.646151	no
gene2368	gene2368	NGEG_RS15330	NZ_AKCG01000006.1:62489-63117	Gluc-1	Gluc-10	OK	432.728	577.037	0.415202	0.943266	0.21005	0.532291	no
gene2369	gene2369	NGEG_RS0111090	NZ_AKCG01000006.1:62489-63117	Gluc-1	Gluc-10	NOTEST	0	0	0	0	1	1	no
gene237	gene237	NGEG_RS13980	NZ_AKCG01000001.1:191958-192195	Gluc-1	Gluc-10	OK	42.3026	31.3117	-0.434043	-0.635689	0.39515	0.713106	no
gene2370	gene2370	NGEG_RS15335	NZ_AKCG01000006.1:63246-64179	Gluc-1	Gluc-10	NOTEST	0	0	0	0	1	1	no
gene2371	gene2371	NGEG_RS0111095	NZ_AKCG01000006.1:63246-64179	Gluc-1	Gluc-10	OK	727.721	546.826	-0.412302	-1.13159	0.1137	0.390439	no
gene2372	gene2372	NGEG_RS0111105	NZ_AKCG01000006.1:64448-68054	Gluc-1	Gluc-10	OK	1378.8	345.292	-1.99752	-4.18479	5e-05	0.00127268	yes
gene2373	gene2373	NGEG_RS0111110	NZ_AKCG01000006.1:68086-68233	Gluc-1	Gluc-10	OK	1427.92	709.937	-1.00815	-2.11946	0.0047	0.0506738	no
gene2374	gene2374	NGEG_RS0111115	NZ_AKCG01000006.1:68305-69832	Gluc-1	Gluc-10	OK	952.949	261.499	-1.86559	-4.92312	5e-05	0.00127268	yes
gene2375	gene2375	NGEG_RS0111120	NZ_AKCG01000006.1:70319-70640	Gluc-1	Gluc-10	OK	693.24	423.579	-0.710725	-1.8565	0.00865	0.0808972	no
gene2376	gene2376	NGEG_RS0111125	NZ_AKCG01000006.1:70653-72150	Gluc-1	Gluc-10	OK	453.738	322.462	-0.492729	-1.33527	0.0619	0.276868	no
gene2377	gene2377	NGEG_RS0111130	NZ_AKCG01000006.1:72249-73119	Gluc-1	Gluc-10	OK	508.572	373.72	-0.444494	-1.22953	0.08145	0.329133	no
gene2378	gene2378	NGEG_RS0111135	NZ_AKCG01000006.1:73121-73766	Gluc-1	Gluc-10	OK	641.641	533.592	-0.26603	-0.740493	0.2968	0.630306	no
gene2379	gene2379	NGEG_RS0111140	NZ_AKCG01000006.1:73798-74620	Gluc-1	Gluc-10	OK	437.303	418.752	-0.0625361	-0.172998	0.8022	0.928566	no
gene238	gene238	NGEG_RS13985	NZ_AKCG01000001.1:192201-192330	Gluc-1	Gluc-10	OK	160.765	72.9998	-1.13899	-1.10472	0.13435	0.422023	no
gene2382	gene2382	NGEG_RS0111155	NZ_AKCG01000006.1:75060-76308	Gluc-1	Gluc-10	OK	63.6668	43.2992	-0.556199	-1.53702	0.03805	0.209233	no
gene2383	gene2383	NGEG_RS0111160	NZ_AKCG01000006.1:76586-77995	Gluc-1	Gluc-10	OK	1753.61	1750.94	-0.00219433	-0.00322459	0.99645	0.997708	no
gene2384	gene2384	NGEG_RS0111165	NZ_AKCG01000006.1:76586-77995	Gluc-1	Gluc-10	OK	1091.93	1063.93	-0.037467	-0.0781544	0.9118	0.973249	no
gene2385	gene2385	NGEG_RS0111170	NZ_AKCG01000006.1:78021-78285	Gluc-1	Gluc-10	OK	2310.43	2012.13	-0.199439	-0.556723	0.42485	0.741311	no
gene2386	gene2386	NGEG_RS0111175	NZ_AKCG01000006.1:78345-80091	Gluc-1	Gluc-10	OK	702.26	680.585	-0.0452298	-0.117508	0.8606	0.950278	no
gene2387	gene2387	NGEG_RS0111180	NZ_AKCG01000006.1:80115-81594	Gluc-1	Gluc-10	OK	328.972	377.743	0.199441	0.545914	0.4452	0.751915	no
gene2388	gene2388	NGEG_RS0111185	NZ_AKCG01000006.1:81616-83263	Gluc-1	Gluc-10	OK	181.41	237.357	0.387801	1.06735	0.1284	0.411022	no
gene2389	gene2389	NGEG_RS0111190	NZ_AKCG01000006.1:83387-84925	Gluc-1	Gluc-10	OK	298.025	389.55	0.386376	1.04549	0.13135	0.415773	no
gene239	gene239	NGEG_RS0101045	NZ_AKCG01000001.1:192465-192960	Gluc-1	Gluc-10	OK	290.26	261.074	-0.15289	-0.422879	0.5462	0.805991	no
gene2390	gene2390	NGEG_RS13535	NZ_AKCG01000006.1:83387-84925	Gluc-1	Gluc-10	OK	402.157	368.177	-0.127359	-0.0513508	0.70035	0.892755	no
gene2391	gene2391	NGEG_RS0111200	NZ_AKCG01000006.1:85169-86252	Gluc-1	Gluc-10	OK	167.989	198.904	0.243702	0.685777	0.3441	0.673933	no
gene2392	gene2392	NGEG_RS0111205	NZ_AKCG01000006.1:86376-86757	Gluc-1	Gluc-10	OK	334.752	347.799	0.0551628	0.148977	0.8319	0.939281	no
gene2393	gene2393	NGEG_RS0111210	NZ_AKCG01000006.1:86841-89629	Gluc-1	Gluc-10	OK	281.169	336.667	0.259884	0.518997	0.4635	0.765291	no
gene2394	gene2394	NGEG_RS15340	NZ_AKCG01000006.1:86841-89629	Gluc-1	Gluc-10	OK	538.207	702.216	0.383756	0.182613	0.62255	0.856516	no
gene2395	gene2395	NGEG_RS0111215	NZ_AKCG01000006.1:86841-89629	Gluc-1	Gluc-10	OK	212.517	256.597	0.271928	0.46831	0.5061	0.784275	no
gene2396	gene2396	NGEG_RS0111220	NZ_AKCG01000006.1:89632-90700	Gluc-1	Gluc-10	OK	348.333	436.918	0.326897	0.893847	0.2043	0.524598	no
gene2397	gene2397	NGEG_RS0111225	NZ_AKCG01000006.1:90857-92264	Gluc-1	Gluc-10	OK	357.425	354.63	-0.0113247	-0.0307488	0.96585	0.987447	no
gene2398	gene2398	NGEG_RS0111230	NZ_AKCG01000006.1:92375-94008	Gluc-1	Gluc-10	OK	439.646	391.3	-0.16807	-0.363311	0.60775	0.848239	no
gene2399	gene2399	NGEG_RS0111235	NZ_AKCG01000006.1:92375-94008	Gluc-1	Gluc-10	OK	288.311	322.641	0.162304	0.264324	0.71335	0.893134	no
gene24	gene24	NGEG_RS0100115	NZ_AKCG01000001.1:14624-15353	Gluc-1	Gluc-10	OK	298.734	293.576	-0.0251237	-0.0706198	0.9238	0.976815	no
gene240	gene240	NGEG_RS0101050	NZ_AKCG01000001.1:192989-193958	Gluc-1	Gluc-10	OK	411.402	435.304	0.0814733	0.224492	0.74365	0.907108	no
gene2400	gene2400	NGEG_RS0111240	NZ_AKCG01000006.1:94093-95338	Gluc-1	Gluc-10	OK	615.949	544.856	-0.176935	-0.477759	0.49915	0.781485	no
gene2401	gene2401	NGEG_RS0111245	NZ_AKCG01000006.1:95456-96768	Gluc-1	Gluc-10	OK	1934.64	1791.85	-0.110614	-0.264381	0.71195	0.893134	no
gene2402	gene2402	NGEG_RS15345	NZ_AKCG01000006.1:95456-96768	Gluc-1	Gluc-10	OK	2138.9	1607.41	-0.412129	-0.164789	0.78625	0.92313	no
gene2403	gene2403	NGEG_RS0111250	NZ_AKCG01000006.1:96770-98081	Gluc-1	Gluc-10	OK	421.342	371.476	-0.181725	-0.495587	0.4823	0.776143	no
gene2404	gene2404	NGEG_RS0111255	NZ_AKCG01000006.1:98697-99576	Gluc-1	Gluc-10	OK	17.2006	9.07064	-0.923184	-1.77942	0.01585	0.121533	no
gene2405	gene2405	NGEG_RS0111265	NZ_AKCG01000006.1:99660-100809	Gluc-1	Gluc-10	OK	24.184	15.3203	-0.658606	-1.48706	0.0369	0.206122	no
gene2406	gene2406	NGEG_RS0111270	NZ_AKCG01000006.1:100960-101749	Gluc-1	Gluc-10	OK	14.9151	8.32206	-0.841764	-1.54906	0.0351	0.202297	no
gene2407	gene2407	NGEG_RS15350	NZ_AKCG01000006.1:101825-104431	Gluc-1	Gluc-10	OK	19.9259	11.7307	-0.764351	-0.931671	0.1873	0.502656	no
gene2408	gene2408	NGEG_RS13545	NZ_AKCG01000006.1:101825-104431	Gluc-1	Gluc-10	OK	15.851	9.69684	-0.708991	-1.49164	0.03475	0.202297	no
gene2409	gene2409	NGEG_RS15355	NZ_AKCG01000006.1:104980-106143	Gluc-1	Gluc-10	OK	26.7141	18.5916	-0.522947	-0.804785	0.2573	0.589308	no
gene241	gene241	NGEG_RS0101055	NZ_AKCG01000001.1:194068-194648	Gluc-1	Gluc-10	OK	3.84971	7.62365	0.985734	0.703252	0.3478	0.676114	no
gene2410	gene2410	NGEG_RS15360	NZ_AKCG01000006.1:104980-106143	Gluc-1	Gluc-10	OK	16.5479	13.7948	-0.26252	-0.387394	0.57985	0.828022	no
gene2411	gene2411	NGEG_RS0111285	NZ_AKCG01000006.1:106145-106397	Gluc-1	Gluc-10	OK	11.0048	12.6977	0.206436	0.216404	0.77995	0.92271	no
gene2412	gene2412	NGEG_RS0111290	NZ_AKCG01000006.1:106454-107654	Gluc-1	Gluc-10	OK	17.3229	17.3576	0.00288885	0.00659285	0.99495	0.997708	no
gene2413	gene2413	NGEG_RS0111295	NZ_AKCG01000006.1:107680-108385	Gluc-1	Gluc-10	OK	393.086	391.245	-0.00677278	-0.0189279	0.97915	0.994767	no
gene2414	gene2414	NGEG_RS0111305	NZ_AKCG01000006.1:108546-110731	Gluc-1	Gluc-10	OK	1002.87	905.293	-0.147681	-0.257004	0.70525	0.892755	no
gene2415	gene2415	NGEG_RS15365	NZ_AKCG01000006.1:108546-110731	Gluc-1	Gluc-10	OK	565.288	589.798	0.0612331	0.0267684	0.52485	0.794515	no
gene2416	gene2416	NGEG_RS0111310	NZ_AKCG01000006.1:108546-110731	Gluc-1	Gluc-10	OK	331.635	334.174	0.0110021	0.0101156	0.9876	0.996018	no
gene2417	gene2417	NGEG_RS0111315	NZ_AKCG01000006.1:108546-110731	Gluc-1	Gluc-10	OK	221.906	239.997	0.113067	0.204148	0.77295	0.919572	no
gene2418	gene2418	NGEG_RS0111320	NZ_AKCG01000006.1:110788-112558	Gluc-1	Gluc-10	OK	193.773	172.77	-0.165513	-0.248658	0.7272	0.901067	no
gene2419	gene2419	NGEG_RS0111325	NZ_AKCG01000006.1:110788-112558	Gluc-1	Gluc-10	OK	463.241	439.892	-0.0746149	-0.170153	0.80515	0.931108	no
gene242	gene242	NGEG_RS13990	NZ_AKCG01000001.1:194068-194648	Gluc-1	Gluc-10	OK	193.1	183.567	-0.0730406	-0.1606	0.8422	0.943967	no
gene2420	gene2420	NGEG_RS15370	NZ_AKCG01000007.1:0-694	Gluc-1	Gluc-10	NOTEST	0.799627	0.852434	0.0922595	0	1	1	no
gene2421	gene2421	NGEG_RS0111335	NZ_AKCG01000007.1:831-1254	Gluc-1	Gluc-10	OK	98.7207	72.9911	-0.435631	-0.977263	0.1584	0.457415	no
gene2422	gene2422	NGEG_RS13565	NZ_AKCG01000007.1:1259-2903	Gluc-1	Gluc-10	OK	104.989	49.9821	-1.07075	-2.98804	5e-05	0.00127268	yes
gene2423	gene2423	NGEG_RS0111345	NZ_AKCG01000007.1:2916-3246	Gluc-1	Gluc-10	OK	135.754	95.3877	-0.509125	-1.10931	0.1119	0.388581	no
gene2424	gene2424	NGEG_RS13570	NZ_AKCG01000007.1:3284-3893	Gluc-1	Gluc-10	OK	111.23	82.7941	-0.425942	-1.0881	0.12435	0.408815	no
gene2425	gene2425	NGEG_RS13575	NZ_AKCG01000007.1:4261-4408	Gluc-1	Gluc-10	OK	76.7078	39.6734	-0.951203	-0.989559	0.1888	0.504488	no
gene2426	gene2426	NGEG_RS15375	NZ_AKCG01000007.1:4523-4640	Gluc-1	Gluc-10	OK	188.503	76.0754	-1.30908	-0.995603	0.1697	0.474947	no
gene2427	gene2427	NGEG_RS0111350	NZ_AKCG01000007.1:4784-5234	Gluc-1	Gluc-10	OK	568.961	250.323	-1.18454	-3.23482	5e-05	0.00127268	yes
gene2428	gene2428	NGEG_RS0111355	NZ_AKCG01000007.1:5321-5621	Gluc-1	Gluc-10	NOTEST	0	0	0	0	1	1	no
gene2429	gene2429	NGEG_RS15380	NZ_AKCG01000007.1:5818-5938	Gluc-1	Gluc-10	NOTEST	0	0	0	0	1	1	no
gene243	gene243	NGEG_RS0101060	NZ_AKCG01000001.1:194723-195383	Gluc-1	Gluc-10	OK	206.291	178.181	-0.211334	-0.591621	0.4095	0.724771	no
gene2435	gene2435	NGEG_RS15385	NZ_AKCG01000007.1:11299-11600	Gluc-1	Gluc-10	OK	118.962	159.264	0.420926	0.869449	0.21975	0.540401	no
gene2436	gene2436	NGEG_RS15390	NZ_AKCG01000007.1:11682-12514	Gluc-1	Gluc-10	OK	195.69	118.832	-0.719643	-1.98549	0.0049	0.0517013	no
gene2437	gene2437	NGEG_RS15395	NZ_AKCG01000007.1:12801-12963	Gluc-1	Gluc-10	OK	4169.07	2604.91	-0.67849	-1.77411	0.0124	0.104848	no
gene2438	gene2438	NGEG_RS0111390	NZ_AKCG01000007.1:12982-13652	Gluc-1	Gluc-10	OK	2.56176	2.99605	0.225924	0.261815	0.706	0.892755	no
gene2439	gene2439	NGEG_RS0111395	NZ_AKCG01000007.1:13727-14066	Gluc-1	Gluc-10	OK	426.858	473.834	0.150623	0.407709	0.56325	0.816597	no
gene244	gene244	NGEG_RS0101065	NZ_AKCG01000001.1:195530-195758	Gluc-1	Gluc-10	OK	72.1519	54.8758	-0.394867	-0.646334	0.38975	0.711229	no
gene2440	gene2440	NGEG_RS0111400	NZ_AKCG01000007.1:14217-18174	Gluc-1	Gluc-10	OK	86.7172	74.0294	-0.228221	-0.627266	0.36785	0.692242	no
gene2441	gene2441	NGEG_RS0111405	NZ_AKCG01000007.1:18244-19456	Gluc-1	Gluc-10	OK	37.086	41.3838	0.158191	0.404734	0.56455	0.817042	no
gene2442	gene2442	NGEG_RS0111410	NZ_AKCG01000007.1:19529-19841	Gluc-1	Gluc-10	OK	61.6403	61.5998	-0.000946902	-0.00175797	0.98795	0.996018	no
gene2443	gene2443	NGEG_RS0111420	NZ_AKCG01000007.1:20072-20825	Gluc-1	Gluc-10	OK	169.13	115.491	-0.550358	-1.55243	0.0351	0.202297	no
gene2444	gene2444	NGEG_RS0111425	NZ_AKCG01000007.1:21058-22513	Gluc-1	Gluc-10	OK	226.024	281.159	0.31491	0.861434	0.21925	0.540401	no
gene2445	gene2445	NGEG_RS0111430	NZ_AKCG01000007.1:22598-23507	Gluc-1	Gluc-10	OK	117.694	171.935	0.546829	1.50438	0.03515	0.202297	no
gene2446	gene2446	NGEG_RS15400	NZ_AKCG01000007.1:23542-24420	Gluc-1	Gluc-10	OK	13.3207	15.9419	0.259153	0.0880311	0.797	0.92602	no
gene2447	gene2447	NGEG_RS0111435	NZ_AKCG01000007.1:23542-24420	Gluc-1	Gluc-10	OK	128.724	97.1176	-0.406474	-1.09347	0.1265	0.409079	no
gene2448	gene2448	NGEG_RS0111440	NZ_AKCG01000007.1:24438-25838	Gluc-1	Gluc-10	OK	399.005	295.732	-0.432121	-0.377058	0.5862	0.833714	no
gene2449	gene2449	NGEG_RS15405	NZ_AKCG01000007.1:24438-25838	Gluc-1	Gluc-10	OK	30.8937	54.7481	0.825496	0.20555	0.7311	0.902339	no
gene245	gene245	NGEG_RS0101070	NZ_AKCG01000001.1:195824-196247	Gluc-1	Gluc-10	OK	61.9749	64.085	0.0483016	0.103979	0.88105	0.958982	no
gene2450	gene2450	NGEG_RS0111445	NZ_AKCG01000007.1:24438-25838	Gluc-1	Gluc-10	OK	142.853	103.218	-0.46884	-0.519604	0.48995	0.77693	no
gene2451	gene2451	NGEG_RS0111450	NZ_AKCG01000007.1:24438-25838	Gluc-1	Gluc-10	OK	188.119	138.846	-0.438163	-1.02295	0.15145	0.44675	no
gene2452	gene2452	NGEG_RS0111455	NZ_AKCG01000007.1:25904-27125	Gluc-1	Gluc-10	OK	406.515	212.915	-0.933031	-2.55838	0.0003	0.0056542	yes
gene2453	gene2453	NGEG_RS0111460	NZ_AKCG01000007.1:27184-28594	Gluc-1	Gluc-10	OK	177.265	124.863	-0.505571	-1.42727	0.0464	0.233799	no
gene2454	gene2454	NGEG_RS0111465	NZ_AKCG01000007.1:28781-30173	Gluc-1	Gluc-10	OK	97.2392	97.2678	0.000424185	0.00118119	0.99895	0.99895	no
gene2455	gene2455	NGEG_RS0111470	NZ_AKCG01000007.1:30534-31221	Gluc-1	Gluc-10	OK	50.4409	45.568	-0.146574	-0.35575	0.642	0.863075	no
gene2456	gene2456	NGEG_RS15410	NZ_AKCG01000007.1:31451-31652	Gluc-1	Gluc-10	OK	203.888	206.691	0.0197042	0.0357774	0.9558	0.983689	no
gene2457	gene2457	NGEG_RS0111475	NZ_AKCG01000007.1:31907-33482	Gluc-1	Gluc-10	OK	47.7358	52.7497	0.14409	0.391683	0.577	0.826364	no
gene2458	gene2458	NGEG_RS0111480	NZ_AKCG01000007.1:33547-36778	Gluc-1	Gluc-10	OK	43.8575	50.1749	0.194142	0.551243	0.44715	0.753079	no
gene2459	gene2459	NGEG_RS0111485	NZ_AKCG01000007.1:36897-37860	Gluc-1	Gluc-10	OK	13.7954	11.3565	-0.280664	-0.552618	0.4327	0.746045	no
gene246	gene246	NGEG_RS0101075	NZ_AKCG01000001.1:196316-197247	Gluc-1	Gluc-10	OK	90.1981	73.5648	-0.294082	-0.316787	0.6501	0.866683	no
gene2460	gene2460	NGEG_RS13585	NZ_AKCG01000007.1:37939-38169	Gluc-1	Gluc-10	OK	293.25	288.046	-0.0258286	-0.0549439	0.93775	0.982221	no
gene2461	gene2461	NGEG_RS13590	NZ_AKCG01000007.1:38205-38316	Gluc-1	Gluc-10	OK	358.852	368.684	0.0389942	0.0459824	0.95385	0.983375	no
gene2462	gene2462	NGEG_RS15415	NZ_AKCG01000007.1:38459-39105	Gluc-1	Gluc-10	OK	1918.32	2429.73	0.340952	0.443386	0.5396	0.803132	no
gene2463	gene2463	NGEG_RS0111495	NZ_AKCG01000007.1:38459-39105	Gluc-1	Gluc-10	OK	35.885	27.3847	-0.390012	-0.476508	0.5097	0.785955	no
gene2464	gene2464	NGEG_RS15420	NZ_AKCG01000007.1:38459-39105	Gluc-1	Gluc-10	OK	375.022	252.128	-0.57282	-1.02807	0.20365	0.524598	no
gene2465	gene2465	NGEG_RS0111500	NZ_AKCG01000007.1:39188-40217	Gluc-1	Gluc-10	OK	346.152	231.046	-0.583227	-1.62391	0.02505	0.164929	no
gene2466	gene2466	NGEG_RS0111505	NZ_AKCG01000007.1:40280-40871	Gluc-1	Gluc-10	OK	363.71	277.089	-0.392438	-1.10076	0.1165	0.397291	no
gene2467	gene2467	NGEG_RS0111510	NZ_AKCG01000007.1:41263-43558	Gluc-1	Gluc-10	OK	24.1455	19.227	-0.328617	-0.869262	0.21385	0.535493	no
gene2468	gene2468	NGEG_RS15425	NZ_AKCG01000007.1:43664-43886	Gluc-1	Gluc-10	OK	1373.27	1612.7	0.231867	0.599249	0.3827	0.704705	no
gene2469	gene2469	NGEG_RS15430	NZ_AKCG01000007.1:43897-44095	Gluc-1	Gluc-10	OK	1018.92	1440.21	0.499233	1.25673	0.0816	0.3292	no
gene247	gene247	NGEG_RS12345	NZ_AKCG01000001.1:196316-197247	Gluc-1	Gluc-10	OK	102.7	87.012	-0.239145	-0.600969	0.4045	0.720585	no
gene2470	gene2470	NGEG_RS0111515	NZ_AKCG01000007.1:44097-44877	Gluc-1	Gluc-10	OK	288.353	353.658	0.294521	0.821546	0.2418	0.568034	no
gene2471	gene2471	NGEG_RS0111520	NZ_AKCG01000007.1:45030-47883	Gluc-1	Gluc-10	OK	143.821	202.177	0.491348	1.34351	0.05735	0.264404	no
gene2472	gene2472	NGEG_RS0111525	NZ_AKCG01000007.1:47893-50016	Gluc-1	Gluc-10	OK	81.3829	166.277	1.03079	2.90332	5e-05	0.00127268	yes
gene2473	gene2473	NGEG_RS15435	NZ_AKCG01000007.1:47893-50016	Gluc-1	Gluc-10	OK	136.235	230.72	0.76004	0.324774	0.5481	0.805991	no
gene2474	gene2474	NGEG_RS0111530	NZ_AKCG01000007.1:50191-50362	Gluc-1	Gluc-10	OK	434.473	647.465	0.575536	1.13764	0.11005	0.384668	no
gene2475	gene2475	NGEG_RS0111535	NZ_AKCG01000007.1:50376-51046	Gluc-1	Gluc-10	OK	4.64648	5.50354	0.244222	0.349781	0.6266	0.857923	no
gene2476	gene2476	pyrG	NZ_AKCG01000007.1:51171-52806	Gluc-1	Gluc-10	OK	848.097	701.498	-0.273792	-0.700539	0.30725	0.641773	no
gene2477	gene2477	NGEG_RS0111550	NZ_AKCG01000007.1:52917-54588	Gluc-1	Gluc-10	OK	215.672	161.701	-0.415505	-1.14978	0.09645	0.360638	no
gene2478	gene2478	NGEG_RS0111555	NZ_AKCG01000007.1:54658-55762	Gluc-1	Gluc-10	OK	218.536	221.241	0.0177484	0.0492537	0.9447	0.982918	no
gene2479	gene2479	NGEG_RS0111560	NZ_AKCG01000007.1:55886-56360	Gluc-1	Gluc-10	OK	1043.94	616.817	-0.759131	-2.09844	0.00305	0.0367339	yes
gene248	gene248	NGEG_RS13995	NZ_AKCG01000001.1:197602-197758	Gluc-1	Gluc-10	OK	574.881	427.116	-0.428636	-0.75295	0.27535	0.609108	no
gene2480	gene2480	NGEG_RS0111565	NZ_AKCG01000007.1:56491-56875	Gluc-1	Gluc-10	OK	773.77	502.109	-0.623903	-1.73768	0.01555	0.120733	no
gene2481	gene2481	NGEG_RS0111570	NZ_AKCG01000007.1:57033-57993	Gluc-1	Gluc-10	OK	661.238	410.887	-0.686427	-1.86734	0.00965	0.0874062	no
gene2482	gene2482	NGEG_RS0111575	NZ_AKCG01000007.1:58081-59803	Gluc-1	Gluc-10	OK	623.556	539.68	-0.208416	-0.547025	0.4399	0.749548	no
gene2483	gene2483	NGEG_RS0111580	NZ_AKCG01000007.1:59881-60655	Gluc-1	Gluc-10	OK	195.231	217.071	0.152989	0.430655	0.5426	0.803721	no
gene2484	gene2484	NGEG_RS0111585	NZ_AKCG01000007.1:60697-61600	Gluc-1	Gluc-10	OK	33.431	81.3229	1.28247	3.33382	5e-05	0.00127268	yes
gene2485	gene2485	NGEG_RS0111590	NZ_AKCG01000007.1:61748-62537	Gluc-1	Gluc-10	OK	228.158	298.874	0.389507	1.08236	0.12675	0.409079	no
gene2486	gene2486	NGEG_RS15440	NZ_AKCG01000007.1:61748-62537	Gluc-1	Gluc-10	OK	968.964	1124.76	0.215106	0.0906142	0.72735	0.901067	no
gene2487	gene2487	NGEG_RS0111595	NZ_AKCG01000007.1:62985-63408	Gluc-1	Gluc-10	OK	320.422	364.302	0.185163	0.509503	0.47605	0.772393	no
gene2488	gene2488	NGEG_RS0111600	NZ_AKCG01000007.1:63525-64197	Gluc-1	Gluc-10	OK	311.164	239.909	-0.375188	-1.05505	0.13925	0.427622	no
gene2489	gene2489	NGEG_RS0111605	NZ_AKCG01000007.1:64212-64839	Gluc-1	Gluc-10	OK	345.628	267.116	-0.371754	-1.05685	0.14675	0.438121	no
gene249	gene249	NGEG_RS0101085	NZ_AKCG01000001.1:197898-201333	Gluc-1	Gluc-10	OK	234.395	203.305	-0.205299	-0.550396	0.436	0.748052	no
gene2490	gene2490	NGEG_RS0111610	NZ_AKCG01000007.1:64945-65764	Gluc-1	Gluc-10	OK	2233.24	1644.71	-0.441303	-1.12745	0.10945	0.383852	no
gene2491	gene2491	NGEG_RS0111615	NZ_AKCG01000007.1:66023-66464	Gluc-1	Gluc-10	OK	433.986	378.921	-0.195753	-0.57374	0.4375	0.748052	no
gene2492	gene2492	NGEG_RS0111620	NZ_AKCG01000007.1:66526-67933	Gluc-1	Gluc-10	OK	1915.52	1192.02	-0.684321	-1.6304	0.0184	0.135611	no
gene2493	gene2493	NGEG_RS0111625	NZ_AKCG01000007.1:68106-70289	Gluc-1	Gluc-10	OK	255.58	229.605	-0.154623	-0.307215	0.66575	0.874328	no
gene2494	gene2494	NGEG_RS0111630	NZ_AKCG01000007.1:68106-70289	Gluc-1	Gluc-10	OK	251.436	219.179	-0.198083	-0.369754	0.59525	0.839038	no
gene2495	gene2495	NGEG_RS0111635	NZ_AKCG01000007.1:70603-73189	Gluc-1	Gluc-10	OK	1950.61	1216.11	-0.681654	-1.36489	0.05435	0.2556	no
gene2496	gene2496	NGEG_RS0111640	NZ_AKCG01000007.1:73330-74326	Gluc-1	Gluc-10	OK	402.208	277.036	-0.537869	-1.49177	0.03625	0.203875	no
gene2497	gene2497	NGEG_RS0111645	NZ_AKCG01000007.1:74444-75458	Gluc-1	Gluc-10	OK	2551.22	1425.81	-0.839404	-2.08056	0.00425	0.0468449	yes
gene2498	gene2498	NGEG_RS0111650	NZ_AKCG01000007.1:75537-75831	Gluc-1	Gluc-10	OK	1429.81	855.796	-0.740482	-2.05115	0.0043	0.0471853	yes
gene2499	gene2499	NGEG_RS0111655	NZ_AKCG01000007.1:75897-76389	Gluc-1	Gluc-10	OK	1167.99	756.754	-0.626137	-1.77214	0.01245	0.104911	no
gene25	gene25	NGEG_RS0100120	NZ_AKCG01000001.1:15389-17011	Gluc-1	Gluc-10	OK	278.071	305.687	0.1366	0.324653	0.64175	0.863075	no
gene250	gene250	NGEG_RS14000	NZ_AKCG01000001.1:201656-201854	Gluc-1	Gluc-10	OK	15.3116	7.32118	-1.06448	-0.771996	0.29385	0.625863	no
gene2500	gene2500	NGEG_RS0111660	NZ_AKCG01000007.1:76399-78127	Gluc-1	Gluc-10	OK	962.484	622.882	-0.627802	-1.60385	0.0225	0.155165	no
gene2502	gene2502	NGEG_RS0111670	NZ_AKCG01000007.1:79190-79844	Gluc-1	Gluc-10	OK	1220.42	844.942	-0.530454	-1.44001	0.0392	0.213528	no
gene2503	gene2503	NGEG_RS0111675	NZ_AKCG01000007.1:79922-80588	Gluc-1	Gluc-10	OK	826.462	579.49	-0.512165	-1.40939	0.04515	0.231277	no
gene2504	gene2504	NGEG_RS0111680	NZ_AKCG01000007.1:80679-82853	Gluc-1	Gluc-10	OK	1058.96	488.133	-1.1173	-2.01505	0.004	0.0448909	yes
gene2505	gene2505	NGEG_RS0111685	NZ_AKCG01000007.1:80679-82853	Gluc-1	Gluc-10	OK	593.622	311.646	-0.929639	-1.74489	0.0129	0.10688	no
gene2506	gene2506	NGEG_RS0111690	NZ_AKCG01000007.1:82898-83978	Gluc-1	Gluc-10	OK	675.922	332.306	-1.02434	-2.85585	0.0001	0.00235143	yes
gene2507	gene2507	NGEG_RS0111695	NZ_AKCG01000007.1:84171-84906	Gluc-1	Gluc-10	OK	1236.18	615.26	-1.00662	-2.76214	0.0001	0.00235143	yes
gene2508	gene2508	NGEG_RS0111700	NZ_AKCG01000007.1:84981-85851	Gluc-1	Gluc-10	OK	676.463	348.107	-0.958479	-2.64292	0.00025	0.00497782	yes
gene2509	gene2509	NGEG_RS0111705	NZ_AKCG01000007.1:86085-86517	Gluc-1	Gluc-10	OK	53.2123	44.3365	-0.263265	-0.5395	0.44415	0.7511	no
gene251	gene251	NGEG_RS0101095	NZ_AKCG01000001.1:201865-202280	Gluc-1	Gluc-10	OK	528.261	448.421	-0.236396	-0.356699	0.60725	0.848239	no
gene2510	gene2510	NGEG_RS0111710	NZ_AKCG01000007.1:86527-87382	Gluc-1	Gluc-10	OK	96.5761	171.678	0.829967	2.30006	0.00155	0.0221211	yes
gene2511	gene2511	NGEG_RS0111715	NZ_AKCG01000007.1:87432-88485	Gluc-1	Gluc-10	OK	199.459	445.485	1.15929	3.1239	5e-05	0.00127268	yes
gene2517	gene2517	NGEG_RS0111745	NZ_AKCG01000007.1:89235-89799	Gluc-1	Gluc-10	OK	180.029	147.58	-0.286729	-0.771789	0.2786	0.609609	no
gene2518	gene2518	NGEG_RS0111750	NZ_AKCG01000007.1:89904-90327	Gluc-1	Gluc-10	OK	147.641	126.723	-0.220413	-0.558597	0.4262	0.742005	no
gene2519	gene2519	NGEG_RS0111760	NZ_AKCG01000007.1:90505-90841	Gluc-1	Gluc-10	OK	9929.7	4220.62	-1.2343	-3.3089	5e-05	0.00127268	yes
gene252	gene252	NGEG_RS0101100	NZ_AKCG01000001.1:201865-202280	Gluc-1	Gluc-10	OK	806.47	950.04	0.236366	0.417672	0.5502	0.808116	no
gene2520	gene2520	NGEG_RS0111765	NZ_AKCG01000007.1:90969-91875	Gluc-1	Gluc-10	OK	250.726	226.763	-0.144923	-0.406997	0.5664	0.81876	no
gene2521	gene2521	NGEG_RS0111770	NZ_AKCG01000007.1:91936-92515	Gluc-1	Gluc-10	OK	690.181	811.949	0.234414	0.651317	0.3514	0.678158	no
gene2522	gene2522	NGEG_RS0111775	NZ_AKCG01000007.1:92572-93475	Gluc-1	Gluc-10	OK	264.97	250.384	-0.0816846	-0.227679	0.7387	0.906463	no
gene2523	gene2523	NGEG_RS0111780	NZ_AKCG01000007.1:93515-94646	Gluc-1	Gluc-10	OK	433.907	374.231	-0.213457	-0.591445	0.39615	0.713417	no
gene2524	gene2524	NGEG_RS0111785	NZ_AKCG01000007.1:94849-97474	Gluc-1	Gluc-10	OK	627.937	531.44	-0.240713	-0.599805	0.38775	0.709152	no
gene2525	gene2525	NGEG_RS13600	NZ_AKCG01000007.1:97535-97790	Gluc-1	Gluc-10	OK	428.803	366.675	-0.225812	-0.559633	0.4731	0.771522	no
gene2526	gene2526	NGEG_RS0111790	NZ_AKCG01000007.1:98260-98930	Gluc-1	Gluc-10	OK	50.2943	35.3027	-0.510614	-1.19157	0.0871	0.341892	no
gene2527	gene2527	NGEG_RS13610	NZ_AKCG01000007.1:99746-99890	Gluc-1	Gluc-10	OK	440.682	324.682	-0.440711	-0.695308	0.3291	0.659702	no
gene2528	gene2528	gpmA	NZ_AKCG01000007.1:99906-100590	Gluc-1	Gluc-10	OK	842.161	417.037	-1.01392	-2.78225	5e-05	0.00127268	yes
gene2529	gene2529	NGEG_RS0111805	NZ_AKCG01000007.1:100738-103042	Gluc-1	Gluc-10	OK	283.302	222.548	-0.348225	-0.933229	0.1907	0.505191	no
gene253	gene253	NGEG_RS0101105	NZ_AKCG01000001.1:202321-203411	Gluc-1	Gluc-10	OK	1215.42	1339.61	0.140359	0.19421	0.7792	0.922707	no
gene2530	gene2530	NGEG_RS0111810	NZ_AKCG01000007.1:103061-104780	Gluc-1	Gluc-10	OK	139.68	108.155	-0.369023	-1.05592	0.14565	0.437632	no
gene2531	gene2531	NGEG_RS0111815	NZ_AKCG01000007.1:104879-105632	Gluc-1	Gluc-10	OK	178.42	136.836	-0.382828	-1.10729	0.1337	0.420516	no
gene2532	gene2532	NGEG_RS15445	NZ_AKCG01000007.1:105809-106010	Gluc-1	Gluc-10	OK	290.006	362.44	0.321655	0.653847	0.35445	0.678927	no
gene2533	gene2533	NGEG_RS0111820	NZ_AKCG01000007.1:106175-107138	Gluc-1	Gluc-10	NOTEST	0.327306	1.04335	1.67251	0	1	1	no
gene2534	gene2534	NGEG_RS0111825	NZ_AKCG01000007.1:107647-108007	Gluc-1	Gluc-10	NOTEST	0	0	0	0	1	1	no
gene2535	gene2535	NGEG_RS0111830	NZ_AKCG01000007.1:108127-109213	Gluc-1	Gluc-10	NOTEST	0	0	0	0	1	1	no
gene2536	gene2536	NGEG_RS15450	NZ_AKCG01000007.1:109222-109513	Gluc-1	Gluc-10	NOTEST	0	0	0	0	1	1	no
gene2537	gene2537	NGEG_RS0111835	NZ_AKCG01000007.1:109520-110984	Gluc-1	Gluc-10	NOTEST	0	0	0	0	1	1	no
gene2538	gene2538	NGEG_RS0111840	NZ_AKCG01000007.1:111021-111339	Gluc-1	Gluc-10	NOTEST	0	0	0	0	1	1	no
gene2539	gene2539	NGEG_RS0111845	NZ_AKCG01000008.1:123-402	Gluc-1	Gluc-10	NOTEST	0	0	0	0	1	1	no
gene254	gene254	NGEG_RS0101110	NZ_AKCG01000001.1:202321-203411	Gluc-1	Gluc-10	OK	410.322	403.437	-0.0244123	-0.058206	0.9333	0.982091	no
gene2540	gene2540	NGEG_RS0111850	NZ_AKCG01000008.1:408-693	Gluc-1	Gluc-10	OK	24.9086	14.1052	-0.820416	-0.992381	0.1589	0.457584	no
gene2541	gene2541	NGEG_RS0111855	NZ_AKCG01000008.1:700-898	Gluc-1	Gluc-10	OK	121.796	100.107	-0.28293	-0.436185	0.5396	0.803132	no
gene2542	gene2542	NGEG_RS0111860	NZ_AKCG01000008.1:902-2275	Gluc-1	Gluc-10	OK	69.6349	44.7456	-0.638066	-0.922318	0.19835	0.516695	no
gene2543	gene2543	NGEG_RS0111865	NZ_AKCG01000008.1:902-2275	Gluc-1	Gluc-10	OK	10.1319	8.67709	-0.223627	-0.330862	0.63535	0.862385	no
gene2544	gene2544	NGEG_RS0111875	NZ_AKCG01000008.1:3253-3658	Gluc-1	Gluc-10	OK	253.645	180.087	-0.494115	-1.32247	0.06645	0.289792	no
gene2545	gene2545	NGEG_RS0111880	NZ_AKCG01000008.1:3697-4879	Gluc-1	Gluc-10	OK	147.001	102.397	-0.521644	-1.4575	0.04055	0.217176	no
gene2546	gene2546	NGEG_RS0111885	NZ_AKCG01000008.1:4981-7093	Gluc-1	Gluc-10	OK	112.838	121.833	0.110649	0.306943	0.6606	0.871272	no
gene2547	gene2547	NGEG_RS0111890	NZ_AKCG01000008.1:7609-8788	Gluc-1	Gluc-10	OK	52.1401	59.8475	0.198896	0.5225	0.46355	0.765291	no
gene2548	gene2548	NGEG_RS0111895	NZ_AKCG01000008.1:8965-9721	Gluc-1	Gluc-10	OK	78.5198	57.5824	-0.447429	-1.15307	0.1108	0.386392	no
gene2549	gene2549	NGEG_RS15455	NZ_AKCG01000008.1:10158-11255	Gluc-1	Gluc-10	NOTEST	0	0	0	0	1	1	no
gene255	gene255	NGEG_RS0101115	NZ_AKCG01000001.1:203462-204755	Gluc-1	Gluc-10	OK	102.144	109.953	0.106288	0.296402	0.66545	0.874328	no
gene2550	gene2550	NGEG_RS0111900	NZ_AKCG01000008.1:10158-11255	Gluc-1	Gluc-10	OK	5740.3	5160.54	-0.153606	-0.300212	0.66725	0.874902	no
gene2551	gene2551	NGEG_RS15460	NZ_AKCG01000008.1:10158-11255	Gluc-1	Gluc-10	OK	4562.39	6485.82	0.507498	0.239168	0.7244	0.900484	no
gene2552	gene2552	NGEG_RS0111905	NZ_AKCG01000008.1:11272-11830	Gluc-1	Gluc-10	OK	384.619	426.016	0.147476	0.40983	0.56435	0.817042	no
gene2553	gene2553	NGEG_RS0111910	NZ_AKCG01000008.1:11904-13539	Gluc-1	Gluc-10	OK	302.57	352.03	0.218433	0.595373	0.3959	0.713417	no
gene2554	gene2554	NGEG_RS0111915	NZ_AKCG01000008.1:13601-13919	Gluc-1	Gluc-10	OK	402.703	326.063	-0.304566	-0.87205	0.25605	0.588081	no
gene2555	gene2555	NGEG_RS0111920	NZ_AKCG01000008.1:13939-15046	Gluc-1	Gluc-10	OK	309.461	211.298	-0.550478	-1.53193	0.02965	0.182558	no
gene2556	gene2556	NGEG_RS0111925	NZ_AKCG01000008.1:15411-15843	Gluc-1	Gluc-10	OK	157.875	207.067	0.391312	1.0196	0.1506	0.445841	no
gene2557	gene2557	nusA	NZ_AKCG01000008.1:15870-17373	Gluc-1	Gluc-10	OK	513.22	762.632	0.571409	1.48311	0.03455	0.201664	no
gene2558	gene2558	NGEG_RS0111935	NZ_AKCG01000008.1:17384-20216	Gluc-1	Gluc-10	OK	515.79	848.348	0.717872	1.69889	0.0141	0.1123	no
gene2559	gene2559	NGEG_RS0111940	NZ_AKCG01000008.1:20375-21716	Gluc-1	Gluc-10	OK	74.1964	66.1969	-0.164585	-0.464661	0.5148	0.788717	no
gene256	gene256	NGEG_RS0101120	NZ_AKCG01000001.1:204810-206721	Gluc-1	Gluc-10	OK	80.2547	56.5651	-0.504674	-1.41528	0.05035	0.245196	no
gene2560	gene2560	NGEG_RS0111945	NZ_AKCG01000008.1:21789-23130	Gluc-1	Gluc-10	OK	56.5696	53.2836	-0.0863361	-0.235997	0.7376	0.905709	no
gene2561	gene2561	NGEG_RS0111950	NZ_AKCG01000008.1:23272-23899	Gluc-1	Gluc-10	OK	457.824	319.113	-0.520726	-1.4412	0.04325	0.226718	no
gene2562	gene2562	NGEG_RS0111955	NZ_AKCG01000008.1:23963-25382	Gluc-1	Gluc-10	OK	71.9888	56.6638	-0.345345	-0.951866	0.17565	0.486188	no
gene2563	gene2563	NGEG_RS0111960	NZ_AKCG01000008.1:25708-26437	Gluc-1	Gluc-10	OK	711.388	913.822	0.361276	0.977348	0.16185	0.46088	no
gene2564	gene2564	NGEG_RS0111965	NZ_AKCG01000008.1:26495-27160	Gluc-1	Gluc-10	OK	312.513	240.908	-0.375431	-1.00645	0.1529	0.448882	no
gene2565	gene2565	NGEG_RS0111970	NZ_AKCG01000008.1:26495-27160	Gluc-1	Gluc-10	OK	272.034	284.71	0.0657045	0.0531223	0.9413	0.982693	no
gene2566	gene2566	NGEG_RS13620	NZ_AKCG01000008.1:27435-27705	Gluc-1	Gluc-10	OK	12.8155	15.2621	0.252073	0.270785	0.7118	0.893134	no
gene2567	gene2567	NGEG_RS0111980	NZ_AKCG01000008.1:28005-28470	Gluc-1	Gluc-10	OK	393.459	723.054	0.877892	2.40171	0.00085	0.0137167	yes
gene2568	gene2568	NGEG_RS0111985	NZ_AKCG01000008.1:28691-29750	Gluc-1	Gluc-10	OK	299.851	423.77	0.499039	1.36132	0.0525	0.250951	no
gene2569	gene2569	NGEG_RS13625	NZ_AKCG01000008.1:30037-30280	Gluc-1	Gluc-10	OK	99.1259	191.843	0.952592	1.83219	0.0131	0.107455	no
gene257	gene257	NGEG_RS0101125	NZ_AKCG01000001.1:206768-207944	Gluc-1	Gluc-10	OK	158.576	118.516	-0.420095	-1.17619	0.0963	0.360638	no
gene2570	gene2570	NGEG_RS0111990	NZ_AKCG01000008.1:30291-31647	Gluc-1	Gluc-10	OK	486.468	486.163	-0.000904857	-0.00243367	0.9969	0.997708	no
gene2571	gene2571	NGEG_RS0111995	NZ_AKCG01000008.1:31661-31934	Gluc-1	Gluc-10	OK	672.596	471.835	-0.511457	-1.32878	0.0549	0.257207	no
gene2572	gene2572	NGEG_RS0112000	NZ_AKCG01000008.1:32058-32796	Gluc-1	Gluc-10	OK	177.607	133.228	-0.414793	-1.13693	0.1059	0.376932	no
gene2573	gene2573	NGEG_RS0112005	NZ_AKCG01000008.1:32933-33845	Gluc-1	Gluc-10	OK	334.349	307.59	-0.120345	-0.333602	0.63475	0.862181	no
gene2574	gene2574	NGEG_RS0112010	NZ_AKCG01000008.1:33976-34384	Gluc-1	Gluc-10	OK	16.6041	20.256	0.286813	0.476424	0.50045	0.782524	no
gene2575	gene2575	NGEG_RS0112015	NZ_AKCG01000008.1:34446-34650	Gluc-1	Gluc-10	OK	83.731	105.214	0.329494	0.49232	0.49685	0.779862	no
gene2576	gene2576	NGEG_RS0112020	NZ_AKCG01000008.1:34773-35443	Gluc-1	Gluc-10	OK	8.75165	9.60401	0.134082	0.22736	0.7441	0.907108	no
gene2577	gene2577	NGEG_RS0112025	NZ_AKCG01000008.1:35716-36275	Gluc-1	Gluc-10	OK	214.502	192.455	-0.156472	-0.226917	0.7452	0.907248	no
gene2578	gene2578	NGEG_RS15465	NZ_AKCG01000008.1:35716-36275	Gluc-1	Gluc-10	OK	1608.87	1313.03	-0.293144	-0.687891	0.32845	0.659702	no
gene2579	gene2579	NGEG_RS0112035	NZ_AKCG01000009.1:8-341	Gluc-1	Gluc-10	NOTEST	0	0	0	0	1	1	no
gene258	gene258	NGEG_RS0101130	NZ_AKCG01000001.1:208074-210481	Gluc-1	Gluc-10	OK	115.679	89.9863	-0.362346	-0.665601	0.3527	0.678158	no
gene2580	gene2580	NGEG_RS0112045	NZ_AKCG01000009.1:458-686	Gluc-1	Gluc-10	NOTEST	1.13768	0	#NAME?	0	1	1	no
gene2581	gene2581	NGEG_RS0112050	NZ_AKCG01000009.1:858-1179	Gluc-1	Gluc-10	NOTEST	0	0	0	0	1	1	no
gene2582	gene2582	NGEG_RS13630	NZ_AKCG01000009.1:858-1179	Gluc-1	Gluc-10	NOTEST	0	0	0	0	1	1	no
gene2583	gene2583	NGEG_RS15470	NZ_AKCG01000009.1:1258-1447	Gluc-1	Gluc-10	OK	55.6574	57.593	0.0493194	0.0561571	0.9494	0.983375	no
gene2584	gene2584	NGEG_RS0112060	NZ_AKCG01000009.1:1703-2306	Gluc-1	Gluc-10	OK	276.588	238.029	-0.2166	-0.603009	0.3983	0.7154	no
gene2585	gene2585	NGEG_RS0112070	NZ_AKCG01000009.1:2465-3005	Gluc-1	Gluc-10	OK	948.884	580.228	-0.709612	-2.0471	0.0056	0.0571339	no
gene2586	gene2586	NGEG_RS0112075	NZ_AKCG01000009.1:3005-3365	Gluc-1	Gluc-10	OK	1093.85	630.081	-0.795801	-2.17649	0.0027	0.0340117	yes
gene2587	gene2587	NGEG_RS0112080	NZ_AKCG01000009.1:3381-3600	Gluc-1	Gluc-10	OK	987.249	697.152	-0.50194	-1.25351	0.07245	0.306825	no
gene2588	gene2588	NGEG_RS0112085	NZ_AKCG01000009.1:4257-4545	Gluc-1	Gluc-10	NOTEST	0	0	0	0	1	1	no
gene2589	gene2589	NGEG_RS0112090	NZ_AKCG01000009.1:4697-5131	Gluc-1	Gluc-10	NOTEST	0	0	0	0	1	1	no
gene259	gene259	NGEG_RS0101135	NZ_AKCG01000001.1:208074-210481	Gluc-1	Gluc-10	OK	171.092	131.949	-0.374793	-0.780223	0.26365	0.59502	no
gene2590	gene2590	NGEG_RS13635	NZ_AKCG01000009.1:4697-5131	Gluc-1	Gluc-10	NOTEST	0	0	0	0	1	1	no
gene2591	gene2591	NGEG_RS0112100	NZ_AKCG01000009.1:5199-5886	Gluc-1	Gluc-10	NOTEST	0	0	0	0	1	1	no
gene2592	gene2592	NGEG_RS0112105	NZ_AKCG01000009.1:6025-6696	Gluc-1	Gluc-10	NOTEST	0	0	0	0	1	1	no
gene2593	gene2593	NGEG_RS0112110	NZ_AKCG01000009.1:6025-6696	Gluc-1	Gluc-10	OK	1.20332	1.00662	-0.257496	-0.166861	0.82335	0.93612	no
gene2594	gene2594	NGEG_RS0112115	NZ_AKCG01000009.1:6747-6963	Gluc-1	Gluc-10	NOTEST	0	0	0	0	1	1	no
gene2595	gene2595	NGEG_RS0112120	NZ_AKCG01000009.1:7073-8467	Gluc-1	Gluc-10	NOTEST	0	0	0	0	1	1	no
gene2596	gene2596	NGEG_RS13640	NZ_AKCG01000009.1:7073-8467	Gluc-1	Gluc-10	OK	49.8827	97.5204	0.967164	2.02304	0.0048	0.0513039	no
gene2597	gene2597	NGEG_RS0112135	NZ_AKCG01000009.1:8492-8687	Gluc-1	Gluc-10	OK	1191.46	2113.08	0.826622	2.09921	0.00305	0.0367339	yes
gene2599	gene2599	NGEG_RS0112145	NZ_AKCG01000009.1:8977-10238	Gluc-1	Gluc-10	OK	457.002	688.651	0.591573	1.23055	0.0887	0.345893	no
gene26	gene26	NGEG_RS13805	NZ_AKCG01000001.1:15389-17011	Gluc-1	Gluc-10	OK	327.307	315.405	-0.0534409	-0.0352258	0.9597	0.986059	no
gene260	gene260	NGEG_RS12350	NZ_AKCG01000001.1:210494-212976	Gluc-1	Gluc-10	OK	220.559	153.183	-0.525904	-1.02353	0.1594	0.457626	no
gene2600	gene2600	NGEG_RS0112150	NZ_AKCG01000009.1:8977-10238	Gluc-1	Gluc-10	OK	451.874	579.988	0.360104	0.635272	0.37015	0.694828	no
gene2601	gene2601	NGEG_RS0112160	NZ_AKCG01000009.1:10590-11553	Gluc-1	Gluc-10	OK	36.1081	48.8481	0.435982	1.07707	0.1258	0.409079	no
gene2602	gene2602	NGEG_RS0112165	NZ_AKCG01000009.1:12186-12546	Gluc-1	Gluc-10	NOTEST	0	0	0	0	1	1	no
gene2603	gene2603	NGEG_RS0112170	NZ_AKCG01000009.1:12666-13752	Gluc-1	Gluc-10	NOTEST	0	0	0	0	1	1	no
gene2604	gene2604	NGEG_RS13650	NZ_AKCG01000009.1:13761-14052	Gluc-1	Gluc-10	NOTEST	0	0	0	0	1	1	no
gene2605	gene2605	NGEG_RS0112175	NZ_AKCG01000009.1:14059-15523	Gluc-1	Gluc-10	NOTEST	0	0	0	0	1	1	no
gene2606	gene2606	NGEG_RS0112180	NZ_AKCG01000009.1:15560-15878	Gluc-1	Gluc-10	NOTEST	0	0	0	0	1	1	no
gene2607	gene2607	NGEG_RS0112185	NZ_AKCG01000010.1:0-300	Gluc-1	Gluc-10	NOTEST	0	0	0	0	1	1	no
gene2608	gene2608	NGEG_RS15475	NZ_AKCG01000010.1:497-617	Gluc-1	Gluc-10	NOTEST	0	0	0	0	1	1	no
gene261	gene261	NGEG_RS0101150	NZ_AKCG01000001.1:210494-212976	Gluc-1	Gluc-10	OK	171.411	140.547	-0.286411	-0.578679	0.4285	0.742952	no
gene2614	gene2614	NGEG_RS0112215	NZ_AKCG01000011.1:0-1080	Gluc-1	Gluc-10	NOTEST	0	0	0	0	1	1	no
gene2615	gene2615	NGEG_RS15480	NZ_AKCG01000011.1:1089-1380	Gluc-1	Gluc-10	NOTEST	0	0	0	0	1	1	no
gene2616	gene2616	NGEG_RS15485	NZ_AKCG01000011.1:1387-2851	Gluc-1	Gluc-10	NOTEST	0	0	0	0	1	1	no
gene2617	gene2617	NGEG_RS0112225	NZ_AKCG01000011.1:2888-3206	Gluc-1	Gluc-10	NOTEST	0	0	0	0	1	1	no
gene2618	gene2618	NGEG_RS0112230	NZ_AKCG01000011.1:3333-3612	Gluc-1	Gluc-10	NOTEST	0	0	0	0	1	1	no
gene2619	gene2619	NGEG_RS0112235	NZ_AKCG01000011.1:3618-3837	Gluc-1	Gluc-10	NOTEST	0	0	0	0	1	1	no
gene262	gene262	NGEG_RS0101155	NZ_AKCG01000001.1:213170-214280	Gluc-1	Gluc-10	OK	277.947	181.799	-0.612464	-1.77528	0.01985	0.14247	no
gene263	gene263	NGEG_RS0101160	NZ_AKCG01000001.1:214311-214776	Gluc-1	Gluc-10	OK	301.116	225.663	-0.41615	-1.16886	0.1125	0.389569	no
gene264	gene264	NGEG_RS0101165	NZ_AKCG01000001.1:214805-215648	Gluc-1	Gluc-10	OK	453.169	362.201	-0.32326	-0.910375	0.2023	0.521921	no
gene265	gene265	NGEG_RS14005	NZ_AKCG01000001.1:216047-216346	Gluc-1	Gluc-10	NOTEST	0	0	0	0	1	1	no
gene266	gene266	NGEG_RS0101170	NZ_AKCG01000001.1:216047-216346	Gluc-1	Gluc-10	OK	890.874	519.899	-0.77699	-2.07128	0.0061	0.061725	no
gene267	gene267	NGEG_RS0101175	NZ_AKCG01000001.1:216386-218058	Gluc-1	Gluc-10	OK	398.226	266.038	-0.581955	-1.40336	0.04695	0.235131	no
gene268	gene268	NGEG_RS14010	NZ_AKCG01000001.1:216386-218058	Gluc-1	Gluc-10	OK	903.551	689.184	-0.390716	-0.204405	0.78075	0.922772	no
gene269	gene269	NGEG_RS0101180	NZ_AKCG01000001.1:216386-218058	Gluc-1	Gluc-10	OK	250.748	177.608	-0.497546	-0.569043	0.4298	0.743637	no
gene27	gene27	NGEG_RS0100125	NZ_AKCG01000001.1:15389-17011	Gluc-1	Gluc-10	OK	194.2	170.11	-0.19107	-0.228115	0.74435	0.907108	no
gene270	gene270	NGEG_RS0101185	NZ_AKCG01000001.1:218944-219154	Gluc-1	Gluc-10	OK	2658.92	1563.56	-0.766008	-2.14667	0.00335	0.0395749	yes
gene271	gene271	NGEG_RS0101195	NZ_AKCG01000001.1:219328-221524	Gluc-1	Gluc-10	OK	4537.92	3469.53	-0.387293	-0.560678	0.4006	0.717766	no
gene272	gene272	NGEG_RS0101200	NZ_AKCG01000001.1:221542-222088	Gluc-1	Gluc-10	OK	4891.87	3647.05	-0.423657	-1.05285	0.14175	0.432608	no
gene273	gene273	NGEG_RS0101205	NZ_AKCG01000001.1:222105-222753	Gluc-1	Gluc-10	OK	4244.59	3495.57	-0.280094	-0.673813	0.3396	0.669805	no
gene274	gene274	NGEG_RS0101210	NZ_AKCG01000001.1:222753-223353	Gluc-1	Gluc-10	OK	3068.55	2480.32	-0.307033	-0.781671	0.26285	0.594979	no
gene275	gene275	NGEG_RS0101215	NZ_AKCG01000001.1:223355-224471	Gluc-1	Gluc-10	OK	2864.09	2407.11	-0.250775	-0.548103	0.4345	0.747582	no
gene276	gene276	NGEG_RS0101220	NZ_AKCG01000001.1:224622-227019	Gluc-1	Gluc-10	OK	131.051	163.426	0.318511	0.882059	0.2068	0.526381	no
gene277	gene277	NGEG_RS0101225	NZ_AKCG01000001.1:227139-227769	Gluc-1	Gluc-10	OK	458.062	416.423	-0.137491	-0.385282	0.5954	0.839038	no
gene278	gene278	NGEG_RS0101230	NZ_AKCG01000001.1:227975-228599	Gluc-1	Gluc-10	OK	1139.11	893.59	-0.350221	-0.943678	0.18515	0.502165	no
gene279	gene279	NGEG_RS0101235	NZ_AKCG01000001.1:228674-232009	Gluc-1	Gluc-10	OK	427.321	537.161	0.330032	0.170577	0.84995	0.946413	no
gene28	gene28	NGEG_RS0100130	NZ_AKCG01000001.1:17030-18416	Gluc-1	Gluc-10	OK	108.914	93.4459	-0.220988	-0.619213	0.3813	0.704705	no
gene280	gene280	NGEG_RS0101240	NZ_AKCG01000001.1:228674-232009	Gluc-1	Gluc-10	OK	163.901	186.238	0.18432	0.388032	0.576	0.826347	no
gene281	gene281	NGEG_RS0101245	NZ_AKCG01000001.1:228674-232009	Gluc-1	Gluc-10	OK	173.348	246.516	0.508013	0.828884	0.2388	0.565221	no
gene282	gene282	NGEG_RS0101250	NZ_AKCG01000001.1:232124-233189	Gluc-1	Gluc-10	OK	125.494	158.32	0.33522	0.934228	0.1892	0.505011	no
gene283	gene283	NGEG_RS0101255	NZ_AKCG01000001.1:233233-234127	Gluc-1	Gluc-10	OK	138.612	118.304	-0.228558	-0.661251	0.36885	0.693595	no
gene284	gene284	NGEG_RS0101260	NZ_AKCG01000001.1:234472-235642	Gluc-1	Gluc-10	OK	496.311	617.993	0.316347	0.849894	0.21895	0.540401	no
gene285	gene285	NGEG_RS0101265	NZ_AKCG01000001.1:235706-237116	Gluc-1	Gluc-10	OK	232.709	278.709	0.260236	0.723825	0.30395	0.63683	no
gene286	gene286	NGEG_RS0101270	NZ_AKCG01000001.1:237280-238201	Gluc-1	Gluc-10	OK	3247.78	1895.02	-0.777239	-2.02298	0.00475	0.0509902	no
gene287	gene287	NGEG_RS12360	NZ_AKCG01000001.1:237280-238201	Gluc-1	Gluc-10	OK	3.46381	38.7552	3.48396	0.106339	0.25145	0.580758	no
gene288	gene288	NGEG_RS12365	NZ_AKCG01000001.1:237280-238201	Gluc-1	Gluc-10	OK	100.454	174.79	0.799088	0.113164	0.6741	0.878792	no
gene289	gene289	NGEG_RS0101280	NZ_AKCG01000001.1:238215-239529	Gluc-1	Gluc-10	OK	8.29162	17.6063	1.08637	2.42853	0.00105	0.0154312	yes
gene29	gene29	NGEG_RS0100135	NZ_AKCG01000001.1:18756-20349	Gluc-1	Gluc-10	OK	75.3131	86.3622	0.197499	0.55214	0.4363	0.748052	no
gene290	gene290	NGEG_RS0101290	NZ_AKCG01000001.1:239751-240426	Gluc-1	Gluc-10	OK	40.7346	36.3254	-0.165276	-0.391648	0.58295	0.831487	no
gene291	gene291	NGEG_RS12370	NZ_AKCG01000001.1:240507-241759	Gluc-1	Gluc-10	OK	132.511	87.7406	-0.594802	-1.67315	0.01915	0.138611	no
gene292	gene292	NGEG_RS0101300	NZ_AKCG01000001.1:241793-243287	Gluc-1	Gluc-10	OK	336.151	199.506	-0.752673	-2.07771	0.0042	0.0465013	yes
gene293	gene293	NGEG_RS0101305	NZ_AKCG01000001.1:243505-243763	Gluc-1	Gluc-10	OK	2114.45	1619.33	-0.384884	-1.08455	0.12565	0.409079	no
gene294	gene294	NGEG_RS0101310	NZ_AKCG01000001.1:243783-244227	Gluc-1	Gluc-10	OK	6957.5	3583.65	-0.957138	-2.46094	0.0006	0.0101466	yes
gene295	gene295	NGEG_RS0101315	NZ_AKCG01000001.1:244312-246355	Gluc-1	Gluc-10	OK	162.217	129.597	-0.323889	-0.893838	0.2042	0.524598	no
gene296	gene296	NGEG_RS14015	NZ_AKCG01000001.1:246694-246898	Gluc-1	Gluc-10	OK	328.66	356.139	0.115842	0.250127	0.72205	0.89992	no
gene297	gene297	NGEG_RS0101320	NZ_AKCG01000001.1:246948-248270	Gluc-1	Gluc-10	OK	313.084	202.362	-0.629612	-1.5873	0.0262	0.170231	no
gene298	gene298	NGEG_RS0101325	NZ_AKCG01000001.1:246948-248270	Gluc-1	Gluc-10	OK	676.099	415.85	-0.701172	-0.879631	0.23565	0.563233	no
gene299	gene299	NGEG_RS12375	NZ_AKCG01000001.1:248293-248422	Gluc-1	Gluc-10	OK	26.077	23.1173	-0.173807	-0.113244	0.82955	0.938774	no
gene3	gene3	NGEG_RS0100020	NZ_AKCG01000001.1:499-1420	Gluc-1	Gluc-10	OK	48.0672	37.5195	-0.357412	-0.569441	0.42235	0.739475	no
gene30	gene30	NGEG_RS0100140	NZ_AKCG01000001.1:20377-21579	Gluc-1	Gluc-10	OK	303.176	332.354	0.132564	0.245907	0.72965	0.902068	no
gene300	gene300	NGEG_RS0101330	NZ_AKCG01000001.1:248521-249676	Gluc-1	Gluc-10	OK	32.1911	24.3516	-0.402643	-0.971172	0.17075	0.475826	no
gene301	gene301	NGEG_RS0101335	NZ_AKCG01000001.1:249684-250259	Gluc-1	Gluc-10	OK	354.512	310.701	-0.190306	-0.185478	0.8017	0.928566	no
gene302	gene302	NGEG_RS14020	NZ_AKCG01000001.1:249684-250259	Gluc-1	Gluc-10	OK	428.823	321.569	-0.415251	-1.07765	0.12985	0.413144	no
gene303	gene303	NGEG_RS0101340	NZ_AKCG01000001.1:250319-251594	Gluc-1	Gluc-10	OK	78.2459	55.8299	-0.486977	-1.3426	0.0578	0.265257	no
gene304	gene304	NGEG_RS0101345	NZ_AKCG01000001.1:251778-252126	Gluc-1	Gluc-10	OK	84.7202	55.9266	-0.599171	-1.30849	0.0727	0.307253	no
gene305	gene305	NGEG_RS0101350	NZ_AKCG01000001.1:252139-252355	Gluc-1	Gluc-10	OK	630.403	282.731	-1.15684	-2.57593	0.0007	0.0116777	yes
gene306	gene306	NGEG_RS12385	NZ_AKCG01000001.1:252456-254178	Gluc-1	Gluc-10	OK	42.0838	46.9691	0.158447	0.428052	0.54365	0.804237	no
gene307	gene307	NGEG_RS0101360	NZ_AKCG01000001.1:254370-254652	Gluc-1	Gluc-10	OK	351.903	305.762	-0.202769	-0.499135	0.4661	0.768225	no
gene308	gene308	NGEG_RS0101365	NZ_AKCG01000001.1:254672-255899	Gluc-1	Gluc-10	OK	168.384	185.69	0.141142	0.398008	0.57735	0.826364	no
gene309	gene309	NGEG_RS0101375	NZ_AKCG01000001.1:256387-257047	Gluc-1	Gluc-10	OK	250.116	266.211	0.0899746	0.253371	0.71245	0.893134	no
gene31	gene31	NGEG_RS0100145	NZ_AKCG01000001.1:20377-21579	Gluc-1	Gluc-10	OK	322.114	295.507	-0.12438	-0.222479	0.7505	0.908628	no
gene310	gene310	NGEG_RS0101380	NZ_AKCG01000001.1:257074-257590	Gluc-1	Gluc-10	OK	207.697	247.007	0.250073	0.685949	0.33625	0.667364	no
gene311	gene311	NGEG_RS0101385	NZ_AKCG01000001.1:257677-258100	Gluc-1	Gluc-10	OK	231.773	207.663	-0.158462	-0.426531	0.5515	0.809063	no
gene312	gene312	NGEG_RS0101390	NZ_AKCG01000001.1:258365-259369	Gluc-1	Gluc-10	OK	233.832	230.954	-0.0178624	-0.0279012	0.9675	0.987906	no
gene313	gene313	NGEG_RS0101395	NZ_AKCG01000001.1:258365-259369	Gluc-1	Gluc-10	OK	197.073	194.678	-0.0176372	-0.0411844	0.95225	0.983375	no
gene315	gene315	NGEG_RS0101405	NZ_AKCG01000001.1:259861-260947	Gluc-1	Gluc-10	OK	135.898	120.043	-0.178963	-0.514625	0.47815	0.773787	no
gene316	gene316	NGEG_RS0101410	NZ_AKCG01000001.1:261003-262524	Gluc-1	Gluc-10	OK	169.527	178.324	0.0729874	0.205762	0.7746	0.92035	no
gene317	gene317	NGEG_RS12390	NZ_AKCG01000001.1:262551-262701	Gluc-1	Gluc-10	OK	838.097	626.38	-0.420079	-0.845122	0.24955	0.577913	no
gene318	gene318	NGEG_RS0101420	NZ_AKCG01000001.1:262726-264226	Gluc-1	Gluc-10	OK	313.583	261.129	-0.264085	-0.729979	0.30955	0.643874	no
gene319	gene319	NGEG_RS0101425	NZ_AKCG01000001.1:264363-264993	Gluc-1	Gluc-10	OK	171.634	210.897	0.297205	0.820426	0.25135	0.580758	no
gene32	gene32	NGEG_RS0100150	NZ_AKCG01000001.1:21637-22024	Gluc-1	Gluc-10	OK	1804.56	1332.59	-0.437411	-1.20141	0.0906	0.349165	no
gene320	gene320	NGEG_RS0101430	NZ_AKCG01000001.1:265039-265576	Gluc-1	Gluc-10	OK	47.5418	60.631	0.35086	0.86868	0.24805	0.576681	no
gene321	gene321	NGEG_RS12395	NZ_AKCG01000001.1:265602-265749	Gluc-1	Gluc-10	OK	129.295	178.258	0.463302	0.734162	0.39345	0.713106	no
gene322	gene322	NGEG_RS0101435	NZ_AKCG01000001.1:265831-267112	Gluc-1	Gluc-10	OK	1468.81	853.34	-0.783453	-1.9655	0.006	0.060963	no
gene323	gene323	NGEG_RS0101440	NZ_AKCG01000001.1:267401-268781	Gluc-1	Gluc-10	OK	145.558	137.592	-0.0811997	-0.227074	0.74435	0.907108	no
gene324	gene324	NGEG_RS0101445	NZ_AKCG01000001.1:268923-269748	Gluc-1	Gluc-10	OK	572.023	406.064	-0.494366	-1.37009	0.05355	0.253509	no
gene325	gene325	NGEG_RS0101450	NZ_AKCG01000001.1:269749-270265	Gluc-1	Gluc-10	OK	465.194	309.566	-0.587587	-1.64219	0.0221	0.153704	no
gene326	gene326	NGEG_RS0101455	NZ_AKCG01000001.1:270383-271319	Gluc-1	Gluc-10	OK	567.328	598.665	0.0775663	0.212276	0.7659	0.916186	no
gene327	gene327	NGEG_RS14025	NZ_AKCG01000001.1:271354-271552	Gluc-1	Gluc-10	OK	305.528	479.987	0.651691	1.34682	0.05905	0.269778	no
gene328	gene328	NGEG_RS0101460	NZ_AKCG01000001.1:271604-271970	Gluc-1	Gluc-10	NOTEST	0	0	0	0	1	1	no
gene329	gene329	NGEG_RS14030	NZ_AKCG01000001.1:272152-272449	Gluc-1	Gluc-10	OK	11.1807	6.34892	-0.816426	-0.791675	0.25655	0.588682	no
gene33	gene33	NGEG_RS0100155	NZ_AKCG01000001.1:22076-22547	Gluc-1	Gluc-10	OK	1095.57	1007.43	-0.121006	-0.337759	0.63485	0.862181	no
gene330	gene330	NGEG_RS0101470	NZ_AKCG01000001.1:272470-273151	Gluc-1	Gluc-10	OK	16.295	11.8224	-0.462909	-0.882976	0.2125	0.534824	no
gene331	gene331	NGEG_RS12400	NZ_AKCG01000001.1:273228-274467	Gluc-1	Gluc-10	OK	279.879	210.716	-0.409509	-1.1399	0.102	0.370893	no
gene332	gene332	NGEG_RS0101485	NZ_AKCG01000001.1:274646-276020	Gluc-1	Gluc-10	OK	396.799	349.123	-0.184672	-0.500688	0.47275	0.771522	no
gene333	gene333	NGEG_RS12405	NZ_AKCG01000001.1:276043-276232	Gluc-1	Gluc-10	OK	30.3121	17.3182	-0.807606	-0.70543	0.3201	0.654468	no
gene334	gene334	NGEG_RS0101490	NZ_AKCG01000001.1:276233-277238	Gluc-1	Gluc-10	OK	217.878	210.003	-0.0531152	-0.148204	0.83195	0.939281	no
gene335	gene335	NGEG_RS0101495	NZ_AKCG01000001.1:277426-277666	Gluc-1	Gluc-10	OK	436.967	436.853	-0.000377759	-0.000889256	0.99465	0.997708	no
gene336	gene336	NGEG_RS0101500	NZ_AKCG01000001.1:277668-278205	Gluc-1	Gluc-10	OK	197.557	222.485	0.17144	0.474533	0.50655	0.784275	no
gene337	gene337	NGEG_RS0101505	NZ_AKCG01000001.1:278243-279125	Gluc-1	Gluc-10	OK	139.522	128.129	-0.1229	-0.338114	0.63715	0.863075	no
gene338	gene338	NGEG_RS12410	NZ_AKCG01000001.1:279727-279913	Gluc-1	Gluc-10	OK	4455.05	1107.85	-2.00767	-4.90342	5e-05	0.00127268	yes
gene339	gene339	NGEG_RS0101515	NZ_AKCG01000001.1:280028-280823	Gluc-1	Gluc-10	OK	973.826	365.162	-1.41513	-3.91315	5e-05	0.00127268	yes
gene34	gene34	NGEG_RS0100160	NZ_AKCG01000001.1:22620-22887	Gluc-1	Gluc-10	OK	5211.54	2982.65	-0.805113	-2.19296	0.0018	0.0248279	yes
gene340	gene340	NGEG_RS0101520	NZ_AKCG01000001.1:281047-283651	Gluc-1	Gluc-10	OK	483.869	235.76	-1.0373	-2.7315	0.0001	0.00235143	yes
gene341	gene341	NGEG_RS0101525	NZ_AKCG01000001.1:283696-284366	Gluc-1	Gluc-10	NOTEST	0	0	0	0	1	1	no
gene342	gene342	NGEG_RS0101530	NZ_AKCG01000001.1:284499-284691	Gluc-1	Gluc-10	OK	94.7292	110.388	0.220697	0.328432	0.641	0.863075	no
gene343	gene343	NGEG_RS0101535	NZ_AKCG01000001.1:284723-285192	Gluc-1	Gluc-10	OK	46.4611	27.5269	-0.755182	-1.52948	0.0535	0.253509	no
gene344	gene344	NGEG_RS14035	NZ_AKCG01000001.1:285248-285629	Gluc-1	Gluc-10	OK	71.8096	34.443	-1.05997	-2.12601	0.0036	0.0413414	yes
gene345	gene345	NGEG_RS0101550	NZ_AKCG01000001.1:285631-286009	Gluc-1	Gluc-10	OK	44.4483	36.3708	-0.289348	-0.540324	0.482	0.776143	no
gene346	gene346	NGEG_RS0101555	NZ_AKCG01000001.1:286066-286953	Gluc-1	Gluc-10	OK	90.3033	49.9628	-0.853925	-1.61223	0.02635	0.170756	no
gene347	gene347	NGEG_RS0101560	NZ_AKCG01000001.1:286066-286953	Gluc-1	Gluc-10	OK	14.4017	4.55574	-1.66048	-1.23114	0.1141	0.391268	no
gene348	gene348	NGEG_RS0101565	NZ_AKCG01000001.1:286995-287862	Gluc-1	Gluc-10	OK	11.9048	6.73026	-0.822812	-1.51823	0.03285	0.19591	no
gene349	gene349	NGEG_RS12425	NZ_AKCG01000001.1:287897-288996	Gluc-1	Gluc-10	OK	81.1459	51.8463	-0.646276	-0.262808	0.61165	0.849978	no
gene35	gene35	NGEG_RS0100165	NZ_AKCG01000001.1:23043-23727	Gluc-1	Gluc-10	OK	2078.35	1120.73	-0.890997	-2.35919	0.0008	0.0130808	yes
gene350	gene350	NGEG_RS0101570	NZ_AKCG01000001.1:287897-288996	Gluc-1	Gluc-10	OK	200.797	86.5094	-1.21481	-3.30291	5e-05	0.00127268	yes
gene351	gene351	NGEG_RS0101575	NZ_AKCG01000001.1:289072-289948	Gluc-1	Gluc-10	OK	98.606	65.4396	-0.591511	-1.67117	0.02775	0.17613	no
gene352	gene352	NGEG_RS0101580	NZ_AKCG01000001.1:289982-290738	Gluc-1	Gluc-10	OK	209.327	139.332	-0.587229	-1.6465	0.02225	0.154312	no
gene353	gene353	NGEG_RS0101585	NZ_AKCG01000001.1:291028-291394	Gluc-1	Gluc-10	OK	2855.78	6422.64	1.16928	3.05169	5e-05	0.00127268	yes
gene354	gene354	NGEG_RS0101590	NZ_AKCG01000001.1:291408-292667	Gluc-1	Gluc-10	OK	2564.59	4205.28	0.713473	1.04489	0.1364	0.42468	no
gene355	gene355	NGEG_RS0101595	NZ_AKCG01000001.1:291408-292667	Gluc-1	Gluc-10	OK	5124.96	6872.36	0.423265	0.566619	0.41715	0.735149	no
gene356	gene356	NGEG_RS0101600	NZ_AKCG01000001.1:292682-292928	Gluc-1	Gluc-10	OK	5945.42	6506.71	0.13015	0.348631	0.62255	0.856516	no
gene357	gene357	NGEG_RS14040	NZ_AKCG01000001.1:292972-293675	Gluc-1	Gluc-10	OK	10.8084	10.1966	-0.0840607	-0.155559	0.8292	0.938774	no
gene358	gene358	NGEG_RS14045	NZ_AKCG01000001.1:294015-295395	Gluc-1	Gluc-10	OK	94.3367	61.3609	-0.6205	-1.84402	0.01615	0.122314	no
gene359	gene359	NGEG_RS0101610	NZ_AKCG01000001.1:295512-296919	Gluc-1	Gluc-10	OK	287.572	201.995	-0.509603	-1.45557	0.04825	0.237309	no
gene36	gene36	NGEG_RS0100170	NZ_AKCG01000001.1:23856-24372	Gluc-1	Gluc-10	OK	295.556	237.565	-0.315109	-0.891135	0.21805	0.540401	no
gene360	gene360	NGEG_RS0101615	NZ_AKCG01000001.1:296931-297609	Gluc-1	Gluc-10	OK	2209.17	1436.15	-0.621294	-1.62958	0.02295	0.155669	no
gene361	gene361	NGEG_RS0101620	NZ_AKCG01000001.1:297798-299956	Gluc-1	Gluc-10	OK	154.756	144.359	-0.100328	-0.278383	0.69695	0.892755	no
gene362	gene362	NGEG_RS0101625	NZ_AKCG01000001.1:297798-299956	Gluc-1	Gluc-10	OK	209.573	184.919	-0.180562	-0.165092	0.81285	0.933408	no
gene363	gene363	NGEG_RS0101630	NZ_AKCG01000001.1:299964-300573	Gluc-1	Gluc-10	OK	263.652	236.34	-0.157772	-0.450085	0.53295	0.799986	no
gene364	gene364	NGEG_RS0101635	NZ_AKCG01000001.1:300616-301387	Gluc-1	Gluc-10	OK	270.434	229.576	-0.236301	-0.670556	0.35475	0.678975	no
gene365	gene365	NGEG_RS0101640	NZ_AKCG01000001.1:301399-302086	Gluc-1	Gluc-10	OK	399.708	327.638	-0.286844	-0.811658	0.26315	0.594979	no
gene366	gene366	NGEG_RS0101645	NZ_AKCG01000001.1:302089-302293	Gluc-1	Gluc-10	OK	3383.93	2188.92	-0.628483	-1.70858	0.01615	0.122314	no
gene367	gene367	NGEG_RS0101650	NZ_AKCG01000001.1:302339-302663	Gluc-1	Gluc-10	OK	1290.45	928.935	-0.474223	-1.32066	0.0632	0.280085	no
gene368	gene368	NGEG_RS0101655	NZ_AKCG01000001.1:302736-303060	Gluc-1	Gluc-10	OK	1251	649.838	-0.944926	-2.59743	0.00025	0.00497782	yes
gene369	gene369	NGEG_RS0101660	NZ_AKCG01000001.1:303200-304265	Gluc-1	Gluc-10	OK	7055.35	2321.96	-1.60337	-3.03015	0.00015	0.00336682	yes
gene37	gene37	NGEG_RS0100175	NZ_AKCG01000001.1:24510-26457	Gluc-1	Gluc-10	OK	96.7338	79.335	-0.286064	-0.767267	0.27165	0.604783	no
gene370	gene370	NGEG_RS0101665	NZ_AKCG01000001.1:304537-304987	Gluc-1	Gluc-10	OK	37.7249	19.9748	-0.917335	-1.80592	0.0214	0.151394	no
gene371	gene371	NGEG_RS0101670	NZ_AKCG01000001.1:305130-306249	Gluc-1	Gluc-10	OK	50.8786	51.7753	0.025205	0.0694736	0.92745	0.978997	no
gene372	gene372	NGEG_RS0101675	NZ_AKCG01000001.1:306379-306646	Gluc-1	Gluc-10	OK	1893.92	1199.34	-0.659128	-1.80878	0.0128	0.106768	no
gene373	gene373	NGEG_RS0101680	NZ_AKCG01000001.1:306853-308710	Gluc-1	Gluc-10	OK	735.679	814.082	0.146098	0.3722	0.5957	0.839038	no
gene374	gene374	NGEG_RS0101685	NZ_AKCG01000001.1:308713-309649	Gluc-1	Gluc-10	OK	672.173	767.688	0.191687	0.517183	0.4599	0.764642	no
gene375	gene375	NGEG_RS0101690	NZ_AKCG01000001.1:309853-310123	Gluc-1	Gluc-10	OK	8614.49	11147	0.371824	0.98919	0.15465	0.452406	no
gene376	gene376	NGEG_RS0101695	NZ_AKCG01000001.1:310400-311525	Gluc-1	Gluc-10	OK	517.728	453.157	-0.192185	-0.524948	0.4558	0.762068	no
gene377	gene377	NGEG_RS0101700	NZ_AKCG01000001.1:311540-311684	Gluc-1	Gluc-10	OK	2200.59	2330.86	0.0829688	0.186209	0.7874	0.92313	no
gene378	gene378	NGEG_RS0101705	NZ_AKCG01000001.1:311699-313552	Gluc-1	Gluc-10	OK	393.791	415.125	0.0761161	0.143431	0.8421	0.943967	no
gene379	gene379	NGEG_RS0101710	NZ_AKCG01000001.1:311699-313552	Gluc-1	Gluc-10	OK	427.827	428.351	0.00176734	0.00338255	0.99575	0.997708	no
gene38	gene38	NGEG_RS0100180	NZ_AKCG01000001.1:24510-26457	Gluc-1	Gluc-10	OK	17.2318	9.35861	-0.880707	-0.505973	0.47105	0.771522	no
gene380	gene380	NGEG_RS0101715	NZ_AKCG01000001.1:313678-314974	Gluc-1	Gluc-10	OK	176.762	156.411	-0.176472	-0.492025	0.49275	0.777106	no
gene381	gene381	NGEG_RS0101720	NZ_AKCG01000001.1:315067-316372	Gluc-1	Gluc-10	OK	51.7886	193.954	1.90501	5.26097	5e-05	0.00127268	yes
gene382	gene382	NGEG_RS14050	NZ_AKCG01000001.1:316395-316578	Gluc-1	Gluc-10	OK	98.2369	367.697	1.90418	3.5671	0.00015	0.00336682	yes
gene383	gene383	NGEG_RS0101725	NZ_AKCG01000001.1:316990-318250	Gluc-1	Gluc-10	OK	370.458	554.57	0.582062	1.59584	0.0241	0.160089	no
gene384	gene384	NGEG_RS0101730	NZ_AKCG01000001.1:318470-320855	Gluc-1	Gluc-10	OK	3317.28	1866.93	-0.829328	-1.42904	0.04775	0.235789	no
gene385	gene385	NGEG_RS0101735	NZ_AKCG01000001.1:320859-321133	Gluc-1	Gluc-10	OK	97.036	53.9024	-0.848169	-1.50197	0.0331	0.195981	no
gene386	gene386	NGEG_RS0101740	NZ_AKCG01000001.1:321193-321863	Gluc-1	Gluc-10	NOTEST	0.355511	0.543579	0.612596	0	1	1	no
gene387	gene387	NGEG_RS0101745	NZ_AKCG01000001.1:321988-322810	Gluc-1	Gluc-10	OK	141.081	106.953	-0.399549	-1.0973	0.1185	0.400125	no
gene388	gene388	NGEG_RS0101750	NZ_AKCG01000001.1:322895-324423	Gluc-1	Gluc-10	OK	171.729	123.258	-0.478454	-1.04348	0.1461	0.437768	no
gene389	gene389	NGEG_RS0101755	NZ_AKCG01000001.1:322895-324423	Gluc-1	Gluc-10	OK	92.8734	70.4422	-0.398826	-0.721408	0.3114	0.645547	no
gene39	gene39	NGEG_RS0100185	NZ_AKCG01000001.1:26491-27247	Gluc-1	Gluc-10	OK	69.5109	47.6799	-0.543859	-1.40188	0.05245	0.250951	no
gene390	gene390	NGEG_RS14055	NZ_AKCG01000001.1:324619-325429	Gluc-1	Gluc-10	OK	189.514	173.32	-0.128871	-0.0983655	0.8877	0.960179	no
gene391	gene391	NGEG_RS0101760	NZ_AKCG01000001.1:324619-325429	Gluc-1	Gluc-10	OK	202.953	138.389	-0.552416	-1.45958	0.0393	0.213528	no
gene392	gene392	NGEG_RS14060	NZ_AKCG01000001.1:325481-326841	Gluc-1	Gluc-10	OK	72.7092	94.8287	0.383185	0.0706004	0.8489	0.945819	no
gene393	gene393	NGEG_RS0101765	NZ_AKCG01000001.1:325481-326841	Gluc-1	Gluc-10	OK	978.335	634.776	-0.624082	-1.66306	0.01735	0.129028	no
gene394	gene394	NGEG_RS12435	NZ_AKCG01000001.1:326935-327954	Gluc-1	Gluc-10	OK	499.591	402.967	-0.310084	-0.869115	0.23675	0.564156	no
gene395	gene395	NGEG_RS0101775	NZ_AKCG01000001.1:327994-328525	Gluc-1	Gluc-10	OK	637.331	490.036	-0.379153	-1.05403	0.1381	0.425148	no
gene396	gene396	NGEG_RS0101785	NZ_AKCG01000001.1:328692-330288	Gluc-1	Gluc-10	OK	149.312	202.829	0.441934	1.21348	0.08435	0.336991	no
gene397	gene397	NGEG_RS0101790	NZ_AKCG01000001.1:330394-330790	Gluc-1	Gluc-10	OK	553.596	367.578	-0.590783	-1.63257	0.022	0.153441	no
gene398	gene398	NGEG_RS14065	NZ_AKCG01000001.1:330820-332338	Gluc-1	Gluc-10	OK	536.778	297.592	-0.850992	-2.3038	0.0016	0.0225737	yes
gene399	gene399	NGEG_RS0101805	NZ_AKCG01000001.1:332370-333009	Gluc-1	Gluc-10	OK	396.628	218.85	-0.857844	-2.41332	0.00105	0.0154313	yes
gene4	gene4	NGEG_RS0100025	NZ_AKCG01000001.1:1513-1927	Gluc-1	Gluc-10	OK	78.8029	54.6347	-0.528432	-1.14636	0.102	0.370893	no
gene40	gene40	NGEG_RS0100190	NZ_AKCG01000001.1:27330-27957	Gluc-1	Gluc-10	OK	85.2622	74.1148	-0.202144	-0.519054	0.4685	0.770312	no
gene400	gene400	NGEG_RS0101810	NZ_AKCG01000001.1:333138-334641	Gluc-1	Gluc-10	OK	3298.42	943.965	-1.80497	-3.88498	5e-05	0.00127268	yes
gene401	gene401	NGEG_RS0101815	NZ_AKCG01000001.1:334825-335884	Gluc-1	Gluc-10	OK	239.755	198.164	-0.274869	-0.789433	0.286	0.614564	no
gene402	gene402	NGEG_RS0101820	NZ_AKCG01000001.1:335904-337434	Gluc-1	Gluc-10	OK	201.789	166.713	-0.275488	-0.784902	0.2781	0.609609	no
gene403	gene403	NGEG_RS0101825	NZ_AKCG01000001.1:337489-338485	Gluc-1	Gluc-10	OK	5669.56	3193.03	-0.828309	-1.66456	0.0187	0.136599	no
gene404	gene404	NGEG_RS14070	NZ_AKCG01000001.1:338610-338871	Gluc-1	Gluc-10	OK	459.936	158.408	-1.53778	-3.53756	5e-05	0.00127268	yes
gene405	gene405	NGEG_RS0101830	NZ_AKCG01000001.1:338875-339217	Gluc-1	Gluc-10	OK	777.307	216.238	-1.84587	-4.81007	5e-05	0.00127268	yes
gene406	gene406	NGEG_RS0101835	NZ_AKCG01000001.1:339274-340651	Gluc-1	Gluc-10	OK	990.776	546.483	-0.858383	-2.24982	0.0017	0.0237136	yes
gene407	gene407	NGEG_RS0101840	NZ_AKCG01000001.1:340669-341539	Gluc-1	Gluc-10	OK	918.583	489.847	-0.907081	-2.4611	0.0005	0.00869366	yes
gene408	gene408	NGEG_RS0101845	NZ_AKCG01000001.1:341566-342392	Gluc-1	Gluc-10	OK	591.308	370.582	-0.674116	-1.42618	0.048	0.236551	no
gene409	gene409	NGEG_RS0101850	NZ_AKCG01000001.1:341566-342392	Gluc-1	Gluc-10	OK	3074.33	2051.59	-0.583531	-1.03204	0.1417	0.432608	no
gene41	gene41	NGEG_RS0100200	NZ_AKCG01000001.1:28001-30109	Gluc-1	Gluc-10	OK	39.1859	40.6148	0.0516696	0.101017	0.8843	0.959504	no
gene410	gene410	NGEG_RS0101855	NZ_AKCG01000001.1:342499-343033	Gluc-1	Gluc-10	OK	3463.44	2519.08	-0.45931	-1.20197	0.09025	0.348712	no
gene411	gene411	NGEG_RS0101860	NZ_AKCG01000001.1:343134-343587	Gluc-1	Gluc-10	OK	209.686	234.631	0.162164	0.445234	0.53775	0.802835	no
gene413	gene413	NGEG_RS0101870	NZ_AKCG01000001.1:344142-346035	Gluc-1	Gluc-10	OK	102.697	98.6913	-0.0574012	-0.161849	0.82365	0.93612	no
gene414	gene414	NGEG_RS12440	NZ_AKCG01000001.1:346061-346481	Gluc-1	Gluc-10	OK	775.088	690.362	-0.167007	-0.486901	0.5183	0.791622	no
gene415	gene415	NGEG_RS14075	NZ_AKCG01000001.1:346558-346881	Gluc-1	Gluc-10	OK	1571.45	1515.18	-0.0525999	-0.024501	0.7069	0.892755	no
gene416	gene416	NGEG_RS14080	NZ_AKCG01000001.1:346558-346881	Gluc-1	Gluc-10	OK	1473.39	1185.25	-0.313951	-0.928645	0.2461	0.574854	no
gene417	gene417	NGEG_RS0101875	NZ_AKCG01000001.1:346958-347204	Gluc-1	Gluc-10	OK	1128.66	630.344	-0.840399	-2.202	0.00205	0.0276582	yes
gene418	gene418	NGEG_RS0101880	NZ_AKCG01000001.1:347206-347596	Gluc-1	Gluc-10	OK	1133.12	733.995	-0.626464	-1.74729	0.0149	0.11716	no
gene419	gene419	NGEG_RS0101885	NZ_AKCG01000001.1:347635-349093	Gluc-1	Gluc-10	OK	108.725	128.712	0.243463	0.706834	0.3374	0.668432	no
gene42	gene42	NGEG_RS0100205	NZ_AKCG01000001.1:28001-30109	Gluc-1	Gluc-10	OK	40.8742	37.2558	-0.133726	-0.248258	0.72555	0.900484	no
gene420	gene420	NGEG_RS0101890	NZ_AKCG01000001.1:349107-349938	Gluc-1	Gluc-10	OK	276.268	301.658	0.126843	0.350049	0.61935	0.8558	no
gene421	gene421	NGEG_RS0101895	NZ_AKCG01000001.1:350014-350404	Gluc-1	Gluc-10	OK	685.119	534.479	-0.358223	-1.00155	0.1661	0.468574	no
gene422	gene422	NGEG_RS0101900	NZ_AKCG01000001.1:350550-351075	Gluc-1	Gluc-10	OK	4707.04	2541.91	-0.888911	-2.27872	0.002	0.0271319	yes
gene423	gene423	NGEG_RS14085	NZ_AKCG01000001.1:351176-352693	Gluc-1	Gluc-10	OK	399.949	636.261	0.669802	0.459189	0.52175	0.792403	no
gene424	gene424	NGEG_RS0101910	NZ_AKCG01000001.1:351176-352693	Gluc-1	Gluc-10	OK	212.994	389.284	0.870007	0.660167	0.35415	0.678879	no
gene425	gene425	NGEG_RS0101915	NZ_AKCG01000001.1:351176-352693	Gluc-1	Gluc-10	OK	174.757	280.562	0.682966	1.75717	0.01305	0.107402	no
gene426	gene426	NGEG_RS0101920	NZ_AKCG01000001.1:352749-355221	Gluc-1	Gluc-10	OK	273.943	379.306	0.469488	1.25145	0.07335	0.309046	no
gene427	gene427	NGEG_RS0101930	NZ_AKCG01000001.1:355354-356641	Gluc-1	Gluc-10	OK	674.969	511.532	-0.399998	-1.06856	0.136	0.424281	no
gene428	gene428	NGEG_RS0101935	NZ_AKCG01000001.1:356834-357407	Gluc-1	Gluc-10	OK	169.407	106.671	-0.667334	-1.77981	0.0141	0.1123	no
gene429	gene429	NGEG_RS0101940	NZ_AKCG01000001.1:357490-358486	Gluc-1	Gluc-10	OK	142.078	161.5	0.184851	0.518981	0.47285	0.771522	no
gene43	gene43	NGEG_RS13810	NZ_AKCG01000001.1:28001-30109	Gluc-1	Gluc-10	OK	93.4361	35.0301	-1.41538	-0.534555	0.64425	0.863212	no
gene430	gene430	NGEG_RS0101945	NZ_AKCG01000001.1:358545-359166	Gluc-1	Gluc-10	OK	235.924	199.556	-0.241529	-0.684779	0.33565	0.666709	no
gene431	gene431	NGEG_RS0101950	NZ_AKCG01000001.1:359387-360668	Gluc-1	Gluc-10	OK	929.435	382.589	-1.28056	-3.43197	5e-05	0.00127268	yes
gene432	gene432	NGEG_RS12445	NZ_AKCG01000001.1:360749-361031	Gluc-1	Gluc-10	OK	117.712	99.8136	-0.237953	-0.485292	0.4893	0.77693	no
gene433	gene433	NGEG_RS0101960	NZ_AKCG01000001.1:361069-362101	Gluc-1	Gluc-10	OK	134.096	102.851	-0.382715	-1.06845	0.12835	0.411022	no
gene434	gene434	NGEG_RS0101965	NZ_AKCG01000001.1:362306-362840	Gluc-1	Gluc-10	OK	366.592	308.285	-0.249914	-0.688985	0.3251	0.657323	no
gene435	gene435	NGEG_RS0101970	NZ_AKCG01000001.1:363061-364002	Gluc-1	Gluc-10	OK	585.004	269.712	-1.11703	-0.494122	0.6761	0.878899	no
gene436	gene436	NGEG_RS0101975	NZ_AKCG01000001.1:363061-364002	Gluc-1	Gluc-10	OK	557.203	341.087	-0.708065	-1.92353	0.0052	0.0541722	no
gene437	gene437	NGEG_RS0101980	NZ_AKCG01000001.1:364024-364321	Gluc-1	Gluc-10	OK	1450.52	823.444	-0.816828	-2.25198	0.0016	0.0225737	yes
gene438	gene438	NGEG_RS0101985	NZ_AKCG01000001.1:364342-364540	Gluc-1	Gluc-10	OK	834.191	594.634	-0.488377	-1.11561	0.1155	0.394425	no
gene44	gene44	NGEG_RS0100210	NZ_AKCG01000001.1:30160-31132	Gluc-1	Gluc-10	OK	83.5682	41.2324	-1.01918	-2.65131	0.0003	0.0056542	yes
gene440	gene440	NGEG_RS14090	NZ_AKCG01000001.1:364804-364897	Gluc-1	Gluc-10	OK	19.5536	116.745	2.57786	15.1961	0.31875	0.654468	no
gene441	gene441	NGEG_RS0101995	NZ_AKCG01000001.1:365061-365847	Gluc-1	Gluc-10	OK	624.191	599.184	-0.0589888	-0.16462	0.8196	0.93612	no
gene442	gene442	NGEG_RS0102000	NZ_AKCG01000001.1:365883-366756	Gluc-1	Gluc-10	OK	960.432	957.142	-0.00494966	-0.0134303	0.98415	0.994767	no
gene443	gene443	NGEG_RS0102005	NZ_AKCG01000001.1:366815-367427	Gluc-1	Gluc-10	OK	496.168	223.756	-1.1489	-3.17819	5e-05	0.00127268	yes
gene444	gene444	NGEG_RS0102010	NZ_AKCG01000001.1:367534-367759	Gluc-1	Gluc-10	OK	662.14	500.876	-0.402682	-0.987682	0.1704	0.475387	no
gene445	gene445	NGEG_RS0102015	NZ_AKCG01000001.1:367789-368176	Gluc-1	Gluc-10	OK	442.631	417.383	-0.084734	-0.237531	0.74295	0.907108	no
gene446	gene446	NGEG_RS0102020	NZ_AKCG01000001.1:368176-368665	Gluc-1	Gluc-10	OK	9.23125	8.40009	-0.136121	-0.204995	0.77845	0.92238	no
gene447	gene447	NGEG_RS14095	NZ_AKCG01000001.1:368673-369021	Gluc-1	Gluc-10	NOTEST	0	0	0	0	1	1	no
gene448	gene448	NGEG_RS14100	NZ_AKCG01000001.1:369077-369128	Gluc-1	Gluc-10	NOTEST	0	0	0	0	1	1	no
gene449	gene449	NGEG_RS14105	NZ_AKCG01000001.1:369219-369420	Gluc-1	Gluc-10	OK	210.008	275.769	0.393019	0.781782	0.2843	0.613483	no
gene45	gene45	NGEG_RS0100215	NZ_AKCG01000001.1:31436-33578	Gluc-1	Gluc-10	OK	23.6345	14.2551	-0.729418	-1.82713	0.00845	0.0793272	no
gene450	gene450	NGEG_RS0102035	NZ_AKCG01000001.1:369480-370515	Gluc-1	Gluc-10	OK	92.0107	112.43	0.289147	0.806252	0.27295	0.605826	no
gene451	gene451	NGEG_RS0102040	NZ_AKCG01000001.1:370593-371019	Gluc-1	Gluc-10	OK	769.881	576.135	-0.418228	-1.17035	0.09965	0.367406	no
gene452	gene452	NGEG_RS0102045	NZ_AKCG01000001.1:371096-371573	Gluc-1	Gluc-10	OK	1361.83	1054.04	-0.369612	-1.01698	0.15675	0.455603	no
gene453	gene453	NGEG_RS0102050	NZ_AKCG01000001.1:371619-372829	Gluc-1	Gluc-10	OK	715.731	686.021	-0.0611663	-0.10142	0.88835	0.960179	no
gene454	gene454	NGEG_RS14110	NZ_AKCG01000001.1:371619-372829	Gluc-1	Gluc-10	OK	0.750154	16.2466	4.4368	0.447923	0.29085	0.621201	no
gene455	gene455	NGEG_RS0102055	NZ_AKCG01000001.1:371619-372829	Gluc-1	Gluc-10	OK	191.245	377.219	0.979977	2.00052	0.00735	0.0708873	no
gene456	gene456	NGEG_RS0102060	NZ_AKCG01000001.1:372875-373799	Gluc-1	Gluc-10	OK	200.9	364.774	0.860523	2.38814	0.00105	0.0154313	yes
gene457	gene457	NGEG_RS0102065	NZ_AKCG01000001.1:373951-378966	Gluc-1	Gluc-10	OK	41.3121	34.5314	-0.258653	-0.435553	0.533	0.799986	no
gene458	gene458	NGEG_RS0102070	NZ_AKCG01000001.1:373951-378966	Gluc-1	Gluc-10	OK	50.5625	41.105	-0.298754	-0.658707	0.34785	0.676114	no
gene459	gene459	NGEG_RS0102075	NZ_AKCG01000001.1:379440-380067	Gluc-1	Gluc-10	OK	48.2806	55.1706	0.192459	0.467736	0.5111	0.786234	no
gene46	gene46	NGEG_RS13815	NZ_AKCG01000001.1:33776-33965	Gluc-1	Gluc-10	OK	577.691	608.941	0.076004	0.164123	0.81985	0.93612	no
gene460	gene460	NGEG_RS0102080	NZ_AKCG01000001.1:380125-380617	Gluc-1	Gluc-10	OK	94.1824	78.4208	-0.264222	-0.627206	0.3766	0.699643	no
gene461	gene461	NGEG_RS0102085	NZ_AKCG01000001.1:380716-382261	Gluc-1	Gluc-10	OK	280.17	235.325	-0.251649	-0.693377	0.3267	0.657394	no
gene462	gene462	NGEG_RS0102090	NZ_AKCG01000001.1:382454-383985	Gluc-1	Gluc-10	OK	792.254	556.951	-0.508412	-0.736446	0.31095	0.645156	no
gene463	gene463	NGEG_RS0102095	NZ_AKCG01000001.1:382454-383985	Gluc-1	Gluc-10	OK	909.861	547.589	-0.732552	-1.61744	0.0227	0.155165	no
gene464	gene464	NGEG_RS0102100	NZ_AKCG01000001.1:383998-385273	Gluc-1	Gluc-10	OK	608.254	459.089	-0.4059	-1.10063	0.1195	0.400125	no
gene465	gene465	NGEG_RS0102105	NZ_AKCG01000001.1:385303-385744	Gluc-1	Gluc-10	OK	812.458	541.759	-0.584642	-1.63859	0.02	0.14313	no
gene466	gene466	NGEG_RS0102110	NZ_AKCG01000001.1:385748-386108	Gluc-1	Gluc-10	OK	1376.06	913.646	-0.590832	-1.65064	0.02135	0.151394	no
gene467	gene467	NGEG_RS0102115	NZ_AKCG01000001.1:386180-386909	Gluc-1	Gluc-10	OK	1030.11	770.641	-0.418661	-1.1371	0.1091	0.383169	no
gene468	gene468	NGEG_RS0102120	NZ_AKCG01000001.1:386950-387406	Gluc-1	Gluc-10	OK	849.035	570.062	-0.574706	-1.59627	0.0256	0.166772	no
gene469	gene469	NGEG_RS0102125	NZ_AKCG01000001.1:387516-388086	Gluc-1	Gluc-10	OK	646.095	463.895	-0.477949	-1.32209	0.0613	0.275181	no
gene47	gene47	NGEG_RS0100220	NZ_AKCG01000001.1:34083-34374	Gluc-1	Gluc-10	OK	8394.67	9182.31	0.129383	0.338635	0.6406	0.863075	no
gene470	gene470	NGEG_RS0102130	NZ_AKCG01000001.1:388100-389054	Gluc-1	Gluc-10	OK	580.775	485.51	-0.258479	-0.709639	0.30405	0.63683	no
gene471	gene471	NGEG_RS14115	NZ_AKCG01000001.1:388100-389054	Gluc-1	Gluc-10	OK	261.798	166.53	-0.652669	-0.268068	0.74515	0.907248	no
gene472	gene472	NGEG_RS0102135	NZ_AKCG01000001.1:389155-389785	Gluc-1	Gluc-10	OK	15.167	10.8336	-0.485423	-0.907511	0.21185	0.534236	no
gene473	gene473	NGEG_RS0102140	NZ_AKCG01000001.1:389867-391070	Gluc-1	Gluc-10	OK	307.729	237.124	-0.37602	-1.03782	0.14425	0.436462	no
gene474	gene474	NGEG_RS0102145	NZ_AKCG01000001.1:391145-395927	Gluc-1	Gluc-10	OK	406.959	248.252	-0.713076	-1.79656	0.01195	0.102092	no
gene475	gene475	NGEG_RS0102155	NZ_AKCG01000001.1:396456-398532	Gluc-1	Gluc-10	OK	49.3492	59.5766	0.271718	0.765256	0.27925	0.609609	no
gene476	gene476	NGEG_RS0102160	NZ_AKCG01000001.1:398601-400528	Gluc-1	Gluc-10	OK	1192.47	706.789	-0.754602	-1.57103	0.02995	0.18349	no
gene477	gene477	NGEG_RS0102165	NZ_AKCG01000001.1:398601-400528	Gluc-1	Gluc-10	OK	270.238	330.9	0.292164	0.42299	0.537	0.802835	no
gene478	gene478	NGEG_RS12455	NZ_AKCG01000001.1:400680-401484	Gluc-1	Gluc-10	OK	246.812	270.15	0.130349	0.364485	0.60005	0.842253	no
gene479	gene479	NGEG_RS0102175	NZ_AKCG01000001.1:401701-401893	Gluc-1	Gluc-10	OK	255.648	370.364	0.534785	1.08342	0.12965	0.41304	no
gene48	gene48	NGEG_RS0100225	NZ_AKCG01000001.1:34466-36101	Gluc-1	Gluc-10	OK	9313.94	10128.6	0.120971	0.135668	0.84465	0.944921	no
gene480	gene480	NGEG_RS0102180	NZ_AKCG01000001.1:402077-402857	Gluc-1	Gluc-10	OK	142.069	165.124	0.216961	0.599457	0.391	0.712457	no
gene481	gene481	NGEG_RS0102185	NZ_AKCG01000001.1:402908-403388	Gluc-1	Gluc-10	OK	273.934	202.185	-0.438152	-1.19179	0.0984	0.365709	no
gene482	gene482	NGEG_RS0102190	NZ_AKCG01000001.1:403389-404388	Gluc-1	Gluc-10	OK	388.678	358.923	-0.1149	-0.317729	0.6511	0.867474	no
gene483	gene483	NGEG_RS0102195	NZ_AKCG01000001.1:404508-404928	Gluc-1	Gluc-10	OK	921.716	648.373	-0.507499	-1.42095	0.04725	0.235226	no
gene484	gene484	NGEG_RS0102200	NZ_AKCG01000001.1:404952-405519	Gluc-1	Gluc-10	OK	404.799	386.228	-0.0677523	-0.191834	0.7879	0.92313	no
gene485	gene485	NGEG_RS0102205	NZ_AKCG01000001.1:405609-406494	Gluc-1	Gluc-10	OK	672.88	496.139	-0.439605	-1.20944	0.0825	0.331207	no
gene486	gene486	NGEG_RS0102210	NZ_AKCG01000001.1:406683-407168	Gluc-1	Gluc-10	OK	67.7858	67.1788	-0.0129781	-0.0297287	0.96425	0.987447	no
gene487	gene487	NGEG_RS0102220	NZ_AKCG01000001.1:407226-408265	Gluc-1	Gluc-10	OK	1768.66	1465.94	-0.270824	-0.699578	0.3205	0.654468	no
gene488	gene488	NGEG_RS14120	NZ_AKCG01000001.1:407226-408265	Gluc-1	Gluc-10	OK	630.539	615.548	-0.0347127	-0.00884297	0.9799	0.994767	no
gene489	gene489	NGEG_RS0102225	NZ_AKCG01000001.1:408353-409892	Gluc-1	Gluc-10	OK	73.2083	96.3285	0.395955	1.14503	0.1213	0.40254	no
gene49	gene49	NGEG_RS0100235	NZ_AKCG01000001.1:36754-38430	Gluc-1	Gluc-10	OK	130.813	202.665	0.631595	1.74645	0.01185	0.101589	no
gene490	gene490	NGEG_RS0102230	NZ_AKCG01000001.1:409984-410702	Gluc-1	Gluc-10	OK	155.982	199.097	0.352092	0.968366	0.17635	0.486903	no
gene491	gene491	NGEG_RS12460	NZ_AKCG01000001.1:410905-414292	Gluc-1	Gluc-10	OK	341.635	461.2	0.432936	0.910811	0.1906	0.505191	no
gene492	gene492	NGEG_RS0102240	NZ_AKCG01000001.1:410905-414292	Gluc-1	Gluc-10	OK	265.084	217.608	-0.284715	-0.19987	0.7798	0.92271	no
gene493	gene493	NGEG_RS14125	NZ_AKCG01000001.1:410905-414292	Gluc-1	Gluc-10	OK	213.871	396.696	0.891296	0.225682	0.70025	0.892755	no
[truncated: 621 more rows]

## Sheet: Significant
test_id	gene_id	gene	locus	sample_1	sample_2	status	value_1	value_2	log2(fold_change)	test_stat	p_value	q_value	significant	annotated function
gene964	gene964	NGEG_RS0104475	NZ_AKCG01000002.1:80910-82746	Gluc-1	Gluc-10	OK	94.9833	2584.67	4.76616	10.5875	5e-05	0.00127268	yes	phosphogluconate dehydratase
gene963	gene963	NGEG_RS0104470	NZ_AKCG01000002.1:80062-80701	Gluc-1	Gluc-10	OK	209.598	3189.26	3.92753	10.5282	5e-05	0.00127268	yes	ketohydroxyglutarate aldolase
gene2093	gene2093	NGEG_RS0109840	NZ_AKCG01000005.1:30476-31481	Gluc-1	Gluc-10	OK	163.868	1948.19	3.57152	9.03208	5e-05	0.00127268	yes	type I glyceraldehyde-3-phosphate dehydrogenase
gene1789	gene1789	NGEG_RS0108400	NZ_AKCG01000003.1:268116-269589	Gluc-1	Gluc-10	OK	58.4322	635.05	3.44204	9.22158	5e-05	0.00127268	yes	pyruvate kinase
gene962	gene962	NGEG_RS12625	NZ_AKCG01000002.1:79688-79874	Gluc-1	Gluc-10	OK	112.529	642.192	2.51271	4.37391	5e-05	0.00127268	yes	hypothetical protein
rna57	gene2512	NGEG_RS0111720	NZ_AKCG01000007.1:88588-88678	Gluc-1	Gluc-10	OK	2982.81	15901.3	2.4144	4.44022	5e-05	0.00127268	yes	tRNA-Leu
gene1730	gene1730	NGEG_RS0108100	NZ_AKCG01000003.1:218774-219098	Gluc-1	Gluc-10	OK	7473.74	29345.6	1.97324	5.17662	5e-05	0.00127268	yes	50S ribosomal protein L24
rna14	gene1128	NGEG_RS0105265	NZ_AKCG01000002.1:221404-221495	Gluc-1	Gluc-10	OK	58678.2	220626	1.9107	5.06729	5e-05	0.00127268	yes	tRNA-Ser
gene381	gene381	NGEG_RS0101720	NZ_AKCG01000001.1:315067-316372	Gluc-1	Gluc-10	OK	51.7886	193.954	1.90501	5.26097	5e-05	0.00127268	yes	ammonia channel protein
gene382	gene382	NGEG_RS14050	NZ_AKCG01000001.1:316395-316578	Gluc-1	Gluc-10	OK	98.2369	367.697	1.90418	3.5671	0.00015	0.00336682	yes	hypothetical protein
gene965	gene965	NGEG_RS0104480	NZ_AKCG01000002.1:83265-84711	Gluc-1	Gluc-10	OK	263.12	946.467	1.84683	4.92979	5e-05	0.00127268	yes	glucose-6-phosphate dehydrogenase
gene2314	gene2314	NGEG_RS15280	NZ_AKCG01000006.1:22707-22964	Gluc-1	Gluc-10	OK	18.2235	63.5944	1.8031	2.43248	0.00355	0.04115	yes	hypothetical protein
gene1725	gene1725	NGEG_RS0108075	NZ_AKCG01000003.1:216595-216949	Gluc-1	Gluc-10	OK	4948.71	17249.4	1.80142	4.3159	5e-05	0.00127268	yes	50S ribosomal protein L18
gene1727	gene1727	NGEG_RS0108085	NZ_AKCG01000003.1:217509-217902	Gluc-1	Gluc-10	OK	3109.83	9875.15	1.66696	4.24061	5e-05	0.00127268	yes	30S ribosomal protein S8
rna12	gene689	NGEG_RS0103140	NZ_AKCG01000001.1:573564-573654	Gluc-1	Gluc-10	OK	4144.78	13094.4	1.65958	3.31564	5e-05	0.00127268	yes	tRNA-Ser
gene218	gene218	NGEG_RS0100965	NZ_AKCG01000001.1:175404-175914	Gluc-1	Gluc-10	OK	88.2312	274.936	1.63973	4.49826	5e-05	0.00127268	yes	protein disulfide oxidoreductase
gene1729	gene1729	NGEG_RS0108095	NZ_AKCG01000003.1:218225-218765	Gluc-1	Gluc-10	OK	5142.07	15973.8	1.63528	3.57805	5e-05	0.00127268	yes	50S ribosomal protein L5
gene1736	gene1736	NGEG_RS0108130	NZ_AKCG01000003.1:221255-221585	Gluc-1	Gluc-10	OK	5230.48	16039.8	1.61664	4.08313	5e-05	0.00127268	yes	50S ribosomal protein L22
gene1726	gene1726	NGEG_RS0108080	NZ_AKCG01000003.1:216962-217496	Gluc-1	Gluc-10	OK	4322.22	13191.5	1.60976	3.67847	5e-05	0.00127268	yes	50S ribosomal protein L6
gene1728	gene1728	NGEG_RS0108090	NZ_AKCG01000003.1:217917-218223	Gluc-1	Gluc-10	OK	6875.64	20657	1.58707	3.97015	5e-05	0.00127268	yes	30S ribosomal protein S14
gene1642	gene1642	NGEG_RS0107700	NZ_AKCG01000003.1:144967-145288	Gluc-1	Gluc-10	OK	132.061	394.734	1.57968	3.82393	5e-05	0.00127268	yes	transporter
gene1641	gene1641	NGEG_RS0107690	NZ_AKCG01000003.1:144062-144907	Gluc-1	Gluc-10	OK	107.209	317.98	1.56851	4.55853	5e-05	0.00127268	yes	MFS transporter
gene966	gene966	NGEG_RS0104485	NZ_AKCG01000002.1:84862-86525	Gluc-1	Gluc-10	OK	319.347	939.937	1.55744	2.4861	0.00075	0.0124279	yes	6-phosphogluconolactonase
gene820	gene820	NGEG_RS0103780	NZ_AKCG01000001.1:689968-690334	Gluc-1	Gluc-10	OK	55.1155	161.578	1.5517	3.57645	5e-05	0.00127268	yes	hypothetical protein
gene1655	gene1655	NGEG_RS0107775	NZ_AKCG01000003.1:160443-160779	Gluc-1	Gluc-10	OK	250.695	712.278	1.50651	3.97381	5e-05	0.00127268	yes	DNA methyltransferase
gene888	gene888	NGEG_RS0104115	NZ_AKCG01000002.1:7365-8754	Gluc-1	Gluc-10	OK	735.17	2087.24	1.50545	3.59711	5e-05	0.00127268	yes	RNA helicase
gene967	gene967	NGEG_RS0104490	NZ_AKCG01000002.1:84862-86525	Gluc-1	Gluc-10	OK	328.293	920.665	1.48769	3.14497	5e-05	0.00127268	yes	glucokinase
gene1722	gene1722	NGEG_RS0108060	NZ_AKCG01000003.1:215444-215879	Gluc-1	Gluc-10	OK	4581.03	12774.7	1.47954	3.53681	5e-05	0.00127268	yes	50S ribosomal protein L15
gene1731	gene1731	NGEG_RS0108105	NZ_AKCG01000003.1:219109-219478	Gluc-1	Gluc-10	OK	4560.02	12631.5	1.46991	3.68581	5e-05	0.00127268	yes	50S ribosomal protein L14
gene1724	gene1724	NGEG_RS0108070	NZ_AKCG01000003.1:215880-216577	Gluc-1	Gluc-10	OK	5422.51	14887.9	1.4571	2.99374	0.00025	0.00497782	yes	30S ribosomal protein S5
gene142	gene142	NGEG_RS12290	NZ_AKCG01000001.1:114693-114828	Gluc-1	Gluc-10	OK	478.345	1309.4	1.45278	2.72545	0.0002	0.0042569	yes	hypothetical protein
gene971	gene971	NGEG_RS12635	NZ_AKCG01000002.1:89307-90524	Gluc-1	Gluc-10	OK	28.4442	76.7383	1.43181	3.45595	5e-05	0.00127268	yes	hypothetical protein
gene814	gene814	NGEG_RS0103750	NZ_AKCG01000001.1:686729-687032	Gluc-1	Gluc-10	OK	2605.4	6781.37	1.38007	3.76997	5e-05	0.00127268	yes	primosomal replication protein N
gene1207	gene1207	NGEG_RS0105635	NZ_AKCG01000002.1:288824-290063	Gluc-1	Gluc-10	OK	206.908	538.11	1.37891	3.68873	5e-05	0.00127268	yes	sulfate ABC transporter substrate-binding protein
gene816	gene816	NGEG_RS0103760	NZ_AKCG01000001.1:687285-687738	Gluc-1	Gluc-10	OK	2798.68	7155.25	1.35426	3.43753	5e-05	0.00127268	yes	50S ribosomal protein L9
gene968	gene968	NGEG_RS0104495	NZ_AKCG01000002.1:86573-87422	Gluc-1	Gluc-10	OK	339.052	842.133	1.31254	3.59784	5e-05	0.00127268	yes	MurR/RpiR family transcriptional regulator
gene2484	gene2484	NGEG_RS0111585	NZ_AKCG01000007.1:60697-61600	Gluc-1	Gluc-10	OK	33.431	81.3229	1.28247	3.33382	5e-05	0.00127268	yes	membrane protein
gene1744	gene1744	NGEG_RS0108160	NZ_AKCG01000003.1:225077-225389	Gluc-1	Gluc-10	OK	9966.28	23873.2	1.26026	3.01641	5e-05	0.00127268	yes	30S ribosomal protein S10
gene1737	gene1737	NGEG_RS0108135	NZ_AKCG01000003.1:221593-221872	Gluc-1	Gluc-10	OK	8762.28	20901.4	1.25422	3.17282	5e-05	0.00127268	yes	30S ribosomal protein S19
gene1721	gene1721	NGEG_RS0108055	NZ_AKCG01000003.1:214122-215433	Gluc-1	Gluc-10	OK	2199.08	5183.22	1.23695	2.40645	0.00165	0.0231469	yes	preprotein translocase subunit SecY
gene2199	gene2199	NGEG_RS0110320	NZ_AKCG01000005.1:108584-109902	Gluc-1	Gluc-10	OK	446.847	1046.57	1.22782	2.1459	0.00245	0.0313422	yes	amino acid ABC transporter permease
gene1716	gene1716	NGEG_RS0108035	NZ_AKCG01000003.1:212282-212903	Gluc-1	Gluc-10	OK	5261.12	12193.5	1.21267	2.55711	0.00105	0.0154313	yes	30S ribosomal protein S4
gene1122	gene1122	NGEG_RS0105235	NZ_AKCG01000002.1:213943-214261	Gluc-1	Gluc-10	OK	151.293	350.199	1.21083	2.99541	5e-05	0.00127268	yes	transcriptional regulator
gene1756	gene1756	NGEG_RS0108225	NZ_AKCG01000003.1:241523-241895	Gluc-1	Gluc-10	OK	14728.2	33905.8	1.20295	2.47753	0.00105	0.0154313	yes	50S ribosomal protein L7/L12
gene1738	gene1738	NGEG_RS0108140	NZ_AKCG01000003.1:221877-222711	Gluc-1	Gluc-10	OK	4356.46	9815.11	1.17185	2.19023	0.00375	0.0424713	yes	50S ribosomal protein L2
gene1714	gene1714	NGEG_RS0108025	NZ_AKCG01000003.1:210878-211247	Gluc-1	Gluc-10	OK	6583.29	14814.6	1.17014	2.86171	0.0001	0.00235143	yes	50S ribosomal protein L17
gene353	gene353	NGEG_RS0101585	NZ_AKCG01000001.1:291028-291394	Gluc-1	Gluc-10	OK	2855.78	6422.64	1.16928	3.05169	5e-05	0.00127268	yes	50S ribosomal protein L19
gene2511	gene2511	NGEG_RS0111715	NZ_AKCG01000007.1:87432-88485	Gluc-1	Gluc-10	OK	199.459	445.485	1.15929	3.1239	5e-05	0.00127268	yes	protease SohB
gene2200	gene2200	NGEG_RS0110325	NZ_AKCG01000005.1:108584-109902	Gluc-1	Gluc-10	OK	558.96	1231.93	1.14011	2.32015	0.0021	0.0280265	yes	amino acid ABC transporter permease
gene1260	gene1260	NGEG_RS12840	NZ_AKCG01000002.1:335047-335212	Gluc-1	Gluc-10	OK	1092.36	2393.72	1.13181	2.74264	0.0003	0.0056542	yes	hypothetical protein
gene671	gene671	NGEG_RS12505	NZ_AKCG01000001.1:561323-562162	Gluc-1	Gluc-10	OK	53.9154	115.813	1.10303	2.96319	5e-05	0.00127268	yes	sulfate ABC transporter permease subunit CysT
gene817	gene817	NGEG_RS0103765	NZ_AKCG01000001.1:687751-687883	Gluc-1	Gluc-10	OK	1983.47	4257.47	1.10197	2.60966	0.0004	0.00726176	yes	hypothetical protein
rna42	gene2114	rnpB	NZ_AKCG01000005.1:46634-46994	Gluc-1	Gluc-10	OK	16185.5	34450.7	1.08983	2.12024	0.00325	0.0387645	yes	RNase P RNA component class A
gene289	gene289	NGEG_RS0101280	NZ_AKCG01000001.1:238215-239529	Gluc-1	Gluc-10	OK	8.29162	17.6063	1.08637	2.42853	0.00105	0.0154312	yes	citrate transporter
gene666	gene666	NGEG_RS0103035	NZ_AKCG01000001.1:555603-556176	Gluc-1	Gluc-10	OK	2233.83	4742.62	1.08616	2.74563	0.00015	0.00336682	yes	50S ribosomal protein L25
rna0	gene166	NGEG_RS0100720	NZ_AKCG01000001.1:129745-129831	Gluc-1	Gluc-10	OK	11589.7	24491.3	1.07943	2.49873	0.0003	0.0056542	yes	tRNA-Leu
gene2311	gene2311	NGEG_RS13455	NZ_AKCG01000006.1:20908-21151	Gluc-1	Gluc-10	OK	366.887	768.428	1.06657	2.6819	0.0003	0.0056542	yes	hypothetical protein
gene1769	gene1769	NGEG_RS0108290	NZ_AKCG01000003.1:247570-247909	Gluc-1	Gluc-10	OK	99.8025	208.586	1.06349	2.73972	0.00085	0.0137167	yes	hypothetical protein
gene1718	gene1718	NGEG_RS0108045	NZ_AKCG01000003.1:213337-213700	Gluc-1	Gluc-10	OK	4459.86	9303.26	1.06074	2.7906	5e-05	0.00127268	yes	30S ribosomal protein S13
gene969	gene969	NGEG_RS0104500	NZ_AKCG01000002.1:87647-89294	Gluc-1	Gluc-10	OK	226.14	466.048	1.04326	2.83678	5e-05	0.00127268	yes	glucose-6-phosphate isomerase
rna26	gene1570	NGEG_RS0107345	NZ_AKCG01000003.1:71074-72625	Gluc-1	Gluc-10	OK	223.806	459.194	1.03685	2.07186	0.00375	0.0424713	yes	16S ribosomal RNA
gene2472	gene2472	NGEG_RS0111525	NZ_AKCG01000007.1:47893-50016	Gluc-1	Gluc-10	OK	81.3829	166.277	1.03079	2.90332	5e-05	0.00127268	yes	hypothetical protein
gene86	gene86	NGEG_RS0100390	NZ_AKCG01000001.1:70692-70908	Gluc-1	Gluc-10	OK	5571.64	11163.3	1.00259	2.66628	0.0002	0.0042569	yes	50S ribosomal protein L31
gene1720	gene1720	NGEG_RS0108050	NZ_AKCG01000003.1:213899-214118	Gluc-1	Gluc-10	OK	5402.9	10815.9	1.00134	2.80749	0.0001	0.00235143	yes	translation initiation factor IF-1
gene1541	gene1541	NGEG_RS0107205	NZ_AKCG01000003.1:51037-51193	Gluc-1	Gluc-10	OK	26838.4	53643.3	0.9991	2.73844	0.0005	0.00869366	yes	50S ribosomal protein L33
gene1747	gene1747	NGEG_RS0108175	NZ_AKCG01000003.1:228802-229273	Gluc-1	Gluc-10	OK	5215.35	10395.8	0.995161	2.42831	0.00095	0.0146597	yes	30S ribosomal protein S7
gene143	gene143	NGEG_RS0100645	NZ_AKCG01000001.1:114841-115063	Gluc-1	Gluc-10	OK	957.302	1843.46	0.945372	2.5232	0.0003	0.0056542	yes	membrane protein insertion efficiency factor YidD
gene506	gene506	NGEG_RS0102305	NZ_AKCG01000001.1:422069-424433	Gluc-1	Gluc-10	OK	279.792	538.028	0.943325	2.4781	0.00045	0.00810985	yes	phenylalanine--tRNA ligase subunit beta
gene815	gene815	NGEG_RS0103755	NZ_AKCG01000001.1:687038-687269	Gluc-1	Gluc-10	OK	7551.07	14474.6	0.938775	2.53963	0.0002	0.0042569	yes	30S ribosomal protein S18
gene500	gene500	NGEG_RS0102275	NZ_AKCG01000001.1:418605-418965	Gluc-1	Gluc-10	OK	7186.18	13747.3	0.935856	2.36654	0.0012	0.0173263	yes	50S ribosomal protein L20
gene1982	gene1982	NGEG_RS0109380	NZ_AKCG01000004.1:161036-162290	Gluc-1	Gluc-10	OK	47.4177	89.343	0.913929	2.50618	0.0006	0.0101466	yes	membrane protein
gene1663	gene1663	NGEG_RS0107815	NZ_AKCG01000003.1:165739-166465	Gluc-1	Gluc-10	OK	107.974	202.491	0.90717	2.52594	0.0005	0.00869366	yes	leucyl/phenylalanyl-tRNA--protein transferase
gene1647	gene1647	NGEG_RS13090	NZ_AKCG01000003.1:150405-150972	Gluc-1	Gluc-10	OK	77.6135	145.162	0.903289	2.32016	0.00115	0.0167021	yes	hypothetical protein
gene2567	gene2567	NGEG_RS0111980	NZ_AKCG01000008.1:28005-28470	Gluc-1	Gluc-10	OK	393.459	723.054	0.877892	2.40171	0.00085	0.0137167	yes	AsnC family transcriptional regulator
gene456	gene456	NGEG_RS0102060	NZ_AKCG01000001.1:372875-373799	Gluc-1	Gluc-10	OK	200.9	364.774	0.860523	2.38814	0.00105	0.0154313	yes	GTPase Era
gene1717	gene1717	NGEG_RS0108040	NZ_AKCG01000003.1:212922-213318	Gluc-1	Gluc-10	OK	7308.62	13061.8	0.837684	2.09407	0.0034	0.0399743	yes	30S ribosomal protein S11
gene1229	gene1229	NGEG_RS0105760	NZ_AKCG01000002.1:306440-306917	Gluc-1	Gluc-10	OK	564.65	1005.58	0.832595	2.31071	0.00095	0.0146597	yes	transcription elongation factor GreA
gene2510	gene2510	NGEG_RS0111710	NZ_AKCG01000007.1:86527-87382	Gluc-1	Gluc-10	OK	96.5761	171.678	0.829967	2.30006	0.00155	0.0221211	yes	membrane protein
gene2597	gene2597	NGEG_RS0112135	NZ_AKCG01000009.1:8492-8687	Gluc-1	Gluc-10	OK	1191.46	2113.08	0.826622	2.09921	0.00305	0.0367339	yes	hypothetical protein
gene1547	gene1547	NGEG_RS0107240	NZ_AKCG01000003.1:55245-55932	Gluc-1	Gluc-10	OK	41.4453	73.394	0.824453	2.08725	0.00445	0.0486153	yes	hypothetical protein
gene1071	gene1071	NGEG_RS0104980	NZ_AKCG01000002.1:170489-172001	Gluc-1	Gluc-10	OK	49.7883	87.0499	0.806034	2.17449	0.00225	0.0297072	yes	conjugal transfer protein TraH
gene2094	gene2094	NGEG_RS0109845	NZ_AKCG01000005.1:31632-32313	Gluc-1	Gluc-10	OK	166.008	283.897	0.774114	2.16238	0.00285	0.035719	yes	tRNA (N6-threonylcarbamoyladenosine(37)-N6)-methyltransferase TrmO
gene188	gene188	NGEG_RS0100835	NZ_AKCG01000001.1:150196-151525	Gluc-1	Gluc-10	OK	142.104	238.798	0.748841	2.07733	0.00345	0.0403699	yes	tRNA (N6-isopentenyl adenosine(37)-C2)-methylthiotransferase MiaB
gene748	gene748	NGEG_RS0103420	NZ_AKCG01000001.1:610385-613433	Gluc-1	Gluc-10	OK	26.7716	44.8993	0.745992	2.06415	0.00335	0.0395749	yes	tail protein
gene1803	gene1803	NGEG_RS0108475	NZ_AKCG01000003.1:282883-283750	Gluc-1	Gluc-10	OK	217.664	130.966	-0.732915	-2.03741	0.00355	0.04115	yes	glucose-1-phosphate thymidylyltransferase
gene2498	gene2498	NGEG_RS0111650	NZ_AKCG01000007.1:75537-75831	Gluc-1	Gluc-10	OK	1429.81	855.796	-0.740482	-2.05115	0.0043	0.0471853	yes	antibiotic biosynthesis monooxygenase
gene1666	gene1666	NGEG_RS0107825	NZ_AKCG01000003.1:167195-167573	Gluc-1	Gluc-10	OK	536.289	319.965	-0.745097	-2.17284	0.00455	0.0494888	yes	outer membrane protein assembly factor BamE
gene292	gene292	NGEG_RS0101300	NZ_AKCG01000001.1:241793-243287	Gluc-1	Gluc-10	OK	336.151	199.506	-0.752673	-2.07771	0.0042	0.0465013	yes	ribonuclease E/G
gene1195	gene1195	glyA	NZ_AKCG01000002.1:277012-278263	Gluc-1	Gluc-10	OK	670.862	398.064	-0.753016	-2.03778	0.0038	0.0428411	yes	serine hydroxymethyltransferase
gene618	gene618	NGEG_RS0102815	NZ_AKCG01000001.1:514565-515570	Gluc-1	Gluc-10	OK	442.064	261.747	-0.756081	-2.07679	0.0041	0.045805	yes	ADP-L-glycero-D-mannoheptose-6-epimerase
gene2479	gene2479	NGEG_RS0111560	NZ_AKCG01000007.1:55886-56360	Gluc-1	Gluc-10	OK	1043.94	616.817	-0.759131	-2.09844	0.00305	0.0367339	yes	hypothetical protein
gene2332	gene2332	NGEG_RS0110955	NZ_AKCG01000006.1:33530-35398	Gluc-1	Gluc-10	OK	140.573	82.898	-0.761908	-1.96068	0.00415	0.0461547	yes	adhesin
gene270	gene270	NGEG_RS0101185	NZ_AKCG01000001.1:218944-219154	Gluc-1	Gluc-10	OK	2658.92	1563.56	-0.766008	-2.14667	0.00335	0.0395749	yes	hypothetical protein
gene56	gene56	NGEG_RS0100270	NZ_AKCG01000001.1:41366-41873	Gluc-1	Gluc-10	OK	920.31	539.854	-0.769549	-2.14292	0.0029	0.0359804	yes	S-ribosylhomocysteine lyase
gene152	gene152	NGEG_RS12295	NZ_AKCG01000001.1:121485-122205	Gluc-1	Gluc-10	OK	1340.97	784.595	-0.77326	-2.10274	0.0036	0.0413414	yes	cell envelope protein SmpA
gene2030	gene2030	NGEG_RS0109570	NZ_AKCG01000004.1:200160-202908	Gluc-1	Gluc-10	OK	125.741	73.5623	-0.773421	-2.12572	0.00295	0.0362366	yes	transferrin-binding protein 1
gene1892	gene1892	NGEG_RS0108925	NZ_AKCG01000004.1:82368-83076	Gluc-1	Gluc-10	OK	145.929	84.7258	-0.784394	-2.07871	0.00315	0.0377541	yes	glutaredoxin 2
gene1589	gene1589	NGEG_RS0107430	NZ_AKCG01000003.1:90395-91397	Gluc-1	Gluc-10	OK	1130.32	655.429	-0.78622	-2.1025	0.003	0.0364877	yes	peptidyl-prolyl cis-trans isomerase
gene960	gene960	NGEG_RS0104460	NZ_AKCG01000002.1:77224-78274	Gluc-1	Gluc-10	OK	128.518	74.1804	-0.792857	-2.18085	0.00245	0.0313422	yes	A/G-specific adenine glycosylase
gene2586	gene2586	NGEG_RS0112075	NZ_AKCG01000009.1:3005-3365	Gluc-1	Gluc-10	OK	1093.85	630.081	-0.795801	-2.17649	0.0027	0.0340117	yes	hypothetical protein
gene904	gene904	NGEG_RS0104185	NZ_AKCG01000002.1:22699-22990	Gluc-1	Gluc-10	OK	1008.42	579.333	-0.799632	-2.12642	0.0023	0.030046	yes	aspartyl/glutamyl-tRNA(Asn/Gln) amidotransferase subunit C
gene34	gene34	NGEG_RS0100160	NZ_AKCG01000001.1:22620-22887	Gluc-1	Gluc-10	OK	5211.54	2982.65	-0.805113	-2.19296	0.0018	0.0248279	yes	Fe(2+)-trafficking protein
gene1635	gene1635	NGEG_RS13065	NZ_AKCG01000003.1:136514-139578	Gluc-1	Gluc-10	OK	144.769	82.662	-0.808456	-2.22516	0.0019	0.0260617	yes	bifunctional glutamine synthetase adenylyltransferase/deadenyltransferase
gene437	gene437	NGEG_RS0101980	NZ_AKCG01000001.1:364024-364321	Gluc-1	Gluc-10	OK	1450.52	823.444	-0.816828	-2.25198	0.0016	0.0225737	yes	hypothetical protein
gene1098	gene1098	NGEG_RS0105115	NZ_AKCG01000002.1:193508-193958	Gluc-1	Gluc-10	OK	2558.76	1452.34	-0.817069	-2.23297	0.0018	0.0248279	yes	hypothetical protein
gene2031	gene2031	NGEG_RS0109575	NZ_AKCG01000004.1:202994-205121	Gluc-1	Gluc-10	OK	112.388	63.3222	-0.827698	-2.29378	0.001	0.0153354	yes	transferrin-binding protein 2
gene1692	gene1692	NGEG_RS0107945	NZ_AKCG01000003.1:193623-194181	Gluc-1	Gluc-10	OK	1871.76	1054.45	-0.827908	-2.25001	0.00225	0.0297072	yes	membrane protein
gene1073	gene1073	NGEG_RS0104990	NZ_AKCG01000002.1:175147-175693	Gluc-1	Gluc-10	OK	285.055	160.516	-0.828525	-2.25389	0.00195	0.0265997	yes	hypothetical protein
gene2333	gene2333	NGEG_RS0110960	NZ_AKCG01000006.1:35401-36343	Gluc-1	Gluc-10	OK	89.3425	50.2666	-0.829747	-2.24544	0.0029	0.0359804	yes	adhesin MafA
gene2497	gene2497	NGEG_RS0111645	NZ_AKCG01000007.1:74444-75458	Gluc-1	Gluc-10	OK	2551.22	1425.81	-0.839404	-2.08056	0.00425	0.0468449	yes	ketol-acid reductoisomerase
gene417	gene417	NGEG_RS0101875	NZ_AKCG01000001.1:346958-347204	Gluc-1	Gluc-10	OK	1128.66	630.344	-0.840399	-2.202	0.00205	0.0276582	yes	hypothetical protein
gene1801	gene1801	NGEG_RS0108465	NZ_AKCG01000003.1:280721-281738	Gluc-1	Gluc-10	OK	324.639	180.889	-0.843733	-2.35149	0.00125	0.0179433	yes	UDP-glucose 4-epimerase
gene1802	gene1802	NGEG_RS0108470	NZ_AKCG01000003.1:281738-282779	Gluc-1	Gluc-10	OK	255.582	141.716	-0.850783	-2.37568	0.0007	0.0116777	yes	dTDP-glucose 4%2C6-dehydratase
gene398	gene398	NGEG_RS14065	NZ_AKCG01000001.1:330820-332338	Gluc-1	Gluc-10	OK	536.778	297.592	-0.850992	-2.3038	0.0016	0.0225737	yes	hypothetical protein
gene2300	gene2300	NGEG_RS0110810	NZ_AKCG01000006.1:12291-13446	Gluc-1	Gluc-10	OK	261.364	144.9	-0.851006	-2.35899	0.00095	0.0146597	yes	integrase
gene1868	gene1868	NGEG_RS0108810	NZ_AKCG01000004.1:55291-57644	Gluc-1	Gluc-10	OK	1233.66	683.114	-0.852744	-2.13521	0.0023	0.030046	yes	glutamate dehydrogenase
gene1218	gene1218	NGEG_RS0105700	NZ_AKCG01000002.1:295237-295786	Gluc-1	Gluc-10	OK	112.663	62.3793	-0.852869	-2.10322	0.003	0.0364877	yes	alkylhydroperoxidase
gene399	gene399	NGEG_RS0101805	NZ_AKCG01000001.1:332370-333009	Gluc-1	Gluc-10	OK	396.628	218.85	-0.857844	-2.41332	0.00105	0.0154313	yes	imidazole glycerol phosphate synthase subunit HisH
gene406	gene406	NGEG_RS0101835	NZ_AKCG01000001.1:339274-340651	Gluc-1	Gluc-10	OK	990.776	546.483	-0.858383	-2.24982	0.0017	0.0237136	yes	argininosuccinate lyase
gene1293	gene1293	NGEG_RS0106065	NZ_AKCG01000002.1:359810-360539	Gluc-1	Gluc-10	OK	283.537	156.33	-0.858942	-2.37545	0.0009	0.0141535	yes	ribonuclease PH
gene1793	gene1793	NGEG_RS0108430	NZ_AKCG01000003.1:272024-272222	Gluc-1	Gluc-10	OK	1409.11	773.831	-0.864688	-2.12671	0.00235	0.0305376	yes	hypothetical protein
gene1813	gene1813	NGEG_RS0108530	NZ_AKCG01000004.1:4359-4566	Gluc-1	Gluc-10	OK	3989.1	2190.59	-0.86474	-2.36326	0.00105	0.0154313	yes	DNA-directed RNA polymerase subunit omega
gene1894	gene1894	NGEG_RS0108930	NZ_AKCG01000004.1:83152-85366	Gluc-1	Gluc-10	OK	294.47	160.927	-0.871708	-2.38514	0.0008	0.0130808	yes	GTP pyrophosphokinase
gene526	gene526	NGEG_RS0102395	NZ_AKCG01000001.1:436982-438862	Gluc-1	Gluc-10	OK	28.3685	15.4594	-0.875808	-2.2425	0.0037	0.0422931	yes	oxidoreductase
gene2116	gene2116	NGEG_RS0109955	NZ_AKCG01000005.1:47323-48781	Gluc-1	Gluc-10	OK	185.922	101.31	-0.875928	-2.5032	0.0009	0.0141535	yes	MFS transporter
gene1805	gene1805	NGEG_RS0108490	NZ_AKCG01000003.1:284489-286508	Gluc-1	Gluc-10	OK	738.886	401.566	-0.879714	-2.27021	0.00105	0.0154313	yes	oligopeptide transporter%2C OPT family
gene1574	gene1574	NGEG_RS0107365	NZ_AKCG01000003.1:75727-76183	Gluc-1	Gluc-10	OK	2219.73	1202.1	-0.884822	-2.4733	0.0009	0.0141535	yes	membrane protein
gene422	gene422	NGEG_RS0101900	NZ_AKCG01000001.1:350550-351075	Gluc-1	Gluc-10	OK	4707.04	2541.91	-0.888911	-2.27872	0.002	0.0271319	yes	membrane protein
gene2246	gene2246	NGEG_RS0110545	NZ_AKCG01000005.1:146411-148250	Gluc-1	Gluc-10	OK	495.276	267.357	-0.889467	-2.36215	0.00035	0.00649737	yes	glutamine--fructose-6-phosphate aminotransferase
gene35	gene35	NGEG_RS0100165	NZ_AKCG01000001.1:23043-23727	Gluc-1	Gluc-10	OK	2078.35	1120.73	-0.890997	-2.35919	0.0008	0.0130808	yes	membrane protein
gene1649	gene1649	NGEG_RS0107750	NZ_AKCG01000003.1:152937-154974	Gluc-1	Gluc-10	OK	792.751	426.702	-0.893638	-2.24206	0.0021	0.0280265	yes	oligopeptidase A
gene407	gene407	NGEG_RS0101840	NZ_AKCG01000001.1:340669-341539	Gluc-1	Gluc-10	OK	918.583	489.847	-0.907081	-2.4611	0.0005	0.00869366	yes	UTP--glucose-1-phosphate uridylyltransferase
gene1697	gene1697	NGEG_RS0107970	NZ_AKCG01000003.1:197917-199309	Gluc-1	Gluc-10	OK	169.476	90.352	-0.907452	-2.52686	0.0005	0.00869366	yes	transporter
gene783	gene783	NGEG_RS0103585	NZ_AKCG01000001.1:648713-649697	Gluc-1	Gluc-10	OK	209.083	111.459	-0.907559	-2.54634	0.0005	0.00869366	yes	hypothetical protein
gene804	gene804	NGEG_RS0103700	NZ_AKCG01000001.1:674595-676623	Gluc-1	Gluc-10	OK	240.153	126.413	-0.925807	-2.55309	0.00035	0.00649737	yes	excinuclease ABC subunit B
gene894	gene894	NGEG_RS0104135	NZ_AKCG01000002.1:11254-12237	Gluc-1	Gluc-10	OK	263.466	138.226	-0.930588	-2.58032	0.0004	0.00726176	yes	NAD(+) synthetase
gene2452	gene2452	NGEG_RS0111455	NZ_AKCG01000007.1:25904-27125	Gluc-1	Gluc-10	OK	406.515	212.915	-0.933031	-2.55838	0.0003	0.0056542	yes	bifunctional ornithine acetyltransferase/N-acetylglutamate synthase
gene368	gene368	NGEG_RS0101655	NZ_AKCG01000001.1:302736-303060	Gluc-1	Gluc-10	OK	1251	649.838	-0.944926	-2.59743	0.00025	0.00497782	yes	phosphoribosyl-ATP pyrophosphatase
gene1804	gene1804	NGEG_RS0108485	NZ_AKCG01000003.1:283888-284446	Gluc-1	Gluc-10	OK	595.983	308.357	-0.95067	-2.64788	0.0002	0.0042569	yes	dTDP-4-dehydrorhamnose 3%2C5-epimerase
gene943	gene943	NGEG_RS0104365	NZ_AKCG01000002.1:61181-61415	Gluc-1	Gluc-10	OK	554.113	286.094	-0.95369	-2.17696	0.00295	0.0362366	yes	DNA-binding protein
gene294	gene294	NGEG_RS0101310	NZ_AKCG01000001.1:243783-244227	Gluc-1	Gluc-10	OK	6957.5	3583.65	-0.957138	-2.46094	0.0006	0.0101466	yes	protein-export protein SecB
gene2508	gene2508	NGEG_RS0111700	NZ_AKCG01000007.1:84981-85851	Gluc-1	Gluc-10	OK	676.463	348.107	-0.958479	-2.64292	0.00025	0.00497782	yes	3-hydroxy acid dehydrogenase
gene1946	gene1946	NGEG_RS0109205	NZ_AKCG01000004.1:124478-125057	Gluc-1	Gluc-10	OK	2021.85	1037.48	-0.96259	-2.55362	0.00025	0.00497782	yes	nucleotide exchange factor GrpE
gene1823	gene1823	NGEG_RS0108580	NZ_AKCG01000004.1:12560-13253	Gluc-1	Gluc-10	OK	357.531	182.211	-0.972457	-2.67796	0.00025	0.00497782	yes	heme oxygenase
gene1191	gene1191	NGEG_RS0105555	NZ_AKCG01000002.1:273947-274166	Gluc-1	Gluc-10	OK	4079.73	2067.46	-0.980614	-2.71461	0.0001	0.00235143	yes	hypothetical protein
gene1105	gene1105	NGEG_RS0105145	NZ_AKCG01000002.1:199519-200623	Gluc-1	Gluc-10	OK	44.0032	22.2415	-0.984352	-2.37751	0.0011	0.0160704	yes	hypothetical protein
gene2211	gene2211	NGEG_RS0110380	NZ_AKCG01000005.1:119741-120071	Gluc-1	Gluc-10	OK	1924.22	962.668	-0.999164	-2.78146	0.00025	0.00497782	yes	hypothetical protein
gene2507	gene2507	NGEG_RS0111695	NZ_AKCG01000007.1:84171-84906	Gluc-1	Gluc-10	OK	1236.18	615.26	-1.00662	-2.76214	0.0001	0.00235143	yes	imidazoleglycerol-phosphate dehydratase
gene216	gene216	NGEG_RS0100955	NZ_AKCG01000001.1:173952-175032	Gluc-1	Gluc-10	OK	810.07	402.468	-1.00917	-2.77031	0.0002	0.0042569	yes	ATP-binding protein
gene1040	gene1040	NGEG_RS0104825	NZ_AKCG01000002.1:142037-142307	Gluc-1	Gluc-10	OK	21264.1	10535.4	-1.01318	-2.59707	0.0003	0.0056542	yes	transcriptional regulator
gene2528	gene2528	gpmA	NZ_AKCG01000007.1:99906-100590	Gluc-1	Gluc-10	OK	842.161	417.037	-1.01392	-2.78225	5e-05	0.00127268	yes	2%2C3-bisphosphoglycerate-dependent phosphoglycerate mutase
gene44	gene44	NGEG_RS0100210	NZ_AKCG01000001.1:30160-31132	Gluc-1	Gluc-10	OK	83.5682	41.2324	-1.01918	-2.65131	0.0003	0.0056542	yes	iron ABC transporter substrate-binding protein
gene2506	gene2506	NGEG_RS0111690	NZ_AKCG01000007.1:82898-83978	Gluc-1	Gluc-10	OK	675.922	332.306	-1.02434	-2.85585	0.0001	0.00235143	yes	histidinol-phosphate aminotransferase
gene1294	gene1294	NGEG_RS0106070	NZ_AKCG01000002.1:360620-361085	Gluc-1	Gluc-10	OK	2206.08	1083.44	-1.02587	-2.81033	5e-05	0.00127268	yes	universal stress protein
gene1286	gene1286	NGEG_RS14565	NZ_AKCG01000002.1:354328-354565	Gluc-1	Gluc-10	OK	2252.1	1103.92	-1.02863	-2.90086	0.00015	0.00336682	yes	hypothetical protein
gene1006	gene1006	NGEG_RS0104665	NZ_AKCG01000002.1:113473-113659	Gluc-1	Gluc-10	OK	1173.63	573.461	-1.03321	-2.24381	0.0026	0.03292	yes	hypothetical protein
gene340	gene340	NGEG_RS0101520	NZ_AKCG01000001.1:281047-283651	Gluc-1	Gluc-10	OK	483.869	235.76	-1.0373	-2.7315	0.0001	0.00235143	yes	aminopeptidase N
gene1096	gene1096	NGEG_RS14470	NZ_AKCG01000002.1:192390-192759	Gluc-1	Gluc-10	OK	150.855	72.9932	-1.04733	-2.24521	0.0025	0.031817	yes	hypothetical protein
gene1563	gene1563	NGEG_RS14780	NZ_AKCG01000003.1:66637-67018	Gluc-1	Gluc-10	OK	7745.66	3738.11	-1.05108	-2.82346	0.00025	0.00497782	yes	peptidase
gene893	gene893	NGEG_RS0104130	NZ_AKCG01000002.1:10477-11184	Gluc-1	Gluc-10	OK	152.807	73.5849	-1.05423	-2.51055	0.00055	0.00943021	yes	iron-sulfur cluster repair protein DnrN
gene344	gene344	NGEG_RS14035	NZ_AKCG01000001.1:285248-285629	Gluc-1	Gluc-10	OK	71.8096	34.443	-1.05997	-2.12601	0.0036	0.0413414	yes	hypothetical protein
gene1984	gene1984	NGEG_RS0109390	NZ_AKCG01000004.1:162748-164545	Gluc-1	Gluc-10	OK	794.578	380.982	-1.06047	-2.72177	0.00025	0.00497782	yes	Xaa-Pro aminopeptidase
gene787	gene787	NGEG_RS0103605	NZ_AKCG01000001.1:653199-653760	Gluc-1	Gluc-10	OK	373.862	178.254	-1.06857	-2.95265	5e-05	0.00127268	yes	polyisoprenoid-binding protein
gene2422	gene2422	NGEG_RS13565	NZ_AKCG01000007.1:1259-2903	Gluc-1	Gluc-10	OK	104.989	49.9821	-1.07075	-2.98804	5e-05	0.00127268	yes	TIGR02391 family protein
gene1079	gene1079	NGEG_RS0105020	NZ_AKCG01000002.1:179321-179786	Gluc-1	Gluc-10	OK	70.993	33.614	-1.07861	-2.25054	0.00245	0.0313422	yes	hypothetical protein
gene1930	gene1930	NGEG_RS0109120	NZ_AKCG01000004.1:110208-112184	Gluc-1	Gluc-10	OK	1101.99	515.348	-1.0965	-2.29344	0.0009	0.0141535	yes	glycine cleavage system protein T
gene577	gene577	NGEG_RS14155	NZ_AKCG01000001.1:479313-479469	Gluc-1	Gluc-10	OK	7122.29	3288.61	-1.11487	-3.00975	5e-05	0.00127268	yes	hypothetical protein
gene2504	gene2504	NGEG_RS0111680	NZ_AKCG01000007.1:80679-82853	Gluc-1	Gluc-10	OK	1058.96	488.133	-1.1173	-2.01505	0.004	0.0448909	yes	endonuclease
gene1698	gene1698	NGEG_RS0107975	NZ_AKCG01000003.1:199387-200647	Gluc-1	Gluc-10	OK	103.6	47.5847	-1.12245	-3.07554	5e-05	0.00127268	yes	D-amino acid dehydrogenase small subunit
gene1540	gene1540	NGEG_RS0107195	NZ_AKCG01000003.1:49664-50849	Gluc-1	Gluc-10	OK	706.8	323.385	-1.12805	-3.02805	5e-05	0.00127268	yes	hypothetical protein
gene1403	gene1403	NGEG_RS0106570	NZ_AKCG01000002.1:444791-445253	Gluc-1	Gluc-10	OK	292.182	133.55	-1.12948	-2.93596	5e-05	0.00127268	yes	regulatory protein RecX
gene1402	gene1402	NGEG_RS0106565	NZ_AKCG01000002.1:444008-444719	Gluc-1	Gluc-10	OK	271.194	123.727	-1.13217	-3.08277	5e-05	0.00127268	yes	phosphoglycolate phosphatase
gene785	gene785	NGEG_RS0103595	NZ_AKCG01000001.1:651525-652923	Gluc-1	Gluc-10	OK	358.745	163.298	-1.13545	-3.14353	5e-05	0.00127268	yes	aspartate ammonia-lyase
gene443	gene443	NGEG_RS0102005	NZ_AKCG01000001.1:366815-367427	Gluc-1	Gluc-10	OK	496.168	223.756	-1.1489	-3.17819	5e-05	0.00127268	yes	cryptic protein cnp1
gene305	gene305	NGEG_RS0101350	NZ_AKCG01000001.1:252139-252355	Gluc-1	Gluc-10	OK	630.403	282.731	-1.15684	-2.57593	0.0007	0.0116777	yes	hypothetical protein
gene1398	gene1398	NGEG_RS0106550	NZ_AKCG01000002.1:441528-442335	Gluc-1	Gluc-10	OK	65.0308	29.0955	-1.16033	-2.81857	0.00015	0.00336682	yes	phosphoribosylglycinamide formyltransferase
gene1414	gene1414	NGEG_RS0106620	NZ_AKCG01000002.1:454510-456776	Gluc-1	Gluc-10	OK	589.336	260.648	-1.17699	-3.02367	5e-05	0.00127268	yes	carbon starvation protein A
gene71	gene71	NGEG_RS0100320	NZ_AKCG01000001.1:60890-61821	Gluc-1	Gluc-10	OK	337.439	148.619	-1.18301	-3.24086	5e-05	0.00127268	yes	polyphosphate kinase 2
gene2427	gene2427	NGEG_RS0111350	NZ_AKCG01000007.1:4784-5234	Gluc-1	Gluc-10	OK	568.961	250.323	-1.18454	-3.23482	5e-05	0.00127268	yes	pilus assembly protein PilE
gene1808	gene1808	NGEG_RS14900	NZ_AKCG01000003.1:287957-288537	Gluc-1	Gluc-10	OK	2791.02	1227.77	-1.18476	-2.86694	0.0001	0.00235143	yes	IS110 family transposase
gene1937	gene1937	NGEG_RS0109155	NZ_AKCG01000004.1:115849-116519	Gluc-1	Gluc-10	OK	217.18	93.7948	-1.21131	-3.27139	5e-05	0.00127268	yes	IS1595 family transposase
gene350	gene350	NGEG_RS0101570	NZ_AKCG01000001.1:287897-288996	Gluc-1	Gluc-10	OK	200.797	86.5094	-1.21481	-3.30291	5e-05	0.00127268	yes	ABC transporter substrate-binding protein
gene2519	gene2519	NGEG_RS0111760	NZ_AKCG01000007.1:90505-90841	Gluc-1	Gluc-10	OK	9929.7	4220.62	-1.2343	-3.3089	5e-05	0.00127268	yes	hypothetical protein
gene1887	gene1887	NGEG_RS0108900	NZ_AKCG01000004.1:78418-78886	Gluc-1	Gluc-10	OK	856.331	357.531	-1.2601	-3.51951	5e-05	0.00127268	yes	pyridine nucleotide-disulfide oxidoreductase
gene1095	gene1095	NGEG_RS0105105	NZ_AKCG01000002.1:191808-192324	Gluc-1	Gluc-10	OK	76.8089	31.9075	-1.26738	-2.72525	0.0004	0.00726176	yes	hypothetical protein
gene98	gene98	NGEG_RS0100440	NZ_AKCG01000001.1:80090-80957	Gluc-1	Gluc-10	OK	2340.19	970.455	-1.26989	-3.2539	5e-05	0.00127268	yes	membrane protein
gene1080	gene1080	NGEG_RS0105025	NZ_AKCG01000002.1:179874-180654	Gluc-1	Gluc-10	OK	45.2297	18.7067	-1.27371	-2.80614	0.0002	0.0042569	yes	hypothetical protein
gene587	gene587	NGEG_RS0102675	NZ_AKCG01000001.1:487778-489161	Gluc-1	Gluc-10	OK	1049.68	434.103	-1.27385	-3.27064	5e-05	0.00127268	yes	phosphoglucomutase
gene431	gene431	NGEG_RS0101950	NZ_AKCG01000001.1:359387-360668	Gluc-1	Gluc-10	OK	929.435	382.589	-1.28056	-3.43197	5e-05	0.00127268	yes	NADH-ubiquinone oxidoreductase
gene1115	gene1115	NGEG_RS0105195	NZ_AKCG01000002.1:207985-208933	Gluc-1	Gluc-10	OK	703.429	280.352	-1.32716	-3.61202	5e-05	0.00127268	yes	paraslipin
gene128	gene128	NGEG_RS0100575	NZ_AKCG01000001.1:105321-106248	Gluc-1	Gluc-10	OK	1416.69	551.202	-1.36187	-3.60774	5e-05	0.00127268	yes	malonyl CoA-acyl carrier protein transacylase
gene2161	gene2161	NGEG_RS0110130	NZ_AKCG01000005.1:82390-82948	Gluc-1	Gluc-10	OK	1518.65	590.423	-1.36297	-3.78553	5e-05	0.00127268	yes	hypothetical protein
gene990	gene990	NGEG_RS0104600	NZ_AKCG01000002.1:99443-99707	Gluc-1	Gluc-10	OK	2966.22	1125.82	-1.39765	-3.82767	5e-05	0.00127268	yes	hypothetical protein
gene339	gene339	NGEG_RS0101515	NZ_AKCG01000001.1:280028-280823	Gluc-1	Gluc-10	OK	973.826	365.162	-1.41513	-3.91315	5e-05	0.00127268	yes	3'-5' exonuclease
gene1968	gene1968	NGEG_RS0109310	NZ_AKCG01000004.1:146931-147972	Gluc-1	Gluc-10	OK	1278.64	464.392	-1.46119	-3.84426	5e-05	0.00127268	yes	zinc-dependent alcohol dehydrogenase
gene578	gene578	NGEG_RS0102635	NZ_AKCG01000001.1:479550-480127	Gluc-1	Gluc-10	OK	614.231	221.712	-1.47009	-3.52066	5e-05	0.00127268	yes	hypothetical protein
gene404	gene404	NGEG_RS14070	NZ_AKCG01000001.1:338610-338871	Gluc-1	Gluc-10	OK	459.936	158.408	-1.53778	-3.53756	5e-05	0.00127268	yes	hypothetical protein
gene369	gene369	NGEG_RS0101660	NZ_AKCG01000001.1:303200-304265	Gluc-1	Gluc-10	OK	7055.35	2321.96	-1.60337	-3.03015	0.00015	0.00336682	yes	2%2C3-butanediol dehydrogenase
gene1521	gene1521	NGEG_RS0107105	NZ_AKCG01000003.1:34466-34856	Gluc-1	Gluc-10	OK	2944.64	954.871	-1.62471	-4.45596	5e-05	0.00127268	yes	lactoylglutathione lyase
gene580	gene580	NGEG_RS0102645	NZ_AKCG01000001.1:480154-480508	Gluc-1	Gluc-10	OK	1265.4	386.688	-1.71035	-4.71512	5e-05	0.00127268	yes	rhodanese-like domain-containing protein
gene588	gene588	NGEG_RS0102680	NZ_AKCG01000001.1:489328-489838	Gluc-1	Gluc-10	OK	4158.06	1216.9	-1.7727	-4.63118	5e-05	0.00127268	yes	cyclophilin
gene400	gene400	NGEG_RS0101810	NZ_AKCG01000001.1:333138-334641	Gluc-1	Gluc-10	OK	3298.42	943.965	-1.80497	-3.88498	5e-05	0.00127268	yes	phosphate acetyltransferase
gene2335	gene2335	NGEG_RS13470	NZ_AKCG01000006.1:37659-37857	Gluc-1	Gluc-10	OK	253.539	70.8035	-1.84032	-3.08095	0.00055	0.00943021	yes	hypothetical protein
gene405	gene405	NGEG_RS0101830	NZ_AKCG01000001.1:338875-339217	Gluc-1	Gluc-10	OK	777.307	216.238	-1.84587	-4.81007	5e-05	0.00127268	yes	hypothetical protein
gene2374	gene2374	NGEG_RS0111115	NZ_AKCG01000006.1:68305-69832	Gluc-1	Gluc-10	OK	952.949	261.499	-1.86559	-4.92312	5e-05	0.00127268	yes	sodium:proline symporter
gene1249	gene1249	NGEG_RS0105855	NZ_AKCG01000002.1:323014-324184	Gluc-1	Gluc-10	OK	3855.57	1011.82	-1.92999	-4.44392	5e-05	0.00127268	yes	dihydrolipoamide succinyltransferase
gene1250	gene1250	NGEG_RS0105860	NZ_AKCG01000002.1:324283-327112	Gluc-1	Gluc-10	OK	3265.65	836.528	-1.96488	-3.48142	5e-05	0.00127268	yes	2-oxoglutarate dehydrogenase subunit E1
gene1252	gene1252	NGEG_RS0105870	NZ_AKCG01000002.1:328711-328960	Gluc-1	Gluc-10	OK	4786.66	1211.56	-1.98216	-5.43864	5e-05	0.00127268	yes	succinate dehydrogenase assembly factor 2 family protein
gene1254	gene1254	NGEG_RS0105885	NZ_AKCG01000002.1:329790-331554	Gluc-1	Gluc-10	OK	2324.27	586.449	-1.9867	-4.58141	5e-05	0.00127268	yes	succinate dehydrogenase flavoprotein subunit
gene2372	gene2372	NGEG_RS0111105	NZ_AKCG01000006.1:64448-68054	Gluc-1	Gluc-10	OK	1378.8	345.292	-1.99752	-4.18479	5e-05	0.00127268	yes	bifunctional proline dehydrogenase/L-glutamate gamma-semialdehyde dehydrogenase
gene338	gene338	NGEG_RS12410	NZ_AKCG01000001.1:279727-279913	Gluc-1	Gluc-10	OK	4455.05	1107.85	-2.00767	-4.90342	5e-05	0.00127268	yes	hypothetical protein
gene1255	gene1255	NGEG_RS0105890	NZ_AKCG01000002.1:331556-332269	Gluc-1	Gluc-10	OK	3456.95	832.176	-2.05454	-3.66908	5e-05	0.00127268	yes	succinate dehydrogenase%2C hydrophobic membrane anchor protein
gene1927	gene1927	NGEG_RS0109105	NZ_AKCG01000004.1:109770-110157	Gluc-1	Gluc-10	OK	5233.25	1251.41	-2.06416	-5.63954	5e-05	0.00127268	yes	glycine cleavage system protein H
gene1256	gene1256	NGEG_RS0105895	NZ_AKCG01000002.1:331556-332269	Gluc-1	Gluc-10	OK	2801.59	650.192	-2.10731	-4.37737	5e-05	0.00127268	yes	succinate dehydrogenase%2C cytochrome b556 subunit
gene1253	gene1253	sdhB	NZ_AKCG01000002.1:328963-329692	Gluc-1	Gluc-10	OK	2681.37	567.866	-2.23935	-5.90978	5e-05	0.00127268	yes	succinate dehydrogenase iron-sulfur subunit
gene1246	gene1246	NGEG_RS0105840	NZ_AKCG01000002.1:319675-320842	Gluc-1	Gluc-10	OK	6123.08	1252.82	-2.28907	-4.86184	5e-05	0.00127268	yes	succinate--CoA ligase subunit beta
gene1251	gene1251	NGEG_RS0105865	NZ_AKCG01000002.1:327316-328600	Gluc-1	Gluc-10	OK	3472.03	632.7	-2.45619	-5.45341	5e-05	0.00127268	yes	citrate (Si)-synthase
gene1245	gene1245	NGEG_RS0105835	NZ_AKCG01000002.1:318774-319665	Gluc-1	Gluc-10	OK	7923.88	1439.44	-2.4607	-5.03995	5e-05	0.00127268	yes	succinate--CoA ligase subunit alpha
gene1974	gene1974	NGEG_RS0109340	NZ_AKCG01000004.1:154474-156061	Gluc-1	Gluc-10	OK	2954.56	536.496	-2.46131	-5.42343	5e-05	0.00127268	yes	L-lactate permease
gene1247	gene1247	NGEG_RS0105845	NZ_AKCG01000002.1:320913-321201	Gluc-1	Gluc-10	OK	2471.01	442.859	-2.48018	-6.60284	5e-05	0.00127268	yes	hypothetical protein
gene1871	gene1871	NGEG_RS0108820	NZ_AKCG01000004.1:57993-58221	Gluc-1	Gluc-10	OK	344.284	58.1198	-2.5665	-4.46804	5e-05	0.00127268	yes	lactate permease
gene1248	gene1248	NGEG_RS0105850	NZ_AKCG01000002.1:321320-322754	Gluc-1	Gluc-10	OK	3793.02	545.372	-2.79804	-6.24334	5e-05	0.00127268	yes	dihydrolipoyl dehydrogenase
gene1399	gene1399	NGEG_RS12935	NZ_AKCG01000002.1:442394-443376	Gluc-1	Gluc-10	OK	212.327	26.4085	-3.00721	-7.57805	5e-05	0.00127268	yes	glutamate dehydrogenase
gene2336	gene2336	NGEG_RS0110970	NZ_AKCG01000006.1:37886-39461	Gluc-1	Gluc-10	OK	3784.48	462.978	-3.03108	-6.32035	5e-05	0.00127268	yes	anion permease
gene589	gene589	NGEG_RS0102685	NZ_AKCG01000001.1:489957-491373	Gluc-1	Gluc-10	OK	478.06	33.4593	-3.83671	-10.1618	5e-05	0.00127268	yes	NadC family protein
gene1872	gene1872	NGEG_RS13225	NZ_AKCG01000004.1:58248-58398	Gluc-1	Gluc-10	OK	1142.49	53.7026	-4.41105	-5.01681	0.0001	0.00235143	yes	hypothetical protein
gene1662	gene1662	NGEG_RS0107810	NZ_AKCG01000003.1:164452-165484	Gluc-1	Gluc-10	OK	3017.93	111.657	-4.75641	-11.7301	5e-05	0.00127268	yes	type I glyceraldehyde-3-phosphate dehydrogenase

## Sheet: Significant >= 2-Fold
test_id	gene_id	gene	locus	sample_1	sample_2	status	value_1	value_2	log2(fold_change)	test_stat	p_value	q_value	significant	annotated function
gene964	gene964	NGEG_RS0104475	NZ_AKCG01000002.1:80910-82746	Gluc-1	Gluc-10	OK	94.9833	2584.67	4.76616	10.5875	5e-05	0.00127268	yes	phosphogluconate dehydratase
gene963	gene963	NGEG_RS0104470	NZ_AKCG01000002.1:80062-80701	Gluc-1	Gluc-10	OK	209.598	3189.26	3.92753	10.5282	5e-05	0.00127268	yes	ketohydroxyglutarate aldolase
gene2093	gene2093	NGEG_RS0109840	NZ_AKCG01000005.1:30476-31481	Gluc-1	Gluc-10	OK	163.868	1948.19	3.57152	9.03208	5e-05	0.00127268	yes	type I glyceraldehyde-3-phosphate dehydrogenase
gene1789	gene1789	NGEG_RS0108400	NZ_AKCG01000003.1:268116-269589	Gluc-1	Gluc-10	OK	58.4322	635.05	3.44204	9.22158	5e-05	0.00127268	yes	pyruvate kinase
gene962	gene962	NGEG_RS12625	NZ_AKCG01000002.1:79688-79874	Gluc-1	Gluc-10	OK	112.529	642.192	2.51271	4.37391	5e-05	0.00127268	yes	hypothetical protein
rna57	gene2512	NGEG_RS0111720	NZ_AKCG01000007.1:88588-88678	Gluc-1	Gluc-10	OK	2982.81	15901.3	2.4144	4.44022	5e-05	0.00127268	yes	tRNA-Leu
gene1730	gene1730	NGEG_RS0108100	NZ_AKCG01000003.1:218774-219098	Gluc-1	Gluc-10	OK	7473.74	29345.6	1.97324	5.17662	5e-05	0.00127268	yes	50S ribosomal protein L24
rna14	gene1128	NGEG_RS0105265	NZ_AKCG01000002.1:221404-221495	Gluc-1	Gluc-10	OK	58678.2	220626	1.9107	5.06729	5e-05	0.00127268	yes	tRNA-Ser
gene381	gene381	NGEG_RS0101720	NZ_AKCG01000001.1:315067-316372	Gluc-1	Gluc-10	OK	51.7886	193.954	1.90501	5.26097	5e-05	0.00127268	yes	ammonia channel protein
gene382	gene382	NGEG_RS14050	NZ_AKCG01000001.1:316395-316578	Gluc-1	Gluc-10	OK	98.2369	367.697	1.90418	3.5671	0.00015	0.00336682	yes	hypothetical protein
gene965	gene965	NGEG_RS0104480	NZ_AKCG01000002.1:83265-84711	Gluc-1	Gluc-10	OK	263.12	946.467	1.84683	4.92979	5e-05	0.00127268	yes	glucose-6-phosphate dehydrogenase
gene2314	gene2314	NGEG_RS15280	NZ_AKCG01000006.1:22707-22964	Gluc-1	Gluc-10	OK	18.2235	63.5944	1.8031	2.43248	0.00355	0.04115	yes	hypothetical protein
gene1725	gene1725	NGEG_RS0108075	NZ_AKCG01000003.1:216595-216949	Gluc-1	Gluc-10	OK	4948.71	17249.4	1.80142	4.3159	5e-05	0.00127268	yes	50S ribosomal protein L18
gene1727	gene1727	NGEG_RS0108085	NZ_AKCG01000003.1:217509-217902	Gluc-1	Gluc-10	OK	3109.83	9875.15	1.66696	4.24061	5e-05	0.00127268	yes	30S ribosomal protein S8
rna12	gene689	NGEG_RS0103140	NZ_AKCG01000001.1:573564-573654	Gluc-1	Gluc-10	OK	4144.78	13094.4	1.65958	3.31564	5e-05	0.00127268	yes	tRNA-Ser
gene218	gene218	NGEG_RS0100965	NZ_AKCG01000001.1:175404-175914	Gluc-1	Gluc-10	OK	88.2312	274.936	1.63973	4.49826	5e-05	0.00127268	yes	protein disulfide oxidoreductase
gene1729	gene1729	NGEG_RS0108095	NZ_AKCG01000003.1:218225-218765	Gluc-1	Gluc-10	OK	5142.07	15973.8	1.63528	3.57805	5e-05	0.00127268	yes	50S ribosomal protein L5
gene1736	gene1736	NGEG_RS0108130	NZ_AKCG01000003.1:221255-221585	Gluc-1	Gluc-10	OK	5230.48	16039.8	1.61664	4.08313	5e-05	0.00127268	yes	50S ribosomal protein L22
gene1726	gene1726	NGEG_RS0108080	NZ_AKCG01000003.1:216962-217496	Gluc-1	Gluc-10	OK	4322.22	13191.5	1.60976	3.67847	5e-05	0.00127268	yes	50S ribosomal protein L6
gene1728	gene1728	NGEG_RS0108090	NZ_AKCG01000003.1:217917-218223	Gluc-1	Gluc-10	OK	6875.64	20657	1.58707	3.97015	5e-05	0.00127268	yes	30S ribosomal protein S14
gene1642	gene1642	NGEG_RS0107700	NZ_AKCG01000003.1:144967-145288	Gluc-1	Gluc-10	OK	132.061	394.734	1.57968	3.82393	5e-05	0.00127268	yes	transporter
gene1641	gene1641	NGEG_RS0107690	NZ_AKCG01000003.1:144062-144907	Gluc-1	Gluc-10	OK	107.209	317.98	1.56851	4.55853	5e-05	0.00127268	yes	MFS transporter
gene966	gene966	NGEG_RS0104485	NZ_AKCG01000002.1:84862-86525	Gluc-1	Gluc-10	OK	319.347	939.937	1.55744	2.4861	0.00075	0.0124279	yes	6-phosphogluconolactonase
gene820	gene820	NGEG_RS0103780	NZ_AKCG01000001.1:689968-690334	Gluc-1	Gluc-10	OK	55.1155	161.578	1.5517	3.57645	5e-05	0.00127268	yes	hypothetical protein
gene1655	gene1655	NGEG_RS0107775	NZ_AKCG01000003.1:160443-160779	Gluc-1	Gluc-10	OK	250.695	712.278	1.50651	3.97381	5e-05	0.00127268	yes	DNA methyltransferase
gene888	gene888	NGEG_RS0104115	NZ_AKCG01000002.1:7365-8754	Gluc-1	Gluc-10	OK	735.17	2087.24	1.50545	3.59711	5e-05	0.00127268	yes	RNA helicase
gene967	gene967	NGEG_RS0104490	NZ_AKCG01000002.1:84862-86525	Gluc-1	Gluc-10	OK	328.293	920.665	1.48769	3.14497	5e-05	0.00127268	yes	glucokinase
gene1722	gene1722	NGEG_RS0108060	NZ_AKCG01000003.1:215444-215879	Gluc-1	Gluc-10	OK	4581.03	12774.7	1.47954	3.53681	5e-05	0.00127268	yes	50S ribosomal protein L15
gene1731	gene1731	NGEG_RS0108105	NZ_AKCG01000003.1:219109-219478	Gluc-1	Gluc-10	OK	4560.02	12631.5	1.46991	3.68581	5e-05	0.00127268	yes	50S ribosomal protein L14
gene1724	gene1724	NGEG_RS0108070	NZ_AKCG01000003.1:215880-216577	Gluc-1	Gluc-10	OK	5422.51	14887.9	1.4571	2.99374	0.00025	0.00497782	yes	30S ribosomal protein S5
gene142	gene142	NGEG_RS12290	NZ_AKCG01000001.1:114693-114828	Gluc-1	Gluc-10	OK	478.345	1309.4	1.45278	2.72545	0.0002	0.0042569	yes	hypothetical protein
gene971	gene971	NGEG_RS12635	NZ_AKCG01000002.1:89307-90524	Gluc-1	Gluc-10	OK	28.4442	76.7383	1.43181	3.45595	5e-05	0.00127268	yes	hypothetical protein
gene814	gene814	NGEG_RS0103750	NZ_AKCG01000001.1:686729-687032	Gluc-1	Gluc-10	OK	2605.4	6781.37	1.38007	3.76997	5e-05	0.00127268	yes	primosomal replication protein N
gene1207	gene1207	NGEG_RS0105635	NZ_AKCG01000002.1:288824-290063	Gluc-1	Gluc-10	OK	206.908	538.11	1.37891	3.68873	5e-05	0.00127268	yes	sulfate ABC transporter substrate-binding protein
gene816	gene816	NGEG_RS0103760	NZ_AKCG01000001.1:687285-687738	Gluc-1	Gluc-10	OK	2798.68	7155.25	1.35426	3.43753	5e-05	0.00127268	yes	50S ribosomal protein L9
gene968	gene968	NGEG_RS0104495	NZ_AKCG01000002.1:86573-87422	Gluc-1	Gluc-10	OK	339.052	842.133	1.31254	3.59784	5e-05	0.00127268	yes	MurR/RpiR family transcriptional regulator
gene2484	gene2484	NGEG_RS0111585	NZ_AKCG01000007.1:60697-61600	Gluc-1	Gluc-10	OK	33.431	81.3229	1.28247	3.33382	5e-05	0.00127268	yes	membrane protein
gene1744	gene1744	NGEG_RS0108160	NZ_AKCG01000003.1:225077-225389	Gluc-1	Gluc-10	OK	9966.28	23873.2	1.26026	3.01641	5e-05	0.00127268	yes	30S ribosomal protein S10
gene1737	gene1737	NGEG_RS0108135	NZ_AKCG01000003.1:221593-221872	Gluc-1	Gluc-10	OK	8762.28	20901.4	1.25422	3.17282	5e-05	0.00127268	yes	30S ribosomal protein S19
gene1721	gene1721	NGEG_RS0108055	NZ_AKCG01000003.1:214122-215433	Gluc-1	Gluc-10	OK	2199.08	5183.22	1.23695	2.40645	0.00165	0.0231469	yes	preprotein translocase subunit SecY
gene2199	gene2199	NGEG_RS0110320	NZ_AKCG01000005.1:108584-109902	Gluc-1	Gluc-10	OK	446.847	1046.57	1.22782	2.1459	0.00245	0.0313422	yes	amino acid ABC transporter permease
gene1716	gene1716	NGEG_RS0108035	NZ_AKCG01000003.1:212282-212903	Gluc-1	Gluc-10	OK	5261.12	12193.5	1.21267	2.55711	0.00105	0.0154313	yes	30S ribosomal protein S4
gene1122	gene1122	NGEG_RS0105235	NZ_AKCG01000002.1:213943-214261	Gluc-1	Gluc-10	OK	151.293	350.199	1.21083	2.99541	5e-05	0.00127268	yes	transcriptional regulator
gene1756	gene1756	NGEG_RS0108225	NZ_AKCG01000003.1:241523-241895	Gluc-1	Gluc-10	OK	14728.2	33905.8	1.20295	2.47753	0.00105	0.0154313	yes	50S ribosomal protein L7/L12
gene1738	gene1738	NGEG_RS0108140	NZ_AKCG01000003.1:221877-222711	Gluc-1	Gluc-10	OK	4356.46	9815.11	1.17185	2.19023	0.00375	0.0424713	yes	50S ribosomal protein L2
gene1714	gene1714	NGEG_RS0108025	NZ_AKCG01000003.1:210878-211247	Gluc-1	Gluc-10	OK	6583.29	14814.6	1.17014	2.86171	0.0001	0.00235143	yes	50S ribosomal protein L17
gene353	gene353	NGEG_RS0101585	NZ_AKCG01000001.1:291028-291394	Gluc-1	Gluc-10	OK	2855.78	6422.64	1.16928	3.05169	5e-05	0.00127268	yes	50S ribosomal protein L19
gene2511	gene2511	NGEG_RS0111715	NZ_AKCG01000007.1:87432-88485	Gluc-1	Gluc-10	OK	199.459	445.485	1.15929	3.1239	5e-05	0.00127268	yes	protease SohB
gene2200	gene2200	NGEG_RS0110325	NZ_AKCG01000005.1:108584-109902	Gluc-1	Gluc-10	OK	558.96	1231.93	1.14011	2.32015	0.0021	0.0280265	yes	amino acid ABC transporter permease
gene1260	gene1260	NGEG_RS12840	NZ_AKCG01000002.1:335047-335212	Gluc-1	Gluc-10	OK	1092.36	2393.72	1.13181	2.74264	0.0003	0.0056542	yes	hypothetical protein
gene671	gene671	NGEG_RS12505	NZ_AKCG01000001.1:561323-562162	Gluc-1	Gluc-10	OK	53.9154	115.813	1.10303	2.96319	5e-05	0.00127268	yes	sulfate ABC transporter permease subunit CysT
gene817	gene817	NGEG_RS0103765	NZ_AKCG01000001.1:687751-687883	Gluc-1	Gluc-10	OK	1983.47	4257.47	1.10197	2.60966	0.0004	0.00726176	yes	hypothetical protein
rna42	gene2114	rnpB	NZ_AKCG01000005.1:46634-46994	Gluc-1	Gluc-10	OK	16185.5	34450.7	1.08983	2.12024	0.00325	0.0387645	yes	RNase P RNA component class A
gene289	gene289	NGEG_RS0101280	NZ_AKCG01000001.1:238215-239529	Gluc-1	Gluc-10	OK	8.29162	17.6063	1.08637	2.42853	0.00105	0.0154312	yes	citrate transporter
gene666	gene666	NGEG_RS0103035	NZ_AKCG01000001.1:555603-556176	Gluc-1	Gluc-10	OK	2233.83	4742.62	1.08616	2.74563	0.00015	0.00336682	yes	50S ribosomal protein L25
rna0	gene166	NGEG_RS0100720	NZ_AKCG01000001.1:129745-129831	Gluc-1	Gluc-10	OK	11589.7	24491.3	1.07943	2.49873	0.0003	0.0056542	yes	tRNA-Leu
gene2311	gene2311	NGEG_RS13455	NZ_AKCG01000006.1:20908-21151	Gluc-1	Gluc-10	OK	366.887	768.428	1.06657	2.6819	0.0003	0.0056542	yes	hypothetical protein
gene1769	gene1769	NGEG_RS0108290	NZ_AKCG01000003.1:247570-247909	Gluc-1	Gluc-10	OK	99.8025	208.586	1.06349	2.73972	0.00085	0.0137167	yes	hypothetical protein
gene1718	gene1718	NGEG_RS0108045	NZ_AKCG01000003.1:213337-213700	Gluc-1	Gluc-10	OK	4459.86	9303.26	1.06074	2.7906	5e-05	0.00127268	yes	30S ribosomal protein S13
gene969	gene969	NGEG_RS0104500	NZ_AKCG01000002.1:87647-89294	Gluc-1	Gluc-10	OK	226.14	466.048	1.04326	2.83678	5e-05	0.00127268	yes	glucose-6-phosphate isomerase
rna26	gene1570	NGEG_RS0107345	NZ_AKCG01000003.1:71074-72625	Gluc-1	Gluc-10	OK	223.806	459.194	1.03685	2.07186	0.00375	0.0424713	yes	16S ribosomal RNA
gene2472	gene2472	NGEG_RS0111525	NZ_AKCG01000007.1:47893-50016	Gluc-1	Gluc-10	OK	81.3829	166.277	1.03079	2.90332	5e-05	0.00127268	yes	hypothetical protein
gene86	gene86	NGEG_RS0100390	NZ_AKCG01000001.1:70692-70908	Gluc-1	Gluc-10	OK	5571.64	11163.3	1.00259	2.66628	0.0002	0.0042569	yes	50S ribosomal protein L31
gene1720	gene1720	NGEG_RS0108050	NZ_AKCG01000003.1:213899-214118	Gluc-1	Gluc-10	OK	5402.9	10815.9	1.00134	2.80749	0.0001	0.00235143	yes	translation initiation factor IF-1
gene2507	gene2507	NGEG_RS0111695	NZ_AKCG01000007.1:84171-84906	Gluc-1	Gluc-10	OK	1236.18	615.26	-1.00662	-2.76214	0.0001	0.00235143	yes	imidazoleglycerol-phosphate dehydratase
gene216	gene216	NGEG_RS0100955	NZ_AKCG01000001.1:173952-175032	Gluc-1	Gluc-10	OK	810.07	402.468	-1.00917	-2.77031	0.0002	0.0042569	yes	ATP-binding protein
gene1040	gene1040	NGEG_RS0104825	NZ_AKCG01000002.1:142037-142307	Gluc-1	Gluc-10	OK	21264.1	10535.4	-1.01318	-2.59707	0.0003	0.0056542	yes	transcriptional regulator
gene2528	gene2528	gpmA	NZ_AKCG01000007.1:99906-100590	Gluc-1	Gluc-10	OK	842.161	417.037	-1.01392	-2.78225	5e-05	0.00127268	yes	2%2C3-bisphosphoglycerate-dependent phosphoglycerate mutase
gene44	gene44	NGEG_RS0100210	NZ_AKCG01000001.1:30160-31132	Gluc-1	Gluc-10	OK	83.5682	41.2324	-1.01918	-2.65131	0.0003	0.0056542	yes	iron ABC transporter substrate-binding protein
gene2506	gene2506	NGEG_RS0111690	NZ_AKCG01000007.1:82898-83978	Gluc-1	Gluc-10	OK	675.922	332.306	-1.02434	-2.85585	0.0001	0.00235143	yes	histidinol-phosphate aminotransferase
gene1294	gene1294	NGEG_RS0106070	NZ_AKCG01000002.1:360620-361085	Gluc-1	Gluc-10	OK	2206.08	1083.44	-1.02587	-2.81033	5e-05	0.00127268	yes	universal stress protein
gene1286	gene1286	NGEG_RS14565	NZ_AKCG01000002.1:354328-354565	Gluc-1	Gluc-10	OK	2252.1	1103.92	-1.02863	-2.90086	0.00015	0.00336682	yes	hypothetical protein
gene1006	gene1006	NGEG_RS0104665	NZ_AKCG01000002.1:113473-113659	Gluc-1	Gluc-10	OK	1173.63	573.461	-1.03321	-2.24381	0.0026	0.03292	yes	hypothetical protein
gene340	gene340	NGEG_RS0101520	NZ_AKCG01000001.1:281047-283651	Gluc-1	Gluc-10	OK	483.869	235.76	-1.0373	-2.7315	0.0001	0.00235143	yes	aminopeptidase N
gene1096	gene1096	NGEG_RS14470	NZ_AKCG01000002.1:192390-192759	Gluc-1	Gluc-10	OK	150.855	72.9932	-1.04733	-2.24521	0.0025	0.031817	yes	hypothetical protein
gene1563	gene1563	NGEG_RS14780	NZ_AKCG01000003.1:66637-67018	Gluc-1	Gluc-10	OK	7745.66	3738.11	-1.05108	-2.82346	0.00025	0.00497782	yes	peptidase
gene893	gene893	NGEG_RS0104130	NZ_AKCG01000002.1:10477-11184	Gluc-1	Gluc-10	OK	152.807	73.5849	-1.05423	-2.51055	0.00055	0.00943021	yes	iron-sulfur cluster repair protein DnrN
gene344	gene344	NGEG_RS14035	NZ_AKCG01000001.1:285248-285629	Gluc-1	Gluc-10	OK	71.8096	34.443	-1.05997	-2.12601	0.0036	0.0413414	yes	hypothetical protein
gene1984	gene1984	NGEG_RS0109390	NZ_AKCG01000004.1:162748-164545	Gluc-1	Gluc-10	OK	794.578	380.982	-1.06047	-2.72177	0.00025	0.00497782	yes	Xaa-Pro aminopeptidase
gene787	gene787	NGEG_RS0103605	NZ_AKCG01000001.1:653199-653760	Gluc-1	Gluc-10	OK	373.862	178.254	-1.06857	-2.95265	5e-05	0.00127268	yes	polyisoprenoid-binding protein
gene2422	gene2422	NGEG_RS13565	NZ_AKCG01000007.1:1259-2903	Gluc-1	Gluc-10	OK	104.989	49.9821	-1.07075	-2.98804	5e-05	0.00127268	yes	TIGR02391 family protein
gene1079	gene1079	NGEG_RS0105020	NZ_AKCG01000002.1:179321-179786	Gluc-1	Gluc-10	OK	70.993	33.614	-1.07861	-2.25054	0.00245	0.0313422	yes	hypothetical protein
gene1930	gene1930	NGEG_RS0109120	NZ_AKCG01000004.1:110208-112184	Gluc-1	Gluc-10	OK	1101.99	515.348	-1.0965	-2.29344	0.0009	0.0141535	yes	glycine cleavage system protein T
gene577	gene577	NGEG_RS14155	NZ_AKCG01000001.1:479313-479469	Gluc-1	Gluc-10	OK	7122.29	3288.61	-1.11487	-3.00975	5e-05	0.00127268	yes	hypothetical protein
gene2504	gene2504	NGEG_RS0111680	NZ_AKCG01000007.1:80679-82853	Gluc-1	Gluc-10	OK	1058.96	488.133	-1.1173	-2.01505	0.004	0.0448909	yes	endonuclease
gene1698	gene1698	NGEG_RS0107975	NZ_AKCG01000003.1:199387-200647	Gluc-1	Gluc-10	OK	103.6	47.5847	-1.12245	-3.07554	5e-05	0.00127268	yes	D-amino acid dehydrogenase small subunit
gene1540	gene1540	NGEG_RS0107195	NZ_AKCG01000003.1:49664-50849	Gluc-1	Gluc-10	OK	706.8	323.385	-1.12805	-3.02805	5e-05	0.00127268	yes	hypothetical protein
gene1403	gene1403	NGEG_RS0106570	NZ_AKCG01000002.1:444791-445253	Gluc-1	Gluc-10	OK	292.182	133.55	-1.12948	-2.93596	5e-05	0.00127268	yes	regulatory protein RecX
gene1402	gene1402	NGEG_RS0106565	NZ_AKCG01000002.1:444008-444719	Gluc-1	Gluc-10	OK	271.194	123.727	-1.13217	-3.08277	5e-05	0.00127268	yes	phosphoglycolate phosphatase
gene785	gene785	NGEG_RS0103595	NZ_AKCG01000001.1:651525-652923	Gluc-1	Gluc-10	OK	358.745	163.298	-1.13545	-3.14353	5e-05	0.00127268	yes	aspartate ammonia-lyase
gene443	gene443	NGEG_RS0102005	NZ_AKCG01000001.1:366815-367427	Gluc-1	Gluc-10	OK	496.168	223.756	-1.1489	-3.17819	5e-05	0.00127268	yes	cryptic protein cnp1
gene305	gene305	NGEG_RS0101350	NZ_AKCG01000001.1:252139-252355	Gluc-1	Gluc-10	OK	630.403	282.731	-1.15684	-2.57593	0.0007	0.0116777	yes	hypothetical protein
gene1398	gene1398	NGEG_RS0106550	NZ_AKCG01000002.1:441528-442335	Gluc-1	Gluc-10	OK	65.0308	29.0955	-1.16033	-2.81857	0.00015	0.00336682	yes	phosphoribosylglycinamide formyltransferase
gene1414	gene1414	NGEG_RS0106620	NZ_AKCG01000002.1:454510-456776	Gluc-1	Gluc-10	OK	589.336	260.648	-1.17699	-3.02367	5e-05	0.00127268	yes	carbon starvation protein A
gene71	gene71	NGEG_RS0100320	NZ_AKCG01000001.1:60890-61821	Gluc-1	Gluc-10	OK	337.439	148.619	-1.18301	-3.24086	5e-05	0.00127268	yes	polyphosphate kinase 2
gene2427	gene2427	NGEG_RS0111350	NZ_AKCG01000007.1:4784-5234	Gluc-1	Gluc-10	OK	568.961	250.323	-1.18454	-3.23482	5e-05	0.00127268	yes	pilus assembly protein PilE
gene1808	gene1808	NGEG_RS14900	NZ_AKCG01000003.1:287957-288537	Gluc-1	Gluc-10	OK	2791.02	1227.77	-1.18476	-2.86694	0.0001	0.00235143	yes	IS110 family transposase
gene1937	gene1937	NGEG_RS0109155	NZ_AKCG01000004.1:115849-116519	Gluc-1	Gluc-10	OK	217.18	93.7948	-1.21131	-3.27139	5e-05	0.00127268	yes	IS1595 family transposase
gene350	gene350	NGEG_RS0101570	NZ_AKCG01000001.1:287897-288996	Gluc-1	Gluc-10	OK	200.797	86.5094	-1.21481	-3.30291	5e-05	0.00127268	yes	ABC transporter substrate-binding protein
gene2519	gene2519	NGEG_RS0111760	NZ_AKCG01000007.1:90505-90841	Gluc-1	Gluc-10	OK	9929.7	4220.62	-1.2343	-3.3089	5e-05	0.00127268	yes	hypothetical protein
gene1887	gene1887	NGEG_RS0108900	NZ_AKCG01000004.1:78418-78886	Gluc-1	Gluc-10	OK	856.331	357.531	-1.2601	-3.51951	5e-05	0.00127268	yes	pyridine nucleotide-disulfide oxidoreductase
gene1095	gene1095	NGEG_RS0105105	NZ_AKCG01000002.1:191808-192324	Gluc-1	Gluc-10	OK	76.8089	31.9075	-1.26738	-2.72525	0.0004	0.00726176	yes	hypothetical protein
gene98	gene98	NGEG_RS0100440	NZ_AKCG01000001.1:80090-80957	Gluc-1	Gluc-10	OK	2340.19	970.455	-1.26989	-3.2539	5e-05	0.00127268	yes	membrane protein
gene1080	gene1080	NGEG_RS0105025	NZ_AKCG01000002.1:179874-180654	Gluc-1	Gluc-10	OK	45.2297	18.7067	-1.27371	-2.80614	0.0002	0.0042569	yes	hypothetical protein
gene587	gene587	NGEG_RS0102675	NZ_AKCG01000001.1:487778-489161	Gluc-1	Gluc-10	OK	1049.68	434.103	-1.27385	-3.27064	5e-05	0.00127268	yes	phosphoglucomutase
gene431	gene431	NGEG_RS0101950	NZ_AKCG01000001.1:359387-360668	Gluc-1	Gluc-10	OK	929.435	382.589	-1.28056	-3.43197	5e-05	0.00127268	yes	NADH-ubiquinone oxidoreductase
gene1115	gene1115	NGEG_RS0105195	NZ_AKCG01000002.1:207985-208933	Gluc-1	Gluc-10	OK	703.429	280.352	-1.32716	-3.61202	5e-05	0.00127268	yes	paraslipin
gene128	gene128	NGEG_RS0100575	NZ_AKCG01000001.1:105321-106248	Gluc-1	Gluc-10	OK	1416.69	551.202	-1.36187	-3.60774	5e-05	0.00127268	yes	malonyl CoA-acyl carrier protein transacylase
gene2161	gene2161	NGEG_RS0110130	NZ_AKCG01000005.1:82390-82948	Gluc-1	Gluc-10	OK	1518.65	590.423	-1.36297	-3.78553	5e-05	0.00127268	yes	hypothetical protein
gene990	gene990	NGEG_RS0104600	NZ_AKCG01000002.1:99443-99707	Gluc-1	Gluc-10	OK	2966.22	1125.82	-1.39765	-3.82767	5e-05	0.00127268	yes	hypothetical protein
gene339	gene339	NGEG_RS0101515	NZ_AKCG01000001.1:280028-280823	Gluc-1	Gluc-10	OK	973.826	365.162	-1.41513	-3.91315	5e-05	0.00127268	yes	3'-5' exonuclease
gene1968	gene1968	NGEG_RS0109310	NZ_AKCG01000004.1:146931-147972	Gluc-1	Gluc-10	OK	1278.64	464.392	-1.46119	-3.84426	5e-05	0.00127268	yes	zinc-dependent alcohol dehydrogenase
gene578	gene578	NGEG_RS0102635	NZ_AKCG01000001.1:479550-480127	Gluc-1	Gluc-10	OK	614.231	221.712	-1.47009	-3.52066	5e-05	0.00127268	yes	hypothetical protein
gene404	gene404	NGEG_RS14070	NZ_AKCG01000001.1:338610-338871	Gluc-1	Gluc-10	OK	459.936	158.408	-1.53778	-3.53756	5e-05	0.00127268	yes	hypothetical protein
gene369	gene369	NGEG_RS0101660	NZ_AKCG01000001.1:303200-304265	Gluc-1	Gluc-10	OK	7055.35	2321.96	-1.60337	-3.03015	0.00015	0.00336682	yes	2%2C3-butanediol dehydrogenase
gene1521	gene1521	NGEG_RS0107105	NZ_AKCG01000003.1:34466-34856	Gluc-1	Gluc-10	OK	2944.64	954.871	-1.62471	-4.45596	5e-05	0.00127268	yes	lactoylglutathione lyase
gene580	gene580	NGEG_RS0102645	NZ_AKCG01000001.1:480154-480508	Gluc-1	Gluc-10	OK	1265.4	386.688	-1.71035	-4.71512	5e-05	0.00127268	yes	rhodanese-like domain-containing protein
gene588	gene588	NGEG_RS0102680	NZ_AKCG01000001.1:489328-489838	Gluc-1	Gluc-10	OK	4158.06	1216.9	-1.7727	-4.63118	5e-05	0.00127268	yes	cyclophilin
gene400	gene400	NGEG_RS0101810	NZ_AKCG01000001.1:333138-334641	Gluc-1	Gluc-10	OK	3298.42	943.965	-1.80497	-3.88498	5e-05	0.00127268	yes	phosphate acetyltransferase
gene2335	gene2335	NGEG_RS13470	NZ_AKCG01000006.1:37659-37857	Gluc-1	Gluc-10	OK	253.539	70.8035	-1.84032	-3.08095	0.00055	0.00943021	yes	hypothetical protein
gene405	gene405	NGEG_RS0101830	NZ_AKCG01000001.1:338875-339217	Gluc-1	Gluc-10	OK	777.307	216.238	-1.84587	-4.81007	5e-05	0.00127268	yes	hypothetical protein
gene2374	gene2374	NGEG_RS0111115	NZ_AKCG01000006.1:68305-69832	Gluc-1	Gluc-10	OK	952.949	261.499	-1.86559	-4.92312	5e-05	0.00127268	yes	sodium:proline symporter
gene1249	gene1249	NGEG_RS0105855	NZ_AKCG01000002.1:323014-324184	Gluc-1	Gluc-10	OK	3855.57	1011.82	-1.92999	-4.44392	5e-05	0.00127268	yes	dihydrolipoamide succinyltransferase
gene1250	gene1250	NGEG_RS0105860	NZ_AKCG01000002.1:324283-327112	Gluc-1	Gluc-10	OK	3265.65	836.528	-1.96488	-3.48142	5e-05	0.00127268	yes	2-oxoglutarate dehydrogenase subunit E1
gene1252	gene1252	NGEG_RS0105870	NZ_AKCG01000002.1:328711-328960	Gluc-1	Gluc-10	OK	4786.66	1211.56	-1.98216	-5.43864	5e-05	0.00127268	yes	succinate dehydrogenase assembly factor 2 family protein
gene1254	gene1254	NGEG_RS0105885	NZ_AKCG01000002.1:329790-331554	Gluc-1	Gluc-10	OK	2324.27	586.449	-1.9867	-4.58141	5e-05	0.00127268	yes	succinate dehydrogenase flavoprotein subunit
gene2372	gene2372	NGEG_RS0111105	NZ_AKCG01000006.1:64448-68054	Gluc-1	Gluc-10	OK	1378.8	345.292	-1.99752	-4.18479	5e-05	0.00127268	yes	bifunctional proline dehydrogenase/L-glutamate gamma-semialdehyde dehydrogenase
gene338	gene338	NGEG_RS12410	NZ_AKCG01000001.1:279727-279913	Gluc-1	Gluc-10	OK	4455.05	1107.85	-2.00767	-4.90342	5e-05	0.00127268	yes	hypothetical protein
gene1255	gene1255	NGEG_RS0105890	NZ_AKCG01000002.1:331556-332269	Gluc-1	Gluc-10	OK	3456.95	832.176	-2.05454	-3.66908	5e-05	0.00127268	yes	succinate dehydrogenase%2C hydrophobic membrane anchor protein
gene1927	gene1927	NGEG_RS0109105	NZ_AKCG01000004.1:109770-110157	Gluc-1	Gluc-10	OK	5233.25	1251.41	-2.06416	-5.63954	5e-05	0.00127268	yes	glycine cleavage system protein H
gene1256	gene1256	NGEG_RS0105895	NZ_AKCG01000002.1:331556-332269	Gluc-1	Gluc-10	OK	2801.59	650.192	-2.10731	-4.37737	5e-05	0.00127268	yes	succinate dehydrogenase%2C cytochrome b556 subunit
gene1253	gene1253	sdhB	NZ_AKCG01000002.1:328963-329692	Gluc-1	Gluc-10	OK	2681.37	567.866	-2.23935	-5.90978	5e-05	0.00127268	yes	succinate dehydrogenase iron-sulfur subunit
gene1246	gene1246	NGEG_RS0105840	NZ_AKCG01000002.1:319675-320842	Gluc-1	Gluc-10	OK	6123.08	1252.82	-2.28907	-4.86184	5e-05	0.00127268	yes	succinate--CoA ligase subunit beta
gene1251	gene1251	NGEG_RS0105865	NZ_AKCG01000002.1:327316-328600	Gluc-1	Gluc-10	OK	3472.03	632.7	-2.45619	-5.45341	5e-05	0.00127268	yes	citrate (Si)-synthase
gene1245	gene1245	NGEG_RS0105835	NZ_AKCG01000002.1:318774-319665	Gluc-1	Gluc-10	OK	7923.88	1439.44	-2.4607	-5.03995	5e-05	0.00127268	yes	succinate--CoA ligase subunit alpha
gene1974	gene1974	NGEG_RS0109340	NZ_AKCG01000004.1:154474-156061	Gluc-1	Gluc-10	OK	2954.56	536.496	-2.46131	-5.42343	5e-05	0.00127268	yes	L-lactate permease
gene1247	gene1247	NGEG_RS0105845	NZ_AKCG01000002.1:320913-321201	Gluc-1	Gluc-10	OK	2471.01	442.859	-2.48018	-6.60284	5e-05	0.00127268	yes	hypothetical protein
gene1871	gene1871	NGEG_RS0108820	NZ_AKCG01000004.1:57993-58221	Gluc-1	Gluc-10	OK	344.284	58.1198	-2.5665	-4.46804	5e-05	0.00127268	yes	lactate permease
gene1248	gene1248	NGEG_RS0105850	NZ_AKCG01000002.1:321320-322754	Gluc-1	Gluc-10	OK	3793.02	545.372	-2.79804	-6.24334	5e-05	0.00127268	yes	dihydrolipoyl dehydrogenase
gene1399	gene1399	NGEG_RS12935	NZ_AKCG01000002.1:442394-443376	Gluc-1	Gluc-10	OK	212.327	26.4085	-3.00721	-7.57805	5e-05	0.00127268	yes	glutamate dehydrogenase
gene2336	gene2336	NGEG_RS0110970	NZ_AKCG01000006.1:37886-39461	Gluc-1	Gluc-10	OK	3784.48	462.978	-3.03108	-6.32035	5e-05	0.00127268	yes	anion permease
gene589	gene589	NGEG_RS0102685	NZ_AKCG01000001.1:489957-491373	Gluc-1	Gluc-10	OK	478.06	33.4593	-3.83671	-10.1618	5e-05	0.00127268	yes	NadC family protein
gene1872	gene1872	NGEG_RS13225	NZ_AKCG01000004.1:58248-58398	Gluc-1	Gluc-10	OK	1142.49	53.7026	-4.41105	-5.01681	0.0001	0.00235143	yes	hypothetical protein
gene1662	gene1662	NGEG_RS0107810	NZ_AKCG01000003.1:164452-165484	Gluc-1	Gluc-10	OK	3017.93	111.657	-4.75641	-11.7301	5e-05	0.00127268	yes	type I glyceraldehyde-3-phosphate dehydrogenase
