# Supplementary material for: Transcriptional responses of Neisseria gonorrhoeae to glucose and lactate: implications for resistance to oxidative damage and biofilm formation
Source: mBio. 2024 Jul 16;15(8):e01761-24. doi: 10.1128/mbio.01761-24 (PMC11323468; doi:10.1128/mbio.01761-24)
Supplement: Table S4 — lctP alignments. [file mbio.01761-24-s0008.xlsx]

## Sheet: Legend
Table S4. The lctP CDS and intergenic sequences of 9960 gonococcal strains published in the PubMLST database were aligned using the ClustalO algorithm and the Geneious Prime software (2024.0.2). All single nucleotide polymorphisms encoding missense and frameshift mutations or present in the intergenic region were detected and quantified

## Sheet: CDS seq analy
Isolate id	Isolate	lctP CDS	Adenine-58 Deletion	G45D*	T54P	A56T	V68G	V100I	M132V	L177F	V193I	G200S	A218S	T223A	I224L*	A227V*	I244V	V248F*	Q255K*	A264T	A275T	G289S	V293A	P317T	D327N	W361C	C363Y	T376M	A379S*	V380I	M398I	G405D	E424G	H425R	V427G	I428F	S430L	Y432C	N444S	G463D	G463C	M482V	V509F	G516S	A522T	A522G
2855	FA1090	ATGGCACTTTTCCTCAGCATATTCCCCATCGTCCTGCTGATTTGGCTGATGGTGAAAAAAAACAGTATGCCTTCCTACGTCGCACTGCCGATTACCGCAGTGCTGATTTACGCCATCAAACTTTTCTACTTCGGCGATGCGGGAATGCTGCTCAACGCCACCGCCGCTTCCGGCCTCGTCAAAACGCTCACGCCGATTACCGTGATTTTCGGCGCGATTATGTTCAACCGTATGATGGAAACCACGGGCTGCATCGATGTCATCCGCAAATGGCTGGCGACCATCAGCCCGAACCCCGTAGCGCAACTGATGATTATCGGCTGGGCTTTTGCCTTTATGATTGAAGGCGCATCCGGCTTCGGCACGCCTGCCGCGATTGCCGCGCCGATTCTGATGAGC…	no	no	no	no	no	no	no	no	no	no	no	no	no	no	no	no	no	no	no	no	no	no	no	no	no	no	no	no	no	no	no	no	no	no	no	no	no	no	no	no	no	no	no	no
13685	NCCP11945	ATGGCACTTTTCCTCAGCATATTCCCCATCGTCCTGCTGATTTGGCTGATGGTGAAAAAAAACAGTATGCCTTCCTACGTCGCACTGCCGATTACCGCAGTGCTGATTTACGCCATCAAACTTTTCTACTTCGGCGATGCGGGAATGCTGCTCAACGCCACCGCCGCTTCCGGCCTCGTCAAAACGCTCACGCCGATTACCGTGATTTTCGGCGCGATTATGTTCAACCGTATGATGGAAACCACGGGCTGCATCGATGTCATCCGCAAATGGCTGGCGACCATCAGCCCGAACCCCGTAGCGCAACTGATGATTATCGGCTGGGCTTTTGCCTTTATGATTGAAGGCGCATCCGGCTTCGGCACGCCTGCCGCGATTGCCGCGCCGATTCTGATGAGC…	no	no	no	no	no	no	no	no	no	no	no	no	no	no	no	no	no	no	no	no	no	no	no	no	no	no	no	no	no	no	no	no	no	no	no	no	no	no	no	no	no	no	no	no
14729	MS-11	ATGGCACTTTTCCTCAGCATATTCCCCATCGTCCTGCTGATTTGGCTGATGGTGAAAAAAAACAGTATGCCTTCCTACGTCGCACTGCCGATTACCGCAGTGCTGATTTACGCCATCAAACTTTTCTACTTCGGCGATGCGGGAATGCTGCTCAACGCCACCGCCGCTTCCGGCCTCGTCAAAACGCTCACGCCGATTACCGTGATTTTCGGCGCGATTATGTTCAACCGTATGATGGAAACCACGGGCTGCATCGATGTCATCCGCAAATGGCTGGCGACCATCAGCCCGAACCCCGTAGCGCAACTGATGATTATCGGCTGGGCTTTTGCCTTTATGATTGAAGGCGCATCCGGCTTCGGCACGCCTGCCGCGATTGCCGCGCCGATTCTGATGAGC…	no	no	no	no	no	no	no	no	no	no	no	no	no	no	no	no	no	no	no	no	no	no	no	no	no	no	no	no	no	no	no	no	no	no	no	no	no	yes	no	no	no	no	no	no
15698	DGI2	ATGGCACTTTTCCTCAGCATATTCCCCATCGTCCTGCTGATTTGGCTGATGGTGAAAAAAAACAGTATGCCTTCCTACGTCGCACTGCCGATTACCGCAGTGCTGATTTACGCCATCAAACTTTTCTACTTCGGCGATGCGGGAATGCTGCTCAACGCCACCGCCGCTTCCGGCCTCGTCAAAACGCTCACGCCGATTACCGTGATTTTCGGCGCGATTATGTTCAACCGTATGATGGAAACCACGGGCTGCATCGATGTCATCCGCAAATGGCTGGCGACCATCAGCCCGAACCCCGTAGCGCAACTGATGATTATCGGCTGGGCTTTTGCCTTTATGATTGAAGGCGCATCCGGCTTCGGCACGCCTGCCGCGATTGCCGCGCCGATTCTGATGAGC…	no	no	no	no	no	no	no	no	no	no	no	no	no	no	no	no	no	no	no	no	no	no	no	no	no	no	no	no	no	no	no	no	no	no	no	no	no	no	no	no	no	no	no	no
15935	PID24	ATGGCACTTTTCCTCAGCATATTCCCCATCGTCCTGCTGATTTGGCTGATGGTGAAAAAAAACAGTATGCCTTCCTACGTCGCACTGCCGATTACCGCAGTGCTGATTTACGCCATCAAACTTTTCTACTTCGGCGATGCGGGAATGCTGCTCAACGCCACCGCCGCTTCCGGCCTCGTCAAAACGCTCACGCCGATTACCGTGATTTTCGGCGCGATTATGTTCAACCGTATGATGGAAACCACGGGCTGCATCGATGTCATCCGCAAATGGCTGGCGACCATCAGCCCGAACCCCGTAGCGCAACTGATGATTATCGGCTGGGCTTTTGCCTTTATGATTGAAGGCGCATCCGGCTTCGGCACGCCTGCCGCGATTGCCGCGCCGATTCTGATGAGC…	no	no	no	no	no	no	no	no	no	no	no	no	no	no	no	no	no	no	no	no	no	no	no	no	no	no	no	no	no	no	no	no	no	no	no	no	no	no	no	no	no	no	no	no
15936	DGI18	ATGGCACTTTTCCTCAGCATATTCCCCATCGTCCTGCTGATTTGGCTGATGGTGAAAAAAAACAGTATGCCTTCCTACGTCGCACTGCCGATTACCGCAGTGCTGATTTACGCCATCAAACTTTTCTACTTCGGCGATGCGGGAATGCTGCTCAACGCCACCGCCGCTTCCGGCCTCGTCAAAACGCTCACGCCGATTACCGTGATTTTCGGCGCGATTATGTTCAACCGTATGATGGAAACCACGGGCTGCATCGATGTCATCCGCAAATGGCTGGCGACCATCAGCCCGAACCCCGTAGCGCAACTGATGATTATCGGCTGGGCTTTTGCCTTTATGATTGAAGGCGCATCCGGCTTCGGCACGCCTGCCGCGATTGCCGCGCCGATTCTGATGAGC…	no	no	no	no	no	no	no	no	no	no	no	no	no	no	no	no	no	no	no	no	no	no	no	no	no	no	no	no	no	no	no	no	no	no	no	no	no	no	no	no	no	no	no	no
21065	TCDC-NG08107	ATGGCACTTTTCCTCAGCATATTCCCCATCGTCCTGCTGATTTGGCTGATGGTGAAAAAAAACAGTATGCCTTCCTACGTCGCACTGCCGATTACCGCAGTGCTGATTTACGCCATCAAACTTTTCTACTTCGGCGATGCGGGAATGCTGCTCAACGCCACCGCCGCTTCCGGCCTCGTCAAAACGCTCACGCCGATTACCGTGATTTTCGGCGCGATTATGTTCAACCGTATGATGGAAACCACGGGCTGCATCGATGTCATCCGCAAATGGCTGGCGACCATCAGCCCGAACCCCGTAGCGCAACTGATGATTATCGGCTGGGCTTTTGCCTTTATGATTGAAGGCGCATCCGGTTTCGGCACGCCTGCCGCGATTGCCGCGCCGATTCTGATGAGC…	no	no	no	no	no	no	no	no	no	no	no	no	no	no	no	no	no	no	no	no	no	no	no	no	no	no	no	no	no	no	no	no	no	no	no	no	no	no	no	no	no	no	no	no
21066	PID18	ATGGCACTTTTCCTCAGCATATTCCCCATCGTCCTGCTGATTTGGCTGATGGTGAAAAAAACAGTATGCCTTCCTACGTCGCACTGCCGATTACCGCAGTGCTGATTTACGCCATCAAACTTTTCTACTTCGGCGATGCGGGAATGCTGCTCAACGCCACCGCCGCTTCCGGCCTCGTCAAAACGCTCACGCCGATTACCGTGATTTTCGGCGCGATTATGTTCAACCGTATGATGGAAACCACGGGCTGCATCGATGTCATCCGCAAATGGCTGGCGACCATCAGCCCGAACCCCGTAGCGCAACTGATGATTATCGGCTGGGCTTTTGCCTTTATGATTGAAGGCGCATCCGGCTTCGGCACGCCTGCCGCGATTGCCGCGCCGATTCTGATGAGCT…	yes	no	no	no	no	no	no	no	no	no	no	no	no	no	no	no	no	no	no	no	no	no	no	no	no	no	no	no	no	no	no	no	no	no	no	no	no	no	no	no	no	no	no	no
21067	1291	ATGGCACTTTTCCTCAGCATATTCCCCATCGTCCTGCTGATTTGGCTGATGGTGAAAAAAAACAGTATGCCTTCCTACGTCGCACTGCCGATTACCGCAGTGCTGATTTACGCCATCAAACTTTTCTACTTCGGCGATGCGGGAATGCTGCTCAACGCCACCGCCGCTTCCGGCCTCGTCAAAACGCTCACGCCGATTACCGTGATTTTCGGCGCGATTATGTTCAACCGTATGATGGAAACCACGGGCTGCATCGATGTCATCCGCAAATGGCTGGCGACCATCAGCCCGAACCCCGTAGCGCAACTGATGATTATCGGCTGGGCTTTTGCCTTTATGATTGAAGGCGCATCCGGCTTCGGCACGCCTGCCGCGATTGCCGCGCCGATTCTGATGAGC…	no	no	no	no	no	no	no	no	no	no	no	no	no	no	no	no	no	no	no	no	no	no	no	no	no	no	no	no	no	no	no	no	no	no	no	no	no	no	no	no	no	no	no	no
21068	PID1	ATGGCACTTTTCCTCAGCATATTCCCCATCGTCCTGCTGATTTGGCTGATGGTGAAAAAAAACAGTATGCCTTCCTACGTCGCACTGCCGATTACCGCAGTGCTGATTTACGCCATCAAACTTTTCTACTTCGGCGATGCGGGAATGCTGCTCAACGCCACCGCCGCTTCCGGCCTCGTCAAAACGCTCACGCCGATTACCGTGATTTTCGGCGCGATTATGTTCAACCGTATGATGGAAACCACGGGCTGCATCGATGTCATCCGCAAATGGCTGGCGACCATCAGCCCGAACCCCGTAGCGCAACTGATGATTATCGGCTGGGCTTTTGCCTTTATGATTGAAGGCGCATCCGGTTTCGGCACGCCTGCCGCGATTGCCGCGCCGATTCTGATGAGC…	no	no	no	no	no	no	no	no	no	no	no	no	no	no	no	no	no	no	no	no	no	no	no	no	no	no	no	no	no	no	no	no	no	no	no	no	no	no	no	no	no	no	no	no
21070	F62	ATGGCACTTTTCCTCAGCATATTCCCCATCGTCCTGCTGATTTGGCTGATGGTGAAAAAAAACAGTATGCCTTCCTACGTCGCACTGCCGATTACCGCAGTGCTGATTTACGCCATCAAACTTTTCTACTTCGGCGATGCGGGAATGCTGCTCAACGCCACCGCCGCTTCCGGCCTCGTCAAAACGCTCACGCCGATTACCGTGATTTTCGGCGCGATTATGTTCAACCGTATGATGGAAACCACGGGCTGCATCGATGTCATCCGCAAATGGCTGGCGACCATCAGCCCGAACCCCGTAGCGCAACTGATGATTATCGGCTGGGCTTTTGCCTTTATGATTGAAGGCGCATCCGGCTTCGGCACGCCTGCCGCGATTGCCGCGCCGATTCTGATGAGC…	no	no	no	no	no	no	no	no	no	no	no	no	no	no	no	no	no	no	no	no	no	no	no	no	no	no	no	no	no	no	no	no	no	no	no	no	no	no	no	no	no	no	no	no
21071	SK-92-679	ATGGCACTTTTCCTCAGCATATTCCCCATCGTCCTGCTGATTTGGCTGATGGTGAAAAAAAACAGTATGCCTTCCTACGTCGCACTGCCGATTACCGCAGTGCTGATTTACGCCATCAAACTTTTCTACTTCGGCGATGCGGGAATGCTGCTCAACGCCACCGCCGCTTCCGGCCTCGTCAAAACGCTCACGCCGATTACCGTGATTTTCGGCGCGATTATGTTCAACCGTATGATGGAAACCACGGGCTGCATCGATGTCATCCGCAAATGGCTGGCGACCATCAGCCCGAACCCCGTAGCGCAACTGATGATTATCGGCTGGGCTTTTGCCTTTATGATTGAAGGCGCATCCGGCTTCGGCACGCCTGCCGCGATTGCCGCGCCGATTCTGATGAGC…	no	no	no	no	no	no	no	no	no	no	no	no	no	no	no	no	no	no	no	no	no	no	no	no	no	no	no	no	no	no	no	no	no	no	no	no	no	no	no	no	no	no	no	no
21072	SK-93-1035	ATGGCACTTTTCCTCAGCATATTCCCCATCGTCCTGCTGATTTGGCTGATGGTGAAAAAAAACAGTATGCCTTCCTACGTCGCACTGCCGATTACCGCAGTGCTGATTTACGCCATCAAACTTTTCTACTTCGGCGATGCGGGAATGCTGCTCAACGCCACCGCCGCTTCCGGCCTCGTCAAAACGCTCACGCCGATTACCGTGATTTTCGGCGCGATTATGTTCAACCGTATGATGGAAACCACGGGCTGCATCGATGTCATCCGCAAATGGCTGGCGACCATCAGCCCGAACCCCGTAGCGCAACTGATGATTATCGGCTGGGCTTTTGCCTTTATGATTGAAGGCGCATCCGGCTTCGGCACGCCTGCCGCGATTGCCGCGCCGATTCTGATGAGC…	no	no	no	no	no	no	no	no	no	no	no	no	no	no	no	no	no	no	no	no	no	no	no	no	no	no	no	no	no	no	no	no	no	no	no	no	no	no	no	no	no	yes	no	no
21073	PID332	ATGGCACTTTTCCTCAGCATATTCCCCATCGTCCTGCTGATTTGGCTGATGGTGAAAAAAAACAGTATGCCTTCCTACGTCGCACTGCCGATTACCGCAGTGCTGATTTACGCCATCAAACTTTTCTACTTCGGCGATGCGGGAATGCTGCTCAACGCCACCGCCGCTTCCGGCCTCGTCAAAACGCTCACGCCGATTACCGTGATTTTCGGCGCGATTATGTTCAACCGTATGATGGAAACCACGGGCTGCATCGATGTCATCCGCAAATGGCTGGCGACCATCAGCCCGAACCCCGTAGCGCAACTGATGATTATCGGCTGGGCTTTTGCCTTTATGATTGAAGGCGCATCCGGTTTCGGCACGCCTGCCGCGATTGCCGCGCCGATTCTGATGAGC…	no	no	no	no	no	no	no	no	no	no	no	no	no	no	no	no	no	no	no	no	no	no	no	no	no	no	no	no	no	no	no	no	no	no	no	no	no	no	no	no	no	no	no	no
26827	12028_2010	ATGGCACTTTTCCTCAGCATATTCCCCATCGTCCTGCTGATTTGGCTGATGGTGAAAAAAAACAGTATGCCTTCCTACGTCGCACTGCCGATTACCGCAGTGCTGATTTACGCCATCAAACTTTTCTACTTCGGCGATGCGGGAATGCTGCTCAACGCCACCGCCGCTTCCGGCCTCGTCAAAACGCTCACGCCGATTACCGTGATTTTCGGCGCGATTATGTTCAACCGTATGATGGAAACCACGGGCTGCATCGATGTCATCCGCAAATGGCTGGCGACCATCAGCCCGAACCCCGTAGCGCAACTGATGATTATCGGCTGGGCTTTTGCCTTTATGATTGAAGGCGCATCCGGCTTCGGCACGCCTGCCGCGATTGCCGCGCCGATTCTGATGAGC…	no	no	no	no	no	no	no	no	no	no	no	no	no	no	no	no	no	no	no	no	no	no	no	no	no	no	no	no	no	no	no	no	no	no	no	no	no	no	no	no	no	no	no	no
27090	S339	ATGGCACTTTTCCTCAGCATATTCCCCATCGTCCTGCTGATTTGGCTGATGGTGAAAAAAAACAGTATGCCTTCCTACGTCGCACTGCCGATTACCGCAGTGCTGATTTACGCCATCAAACTTTTCTACTTCGGCGATGCGGGAATGCTGCTCAACGCCACCGCCGCTTCCGGCCTCGTCAAAACGCTCACGCCGATTACCGTGATTTTCGGCGCGATTATGTTCAACCGTATGATGGAAACCACGGGCTGCATCGATGTCATCCGCAAATGGCTGGCGACCATCAGCCCGAACCCCGTAGCGCAACTGATGATTATCGGCTGGGCTTTTGCCTTTATGATTGAAGGCGCATCCGGCTTCGGCACGCCTGCCGCGATTGCCGCGCCGATTCTGATGAGC…	no	no	no	no	no	no	no	no	no	no	no	no	no	no	no	no	no	no	no	no	no	no	no	no	no	no	no	no	no	no	no	no	no	no	no	no	no	no	no	no	no	no	no	no
27091	S405	ATGGCACTTTTCCTCAGCATATTCCCCATCGTCCTGCTGATTTGGCTGATGGTGAAAAAAAACAGTATGCCTTCCTACGTCGCACTGCCGATTACCGCAGTGCTGATTTACGCCATCAAACTTTTCTACTTCGGCGATGCGGGAATGCTGCTCAACGCCACCGCCGCTTCCGGCCTCGTCAAAACGCTCACGCCGATTACCGTGATTTTCGGCGCGATTATGTTCAACCGTATGATGGAAACCACGGGCTGCATCGATGTCATCCGCAAATGGCTGGCGACCATCAGCCCGAACCCCGTAGCGCAACTGATGATTATCGGCTGGGCTTTTGCCTTTATGATTGAAGGCGCATCCGGCTTCGGCACGCCTGCCGCGATTGCCGCGCCGATTCTGATGAGC…	no	no	no	no	no	no	no	no	no	no	no	no	no	no	no	no	no	no	no	no	no	no	no	no	no	no	no	no	no	no	no	no	no	no	no	no	no	no	no	no	no	no	no	no
27092	S364	ATGGCACTTTTCCTCAGCATATTCCCCATCGTCCTGCTGATTTGGCTGATGGTGAAAAAAAACAGTATGCCTTCCTACGTCGCACTGCCGATTACCGCAGTGCTGATTTACGCCATCAAACTTTTCTACTTCGGCGATGCGGGAATGCTGCTCAACGCCACCGCCGCTTCCGGCCTCGTCAAAACGCTCACGCCGATTACCGTGATTTTCGGCGCGATTATGTTCAACCGTATGATGGAAACCACGGGCTGCATCGATGTCATCCGCAAATGGCTGGCGACCATCAGCCCGAACCCCGTAGCGCAACTGATGATTATCGGCTGGGCTTTTGCCTTTATGATTGAAGGCGCATCCGGCTTCGGCACGCCTGCCGCGATTGCCGCGCCGATTCTGATGAGC…	no	no	no	no	no	no	no	no	no	no	no	no	no	no	no	no	no	no	no	no	no	no	no	no	no	no	no	no	no	no	no	no	no	no	no	no	no	no	no	no	no	no	no	no
27093	S359	ATGGCACTTTTCCTCAGCATATTCCCCATCGTCCTGCTGATTTGGCTGATGGTGAAAAAAAACAGTATGCCTTCCTACGTCGCACTGCCGATTACCGCAGTGCTGATTTACGCCATCAAACTTTTCTACTTCGGCGATGCGGGAATGCTGCTCAACGCCACCGCCGCTTCCGGCCTCGTCAAAACGCTCACGCCGATTACCGTGATTTTCGGCGCGATTATGTTCAACCGTATGATGGAAACCACGGGCTGCATCGATGTCATCCGCAAATGGCTGGCGACCATCAGCCCGAACCCCGTAGCGCAACTGATGATTATCGGCTGGGCTTTTGCCTTTATGATTGAAGGCGCATCCGGCTTCGGCACGCCTGCCGCGATTGCCGCGCCGATTCTGATGAGC…	no	no	no	no	no	no	no	no	no	no	no	no	no	no	no	no	no	no	no	no	no	no	no	no	no	no	no	no	no	no	no	no	no	no	no	no	no	no	no	no	no	no	no	no
27094	S349	ATGGCACTTTTCCTCAGCATATTCCCCATCGTCCTGCTGATTTGGCTGATGGTGAAAAAAAACAGTATGCCTTCCTACGTCGCACTGCCGATTACCGCAGTGCTGATTTACGCCATCAAACTTTTCTACTTCGGCGATGCGGGAATGCTGCTCAACGCCACCGCCGCTTCCGGCCTCGTCAAAACGCTCACGCCGATTACCGTGATTTTCGGCGCGATTATGTTCAACCGTATGATGGAAACCACGGGCTGCATCGATGTCATCCGCAAATGGCTGGCGACCATCAGCCCGAACCCCGTAGCGCAACTGATGATTATCGGCTGGGCTTTTGCCTTTATGATTGAAGGCGCATCCGGCTTCGGCACGCCTGCCGCGATTGCCGCGCCGATTCTGATGAGC…	no	no	no	no	no	no	no	no	no	no	no	no	no	no	no	no	no	no	no	no	no	no	no	no	no	no	no	no	no	no	no	no	no	no	no	no	no	no	no	no	no	no	no	no
27095	S492	ATGGCACTTTTCCTCAGCATATTCCCCATCGTCCTGCTGATTTGGCTGATGGTGAAAAAAAACAGTATGCCTTCCTACGTCGCACTGCCGATTACCGCAGTGCTGATTTACGCCATCAAACTTTTCTACTTCGGCGATGCGGGAATGCTGCTCAACGCCACCGCCGCTTCCGGCCTCGTCAAAACGCTCACGCCGATTACCGTGATTTTCGGCGCGATTATGTTCAACCGTATGATGGAAACCACGGGCTGCATCGATGTCATCCGCAAATGGCTGGCGACCATCAGCCCGAACCCCGTAGCGCAACTGATGATTATCGGCTGGGCTTTTGCCTTTATGATTGAAGGCGCATCCGGCTTCGGCACGCCTGCCGCGATTGCCGCGCCGATTCTGATGAGC…	no	no	no	no	no	no	no	no	no	no	no	no	no	no	no	no	no	no	no	no	no	no	no	no	no	no	no	no	no	no	no	no	no	no	no	no	no	no	no	no	no	no	no	no
27096	S461	ATGGCACTTTTCCTCAGCATATTCCCCATCGTCCTGCTGATTTGGCTGATGGTGAAAAAAAACAGTATGCCTTCCTACGTCGCACTGCCGATTACCGCAGTGCTGATTTACGCCATCAAACTTTTCTACTTCGGCGATGCGGGAATGCTGCTCAACGCCACCGCCGCTTCCGGCCTCGTCAAAACGCTCACGCCGATTACCGTGATTTTCGGCGCGATTATGTTCAACCGTATGATGGAAACCACGGGCTGCATCGATGTCATCCGCAAATGGCTGGCGACCATCAGCCCGAACCCCGTAGCGCAACTGATGATTATCGGCTGGGCTTTTGCCTTTATGATTGAAGGCGCATCCGGCTTCGGCACGCCTGCCGCGATTGCCGCGCCGATTCTGATGAGC…	no	no	no	no	no	no	no	no	no	no	no	no	no	no	no	no	no	no	no	no	no	no	no	no	no	no	no	no	no	no	no	no	no	no	no	no	no	no	no	no	no	no	no	no
27097	S511	ATGGCACTTTTCCTCAGCATATTCCCCATCGTCCTGCTGATTTGGCTGATGGTGAAAAAAAACAGTATGCCTTCCTACGTCGCACTGCCGATTACCGCAGTGCTGATTTACGCCATCAAACTTTTCTACTTCGGCGATGCGGGAATGCTGCTCAACGCCACCGCCGCTTCCGGCCTCGTCAAAACGCTCACGCCGATTACCGTGATTTTCGGCGCGATTATGTTCAACCGTATGATGGAAACCACGGGCTGCATCGATGTCATCCGCAAATGGCTGGCGACCATCAGCCCGAACCCCGTAGCGCAACTGATGATTATCGGCTGGGCTTTTGCCTTTATGATTGAAGGCGCATCCGGCTTCGGCACGCCTGCCGCGATTGCCGCGCCGATTCTGATGAGC…	no	no	no	no	no	no	no	no	no	no	no	no	no	no	no	no	no	no	no	no	no	no	no	no	no	no	no	no	no	no	no	no	no	no	no	no	no	no	no	no	no	no	no	no
27098	NS028	ATGGCACTTTTCCTCAGCATATTCCCCATCGTCCTGCTGATTTGGCTGATGGTGAAAAAAAACAGTATGCCTTCCTACGTCGCACTGCCGATTACCGCAGTGCTGATTTACGCCATCAAACTTTTCTACTTCGGCGATGCGGGAATGCTGCTCAACGCCACCGCCGCTTCCGGCCTCGTCAAAACGCTCACGCCGATTACCGTGATTTTCGGCGCGATTATGTTCAACCGTATGATGGAAACCACGGGCTGCATCGATGTCATCCGCAAATGGCTGGCGACCATCAGCCCGAACCCCGTAGCGCAACTGATGATTATCGGCTGGGCTTTTGCCTTTATGATTGAAGGCGCATCCGGCTTCGGCACGCCTGCCGCGATTGCCGCGCCGATTCTGATGAGC…	no	no	no	no	no	no	no	no	no	no	no	no	no	no	no	no	no	no	no	no	no	no	no	no	no	no	no	no	no	no	no	no	no	no	no	no	no	no	no	no	no	no	no	no
27099	ERR029268	ATGGCACTTTTCCTCAGCATATTCCCCATCGTCCTGCTGATTTGGCTGATGGTGAAAAAAAACAGTATGCCTTCCTACGTCGCACTGCCGATTACCGCAGTGCTGATTTACGCCATCAAACTTTTCTACTTCGGCGATGCGGGAATGCTGCTCAACGCCACCGCCGCTTCCGGCCTCGTCAAAACGCTCACGCCGATTACCGTGATTTTCGGCGCGATTATGTTCAACCGTATGATGGAAACCACGGGCTGCATCGATGTCATCCGCAAATGGCTGGCGACCATCAGCCCGAACCCCGTAGCGCAACTGATGATTATCGGCTGGGCTTTTGCCTTTATGATTGAAGGCGCATCCGGCTTCGGCACGCCTGCCGCGATTGCCGCGCCGATTCTGATGAGC…	no	no	no	no	no	no	no	no	no	no	no	no	no	no	no	no	no	no	no	no	no	no	no	no	no	no	no	no	no	no	no	no	no	no	no	no	no	no	no	no	no	no	no	no
27100	S346	ATGGCACTTTTCCTCAGCATATTCCCCATCGTCCTGCTGATTTGGCTGATGGTGAAAAAAAACAGTATGCCTTCCTACGTCGCACTGCCGATTACCGCAGTGCTGATTTACGCCATCAAACTTTTCTACTTCGGCGATGCGGGAATGCTGCTCAACGCCACCGCCGCTTCCGGCCTCGTCAAAACGCTCACGCCGATTACCGTGATTTTCGGCGCGATTATGTTCAACCGTATGATGGAAACCACGGGCTGCATCGATGTCATCCGCAAATGGCTGGCGACCATCAGCCCGAACCCCGTAGCGCAACTGATGATTATCGGCTGGGCTTTTGCCTTTATGATTGAAGGCGCATCCGGCTTCGGCACGCCTGCCGCGATTGCCGCGCCGATTCTGATGAGC…	no	no	no	no	no	no	no	no	no	no	no	no	no	no	no	no	no	no	no	no	no	no	no	no	no	no	no	no	no	no	no	no	no	no	no	no	no	no	no	no	no	no	no	no
27101	ERR049036	ATGGCACTTTTCCTCAGCATATTCCCCATCGTCCTGCTGATTTGGCTGATGGTGAAAAAAAACAGTATGCCTTCCTACGTCGCACTGCCGATTACCGCAGTGCTGATTTACGCCATCAAACTTTTCTACTTCGGCGATGCGGGAATGCTGCTCAACGCCACCGCCGCTTCCGGCCTCGTCAAAACGCTCACGCCGATTACCGTGATTTTCGGCGCGATTATGTTCAACCGTATGATGGAAACCACGGGCTGCATCGATGTCATCCGCAAATGGCTGGCGACCATCAGCCCGAACCCCGTAGCGCAACTGATGATTATCGGCTGGGCTTTTGCCTTTATGATTGAAGGCGCATCCGGCTTCGGCACGCCTGCCGCGATTGCCGCGCCGATTCTGATGAGC…	no	no	no	no	no	no	no	no	no	no	no	no	no	no	no	no	no	no	no	no	no	no	no	no	no	no	no	no	no	no	no	no	no	no	no	no	no	no	no	no	no	no	no	no
27102	S465	ATGGCACTTTTCCTCAGCATATTCCCCATCGTCCTGCTGATTTGGCTGATGGTGAAAAAAAACAGTATGCCTTCCTACGTCGCACTGCCGATTACCGCAGTGCTGATTTACGCCATCAAACTTTTCTACTTCGGCGATGCGGGAATGCTGCTCAACGCCACCGCCGCTTCCGGCCTCGTCAAAACGCTCACGCCGATTACCGTGATTTTCGGCGCGATTATGTTCAACCGTATGATGGAAACCACGGGCTGCATCGATGTCATCCGCAAATGGCTGGCGACCATCAGCCCGAACCCCGTAGCGCAACTGATGATTATCGGCTGGGCTTTTGCCTTTATGATTGAAGGCGCATCCGGCTTCGGCACGCCTGCCGCGATTGCCGCGCCGATTCTGATGAGC…	no	no	no	no	no	no	no	no	no	no	no	no	no	no	no	no	no	no	no	no	no	no	no	no	no	no	no	no	no	no	no	no	no	no	no	no	no	no	no	no	no	no	no	no
27103	S366	ATGGCACTTTTCCTCAGCATATTCCCCATCGTCCTGCTGATTTGGCTGATGGTGAAAAAAAACAGTATGCCTTCCTACGTCGCACTGCCGATTACCGCAGTGCTGATTTACGCCATCAAACTTTTCTACTTCGGCGATGCGGGAATGCTGCTCAACGCCACCGCCGCTTCCGGCCTCGTCAAAACGCTCACGCCGATTACCGTGATTTTCGGCGCGATTATGTTCAACCGTATGATGGAAACCACGGGCTGCATCGATGTCATCCGCAAATGGCTGGCGACCATCAGCCCGAACCCCGTAGCGCAACTGATGATTATCGGCTGGGCTTTTGCCTTTATGATTGAAGGCGCATCCGGCTTCGGCACGCCTGCCGCGATTGCCGCGCCGATTCTGATGAGC…	no	no	no	no	no	no	no	no	no	no	no	no	no	no	no	no	no	no	no	no	no	no	no	no	no	no	no	no	no	no	no	no	no	no	no	no	no	no	no	no	no	no	no	no
27104	S526	ATGGCACTTTTCCTCAGCATATTCCCCATCGTCCTGCTGATTTGGCTGATGGTGAAAAAAAACAGTATGCCTTCCTACGTCGCACTGCCGATTACCGCAGTGCTGATTTACGCCATCAAACTTTTCTACTTCGGCGATGCGGGAATGCTGCTCAACGCCACCGCCGCTTCCGGCCTCGTCAAAACGCTCACGCCGATTACCGTGATTTTCGGCGCGATTATGTTCAACCGTATGATGGAAACCACGGGCTGCATCGATGTCATCCGCAAATGGCTGGCGACCATCAGCCCGAACCCCGTAGCGCAACTGATGATTATCGGCTGGGCTTTTGCCTTTATGATTGAAGGCGCATCCGGCTTCGGCACGCCTGCCGCGATTGCCGCGCCGATTCTGATGAGC…	no	no	no	no	no	no	no	no	no	no	no	no	no	no	no	no	no	no	no	no	no	no	no	no	no	no	no	no	no	no	no	no	no	no	no	no	no	no	no	no	no	no	no	no
27105	S330	ATGGCACTTTTCCTCAGCATATTCCCCATCGTCCTGCTGATTTGGCTGATGGTGAAAAAAAACAGTATGCCTTCCTACGTCGCACTGCCGATTACCGCAGTGCTGATTTACGCCATCAAACTTTTCTACTTCGGCGATGCGGGAATGCTGCTCAACGCCACCGCCGCTTCCGGCCTCGTCAAAACGCTCACGCCGATTACCGTGATTTTCGGCGCGATTATGTTCAACCGTATGATGGAAACCACGGGCTGCATCGATGTCATCCGCAAATGGCTGGCGACCATCAGCCCGAACCCCGTAGCGCAACTGATGATTATCGGCTGGGCTTTTGCCTTTATGATTGAAGGCGCATCCGGCTTCGGCACGCCTGCCGCGATTGCCGCGCCGATTCTGATGAGC…	no	no	no	no	no	no	no	no	no	no	no	no	no	no	no	no	no	no	no	no	no	no	no	no	no	no	no	no	no	no	no	no	no	no	no	no	no	no	no	no	no	no	no	no
27106	S343	ATGGCACTTTTCCTCAGCATATTCCCCATCGTCCTGCTGATTTGGCTGATGGTGAAAAAAAACAGTATGCCTTCCTACGTCGCACTGCCGATTACCGCAGTGCTGATTTACGCCATCAAACTTTTCTACTTCGGCGATGCGGGAATGCTGCTCAACGCCACCGCCGCTTCCGGCCTCGTCAAAACGCTCACGCCGATTACCGTGATTTTCGGCGCGATTATGTTCAACCGTATGATGGAAACCACGGGCTGCATCGATGTCATCCGCAAATGGCTGGCGACCATCAGCCCGAACCCCGTAGCGCAACTGATGATTATCGGCTGGGCTTTTGCCTTTATGATTGAAGGCGCATCCGGCTTCGGCACGCCTGCCGCGATTGCCGCGCCGATTCTGATGAGC…	no	no	no	no	no	no	no	no	no	no	no	no	no	no	no	no	no	no	no	no	no	no	no	no	no	no	no	no	no	no	no	no	no	no	no	no	no	no	no	no	no	no	no	no
27107	ERR049034	ATGGCACTTTTCCTCAGCATATTCCCCATCGTCCTGCTGATTTGGCTGATGGTGAAAAAAAACAGTATGCCTTCCTACGTCGCACTGCCGATTACCGCAGTGCTGATTTACGCCATCAAACTTTTCTACTTCGGCGATGCGGGAATGCTGCTCAACGCCACCGCCGCTTCCGGCCTCGTCAAAACGCTCACGCCGATTACCGTGATTTTCGGCGCGATTATGTTCAACCGTATGATGGAAACCACGGGCTGCATCGATGTCATCCGCAAATGGCTGGCGACCATCAGCCCGAACCCCGTAGCGCAACTGATGATTATCGGCTGGGCTTTTGCCTTTATGATTGAAGGCGCATCCGGCTTCGGCACGCCTGCCGCGATTGCCGCGCCGATTCTGATGAGC…	no	no	no	no	no	no	no	no	no	no	no	no	no	no	no	no	no	no	no	no	no	no	no	no	no	no	no	no	no	no	no	no	no	no	no	no	no	no	no	no	no	no	no	no
27108	S203	ATGGCACTTTTCCTCAGCATATTCCCCATCGTCCTGCTGATTTGGCTGATGGTGAAAAAAAACAGTATGCCTTCCTACGTCGCACTGCCGATTACCGCAGTGCTGATTTACGCCATCAAACTTTTCTACTTCGGCGATGCGGGAATGCTGCTCAACGCCACCGCCGCTTCCGGCCTCGTCAAAACGCTCACGCCGATTACCGTGATTTTCGGCGCGATTATGTTCAACCGTATGATGGAAACCACGGGCTGCATCGATGTCATCCGCAAATGGCTGGCGACCATCAGCCCGAACCCCGTAGCGCAACTGATGATTATCGGCTGGGCTTTTGCCTTTATGATTGAAGGCGCATCCGGCTTCGGCACGCCTGCCGCGATTGCCGCGCCGATTCTGATGAGC…	no	no	no	no	no	no	no	no	no	no	no	no	no	no	no	no	no	no	no	no	no	no	no	no	no	no	no	no	no	no	no	no	no	no	no	no	no	no	no	no	no	no	no	no
27109	S491	ATGGCACTTTTCCTCAGCATATTCCCCATCGTCCTGCTGATTTGGCTGATGGTGAAAAAAAACAGTATGCCTTCCTACGTCGCACTGCCGATTACCGCAGTGCTGATTTACGCCATCAAACTTTTCTACTTCGGCGATGCGGGAATGCTGCTCAACGCCACCGCCGCTTCCGGCCTCGTCAAAACGCTCACGCCGATTACCGTGATTTTCGGCGCGATTATGTTCAACCGTATGATGGAAACCACGGGCTGCATCGATGTCATCCGCAAATGGCTGGCGACCATCAGCCCGAACCCCGTAGCGCAACTGATGATTATCGGCTGGGCTTTTGCCTTTATGATTGAAGGCGCATCCGGCTTCGGCACGCCTGCCGCGATTGCCGCGCCGATTCTGATGAGC…	no	no	no	no	no	no	no	no	no	no	no	no	no	no	no	no	no	no	no	no	no	no	no	no	no	no	no	no	no	no	no	no	no	no	no	no	no	no	no	no	no	no	no	no
27110	S493	ATGGCACTTTTCCTCAGCATATTCCCCATCGTCCTGCTGATTTGGCTGATGGTGAAAAAAAACAGTATGCCTTCCTACGTCGCACTGCCGATTACCGCAGTGCTGATTTACGCCATCAAACTTTTCTACTTCGGCGATGCGGGAATGCTGCTCAACGCCACCGCCGCTTCCGGCCTCGTCAAAACGCTCACGCCGATTACCGTGATTTTCGGCGCGATTATGTTCAACCGTATGATGGAAACCACGGGCTGCATCGATGTCATCCGCAAATGGCTGGCGACCATCAGCCCGAACCCCGTAGCGCAACTGATGATTATCGGCTGGGCTTTTGCCTTTATGATTGAAGGCGCATCCGGCTTCGGCACGCCTGCCGCGATTGCCGCGCCGATTCTGATGAGC…	no	no	no	no	no	no	no	no	no	no	no	no	no	no	no	no	no	no	no	no	no	no	no	no	no	no	no	no	no	no	no	no	no	no	no	no	no	no	no	no	no	no	no	no
27111	S329	ATGGCACTTTTCCTCAGCATATTCCCCATCGTCCTGCTGATTTGGCTGATGGTGAAAAAAAACAGTATGCCTTCCTACGTCGCACTGCCGATTACCGCAGTGCTGATTTACGCCATCAAACTTTTCTACTTCGGCGATGCGGGAATGCTGCTCAACGCCACCGCCGCTTCCGGCCTCGTCAAAACGCTCACGCCGATTACCGTGATTTTCGGCGCGATTATGTTCAACCGTATGATGGAAACCACGGGCTGCATCGATGTCATCCGCAAATGGCTGGCGACCATCAGCCCGAACCCCGTAGCGCAACTGATGATTATCGGCTGGGCTTTTGCCTTTATGATTGAAGGCGCATCCGGCTTCGGCACGCCTGCCGCGATTGCCGCGCCGATTCTGATGAGC…	no	no	no	no	no	no	no	no	no	no	no	no	no	no	no	no	no	no	no	no	no	no	no	no	no	no	no	no	no	no	no	no	no	no	no	no	no	no	no	no	no	no	no	no
27112	S358	ATGGCACTTTTCCTCAGCATATTCCCCATCGTCCTGCTGATTTGGCTGATGGTGAAAAAAAACAGTATGCCTTCCTACGTCGCACTGCCGATTACCGCAGTGCTGATTTACGCCATCAAACTTTTCTACTTCGGCGATGCGGGAATGCTGCTCAACGCCACCGCCGCTTCCGGCCTCGTCAAAACGCTCACGCCGATTACCGTGATTTTCGGCGCGATTATGTTCAACCGTATGATGGAAACCACGGGCTGCATCGATGTCATCCGCAAATGGCTGGCGACCATCAGCCCGAACCCCGTAGCGCAACTGATGATTATCGGCTGGGCTTTTGCCTTTATGATTGAAGGCGCATCCGGCTTCGGCACGCCTGCCGCGATTGCCGCGCCGATTCTGATGAGC…	no	no	no	no	no	no	no	no	no	no	no	no	no	no	no	no	no	no	no	no	no	no	no	no	no	no	no	no	no	no	no	no	no	no	no	no	no	no	no	no	no	no	no	no
27113	S449	ATGGCACTTTTCCTCAGCATATTCCCCATCGTCCTGCTGATTTGGCTGATGGTGAAAAAAAACAGTATGCCTTCCTACGTCGCACTGCCGATTACCGCAGTGCTGATTTACGCCATCAAACTTTTCTACTTCGGCGATGCGGGAATGCTGCTCAACGCCACCGCCGCTTCCGGCCTCGTCAAAACGCTCACGCCGATTACCGTGATTTTCGGCGCGATTATGTTCAACCGTATGATGGAAACCACGGGCTGCATCGATGTCATCCGCAAATGGCTGGCGACCATCAGCCCGAACCCCGTAGCGCAACTGATGATTATCGGCTGGGCTTTTGCCTTTATGATTGAAGGCGCATCCGGCTTCGGCACGCCTGCCGCGATTGCCGCGCCGATTCTGATGAGC…	no	no	no	no	no	no	no	no	no	no	no	no	no	no	no	no	no	no	no	no	no	no	no	no	no	no	no	no	no	no	no	no	no	no	no	no	no	no	no	no	no	no	no	no
27114	S105	ATGGCACTTTTCCTCAGCATATTCCCCATCGTCCTGCTGATTTGGCTGATGGTGAAAAAAAACAGTATGCCTTCCTACGTCGCACTGCCGATTACCGCAGTGCTGATTTACGCCATCAAACTTTTCTACTTCGGCGATGCGGGAATGCTGCTCAACGCCACCGCCGCTTCCGGCCTCGTCAAAACGCTCACGCCGATTACCGTGATTTTCGGCGCGATTATGTTCAACCGTATGATGGAAACCACGGGCTGCATCGATGTCATCCGCAAATGGCTGGCGACCATCAGCCCGAACCCCGTAGCGCAACTGATGATTATCGGCTGGGCTTTTGCCTTTATGATTGAAGGCGCATCCGGCTTCGGCACGCCTGCCGCGATTGCCGCGCCGATTCTGATGAGC…	no	no	no	no	no	no	no	no	no	no	no	no	no	no	no	no	no	no	no	no	no	no	no	no	no	no	no	no	no	no	no	no	no	no	no	no	no	no	no	no	no	no	no	no
27115	S361	ATGGCACTTTTCCTCAGCATATTCCCCATCGTCCTGCTGATTTGGCTGATGGTGAAAAAAAACAGTATGCCTTCCTACGTCGCACTGCCGATTACCGCAGTGCTGATTTACGCCATCAAACTTTTCTACTTCGGCGATGCGGGAATGCTGCTCAACGCCACCGCCGCTTCCGGCCTCGTCAAAACGCTCACGCCGATTACCGTGATTTTCGGCGCGATTATGTTCAACCGTATGATGGAAACCACGGGCTGCATCGATGTCATCCGCAAATGGCTGGCGACCATCAGCCCGAACCCCGTAGCGCAACTGATGATTATCGGCTGGGCTTTTGCCTTTATGATTGAAGGCGCATCCGGCTTCGGCACGCCTGCCGCGATTGCCGCGCCGATTCTGATGAGC…	no	no	no	no	no	no	no	no	no	no	no	no	no	no	no	no	no	no	no	no	no	no	no	no	no	no	no	no	no	no	no	no	no	no	no	no	no	no	no	no	no	no	no	no
27116	S319	ATGGCACTTTTCCTCAGCATATTCCCCATCGTCCTGCTGATTTGGCTGATGGTGAAAAAAAACAGTATGCCTTCCTACGTCGCACTGCCGATTACCGCAGTGCTGATTTACGCCATCAAACTTTTCTACTTCGGCGATGCGGGAATGCTGCTCAACGCCACCGCCGCTTCCGGCCTCGTCAAAACGCTCACGCCGATTACCGTGATTTTCGGCGCGATTATGTTCAACCGTATGATGGAAACCACGGGCTGCATCGATGTCATCCGCAAATGGCTGGCGACCATCAGCCCGAACCCCGTAGCGCAACTGATGATTATCGGCTGGGCTTTTGCCTTTATGATTGAAGGCGCATCCGGCTTCGGCACGCCTGCCGCGATTGCCGCGCCGATTCTGATGAGC…	no	no	no	no	no	no	no	no	no	no	no	no	no	no	no	no	no	no	no	no	no	no	no	no	no	no	no	no	no	no	no	no	no	no	no	no	no	no	no	no	no	no	no	no
27117	S453	ATGGCACTTTTCCTCAGCATATTCCCCATCGTCCTGCTGATTTGGCTGATGGTGAAAAAAAACAGTATGCCTTCCTACGTCGCACTGCCGATTACCGCAGTGCTGATTTACGCCATCAAACTTTTCTACTTCGGCGATGCGGGAATGCTGCTCAACGCCACCGCCGCTTCCGGCCTCGTCAAAACGCTCACGCCGATTACCGTGATTTTCGGCGCGATTATGTTCAACCGTATGATGGAAACCACGGGCTGCATCGATGTCATCCGCAAATGGCTGGCGACCATCAGCCCGAACCCCGTAGCGCAACTGATGATTATCGGCTGGGCTTTTGCCTTTATGATTGAAGGCGCATCCGGCTTCGGCACGCCTGCCGCGATTGCCGCGCCGATTCTGATGAGC…	no	no	no	no	no	no	no	no	no	no	no	no	no	no	no	no	no	no	no	no	no	no	no	no	no	no	no	no	no	no	no	no	no	no	no	no	no	no	no	no	no	no	no	no
27118	S158	ATGGCACTTTTCCTCAGCATATTCCCCATCGTCCTGCTGATTTGGCTGATGGTGAAAAAAAACAGTATGCCTTCCTACGTCGCACTGCCGATTACCGCAGTGCTGATTTACGCCATCAAACTTTTCTACTTCGGCGATGCGGGAATGCTGCTCAACGCCACCGCCGCTTCCGGCCTCGTCAAAACGCTCACGCCGATTACCGTGATTTTCGGCGCGATTATGTTCAACCGTATGATGGAAACCACGGGCTGCATCGATGTCATCCGCAAATGGCTGGCGACCATCAGCCCGAACCCCGTAGCGCAACTGATGATTATCGGCTGGGCTTTTGCCTTTATGATTGAAGGCGCATCCGGCTTCGGCACGCCTGCCGCGATTGCCGCGCCGATTCTGATGAGC…	no	no	no	no	no	no	no	no	no	no	no	no	no	no	no	no	no	no	no	no	no	no	no	no	no	no	no	no	no	no	no	no	no	no	no	no	no	no	no	no	no	no	no	no
27119	S276	ATGGCACTTTTCCTCAGCATATTCCCCATCGTCCTGCTGATTTGGCTGATGGTGAAAAAAAACAGTATGCCTTCCTACGTCGCACTGCCGATTACCGCAGTGCTGATTTACGCCATCAAACTTTTCTACTTCGGCGATGCGGGAATGCTGCTCAACGCCACCGCCGCTTCCGGCCTCGTCAAAACGCTCACGCCGATTACCGTGATTTTCGGCGCGATTATGTTCAACCGTATGATGGAAACCACGGGCTGCATCGATGTCATCCGCAAATGGCTGGCGACCATCAGCCCGAACCCCGTAGCGCAACTGATGATTATCGGCTGGGCTTTTGCCTTTATGATTGAAGGCGCATCCGGCTTCGGCACGCCTGCCGCGATTGCCGCGCCGATTCTGATGAGC…	no	no	no	no	no	no	no	no	no	no	no	no	no	no	no	no	no	no	no	no	no	no	no	no	no	no	no	no	no	no	no	no	no	no	no	no	no	no	no	no	no	no	no	no
27120	NS008	ATGGCACTTTTCCTCAGCATATTCCCCATCGTCCTGCTGATTTGGCTGATGGTGAAAAAAAACAGTATGCCTTCCTACGTCGCACTGCCGATTACCGCAGTGCTGATTTACGCCATCAAACTTTTCTACTTCGGCGATGCGGGAATGCTGCTCAACGCCACCGCCGCTTCCGGCCTCGTCAAAACGCTCACGCCGATTACCGTGATTTTCGGCGCGATTATGTTCAACCGTATGATGGAAACCACGGGCTGCATCGATGTCATCCGCAAATGGCTGGCGACCATCAGCCCGAACCCCGTAGCGCAACTGATGATTATCGGCTGGGCTTTTGCCTTTATGATTGAAGGCGCATCCGGCTTCGGCACGCCTGCCGCGATTGCCGCGCCGATTCTGATGAGC…	no	no	no	no	no	no	no	no	no	no	no	no	no	no	no	no	no	no	no	no	no	no	no	no	no	no	no	no	no	no	no	no	no	no	no	no	no	no	no	no	no	no	no	no
27121	S206	ATGGCACTTTTCCTCAGCATATTCCCCATCGTCCTGCTGATTTGGCTGATGGTGAAAAAAAACAGTATGCCTTCCTACGTCGCACTGCCGATTACCGCAGTGCTGATTTACGCCATCAAACTTTTCTACTTCGGCGATGCGGGAATGCTGCTCAACGCCACCGCCGCTTCCGGCCTCGTCAAAACGCTCACGCCGATTACCGTGATTTTCGGCGCGATTATGTTCAACCGTATGATGGAAACCACGGGCTGCATCGATGTCATCCGCAAATGGCTGGCGACCATCAGCCCGAACCCCGTAGCGCAACTGATGATTATCGGCTGGGCTTTTGCCTTTATGATTGAAGGCGCATCCGGCTTCGGCACGCCTGCCGCGATTGCCGCGCCGATTCTGATGAGC…	no	no	no	no	no	no	no	no	no	no	no	no	no	no	no	no	no	no	no	no	no	no	no	no	no	no	no	no	no	no	no	no	no	no	no	no	no	no	no	no	no	no	no	no
27122	S092	ATGGCACTTTTCCTCAGCATATTCCCCATCGTCCTGCTGATTTGGCTGATGGTGAAAAAAAACAGTATGCCTTCCTACGTCGCACTGCCGATTACCGCAGTGCTGATTTACGCCATCAAACTTTTCTACTTCGGCGATGCGGGAATGCTGCTCAACGCCACCGCCGCTTCCGGCCTCGTCAAAACGCTCACGCCGATTACCGTGATTTTCGGCGCGATTATGTTCAACCGTATGATGGAAACCACGGGCTGCATCGATGTCATCCGCAAATGGCTGGCGACCATCAGCCCGAACCCCGTAGCGCAACTGATGATTATCGGCTGGGCTTTTGCCTTTATGATTGAAGGCGCATCCGGCTTCGGCACGCCTGCCGCGATTGCCGCGCCGATTCTGATGAGC…	no	no	no	no	no	no	no	no	no	no	no	no	no	no	no	no	no	no	no	no	no	no	no	no	no	no	no	no	no	no	no	no	no	no	no	no	no	no	no	no	no	no	no	no
27123	NS031	ATGGCACTTTTCCTCAGCATATTCCCCATCGTCCTGCTGATTTGGCTGATGGTGAAAAAAAACAGTATGCCTTCCTACGTCGCACTGCCGATTACCGCAGTGCTGATTTACGCCATCAAACTTTTCTACTTCGGCGATGCGGGAATGCTGCTCAACGCCACCGCCGCTTCCGGCCTCGTCAAAACGCTCACGCCGATTACCGTGATTTTCGGCGCGATTATGTTCAACCGTATGATGGAAACCACGGGCTGCATCGATGTCATCCGCAAATGGCTGGCGACCATCAGCCCGAACCCCGTAGCGCAACTGATGATTATCGGCTGGGCTTTTGCCTTTATGATTGAAGGCGCATCCGGCTTCGGCACGCCTGCCGCGATTGCCGCGCCGATTCTGATGAGC…	no	no	no	no	no	no	no	no	no	no	no	no	no	no	no	no	no	no	no	no	no	no	no	no	no	no	no	no	no	no	no	no	no	no	no	no	no	no	no	no	no	no	no	no
27124	S283	ATGGCACTTTTCCTCAGCATATTCCCCATCGTCCTGCTGATTTGGCTGATGGTGAAAAAAAACAGTATGCCTTCCTACGTCGCACTGCCGATTACCGCAGTGCTGATTTACGCCATCAAACTTTTCTACTTCGGCGATGCGGGAATGCTGCTCAACGCCACCGCCGCTTCCGGCCTCGTCAAAACGCTCACGCCGATTACCGTGATTTTCGGCGCGATTATGTTCAACCGTATGATGGAAACCACGGGCTGCATCGATGTCATCCGCAAATGGCTGGCGACCATCAGCCCGAACCCCGTAGCGCAACTGATGATTATCGGCTGGGCTTTTGCCTTTATGATTGAAGGCGCATCCGGCTTCGGCACGCCTGCCGCGATTGCCGCGCCGATTCTGATGAGC…	no	no	no	no	no	no	no	no	no	no	no	no	no	no	no	no	no	no	no	no	no	no	no	no	no	no	no	no	no	no	no	no	no	no	no	no	no	no	no	no	no	no	no	no
27125	S280	ATGGCACTTTTCCTCAGCATATTCCCCATCGTCCTGCTGATTTGGCTGATGGTGAAAAAAAACAGTATGCCTTCCTACGTCGCACTGCCGATTACCGCAGTGCTGATTTACGCCATCAAACTTTTCTACTTCGGCGATGCGGGAATGCTGCTCAACGCCACCGCCGCTTCCGGCCTCGTCAAAACGCTCACGCCGATTACCGTGATTTTCGGCGCGATTATGTTCAACCGTATGATGGAAACCACGGGCTGCATCGATGTCATCCGCAAATGGCTGGCGACCATCAGCCCGAACCCCGTAGCGCAACTGATGATTATCGGCTGGGCTTTTGCCTTTATGATTGAAGGCGCATCCGGCTTCGGCACGCCTGCCGCGATTGCCGCGCCGATTCTGATGAGC…	no	no	no	no	no	no	no	no	no	no	no	no	no	no	no	no	no	no	no	no	no	no	no	no	no	no	no	no	no	no	no	no	no	no	no	no	no	no	no	no	no	no	no	no
27126	S292	ATGGCACTTTTCCTCAGCATATTCCCCATCGTCCTGCTGATTTGGCTGATGGTGAAAAAAAACAGTATGCCTTCCTACGTCGCACTGCCGATTACCGCAGTGCTGATTTACGCCATCAAACTTTTCTACTTCGGCGATGCGGGAATGCTGCTCAACGCCCCCGCCGCTTCCGGCCTCGTCAAAACGCTCACGCCGATTACCGTGATTTTCGGCGCGATTATGTTCAACCGTATGATGGAAACCACGGGCTGCATCGATGTCATCCGCAAATGGCTGGCGACCATCAGCCCGAACCCCGTAGCGCAACTGATGATTATCGGCTGGGCTTTTGCCTTTATGATTGAAGGCGCATCCGGCTTCGGCACGCCTGCCGCGATTGCCGCGCCGATTCTGATGAGC…	no	no	yes	no	no	no	no	no	no	no	no	no	no	no	no	no	no	no	no	no	no	no	no	no	no	no	no	no	no	no	no	no	no	no	no	no	no	no	no	no	no	no	no	no
27127	NS056	ATGGCACTTTTCCTCAGCATATTCCCCATCGTCCTGCTGATTTGGCTGATGGTGAAAAAAAACAGTATGCCTTCCTACGTCGCACTGCCGATTACCGCAGTGCTGATTTACGCCATCAAACTTTTCTACTTCGGCGATGCGGGAATGCTGCTCAACGCCCCCGCCGCTTCCGGCCTCGTCAAAACGCTCACGCCGATTACCGTGATTTTCGGCGCGATTATGTTCAACCGTATGATGGAAACCACGGGCTGCATCGATGTCATCCGCAAATGGCTGGCGACCATCAGCCCGAACCCCGTAGCGCAACTGATGATTATCGGCTGGGCTTTTGCCTTTATGATTGAAGGCGCATCCGGCTTCGGCACGCCTGCCGCGATTGCCGCGCCGATTCTGATGAGC…	no	no	yes	no	no	no	no	no	no	no	no	no	no	no	no	no	no	no	no	no	no	no	no	no	no	no	no	no	no	no	no	no	no	no	no	no	no	no	no	no	no	no	no	no
27128	S096	ATGGCACTTTTCCTCAGCATATTCCCCATCGTCCTGCTGATTTGGCTGATGGTGAAAAAAAACAGTATGCCTTCCTACGTCGCACTGCCGATTACCGCAGTGCTGATTTACGCCATCAAACTTTTCTACTTCGGCGATGCGGGAATGCTGCTCAACGCCACCGCCGCTTCCGGCCTCGTCAAAACGCTCACGCCGATTACCGTGATTTTCGGCGCGATTATGTTCAACCGTATGATGGAAACCACGGGCTGCATCGATGTCATCCGCAAATGGCTGGCGACCATCAGCCCGAACCCCGTAGCGCAACTGATGATTATCGGCTGGGCTTTTGCCTTTATGATTGAAGGCGCATCCGGCTTCGGCACGCCTGCCGCGATTGCCGCGCCGATTCTGATGAGC…	no	no	no	no	no	no	no	no	no	no	no	no	no	no	no	no	no	no	no	no	no	no	no	no	no	no	no	no	no	no	no	no	no	no	no	no	no	no	no	no	no	no	no	no
27129	S509	ATGGCACTTTTCCTCAGCATATTCCCCATCGTCCTGCTGATTTGGCTGATGGTGAAAAAAAACAGTATGCCTTCCTACGTCGCACTGCCGATTACCGCAGTGCTGATTTACGCCATCAAACTTTTCTACTTCGGCGATGCGGGAATGCTGCTCAACGCCACCGCCGCTTCCGGCCTCGTCAAAACGCTCACGCCGATTACCGTGATTTTCGGCGCGATTATGTTCAACCGTATGATGGAAACCACGGGCTGCATCGATGTCATCCGCAAATGGCTGGCGACCATCAGCCCGAACCCCGTAGCGCAACTGATGATTATCGGCTGGGCTTTTGCCTTTATGATTGAAGGCGCATCCGGCTTCGGCACGCCTGCCGCGATTGCCGCGCCGATTCTGATGAGC…	no	no	no	no	no	no	no	no	no	no	no	no	no	no	no	no	no	no	no	no	no	no	no	no	no	no	no	no	no	no	no	no	no	no	no	no	no	no	no	no	no	no	no	no
27130	S320	ATGGCACTTTTCCTCAGCATATTCCCCATCGTCCTGCTGATTTGGCTGATGGTGAAAAAAAACAGTATGCCTTCCTACGTCGCACTGCCGATTACCGCAGTGCTGATTTACGCCATCAAACTTTTCTACTTCGGCGATGCGGGAATGCTGCTCAACGCCACCGCCGCTTCCGGCCTCGTCAAAACGCTCACGCCGATTACCGTGATTTTCGGCGCGATTATGTTCAACCGTATGATGGAAACCACGGGCTGCATCGATGTCATCCGCAAATGGCTGGCGACCATCAGCCCGAACCCCGTAGCGCAACTGATGATTATCGGCTGGGCTTTTGCCTTTATGATTGAAGGCGCATCCGGCTTCGGCACGCCTGCCGCGATTGCCGCGCCGATTCTGATGAGC…	no	no	no	no	no	no	no	no	no	no	no	no	no	no	no	no	no	no	no	no	no	no	no	no	no	no	no	no	no	no	no	no	no	no	no	no	no	no	no	no	no	no	no	no
27131	S079	ATGGCACTTTTCCTCAGCATATTCCCCATCGTCCTGCTGATTTGGCTGATGGTGAAAAAAAACAGTATGCCTTCCTACGTCGCACTGCCGATTACCGCAGTGCTGATTTACGCCATCAAACTTTTCTACTTCGGCGATGCGGGAATGCTGCTCAACGCCACCGCCGCTTCCGGCCTCGTCAAAACGCTCACGCCGATTACCGTGATTTTCGGCGCGATTATGTTCAACCGTATGATGGAAACCACGGGCTGCATCGATGTCATCCGCAAATGGCTGGCGACCATCAGCCCGAACCCCGTAGCGCAACTGATGATTATCGGCTGGGCTTTTGCCTTTATGATTGAAGGCGCATCCGGCTTCGGCACGCCTGCCGCGATTGCCGCGCCGATTCTGATGAGC…	no	no	no	no	no	no	no	no	no	no	no	no	no	no	no	no	no	no	no	no	no	no	no	no	no	no	no	no	no	no	no	no	no	no	no	no	no	no	no	no	no	no	no	no
27132	S446	ATGGCACTTTTCCTCAGCATATTCCCCATCGTCCTGCTGATTTGGCTGATGGTGAAAAAAAACAGTATGCCTTCCTACGTCGCACTGCCGATTACCGCAGTGCTGATTTACGCCATCAAACTTTTCTACTTCGGCGATGCGGGAATGCTGCTCAACGCCACCGCCGCTTCCGGCCTCGTCAAAACGCTCACGCCGATTACCGTGATTTTCGGCGCGATTATGTTCAACCGTATGATGGAAACCACGGGCTGCATCGATGTCATCCGCAAATGGCTGGCGACCATCAGCCCGAACCCCGTAGCGCAACTGATGATTATCGGCTGGGCTTTTGCCTTTATGATTGAAGGCGCATCCGGCTTCGGCACGCCTGCCGCGATTGCCGCGCCGATTCTGATGAGC…	no	no	no	no	no	no	no	no	no	no	no	no	no	no	no	no	no	no	no	no	no	no	no	no	no	no	no	no	no	no	no	no	no	no	no	no	no	no	no	no	no	no	no	no
27133	S081	ATGGCACTTTTCCTCAGCATATTCCCCATCGTCCTGCTGATTTGGCTGATGGTGAAAAAAAACAGTATGCCTTCCTACGTCGCACTGCCGATTACCGCAGTGCTGATTTACGCCATCAAACTTTTCTACTTCGGCGATGCGGGAATGCTGCTCAACGCCACCGCCGCTTCCGGCCTCGTCAAAACGCTCACGCCGATTACCGTGATTTTCGGCGCGATTATGTTCAACCGTATGATGGAAACCACGGGCTGCATCGATGTCATCCGCAAATGGCTGGCGACCATCAGCCCGAACCCCGTAGCGCAACTGATGATTATCGGCTGGGCTTTTGCCTTTATGATTGAAGGCGCATCCGGCTTCGGCACGCCTGCCGCGATTGCCGCGCCGATTCTGATGAGC…	no	no	no	no	no	no	no	no	no	no	no	no	no	no	no	no	no	no	no	no	no	no	no	no	no	no	no	no	no	no	no	no	no	no	no	no	no	no	no	no	no	no	no	no
27134	S448	ATGGCACTTTTCCTCAGCATATTCCCCATCGTCCTGCTGATTTGGCTGATGGTGAAAAAAAACAGTATGCCTTCCTACGTCGCACTGCCGATTACCGCAGTGCTGATTTACGCCATCAAACTTTTCTACTTCGGCGATGCGGGAATGCTGCTCAACGCCACCGCCGCTTCCGGCCTCGTCAAAACGCTCACGCCGATTACCGTGATTTTCGGCGCGATTATGTTCAACCGTATGATGGAAACCACGGGCTGCATCGATGTCATCCGCAAATGGCTGGCGACCATCAGCCCGAACCCCGTAGCGCAACTGATGATTATCGGCTGGGCTTTTGCCTTTATGATTGAAGGCGCATCCGGCTTCGGCACGCCTGCCGCGATTGCCGCGCCGATTCTGATGAGC…	no	no	no	no	no	no	no	no	no	no	no	no	no	no	no	no	no	no	no	no	no	no	no	no	no	no	no	no	no	no	no	no	no	no	no	no	no	no	no	no	no	no	no	no
27135	S488	ATGGCACTTTTCCTCAGCATATTCCCCATCGTCCTGCTGATTTGGCTGATGGTGAAAAAAAACAGTATGCCTTCCTACGTCGCACTGCCGATTACCGCAGTGCTGATTTACGCCATCAAACTTTTCTACTTCGGCGATGCGGGAATGCTGCTCAACGCCACCGCCGCTTCCGGCCTCGTCAAAACGCTCACGCCGATTACCGTGATTTTCGGCGCGATTATGTTCAACCGTATGATGGAAACCACGGGCTGCATCGATGTCATCCGCAAATGGCTGGCGACCATCAGCCCGAACCCCGTAGCGCAACTGATGATTATCGGCTGGGCTTTTGCCTTTATGATTGAAGGCGCATCCGGCTTCGGCACGCCTGCCGCGATTGCCGCGCCGATTCTGATGAGC…	no	no	no	no	no	no	no	no	no	no	no	no	no	no	no	no	no	no	no	no	no	no	no	no	no	no	no	no	no	no	no	no	no	no	no	no	no	no	no	no	no	no	no	no
27136	S481	ATGGCACTTTTCCTCAGCATATTCCCCATCGTCCTGCTGATTTGGCTGATGGTGAAAAAAAACAGTATGCCTTCCTACGTCGCACTGCCGATTACCGCAGTGCTGATTTACGCCATCAAACTTTTCTACTTCGGCGATGCGGGAATGCTGCTCAACGCCACCGCCGCTTCCGGCCTCGTCAAAACGCTCACGCCGATTACCGTGATTTTCGGCGCGATTATGTTCAACCGTATGATGGAAACCACGGGCTGCATCGATGTCATCCGCAAATGGCTGGCGACCATCAGCCCGAACCCCGTAGCGCAACTGATGATTATCGGCTGGGCTTTTGCCTTTATGATTGAAGGCGCATCCGGCTTCGGCACGCCTGCCGCGATTGCCGCGCCGATTCTGATGAGC…	no	no	no	no	no	no	no	no	no	no	no	no	no	no	no	no	no	no	no	no	no	no	no	no	no	no	no	no	no	no	no	no	no	no	no	no	no	no	no	no	no	no	no	no
27137	S427	ATGGCACTTTTCCTCAGCATATTCCCCATCGTCCTGCTGATTTGGCTGATGGTGAAAAAAAACAGTATGCCTTCCTACGTCGCACTGCCGATTACCGCAGTGCTGATTTACGCCATCAAACTTTTCTACTTCGGCGATGCGGGAATGCTGCTCAACGCCACCGCCGCTTCCGGCCTCGTCAAAACGCTCACGCCGATTACCGTGATTTTCGGCGCGATTATGTTCAACCGTATGATGGAAACCACGGGCTGCATCGATGTCATCCGCAAATGGCTGGCGACCATCAGCCCGAACCCCGTAGCGCAACTGATGATTATCGGCTGGGCTTTTGCCTTTATGATTGAAGGCGCATCCGGCTTCGGCACGCCTGCCGCGATTGCCGCGCCGATTCTGATGAGC…	no	no	no	no	no	no	no	no	no	no	no	no	no	no	no	no	no	no	no	no	no	no	no	no	no	no	no	no	no	no	no	no	no	no	no	no	no	no	no	no	no	no	no	no
27138	S352	ATGGCACTTTTCCTCAGCATATTCCCCATCGTCCTGCTGATTTGGCTGATGGTGAAAAAAAACAGTATGCCTTCCTACGTCGCACTGCCGATTACCGCAGTGCTGATTTACGCCATCAAACTTTTCTACTTCGGCGATGCGGGAATGCTGCTCAACGCCACCGCCGCTTCCGGCCTCGTCAAAACGCTCACGCCGATTACCGTGATTTTCGGCGCGATTATGTTCAACCGTATGATGGAAACCACGGGCTGCATCGATGTCATCCGCAAATGGCTGGCGACCATCAGCCCGAACCCCGTAGCGCAACTGATGATTATCGGCTGGGCTTTTGCCTTTATGATTGAAGGCGCATCCGGCTTCGGCACGCCTGCCGCGATTGCCGCGCCGATTCTGATGAGC…	no	no	no	no	no	no	no	no	no	no	no	no	no	no	no	no	no	no	no	no	no	no	no	no	no	no	no	no	no	no	no	no	no	no	no	no	no	no	no	no	no	no	no	no
27139	S278	ATGGCACTTTTCCTCAGCATATTCCCCATCGTCCTGCTGATTTGGCTGATGGTGAAAAAAAACAGTATGCCTTCCTACGTCGCACTGCCGATTACCGCAGTGCTGATTTACGCCATCAAACTTTTCTACTTCGGCGATGCGGGAATGCTGCTCAACGCCACCGCCGCTTCCGGCCTCGTCAAAACGCTCACGCCGATTACCGTGATTTTCGGCGCGATTATGTTCAACCGTATGATGGAAACCACGGGCTGCATCGATGTCATCCGCAAATGGCTGGCGACCATCAGCCCGAACCCCGTAGCGCAACTGATGATTATCGGCTGGGCTTTTGCCTTTATGATTGAAGGCGCATCCGGCTTCGGCACGCCTGCCGCGATTGCCGCGCCGATTCTGATGAGC…	no	no	no	no	no	no	no	no	no	no	no	no	no	no	no	no	no	no	no	no	no	no	no	no	no	no	no	no	no	no	no	no	no	no	no	no	no	no	no	no	no	no	no	no
27140	S058	ATGGCACTTTTCCTCAGCATATTCCCCATCGTCCTGCTGATTTGGCTGATGGTGAAAAAAAACAGTATGCCTTCCTACGTCGCACTGCCGATTACCGCAGTGCTGATTTACGCCATCAAACTTTTCTACTTCGGCGATGCGGGAATGCTGCTCAACGCCACCGCCGCTTCCGGCCTCGTCAAAACGCTCACGCCGATTACCGTGATTTTCGGCGCGATTATGTTCAACCGTATGATGGAAACCACGGGCTGCATCGATGTCATCCGCAAATGGCTGGCGACCATCAGCCCGAACCCCGTAGCGCAACTGATGATTATCGGCTGGGCTTTTGCCTTTATGATTGAAGGCGCATCCGGCTTCGGCACGCCTGCCGCGATTGCCGCGCCGATTCTGATGAGC…	no	no	no	no	no	no	no	no	no	no	no	no	no	no	no	no	no	no	no	no	no	no	no	no	no	no	no	no	no	no	no	no	no	no	no	no	no	no	no	no	no	no	no	no
27141	S041	ATGGCACTTTTCCTCAGCATATTCCCCATCGTCCTGCTGATTTGGCTGATGGTGAAAAAAAACAGTATGCCTTCCTACGTCGCACTGCCGATTACCGCAGTGCTGATTTACGCCATCAAACTTTTCTACTTCGGCGATGCGGGAATGCTGCTCAACGCCACCGCCGCTTCCGGCCTCGTCAAAACGCTCACGCCGATTACCGTGATTTTCGGCGCGATTATGTTCAACCGTATGATGGAAACCACGGGCTGCATCGATGTCATCCGCAAATGGCTGGCGACCATCAGCCCGAACCCCGTAGCGCAACTGATGATTATCGGCTGGGCTTTTGCCTTTATGATTGAAGGCGCATCCGGCTTCGGCACGCCTGCCGCGATTGCCGCGCCGATTCTGATGAGC…	no	no	no	no	no	no	no	no	no	no	no	no	no	no	no	no	no	no	no	no	no	no	no	no	no	no	no	no	no	no	no	no	no	no	no	no	no	no	no	no	no	no	no	no
27142	S207	ATGGCACTTTTCCTCAGCATATTCCCCATCGTCCTGCTGATTTGGCTGATGGTGAAAAAAAACAGTATGCCTTCCTACGTCGCACTGCCGATTACCGCAGTGCTGATTTACGCCATCAAACTTTTCTACTTCGGCGATGCGGGAATGCTGCTCAACGCCACCGCCGCTTCCGGCCTCGTCAAAACGCTCACGCCGATTACCGTGATTTTCGGCGCGATTATGTTCAACCGTATGATGGAAACCACGGGCTGCATCGATGTCATCCGCAAATGGCTGGCGACCATCAGCCCGAACCCCGTAGCGCAACTGATGATTATCGGCTGGGCTTTTGCCTTTATGATTGAAGGCGCATCCGGCTTCGGCACGCCTGCCGCGATTGCCGCGCCGATTCTGATGAGC…	no	no	no	no	no	no	no	no	no	no	no	no	no	no	no	no	no	no	no	no	no	no	no	no	no	no	no	no	no	no	no	no	no	no	no	no	no	no	no	no	no	no	no	no
27143	ERR029248	ATGGCACTTTTCCTCAGCATATTCCCCATCGTCCTGCTGATTTGGCTGATGGTGAAAAAAAACAGTATGCCTTCCTACGTCGCACTGCCGATTACCGCAGTGCTGATTTACGCCATCAAACTTTTCTACTTCGGCGATGCGGGAATGCTGCTCAACGCCACCGCCGCTTCCGGCCTCGTCAAAACGCTCACGCCGATTACCGTGATTTTCGGCGCGATTATGTTCAACCGTATGATGGAAACCACGGGCTGCATCGATGTCATCCGCAAATGGCTGGCGACCATCAGCCCGAACCCCGTAGCGCAACTGATGATTATCGGCTGGGCTTTTGCCTTTATGATTGAAGGCGCATCCGGCTTCGGCACGCCTGCCGCGATTGCCGCGCCGATTCTGATGAGC…	no	no	no	no	no	no	no	no	no	no	no	no	no	no	no	no	no	no	no	no	no	no	no	no	no	no	no	no	no	no	no	no	no	no	no	no	no	no	no	no	no	no	no	no
27144	S458	ATGGCACTTTTCCTCAGCATATTCCCCATCGTCCTGCTGATTTGGCTGATGGTGAAAAAAAACAGTATGCCTTCCTACGTCGCACTGCCGATTACCGCAGTGCTGATTTACGCCATCAAACTTTTCTACTTCGGCGATGCGGGAATGCTGCTCAACGCCACCGCCGCTTCCGGCCTCGTCAAAACGCTCACGCCGATTACCGTGATTTTCGGCGCGATTATGTTCAACCGTATGATGGAAACCACGGGCTGCATCGATGTCATCCGCAAATGGCTGGCGACCATCAGCCCGAACCCCGTAGCGCAACTGATGATTATCGGCTGGGCTTTTGCCTTTATGATTGAAGGCGCATCCGGCTTCGGCACGCCTGCCGCGATTGCCGCGCCGATTCTGATGAGC…	no	no	no	no	no	no	no	no	no	no	no	no	no	no	no	no	no	no	no	no	no	no	no	no	no	no	no	no	no	no	no	no	no	no	no	no	no	no	no	no	no	no	no	no
27145	S377	ATGGCACTTTTCCTCAGCATATTCCCCATCGTCCTGCTGATTTGGCTGATGGTGAAAAAAAACAGTATGCCTTCCTACGTCGCACTGCCGATTACCGCAGTGCTGATTTACGCCATCAAACTTTTCTACTTCGGCGATGCGGGAATGCTGCTCAACGCCACCGCCGCTTCCGGCCTCGTCAAAACGCTCACGCCGATTACCGTGATTTTCGGCGCGATTATGTTCAACCGTATGATGGAAACCACGGGCTGCATCGATGTCATCCGCAAATGGCTGGCGACCATCAGCCCGAACCCCGTAGCGCAACTGATGATTATCGGCTGGGCTTTTGCCTTTATGATTGAAGGCGCATCCGGCTTCGGCACGCCTGCCGCGATTGCCGCGCCGATTCTGATGAGC…	no	no	no	no	no	no	no	no	no	no	no	no	no	no	no	no	no	no	no	no	no	no	no	no	no	no	no	no	no	no	no	no	no	no	no	no	no	no	no	no	no	no	no	no
27146	S474	ATGGCACTTTTCCTCAGCATATTCCCCATCGTCCTGCTGATTTGGCTGATGGTGAAAAAAAACAGTATGCCTTCCTACGTCGCACTGCCGATTACCGCAGTGCTGATTTACGCCATCAAACTTTTCTACTTCGGCGATGCGGGAATGCTGCTCAACGCCACCGCCGCTTCCGGCCTCGTCAAAACGCTCACGCCGATTACCGTGATTTTCGGCGCGATTATGTTCAACCGTATGATGGAAACCACGGGCTGCATCGATGTCATCCGCAAATGGCTGGCGACCATCAGCCCGAACCCCGTAGCGCAACTGATGATTATCGGCTGGGCTTTTGCCTTTATGATTGAAGGCGCATCCGGCTTCGGCACGCCTGCCGCGATTGCCGCGCCGATTCTGATGAGC…	no	no	no	no	no	no	no	no	no	no	no	no	no	no	no	no	no	no	no	no	no	no	no	no	no	no	no	no	no	no	no	no	no	no	no	no	no	no	no	no	no	no	no	no
27147	S350	ATGGCACTTTTCCTCAGCATATTCCCCATCGTCCTGCTGATTTGGCTGATGGTGAAAAAAAACAGTATGCCTTCCTACGTCGCACTGCCGATTACCGCAGTGCTGATTTACGCCATCAAACTTTTCTACTTCGGCGATGCGGGAATGCTGCTCAACGCCACCGCCGCTTCCGGCCTCGTCAAAACGCTCACGCCGATTACCGTGATTTTCGGCGCGATTATGTTCAACCGTATGATGGAAACCACGGGCTGCATCGATGTCATCCGCAAATGGCTGGCGACCATCAGCCCGAACCCCGTAGCGCAACTGATGATTATCGGCTGGGCTTTTGCCTTTATGATTGAAGGCGCATCCGGCTTCGGCACGCCTGCCGCGATTGCCGCGCCGATTCTGATGAGC…	no	no	no	no	no	no	no	no	no	no	no	no	no	no	no	no	no	no	no	no	no	no	no	no	no	no	no	no	no	no	no	no	no	no	no	no	no	no	no	no	no	no	no	no
27148	S151	ATGGCACTTTTCCTCAGCATATTCCCCATCGTCCTGCTGATTTGGCTGATGGTGAAAAAAAACAGTATGCCTTCCTACGTCGCACTGCCGATTACCGCAGTGCTGATTTACGCCATCAAACTTTTCTACTTCGGCGATGCGGGAATGCTGCTCAACGCCACCGCCGCTTCCGGCCTCGTCAAAACGCTCACGCCGATTACCGTGATTTTCGGCGCGATTATGTTCAACCGTATGATGGAAACCACGGGCTGCATCGATGTCATCCGCAAATGGCTGGCGACCATCAGCCCGAACCCCGTAGCGCAACTGATGATTATCGGCTGGGCTTTTGCCTTTATGATTGAAGGCGCATCCGGCTTCGGCACGCCTGCCGCGATTGCCGCGCCGATTCTGATGAGC…	no	no	no	no	no	no	no	no	no	no	no	no	no	no	no	no	no	no	no	no	no	no	no	no	no	no	no	no	no	no	no	no	no	no	no	no	no	no	no	no	no	no	no	no
27149	S310	ATGGCACTTTTCCTCAGCATATTCCCCATCGTCCTGCTGATTTGGCTGATGGTGAAAAAAAACAGTATGCCTTCCTACGTCGCACTGCCGATTACCGCAGTGCTGATTTACGCCATCAAACTTTTCTACTTCGGCGATGCGGGAATGCTGCTCAACGCCACCGCCGCTTCCGGCCTCGTCAAAACGCTCACGCCGATTACCGTGATTTTCGGCGCGATTATGTTCAACCGTATGATGGAAACCACGGGCTGCATCGATGTCATCCGCAAATGGCTGGCGACCATCAGCCCGAACCCCGTAGCGCAACTGATGATTATCGGCTGGGCTTTTGCCTTTATGATTGAAGGCGCATCCGGCTTCGGCACGCCTGCCGCGATTGCCGCGCCGATTCTGATGAGC…	no	no	no	no	no	no	no	no	no	no	no	no	no	no	no	no	no	no	no	no	no	no	no	no	no	no	no	no	no	no	no	no	no	no	no	no	no	no	no	no	no	no	no	no
27150	S106	ATGGCACTTTTCCTCAGCATATTCCCCATCGTCCTGCTGATTTGGCTGATGGTGAAAAAAAACAGTATGCCTTCCTACGTCGCACTGCCGATTACCGCAGTGCTGATTTACGCCATCAAACTTTTCTACTTCGGCGATGCGGGAATGCTGCTCAACGCCACCGCCGCTTCCGGCCTCGTCAAAACGCTCACGCCGATTACCGTGATTTTCGGCGCGATTATGTTCAACCGTATGATGGAAACCACGGGCTGCATCGATGTCATCCGCAAATGGCTGGCGACCATCAGCCCGAACCCCGTAGCGCAACTGATGATTATCGGCTGGGCTTTTGCCTTTATGATTGAAGGCGCATCCGGCTTCGGCACGCCTGCCGCGATTGCCGCGCCGATTCTGATGAGC…	no	no	no	no	no	no	no	no	no	no	no	no	no	no	no	no	no	no	no	no	no	no	no	no	no	no	no	no	no	no	no	no	no	no	no	no	no	no	no	no	no	no	no	no
27151	S360	ATGGCACTTTTCCTCAGCATATTCCCCATCGTCCTGCTGATTTGGCTGATGGTGAAAAAAAACAGTATGCCTTCCTACGTCGCACTGCCGATTACCGCAGTGCTGATTTACGCCATCAAACTTTTCTACTTCGGCGATGCGGGAATGCTGCTCAACGCCACCGCCGCTTCCGGCCTCGTCAAAACGCTCACGCCGATTACCGTGATTTTCGGCGCGATTATGTTCAACCGTATGATGGAAACCACGGGCTGCATCGATGTCATCCGCAAATGGCTGGCGACCATCAGCCCGAACCCCGTAGCGCAACTGATGATTATCGGCTGGGCTTTTGCCTTTATGATTGAAGGCGCATCCGGCTTCGGCACGCCTGCCGCGATTGCCGCGCCGATTCTGATGAGC…	no	no	no	no	no	no	no	no	no	no	no	no	no	no	no	no	no	no	no	no	no	no	no	no	no	no	no	no	no	no	no	no	no	no	no	no	no	no	no	no	no	no	no	no
27152	S153a	ATGGCACTTTTCCTCAGCATATTCCCCATCGTCCTGCTGATTTGGCTGATGGTGAAAAAAAACAGTATGCCTTCCTACGTCGCACTGCCGATTACCGCAGTGCTGATTTACGCCATCAAACTTTTCTACTTCGGCGATGCGGGAATGCTGCTCAACGCCACCGCCGCTTCCGGCCTCGTCAAAACGCTCACGCCGATTACCGTGATTTTCGGCGCGATTATGTTCAACCGTATGATGGAAACCACGGGCTGCATCGATGTCATCCGCAAATGGCTGGCGACCATCAGCCCGAACCCCGTAGCGCAACTGATGATTATCGGCTGGGCTTTTGCCTTTATGATTGAAGGCGCATCCGGCTTCGGCACGCCTGCCGCGATTGCCGCGCCGATTCTGATGAGC…	no	no	no	no	no	no	no	no	no	no	no	no	no	no	no	no	no	no	no	no	no	no	no	no	no	no	no	no	no	no	no	no	no	no	no	no	no	no	no	no	no	no	no	no
27153	S201	ATGGCACTTTTCCTCAGCATATTCCCCATCGTCCTGCTGATTTGGCTGATGGTGAAAAAAAACAGTATGCCTTCCTACGTCGCACTGCCGATTACCGCAGTGCTGATTTACGCCATCAAACTTTTCTACTTCGGCGATGCGGGAATGCTGCTCAACGCCACCGCCGCTTCCGGCCTCGTCAAAACGCTCACGCCGATTACCGTGATTTTCGGCGCGATTATGTTCAACCGTATGATGGAAACCACGGGCTGCATCGATGTCATCCGCAAATGGCTGGCGACCATCAGCCCGAACCCCGTAGCGCAACTGATGATTATCGGCTGGGCTTTTGCCTTTATGATTGAAGGCGCATCCGGCTTCGGCACGCCTGCCGCGATTGCCGCGCCGATTCTGATGAGC…	no	no	no	no	no	no	no	no	no	no	no	no	no	no	no	no	no	no	no	no	no	no	no	no	no	no	no	no	no	no	no	no	no	no	no	no	no	no	no	no	no	no	no	no
27154	S281	ATGGCACTTTTCCTCAGCATATTCCCCATCGTCCTGCTGATTTGGCTGATGGTGAAAAAAAACAGTATGCCTTCCTACGTCGCACTGCCGATTACCGCAGTGCTGATTTACGCCATCAAACTTTTCTACTTCGGCGATGCGGGAATGCTGCTCAACGCCACCGCCGCTTCCGGCCTCGTCAAAACGCTCACGCCGATTACCGTGATTTTCGGCGCGATTATGTTCAACCGTATGATGGAAACCACGGGCTGCATCGATGTCATCCGCAAATGGCTGGCGACCATCAGCCCGAACCCCGTAGCGCAACTGATGATTATCGGCTGGGCTTTTGCCTTTATGATTGAAGGCGCATCCGGCTTCGGCACGCCTGCCGCGATTGCCGCGCCGATTCTGATGAGC…	no	no	no	no	no	no	no	no	no	no	no	no	no	no	no	no	no	no	no	no	no	no	no	no	no	no	no	no	no	no	no	no	no	no	no	no	no	no	no	no	no	no	no	no
27155	NS105	ATGGCACTTTTCCTCAGCATATTCCCCATCGTCCTGCTGATTTGGCTGATGGTGAAAAAAAACAGTATGCCTTCCTACGTCGCACTGCCGATTACCGCAGTGCTGATTTACGCCATCAAACTTTTCTACTTCGGCGATGCGGGAATGCTGCTCAACGCCACCGCCGCTTCCGGCCTCGTCAAAACGCTCACGCCGATTACCGTGATTTTCGGCGCGATTATGTTCAACCGTATGATGGAAACCACGGGCTGCATCGATGTCATCCGCAAATGGCTGGCGACCATCAGCCCGAACCCCGTAGCGCAACTGATGATTATCGGCTGGGCTTTTGCCTTTATGATTGAAGGCGCATCCGGCTTCGGCACGCCTGCCGCGATTGCCGCGCCGATTCTGATGAGC…	no	no	no	no	no	no	no	no	no	no	no	no	no	no	no	no	no	no	no	no	no	no	no	no	no	no	no	no	no	no	no	no	no	no	no	no	no	no	no	no	no	no	no	no
27156	S302	ATGGCACTTTTCCTCAGCATATTCCCCATCGTCCTGCTGATTTGGCTGATGGTGAAAAAAAACAGTATGCCTTCCTACGTCGCACTGCCGATTACCGCAGTGCTGATTTACGCCATCAAACTTTTCTACTTCGGCGATGCGGGAATGCTGCTCAACGCCACCGCCGCTTCCGGCCTCGTCAAAACGCTCACGCCGATTACCGTGATTTTCGGCGCGATTATGTTCAACCGTATGATGGAAACCACGGGCTGCATCGATGTCATCCGCAAATGGCTGGCGACCATCAGCCCGAACCCCGTAGCGCAACTGATGATTATCGGCTGGGCTTTTGCCTTTATGATTGAAGGCGCATCCGGCTTCGGCACGCCTGCCGCGATTGCCGCGCCGATTCTGATGAGC…	no	no	no	no	no	no	no	no	no	no	no	no	no	no	no	no	no	no	no	no	no	no	no	no	no	no	no	no	no	no	no	no	no	no	no	no	no	no	no	no	no	no	no	no
27157	S135	ATGGCACTTTTCCTCAGCATATTCCCCATCGTCCTGCTGATTTGGCTGATGGTGAAAAAAAACAGTATGCCTTCCTACGTCGCACTGCCGATTACCGCAGTGCTGATTTACGCCATCAAACTTTTCTACTTCGGCGATGCGGGAATGCTGCTCAACGCCACCGCCGCTTCCGGCCTCGTCAAAACGCTCACGCCGATTACCGTGATTTTCGGCGCGATTATGTTCAACCGTATGATGGAAACCACGGGCTGCATCGATGTCATCCGCAAATGGCTGGCGACCATCAGCCCGAACCCCGTAGCGCAACTGATGATTATCGGCTGGGCTTTTGCCTTTATGATTGAAGGCGCATCCGGCTTCGGCACGCCTGCCGCGATTGCCGCGCCGATTCTGATGAGC…	no	no	no	no	no	no	no	no	no	no	no	no	no	no	no	no	no	no	no	no	no	no	no	no	no	no	no	no	no	no	no	no	no	no	no	no	no	no	no	no	no	no	no	no
27158	S464	ATGGCACTTTTCCTCAGCATATTCCCCATCGTCCTGCTGATTTGGCTGATGGTGAAAAAAAACAGTATGCCTTCCTACGTCGCACTGCCGATTACCGCAGTGCTGATTTACGCCATCAAACTTTTCTACTTCGGCGATGCGGGAATGCTGCTCAACGCCACCGCCGCTTCCGGCCTCGTCAAAACGCTCACGCCGATTACCGTGATTTTCGGCGCGATTATGTTCAACCGTATGATGGAAACCACGGGCTGCATCGATGTCATCCGCAAATGGCTGGCGACCATCAGCCCGAACCCCGTAGCGCAACTGATGATTATCGGCTGGGCTTTTGCCTTTATGATTGAAGGCGCATCCGGCTTCGGCACGCCTGCCGCGATTGCCGCGCCGATTCTGATGAGC…	no	no	no	no	no	no	no	no	no	no	no	no	no	no	no	no	no	no	no	no	no	no	no	no	no	no	no	no	no	no	no	no	no	no	no	no	no	no	no	no	no	no	no	no
27159	S073	ATGGCACTTTTCCTCAGCATATTCCCCATCGTCCTGCTGATTTGGCTGATGGTGAAAAAAAACAGTATGCCTTCCTACGTCGCACTGCCGATTACCGCAGTGCTGATTTACGCCATCAAACTTTTCTACTTCGGCGATGCGGGAATGCTGCTCAACGCCACCGCCGCTTCCGGCCTCGTCAAAACGCTCACGCCGATTACCGTGATTTTCGGCGCGATTATGTTCAACCGTATGATGGAAACCACGGGCTGCATCGATGTCATCCGCAAATGGCTGGCGACCATCAGCCCGAACCCCGTAGCGCAACTGATGATTATCGGCTGGGCTTTTGCCTTTATGATTGAAGGCGCATCCGGCTTCGGCACGCCTGCCGCGATTGCCGCGCCGATTCTGATGAGC…	no	no	no	no	no	no	no	no	no	no	no	no	no	no	no	no	no	no	no	no	no	no	no	no	no	no	no	no	no	no	no	no	no	no	no	no	no	no	no	no	no	no	no	no
27160	S515	ATGGCACTTTTCCTCAGCATATTCCCCATCGTCCTGCTGATTTGGCTGATGGTGAAAAAAAACAGTATGCCTTCCTACGTCGCACTGCCGATTACCGCAGTGCTGATTTACGCCATCAAACTTTTCTACTTCGGCGATGCGGGAATGCTGCTCAACGCCACCGCCGCTTCCGGCCTCGTCAAAACGCTCACGCCGATTACCGTGATTTTCGGCGCGATTATGTTCAACCGTATGATGGAAACCACGGGCTGCATCGATGTCATCCGCAAATGGCTGGCGACCATCAGCCCGAACCCCGTAGCGCAACTGATGATTATCGGCTGGGCTTTTGCCTTTATGATTGAAGGCGCATCCGGCTTCGGCACGCCTGCCGCGATTGCCGCGCCGATTCTGATGAGC…	no	no	no	no	no	no	no	no	no	no	no	no	no	no	no	no	no	no	no	no	no	no	no	no	no	no	no	no	no	no	no	no	no	no	no	no	no	no	no	no	no	no	no	no
27161	S353	ATGGCACTTTTCCTCAGCATATTCCCCATCGTCCTGCTGATTTGGCTGATGGTGAAAAAAAACAGTATGCCTTCCTACGTCGCACTGCCGATTACCGCAGTGCTGATTTACGCCATCAAACTTTTCTACTTCGGCGATGCGGGAATGCTGCTCAACGCCACCGCCGCTTCCGGCCTCGTCAAAACGCTCACGCCGATTACCGTGATTTTCGGCGCGATTATGTTCAACCGTATGATGGAAACCACGGGCTGCATCGATGTCATCCGCAAATGGCTGGCGACCATCAGCCCGAACCCCGTAGCGCAACTGATGATTATCGGCTGGGCTTTTGCCTTTATGATTGAAGGCGCATCCGGCTTCGGCACGCCTGCCGCGATTGCCGCGCCGATTCTGATGAGC…	no	no	no	no	no	no	no	no	no	no	no	no	no	no	no	no	no	no	no	no	no	no	no	no	no	no	no	no	no	no	no	no	no	no	no	no	no	no	no	no	no	no	no	no
27162	S006	ATGGCACTTTTCCTCAGCATATTCCCCATCGTCCTGCTGATTTGGCTGATGGTGAAAAAAAACAGTATGCCTTCCTACGTCGCACTGCCGATTACCGCAGTGCTGATTTACGCCATCAAACTTTTCTACTTCGGCGATGCGGGAATGCTGCTCAACGCCACCGCCGCTTCCGGCCTCGTCAAAACGCTCACGCCGATTACCGTGATTTTCGGCGCGATTATGTTCAACCGTATGATGGAAACCACGGGCTGCATCGATGTCATCCGCAAATGGCTGGCGACCATCAGCCCGAACCCCGTAGCGCAACTGATGATTATCGGCTGGGCTTTTGCCTTTATGATTGAAGGCGCATCCGGCTTCGGCACGCCTGCCGCGATTGCCGCGCCGATTCTGATGAGC…	no	no	no	no	no	no	no	no	no	no	no	no	no	no	no	no	no	no	no	no	no	no	no	no	no	no	no	no	no	no	no	no	no	no	no	no	no	no	no	no	no	no	no	no
27163	S293	ATGGCACTTTTCCTCAGCATATTCCCCATCGTCCTGCTGATTTGGCTGATGGTGAAAAAAAACAGTATGCCTTCCTACGTCGCACTGCCGATTACCGCAGTGCTGATTTACGCCATCAAACTTTTCTACTTCGGCGATGCGGGAATGCTGCTCAACGCCACCGCCGCTTCCGGCCTCGTCAAAACGCTCACGCCGATTACCGTGATTTTCGGCGCGATTATGTTCAACCGTATGATGGAAACCACGGGCTGCATCGATGTCATCCGCAAATGGCTGGCGACCATCAGCCCGAACCCCGTAGCGCAACTGATGATTATCGGCTGGGCTTTTGCCTTTATGATTGAAGGCGCATCCGGCTTCGGCACGCCTGCCGCGATTGCCGCGCCGATTCTGATGAGC…	no	no	no	no	no	no	no	no	no	no	no	no	no	no	no	no	no	no	no	no	no	no	no	no	no	no	no	no	no	no	no	no	no	no	no	no	no	no	no	no	no	no	no	no
27164	S524	ATGGCACTTTTCCTCAGCATATTCCCCATCGTCCTGCTGATTTGGCTGATGGTGAAAAAAAACAGTATGCCTTCCTACGTCGCACTGCCGATTACCGCAGTGCTGATTTACGCCATCAAACTTTTCTACTTCGGCGATGCGGGAATGCTGCTCAACGCCACCGCCGCTTCCGGCCTCGTCAAAACGCTCACGCCGATTACCGTGATTTTCGGCGCGATTATGTTCAACCGTATGATGGAAACCACGGGCTGCATCGATGTCATCCGCAAATGGCTGGCGACCATCAGCCCGAACCCCGTAGCGCAACTGATGATTATCGGCTGGGCTTTTGCCTTTATGATTGAAGGCGCATCCGGCTTCGGCACGCCTGCCGCGATTGCCGCGCCGATTCTGATGAGC…	no	no	no	no	no	no	no	no	no	no	no	no	no	no	no	no	no	no	no	no	no	no	no	no	no	no	no	no	no	no	no	no	no	no	no	no	no	no	no	no	no	no	no	no
27165	ERR049035	ATGGCACTTTTCCTCAGCATATTCCCCATCGTCCTGCTGATTTGGCTGATGGTGAAAAAAAACAGTATGCCTTCCTACGTCGCACTGCCGATTACCGCAGTGCTGATTTACGCCATCAAACTTTTCTACTTCGGCGATGCGGGAATGCTGCTCAACGCCACCGCCGCTTCCGGCCTCGTCAAAACGCTCACGCCGATTACCGTGATTTTCGGCGCGATTATGTTCAACCGTATGATGGAAACCACGGGCTGCATCGATGTCATCCGCAAATGGCTGGCGACCATCAGCCCGAACCCCGTAGCGCAACTGATGATTATCGGCTGGGCTTTTGCCTTTATGATTGAAGGCGCATCCGGCTTCGGCACGCCTGCCGCGATTGCCGCGCCGATTCTGATGAGC…	no	no	no	no	no	no	no	no	no	no	no	no	no	no	no	no	no	no	no	no	no	no	no	no	no	no	no	no	no	no	no	no	no	no	no	no	no	no	no	no	no	no	no	no
27166	S217	ATGGCACTTTTCCTCAGCATATTCCCCATCGTCCTGCTGATTTGGCTGATGGTGAAAAAAAACAGTATGCCTTCCTACGTCGCACTGCCGATTACCGCAGTGCTGATTTACGCCATCAAACTTTTCTACTTCGGCGATGCGGGAATGCTGCTCAACGCCACCGCCGCTTCCGGCCTCGTCAAAACGCTCACGCCGATTACCGTGATTTTCGGCGCGATTATGTTCAACCGTATGATGGAAACCACGGGCTGCATCGATGTCATCCGCAAATGGCTGGCGACCATCAGCCCGAACCCCGTAGCGCAACTGATGATTATCGGCTGGGCTTTTGCCTTTATGATTGAAGGCGCATCCGGCTTCGGCACGCCTGCCGCGATTGCCGCGCCGATTCTGATGAGC…	no	no	no	no	no	no	no	no	no	no	no	no	no	no	no	no	no	no	no	no	no	no	no	no	no	no	no	no	no	no	no	no	no	no	no	no	no	no	no	no	no	no	no	no
27167	S508	ATGGCACTTTTCCTCAGCATATTCCCCATCGTCCTGCTGATTTGGCTGATGGTGAAAAAAAACAGTATGCCTTCCTACGTCGCACTGCCGATTACCGCAGTGCTGATTTACGCCATCAAACTTTTCTACTTCGGCGATGCGGGAATGCTGCTCAACGCCACCGCCGCTTCCGGCCTCGTCAAAACGCTCACGCCGATTACCGTGATTTTCGGCGCGATTATGTTCAACCGTATGATGGAAACCACGGGCTGCATCGATGTCATCCGCAAATGGCTGGCGACCATCAGCCCGAACCCCGTAGCGCAACTGATGATTATCGGCTGGGCTTTTGCCTTTATGATTGAAGGCGCATCCGGCTTCGGCACGCCTGCCGCGATTGCCGCGCCGATTCTGATGAGC…	no	no	no	no	no	no	no	no	no	no	no	no	no	no	no	no	no	no	no	no	no	no	no	no	no	no	no	no	no	no	no	no	no	no	no	no	no	no	no	no	no	no	no	no
27168	ERR049044	ATGGCACTTTTCCTCAGCATATTCCCCATCGTCCTGCTGATTTGGCTGATGGTGAAAAAAAACAGTATGCCTTCCTACGTCGCACTGCCGATTACCGCAGTGCTGATTTACGCCATCAAACTTTTCTACTTCGGCGATGCGGGAATGCTGCTCAACGCCACCGCCGCTTCCGGCCTCGTCAAAACGCTCACGCCGATTACCGTGATTTTCGGCGCGATTATGTTCAACCGTATGATGGAAACCACGGGCTGCATCGATGTCATCCGCAAATGGCTGGCGACCATCAGCCCGAACCCCGTAGCGCAACTGATGATTATCGGCTGGGCTTTTGCCTTTATGATTGAAGGCGCATCCGGCTTCGGCACGCCTGCCGCGATTGCCGCGCCGATTCTGATGAGC…	no	no	no	no	no	no	no	no	no	no	no	no	no	no	no	no	no	no	no	no	no	no	no	no	no	no	no	no	no	no	no	no	no	no	no	no	no	no	no	no	no	no	no	no
27169	S441	ATGGCACTTTTCCTCAGCATATTCCCCATCGTCCTGCTGATTTGGCTGATGGTGAAAAAAAACAGTATGCCTTCCTACGTCGCACTGCCGATTACCGCAGTGCTGATTTACGCCATCAAACTTTTCTACTTCGGCGATGCGGGAATGCTGCTCAACGCCACCGCCGCTTCCGGCCTCGTCAAAACGCTCACGCCGATTACCGTGATTTTCGGCGCGATTATGTTCAACCGTATGATGGAAACCACGGGCTGCATCGATGTCATCCGCAAATGGCTGGCGACCATCAGCCCGAACCCCGTAGCGCAACTGATGATTATCGGCTGGGCTTTTGCCTTTATGATTGAAGGCGCATCCGGCTTCGGCACGCCTGCCGCGATTGCCGCGCCGATTCTGATGAGC…	no	no	no	no	no	no	no	no	no	no	no	no	no	no	no	no	no	no	no	no	no	no	no	no	no	no	no	no	no	no	no	no	no	no	no	no	no	no	no	no	no	no	no	no
27170	S255	ATGGCACTTTTCCTCAGCATATTCCCCATCGTCCTGCTGATTTGGCTGATGGTGAAAAAAAACAGTATGCCTTCCTACGTCGCACTGCCGATTACCGCAGTGCTGATTTACGCCATCAAACTTTTCTACTTCGGCGATGCGGGAATGCTGCTCAACGCCACCGCCGCTTCCGGCCTCGTCAAAACGCTCACGCCGATTACCGTGATTTTCGGCGCGATTATGTTCAACCGTATGATGGAAACCACGGGCTGCATCGATGTCATCCGCAAATGGCTGGCGACCATCAGCCCGAACCCCGTAGCGCAACTGATGATTATCGGCTGGGCTTTTGCCTTTATGATTGAAGGCGCATCCGGCTTCGGCACGCCTGCCGCGATTGCCGCGCCGATTCTGATGAGC…	no	no	no	no	no	no	no	no	no	no	no	no	no	no	no	no	no	no	no	no	no	no	no	no	no	no	no	no	no	no	no	no	no	no	no	no	no	no	no	no	no	no	no	no
27171	S289	ATGGCACTTTTCCTCAGCATATTCCCCATCGTCCTGCTGATTTGGCTGATGGTGAAAAAAAACAGTATGCCTTCCTACGTCGCACTGCCGATTACCGCAGTGCTGATTTACGCCATCAAACTTTTCTACTTCGGCGATGCGGGAATGCTGCTCAACGCCACCGCCGCTTCCGGCCTCGTCAAAACGCTCACGCCGATTACCGTGATTTTCGGCGCGATTATGTTCAACCGTATGATGGAAACCACGGGCTGCATCGATGTCATCCGCAAATGGCTGGCGACCATCAGCCCGAACCCCGTAGCGCAACTGATGATTATCGGCTGGGCTTTTGCCTTTATGATTGAAGGCGCATCCGGCTTCGGCACGCCTGCCGCGATTGCCGCGCCGATTCTGATGAGC…	no	no	no	no	no	no	no	no	no	no	no	no	no	no	no	no	no	no	no	no	no	no	no	no	no	no	no	no	no	no	no	no	no	no	no	no	no	no	no	no	no	no	no	no
27172	S163	ATGGCACTTTTCCTCAGCATATTCCCCATCGTCCTGCTGATTTGGCTGATGGTGAAAAAAAACAGTATGCCTTCCTACGTCGCACTGCCGATTACCGCAGTGCTGATTTACGCCATCAAACTTTTCTACTTCGGCGATGCGGGAATGCTGCTCAACGCCACCGCCGCTTCCGGCCTCGTCAAAACGCTCACGCCGATTACCGTGATTTTCGGCGCGATTATGTTCAACCGTATGATGGAAACCACGGGCTGCATCGATGTCATCCGCAAATGGCTGGCGACCATCAGCCCGAACCCCGTAGCGCAACTGATGATTATCGGCTGGGCTTTTGCCTTTATGATTGAAGGCGCATCCGGCTTCGGCACGCCTGCCGCGATTGCCGCGCCGATTCTGATGAGC…	no	no	no	no	no	no	no	no	no	no	no	no	no	no	no	no	no	no	no	no	no	no	no	no	no	no	no	no	no	no	no	no	no	no	no	no	no	no	no	no	no	no	no	no
27173	S387	ATGGCACTTTTCCTCAGCATATTCCCCATCGTCCTGCTGATTTGGCTGATGGTGAAAAAAAACAGTATGCCTTCCTACGTCGCACTGCCGATTACCGCAGTGCTGATTTACGCCATCAAACTTTTCTACTTCGGCGATGCGGGAATGCTGCTCAACGCCACCGCCGCTTCCGGCCTCGTCAAAACGCTCACGCCGATTACCGTGATTTTCGGCGCGATTATGTTCAACCGTATGATGGAAACCACGGGCTGCATCGATGTCATCCGCAAATGGCTGGCGACCATCAGCCCGAACCCCGTAGCGCAACTGATGATTATCGGCTGGGCTTTTGCCTTTATGATTGAAGGCGCATCCGGCTTCGGCACGCCTGCCGCGATTGCCGCGCCGATTCTGATGAGC…	no	no	no	no	no	no	no	no	no	no	no	no	no	no	no	no	no	no	no	no	no	no	no	no	no	no	no	no	no	no	no	no	no	no	no	no	no	no	no	no	no	no	no	no
27174	S141	ATGGCACTTTTCCTCAGCATATTCCCCATCGTCCTGCTGATTTGGCTGATGGTGAAAAAAAACAGTATGCCTTCCTACGTCGCACTGCCGATTACCGCAGTGCTGATTTACGCCATCAAACTTTTCTACTTCGGCGATGCGGGAATGCTGCTCAACGCCACCGCCGCTTCCGGCCTCGTCAAAACGCTCACGCCGATTACCGTGATTTTCGGCGCGATTATGTTCAACCGTATGATGGAAACCACGGGCTGCATCGATGTCATCCGCAAATGGCTGGCGACCATCAGCCCGAACCCCGTAGCGCAACTGATGATTATCGGCTGGGCTTTTGCCTTTATGATTGAAGGCGCATCCGGCTTCGGCACGCCTGCCGCGATTGCCGCGCCGATTCTGATGAGC…	no	no	no	no	no	no	no	no	no	no	no	no	no	no	no	no	no	no	no	no	no	no	no	no	no	no	no	no	no	no	no	no	no	no	no	no	no	no	no	no	no	no	no	no
27175	S316	ATGGCACTTTTCCTCAGCATATTCCCCATCGTCCTGCTGATTTGGCTGATGGTGAAAAAAAACAGTATGCCTTCCTACGTCGCACTGCCGATTACCGCAGTGCTGATTTACGCCATCAAACTTTTCTACTTCGGCGATGCGGGAATGCTGCTCAACGCCACCGCCGCTTCCGGCCTCGTCAAAACGCTCACGCCGATTACCGTGATTTTCGGCGCGATTATGTTCAACCGTATGATGGAAACCACGGGCTGCATCGATGTCATCCGCAAATGGCTGGCGACCATCAGCCCGAACCCCGTAGCGCAACTGATGATTATCGGCTGGGCTTTTGCCTTTATGATTGAAGGCGCATCCGGCTTCGGCACGCCTGCCGCGATTGCCGCGCCGATTCTGATGAGC…	no	no	no	no	no	no	no	no	no	no	no	no	no	no	no	no	no	no	no	no	no	no	no	no	no	no	no	no	no	no	no	no	no	no	no	no	no	no	no	no	no	no	no	no
27176	S155	ATGGCACTTTTCCTCAGCATATTCCCCATCGTCCTGCTGATTTGGCTGATGGTGAAAAAAAACAGTATGCCTTCCTACGTCGCACTGCCGATTACCGCAGTGCTGATTTACGCCATCAAACTTTTCTACTTCGGCGATGCGGGAATGCTGCTCAACGCCACCGCCGCTTCCGGCCTCGTCAAAACGCTCACGCCGATTACCGTGATTTTCGGCGCGATTATGTTCAACCGTATGATGGAAACCACGGGCTGCATCGATGTCATCCGCAAATGGCTGGCGACCATCAGCCCGAACCCCGTAGCGCAACTGATGATTATCGGCTGGGCTTTTGCCTTTATGATTGAAGGCGCATCCGGCTTCGGCACGCCTGCCGCGATTGCCGCGCCGATTCTGATGAGC…	no	no	no	no	no	no	no	no	no	no	no	no	no	no	no	no	no	no	no	no	no	no	no	no	no	no	no	no	no	no	no	no	no	no	no	no	no	no	no	no	no	no	no	no
27177	S478	ATGGCACTTTTCCTCAGCATATTCCCCATCGTCCTGCTGATTTGGCTGATGGTGAAAAAAAACAGTATGCCTTCCTACGTCGCACTGCCGATTACCGCAGTGCTGATTTACGCCATCAAACTTTTCTACTTCGGCGATGCGGGAATGCTGCTCAACGCCACCGCCGCTTCCGGCCTCGTCAAAACGCTCACGCCGATTACCGTGATTTTCGGCGCGATTATGTTCAACCGTATGATGGAAACCACGGGCTGCATCGATGTCATCCGCAAATGGCTGGCGACCATCAGCCCGAACCCCGTAGCGCAACTGATGATTATCGGCTGGGCTTTTGCCTTTATGATTGAAGGCGCATCCGGCTTCGGCACGCCTGCCGCGATTGCCGCGCCGATTCTGATGAGC…	no	no	no	no	no	no	no	no	no	no	no	no	no	no	no	no	no	no	no	no	no	no	no	no	no	no	no	no	no	no	no	no	no	no	no	no	no	no	no	no	no	no	no	no
27178	S142	ATGGCACTTTTCCTCAGCATATTCCCCATCGTCCTGCTGATTTGGCTGATGGTGAAAAAAAACAGTATGCCTTCCTACGTCGCACTGCCGATTACCGCAGTGCTGATTTACGCCATCAAACTTTTCTACTTCGGCGATGCGGGAATGCTGCTCAACGCCACCGCCGCTTCCGGCCTCGTCAAAACGCTCACGCCGATTACCGTGATTTTCGGCGCGATTATGTTCAACCGTATGATGGAAACCACGGGCTGCATCGATGTCATCCGCAAATGGCTGGCGACCATCAGCCCGAACCCCGTAGCGCAACTGATGATTATCGGCTGGGCTTTTGCCTTTATGATTGAAGGCGCATCCGGCTTCGGCACGCCTGCCGCGATTGCCGCGCCGATTCTGATGAGC…	no	no	no	no	no	no	no	no	no	no	no	no	no	no	no	no	no	no	no	no	no	no	no	no	no	no	no	no	no	no	no	no	no	no	no	no	no	no	no	no	no	no	no	no
27179	ERR049033	ATGGCACTTTTCCTCAGCATATTCCCCATCGTCCTGCTGATTTGGCTGATGGTGAAAAAAAACAGTATGCCTTCCTACGTCGCACTGCCGATTACCGCAGTGCTGATTTACGCCATCAAACTTTTCTACTTCGGCGATGCGGGAATGCTGCTCAACGCCACCGCCGCTTCCGGCCTCGTCAAAACGCTCACGCCGATTACCGTGATTTTCGGCGCGATTATGTTCAACCGTATGATGGAAACCACGGGCTGCATCGATGTCATCCGCAAATGGCTGGCGACCATCAGCCCGAACCCCGTAGCGCAACTGATGATTATCGGCTGGGCTTTTGCCTTTATGATTGAAGGCGCATCCGGCTTCGGCACGCCTGCCGCGATTGCCGCGCCGATTCTGATGAGC…	no	no	no	no	no	no	no	no	no	no	no	no	no	no	no	no	no	no	no	no	no	no	no	no	no	no	no	no	no	no	no	no	no	no	no	no	no	no	no	no	no	no	no	no
27180	NS055	ATGGCACTTTTCCTCAGCATATTCCCCATCGTCCTGCTGATTTGGCTGATGGTGAAAAAAAACAGTATGCCTTCCTACGTCGCACTGCCGATTACCGCAGTGCTGATTTACGCCATCAAACTTTTCTACTTCGGCGATGCGGGAATGCTGCTCAACGCCACCGCCGCTTCCGGCCTCGTCAAAACGCTCACGCCGATTACCGTGATTTTCGGCGCGATTATGTTCAACCGTATGATGGAAACCACGGGCTGCATCGATGTCATCCGCAAATGGCTGGCGACCATCAGCCCGAACCCCGTAGCGCAACTGATGATTATCGGCTGGGCTTTTGCCTTTATGATTGAAGGCGCATCCGGCTTCGGCACGCCTGCCGCGATTGCCGCGCCGATTCTGATGAGC…	no	no	no	no	no	no	no	no	no	no	no	no	no	no	no	no	no	no	no	no	no	no	no	no	no	no	no	no	no	no	no	no	no	no	no	no	no	no	no	no	no	no	no	no
27181	NS101	ATGGCACTTTTCCTCAGCATATTCCCCATCGTCCTGCTGATTTGGCTGATGGTGAAAAAAAACAGTATGCCTTCCTACGTCGCACTGCCGATTACCGCAGTGCTGATTTACGCCATCAAACTTTTCTACTTCGGCGATGCGGGAATGCTGCTCAACGCCACCGCCGCTTCCGGCCTCGTCAAAACGCTCACGCCGATTACCGTGATTTTCGGCGCGATTATGTTCAACCGTATGATGGAAACCACGGGCTGCATCGATGTCATCCGCAAATGGCTGGCGACCATCAGCCCGAACCCCGTAGCGCAACTGATGATTATCGGCTGGGCTTTTGCCTTTATGATTGAAGGCGCATCCGGCTTCGGCACGCCTGCCGCGATTGCCGCGCCGATTCTGATGAGC…	no	no	no	no	no	no	no	no	no	no	no	no	no	no	no	no	no	no	no	no	no	no	no	no	no	no	no	no	no	no	no	no	no	no	no	no	no	no	no	no	no	no	no	no
27182	S517	ATGGCACTTTTCCTCAGCATATTCCCCATCGTCCTGCTGATTTGGCTGATGGTGAAAAAAAACAGTATGCCTTCCTACGTCGCACTGCCGATTACCGCAGTGCTGATTTACGCCATCAAACTTTTCTACTTCGGCGATGCGGGAATGCTGCTCAACGCCACCGCCGCTTCCGGCCTCGTCAAAACGCTCACGCCGATTACCGTGATTTTCGGCGCGATTATGTTCAACCGTATGATGGAAACCACGGGCTGCATCGATGTCATCCGCAAATGGCTGGCGACCATCAGCCCGAACCCCGTAGCGCAACTGATGATTATCGGCTGGGCTTTTGCCTTTATGATTGAAGGCGCATCCGGCTTCGGCACGCCTGCCGCGATTGCCGCGCCGATTCTGATGAGC…	no	no	no	no	no	no	no	no	no	no	no	no	no	no	no	no	no	no	no	no	no	no	no	no	no	no	no	no	no	no	no	no	no	no	no	no	no	no	no	no	no	no	no	no
27183	S368	ATGGCACTTTTCCTCAGCATATTCCCCATCGTCCTGCTGATTTGGCTGATGGTGAAAAAAAACAGTATGCCTTCCTACGTCGCACTGCCGATTACCGCAGTGCTGATTTACGCCATCAAACTTTTCTACTTCGGCGATGCGGGAATGCTGCTCAACGCCACCGCCGCTTCCGGCCTCGTCAAAACGCTCACGCCGATTACCGTGATTTTCGGCGCGATTATGTTCAACCGTATGATGGAAACCACGGGCTGCATCGATGTCATCCGCAAATGGCTGGCGACCATCAGCCCGAACCCCGTAGCGCAACTGATGATTATCGGCTGGGCTTTTGCCTTTATGATTGAAGGCGCATCCGGCTTCGGCACGCCTGCCGCGATTGCCGCGCCGATTCTGATGAGC…	no	no	no	no	no	no	no	no	no	no	no	no	no	no	no	no	no	no	no	no	no	no	no	no	no	no	no	no	no	no	no	no	no	no	no	no	no	no	no	no	no	no	no	no
27184	S290	ATGGCACTTTTCCTCAGCATATTCCCCATCGTCCTGCTGATTTGGCTGATGGTGAAAAAAAACAGTATGCCTTCCTACGTCGCACTGCCGATTACCGCAGTGCTGATTTACGCCATCAAACTTTTCTACTTCGGCGATGCGGGAATGCTGCTCAACGCCACCGCCGCTTCCGGCCTCGTCAAAACGCTCACGCCGATTACCGTGATTTTCGGCGCGATTATGTTCAACCGTATGATGGAAACCACGGGCTGCATCGATGTCATCCGCAAATGGCTGGCGACCATCAGCCCGAACCCCGTAGCGCAACTGATGATTATCGGCTGGGCTTTTGCCTTTATGATTGAAGGCGCATCCGGCTTCGGCACGCCTGCCGCGATTGCCGCGCCGATTCTGATGAGC…	no	no	no	no	no	no	no	no	no	no	no	no	no	no	no	no	no	no	no	no	no	no	no	no	no	no	no	no	no	no	no	no	no	no	no	no	no	no	no	no	no	no	no	no
27185	S306	ATGGCACTTTTCCTCAGCATATTCCCCATCGTCCTGCTGATTTGGCTGATGGTGAAAAAAAACAGTATGCCTTCCTACGTCGCACTGCCGATTACCGCAGTGCTGATTTACGCCATCAAACTTTTCTACTTCGGCGATGCGGGAATGCTGCTCAACGCCACCGCCGCTTCCGGCCTCGTCAAAACGCTCACGCCGATTACCGTGATTTTCGGCGCGATTATGTTCAACCGTATGATGGAAACCACGGGCTGCATCGATGTCATCCGCAAATGGCTGGCGACCATCAGCCCGAACCCCGTAGCGCAACTGATGATTATCGGCTGGGCTTTTGCCTTTATGATTGAAGGCGCATCCGGCTTCGGCACGCCTGCCGCGATTGCCGCGCCGATTCTGATGAGC…	no	no	no	no	no	no	no	no	no	no	no	no	no	no	no	no	no	no	no	no	no	no	no	no	no	no	no	no	no	no	no	no	no	no	no	no	no	no	no	no	no	no	no	no
27186	S256	ATGGCACTTTTCCTCAGCATATTCCCCATCGTCCTGCTGATTTGGCTGATGGTGAAAAAAAACAGTATGCCTTCCTACGTCGCACTGCCGATTACCGCAGTGCTGATTTACGCCATCAAACTTTTCTACTTCGGCGATGCGGGAATGCTGCTCAACGCCACCGCCGCTTCCGGCCTCGTCAAAACGCTCACGCCGATTACCGTGATTTTCGGCGCGATTATGTTCAACCGTATGATGGAAACCACGGGCTGCATCGATGTCATCCGCAAATGGCTGGCGACCATCAGCCCGAACCCCGTAGCGCAACTGATGATTATCGGCTGGGCTTTTGCCTTTATGATTGAAGGCGCATCCGGCTTCGGCACGCCTGCCGCGATTGCCGCGCCGATTCTGATGAGC…	no	no	no	no	no	no	no	no	no	no	no	no	no	no	no	no	no	no	no	no	no	no	no	no	no	no	no	no	no	no	no	no	no	no	no	no	no	no	no	no	no	no	no	no
27187	S152	ATGGCACTTTTCCTCAGCATATTCCCCATCGTCCTGCTGATTTGGCTGATGGTGAAAAAAAACAGTATGCCTTCCTACGTCGCACTGCCGATTACCGCAGTGCTGATTTACGCCATCAAACTTTTCTACTTCGGCGATGCGGGAATGCTGCTCAACGCCACCGCCGCTTCCGGCCTCGTCAAAACGCTCACGCCGATTACCGTGATTTTCGGCGCGATTATGTTCAACCGTATGATGGAAACCACGGGCTGCATCGATGTCATCCGCAAATGGCTGGCGACCATCAGCCCGAACCCCGTAGCGCAACTGATGATTATCGGCTGGGCTTTTGCCTTTATGATTGAAGGCGCATCCGGCTTCGGCACGCCTGCCGCGATTGCCGCGCCGATTCTGATGAGC…	no	no	no	no	no	no	no	no	no	no	no	no	no	no	no	no	no	no	no	no	no	no	no	no	no	no	no	no	no	no	no	no	no	no	no	no	no	no	no	no	no	no	no	no
27188	S149	ATGGCACTTTTCCTCAGCATATTCCCCATCGTCCTGCTGATTTGGCTGATGGTGAAAAAAAACAGTATGCCTTCCTACGTCGCACTGCCGATTACCGCAGTGCTGATTTACGCCATCAAACTTTTCTACTTCGGCGATGCGGGAATGCTGCTCAACGCCACCGCCGCTTCCGGCCTCGTCAAAACGCTCACGCCGATTACCGTGATTTTCGGCGCGATTATGTTCAACCGTATGATGGAAACCACGGGCTGCATCGATGTCATCCGCAAATGGCTGGCGACCATCAGCCCGAACCCCGTAGCGCAACTGATGATTATCGGCTGGGCTTTTGCCTTTATGATTGAAGGCGCATCCGGCTTCGGCACGCCTGCCGCGATTGCCGCGCCGATTCTGATGAGC…	no	no	no	no	no	no	no	no	no	no	no	no	no	no	no	no	no	no	no	no	no	no	no	no	no	no	no	no	no	no	no	no	no	no	no	no	no	no	no	no	no	no	no	no
27189	S311	ATGGCACTTTTCCTCAGCATATTCCCCATCGTCCTGCTGATTTGGCTGATGGTGAAAAAAAACAGTATGCCTTCCTACGTCGCACTGCCGATTACCGCAGTGCTGATTTACGCCATCAAACTTTTCTACTTCGGCGATGCGGGAATGCTGCTCAACGCCACCGCCGCTTCCGGCCTCGTCAAAACGCTCACGCCGATTACCGTGATTTTCGGCGCGATTATGTTCAACCGTATGATGGAAACCACGGGCTGCATCGATGTCATCCGCAAATGGCTGGCGACCATCAGCCCGAACCCCGTAGCGCAACTGATGATTATCGGCTGGGCTTTTGCCTTTATGATTGAAGGCGCATCCGGCTTCGGCACGCCTGCCGCGATTGCCGCGCCGATTCTGATGAGC…	no	no	no	no	no	no	no	no	no	no	no	no	no	no	no	no	no	no	no	no	no	no	no	no	no	no	no	no	no	no	no	no	no	no	no	no	no	no	no	no	no	no	no	no
27190	S100	ATGGCACTTTTCCTCAGCATATTCCCCATCGTCCTGCTGATTTGGCTGATGGTGAAAAAAAACAGTATGCCTTCCTACGTCGCACTGCCGATTACCGCAGTGCTGATTTACGCCATCAAACTTTTCTACTTCGGCGATGCGGGAATGCTGCTCAACGCCACCGCCGCTTCCGGCCTCGTCAAAACGCTCACGCCGATTACCGTGATTTTCGGCGCGATTATGTTCAACCGTATGATGGAAACCACGGGCTGCATCGATGTCATCCGCAAATGGCTGGCGACCATCAGCCCGAACCCCGTAGCGCAACTGATGATTATCGGCTGGGCTTTTGCCTTTATGATTGAAGGCGCATCCGGCTTCGGCACGCCTGCCGCGATTGCCGCGCCGATTCTGATGAGC…	no	no	no	no	no	no	no	no	no	no	no	no	no	no	no	no	no	no	no	no	no	no	no	no	no	no	no	no	no	no	no	no	no	no	no	no	no	no	no	no	no	no	no	no
27191	S466	ATGGCACTTTTCCTCAGCATATTCCCCATCGTCCTGCTGATTTGGCTGATGGTGAAAAAAAACAGTATGCCTTCCTACGTCGCACTGCCGATTACCGCAGTGCTGATTTACGCCATCAAACTTTTCTACTTCGGCGATGCGGGAATGCTGCTCAACGCCACCGCCGCTTCCGGCCTCGTCAAAACGCTCACGCCGATTACCGTGATTTTCGGCGCGATTATGTTCAACCGTATGATGGAAACCACGGGCTGCATCGATGTCATCCGCAAATGGCTGGCGACCATCAGCCCGAACCCCGTAGCGCAACTGATGATTATCGGCTGGGCTTTTGCCTTTATGATTGAAGGCGCATCCGGCTTCGGCACGCCTGCCGCGATTGCCGCGCCGATTCTGATGAGC…	no	no	no	no	no	no	no	no	no	no	no	no	no	no	no	no	no	no	no	no	no	no	no	no	no	no	no	no	no	no	no	no	no	no	no	no	no	no	no	no	no	no	no	no
27192	S184	ATGGCACTTTTCCTCAGCATATTCCCCATCGTCCTGCTGATTTGGCTGATGGTGAAAAAAAACAGTATGCCTTCCTACGTCGCACTGCCGATTACCGCAGTGCTGATTTACGCCATCAAACTTTTCTACTTCGGCGATGCGGGAATGCTGCTCAACGCCACCGCCGCTTCCGGCCTCGTCAAAACGCTCACGCCGATTACCGTGATTTTCGGCGCGATTATGTTCAACCGTATGATGGAAACCACGGGCTGCATCGATGTCATCCGCAAATGGCTGGCGACCATCAGCCCGAACCCCGTAGCGCAACTGATGATTATCGGCTGGGCTTTTGCCTTTATGATTGAAGGCGCATCCGGCTTCGGCACGCCTGCCGCGATTGCCGCGCCGATTCTGATGAGC…	no	no	no	no	no	no	no	no	no	no	no	no	no	no	no	no	no	no	no	no	no	no	no	no	no	no	no	no	no	no	no	no	no	no	no	no	no	no	no	no	no	no	no	no
27193	S078	ATGGCACTTTTCCTCAGCATATTCCCCATCGTCCTGCTGATTTGGCTGATGGTGAAAAAAAACAGTATGCCTTCCTACGTCGCACTGCCGATTACCGCAGTGCTGATTTACGCCATCAAACTTTTCTACTTCGGCGATGCGGGAATGCTGCTCAACGCCACCGCCGCTTCCGGCCTCGTCAAAACGCTCACGCCGATTACCGTGATTTTCGGCGCGATTATGTTCAACCGTATGATGGAAACCACGGGCTGCATCGATGTCATCCGCAAATGGCTGGCGACCATCAGCCCGAACCCCGTAGCGCAACTGATGATTATCGGCTGGGCTTTTGCCTTTATGATTGAAGGCGCATCCGGCTTCGGCACGCCTGCCGCGATTGCCGCGCCGATTCTGATGAGC…	no	no	no	no	no	no	no	no	no	no	no	no	no	no	no	no	no	no	no	no	no	no	no	no	no	no	no	no	no	no	no	no	no	no	no	no	no	no	no	no	no	no	no	no
27194	S525	ATGGCACTTTTCCTCAGCATATTCCCCATCGTCCTGCTGATTTGGCTGATGGTGAAAAAAAACAGTATGCCTTCCTACGTCGCACTGCCGATTACCGCAGTGCTGATTTACGCCATCAAACTTTTCTACTTCGGCGATGCGGGAATGCTGCTCAACGCCACCGCCGCTTCCGGCCTCGTCAAAACGCTCACGCCGATTACCGTGATTTTCGGCGCGATTATGTTCAACCGTATGATGGAAACCACGGGCTGCATCGATGTCATCCGCAAATGGCTGGCGACCATCAGCCCGAACCCCGTAGCGCAACTGATGATTATCGGCTGGGCTTTTGCCTTTATGATTGAAGGCGCATCCGGCTTCGGCACGCCTGCCGCGATTGCCGCGCCGATTCTGATGAGC…	no	no	no	no	no	no	no	no	no	no	no	no	no	no	no	no	no	no	no	no	no	no	no	no	no	no	no	no	no	no	no	no	no	no	no	no	no	no	no	no	no	no	no	no
27195	S308	ATGGCACTTTTCCTCAGCATATTCCCCATCGTCCTGCTGATTTGGCTGATGGTGAAAAAAAACAGTATGCCTTCCTACGTCGCACTGCCGATTACCGCAGTGCTGATTTACGCCATCAAACTTTTCTACTTCGGCGATGCGGGAATGCTGCTCAACGCCACCGCCGCTTCCGGCCTCGTCAAAACGCTCACGCCGATTACCGTGATTTTCGGCGCGATTATGTTCAACCGTATGATGGAAACCACGGGCTGCATCGATGTCATCCGCAAATGGCTGGCGACCATCAGCCCGAACCCCGTAGCGCAACTGATGATTATCGGCTGGGCTTTTGCCTTTATGATTGAAGGCGCATCCGGCTTCGGCACGCCTGCCGCGATTGCCGCGCCGATTCTGATGAGC…	no	no	no	no	no	no	no	no	no	no	no	no	no	no	no	no	no	no	no	no	no	no	no	no	no	no	no	no	no	no	no	no	no	no	no	no	no	no	no	no	no	no	no	no
27196	S373	ATGGCACTTTTCCTCAGCATATTCCCCATCGTCCTGCTGATTTGGCTGATGGTGAAAAAAAACAGTATGCCTTCCTACGTCGCACTGCCGATTACCGCAGTGCTGATTTACGCCATCAAACTTTTCTACTTCGGCGATGCGGGAATGCTGCTCAACGCCACCGCCGCTTCCGGCCTCGTCAAAACGCTCACGCCGATTACCGTGATTTTCGGCGCGATTATGTTCAACCGTATGATGGAAACCACGGGCTGCATCGATGTCATCCGCAAATGGCTGGCGACCATCAGCCCGAACCCCGTAGCGCAACTGATGATTATCGGCTGGGCTTTTGCCTTTATGATTGAAGGCGCATCCGGCTTCGGCACGCCTGCCGCGATTGCCGCGCCGATTCTGATGAGC…	no	no	no	no	no	no	no	no	no	no	no	no	no	no	no	no	no	no	no	no	no	no	no	no	no	no	no	no	no	no	no	no	no	no	no	no	no	no	no	no	no	no	no	no
27197	S241	ATGGCACTTTTCCTCAGCATATTCCCCATCGTCCTGCTGATTTGGCTGATGGTGAAAAAAAACAGTATGCCTTCCTACGTCGCACTGCCGATTACCGCAGTGCTGATTTACGCCATCAAACTTTTCTACTTCGGCGATGCGGGAATGCTGCTCAACGCCACCGCCGCTTCCGGCCTCGTCAAAACGCTCACGCCGATTACCGTGATTTTCGGCGCGATTATGTTCAACCGTATGATGGAAACCACGGGCTGCATCGATGTCATCCGCAAATGGCTGGCGACCATCAGCCCGAACCCCGTAGCGCAACTGATGATTATCGGCTGGGCTTTTGCCTTTATGATTGAAGGCGCATCCGGCTTCGGCACGCCTGCCGCGATTGCCGCGCCGATTCTGATGAGC…	no	no	no	no	no	no	no	no	no	no	no	no	no	no	no	no	no	no	no	no	no	no	no	no	no	no	no	no	no	no	no	no	no	no	no	no	no	no	no	no	no	no	no	no
27198	S257	ATGGCACTTTTCCTCAGCATATTCCCCATCGTCCTGCTGATTTGGCTGATGGTGAAAAAAAACAGTATGCCTTCCTACGTCGCACTGCCGATTACCGCAGTGCTGATTTACGCCATCAAACTTTTCTACTTCGGCGATGCGGGAATGCTGCTCAACGCCACCGCCGCTTCCGGCCTCGTCAAAACGCTCACGCCGATTACCGTGATTTTCGGCGCGATTATGTTCAACCGTATGATGGAAACCACGGGCTGCATCGATGTCATCCGCAAATGGCTGGCGACCATCAGCCCGAACCCCGTAGCGCAACTGATGATTATCGGCTGGGCTTTTGCCTTTATGATTGAAGGCGCATCCGGCTTCGGCACGCCTGCCGCGATTGCCGCGCCGATTCTGATGAGC…	no	no	no	no	no	no	no	no	no	no	no	no	no	no	no	no	no	no	no	no	no	no	no	no	no	no	no	no	no	no	no	no	no	no	no	no	no	no	no	no	no	no	no	no
27199	S522	ATGGCACTTTTCCTCAGCATATTCCCCATCGTCCTGCTGATTTGGCTGATGGTGAAAAAAAACAGTATGCCTTCCTACGTCGCACTGCCGATTACCGCAGTGCTGATTTACGCCATCAAACTTTTCTACTTCGGCGATGCGGGAATGCTGCTCAACGCCACCGCCGCTTCCGGCCTCGTCAAAACGCTCACGCCGATTACCGTGATTTTCGGCGCGATTATGTTCAACCGTATGATGGAAACCACGGGCTGCATCGATGTCATCCGCAAATGGCTGGCGACCATCAGCCCGAACCCCGTAGCGCAACTGATGATTATCGGCTGGGCTTTTGCCTTTATGATTGAAGGCGCATCCGGCTTCGGCACGCCTGCCGCGATTGCCGCGCCGATTCTGATGAGC…	no	no	no	no	no	no	no	no	no	no	no	no	no	no	no	no	no	no	no	no	no	no	no	no	no	no	no	no	no	no	no	no	no	no	no	no	no	no	no	no	no	no	no	no
27200	S098	ATGGCACTTTTCCTCAGCATATTCCCCATCGTCCTGCTGATTTGGCTGATGGTGAAAAAAAACAGTATGCCTTCCTACGTCGCACTGCCGATTACCGCAGTGCTGATTTACGCCATCAAACTTTTCTACTTCGGCGATGCGGGAATGCTGCTCAACGCCACCGCCGCTTCCGGCCTCGTCAAAACGCTCACGCCGATTACCGTGATTTTCGGCGCGATTATGTTCAACCGTATGATGGAAACCACGGGCTGCATCGATGTCATCCGCAAATGGCTGGCGACCATCAGCCCGAACCCCGTAGCGCAACTGATGATTATCGGCTGGGCTTTTGCCTTTATGATTGAAGGCGCATCCGGCTTCGGCACGCCTGCCGCGATTGCCGCGCCGATTCTGATGAGC…	no	no	no	no	no	no	no	no	no	no	no	no	no	no	no	no	no	no	no	no	no	no	no	no	no	no	no	no	no	no	no	no	no	no	no	no	no	no	no	no	no	no	no	no
27201	S463	ATGGCACTTTTCCTCAGCATATTCCCCATCGTCCTGCTGATTTGGCTGATGGTGAAAAAAAACAGTATGCCTTCCTACGTCGCACTGCCGATTACCGCAGTGCTGATTTACGCCATCAAACTTTTCTACTTCGGCGATGCGGGAATGCTGCTCAACGCCACCGCCGCTTCCGGCCTCGTCAAAACGCTCACGCCGATTACCGTGATTTTCGGCGCGATTATGTTCAACCGTATGATGGAAACCACGGGCTGCATCGATGTCATCCGCAAATGGCTGGCGACCATCAGCCCGAACCCCGTAGCGCAACTGATGATTATCGGCTGGGCTTTTGCCTTTATGATTGAAGGCGCATCCGGCTTCGGCACGCCTGCCGCGATTGCCGCGCCGATTCTGATGAGC…	no	no	no	no	no	no	no	no	no	no	no	no	no	no	no	no	no	no	no	no	no	no	no	no	no	no	no	no	no	no	no	no	no	no	no	no	no	no	no	no	no	no	no	no
27202	S253	ATGGCACTTTTCCTCAGCATATTCCCCATCGTCCTGCTGATTTGGCTGATGGTGAAAAAAAACAGTATGCCTTCCTACGTCGCACTGCCGATTACCGCAGTGCTGATTTACGCCATCAAACTTTTCTACTTCGGCGATGCGGGAATGCTGCTCAACGCCACCGCCGCTTCCGGCCTCGTCAAAACGCTCACGCCGATTACCGTGATTTTCGGCGCGATTATGTTCAACCGTATGATGGAAACCACGGGCTGCATCGATGTCATCCGCAAATGGCTGGCGACCATCAGCCCGAACCCCGTAGCGCAACTGATGATTATCGGCTGGGCTTTTGCCTTTATGATTGAAGGCGCATCCGGCTTCGGCACGCCTGCCGCGATTGCCGCGCCGATTCTGATGAGC…	no	no	no	no	no	no	no	no	no	no	no	no	no	no	no	no	no	no	no	no	no	no	no	no	no	no	no	no	no	no	no	no	no	no	no	no	no	no	no	no	no	no	no	no
27203	S514	ATGGCACTTTTCCTCAGCATATTCCCCATCGTCCTGCTGATTTGGCTGATGGTGAAAAAAAACAGTATGCCTTCCTACGTCGCACTGCCGATTACCGCAGTGCTGATTTACGCCATCAAACTTTTCTACTTCGGCGATGCGGGAATGCTGCTCAACGCCACCGCCGCTTCCGGCCTCGTCAAAACGCTCACGCCGATTACCGTGATTTTCGGCGCGATTATGTTCAACCGTATGATGGAAACCACGGGCTGCATCGATGTCATCCGCAAATGGCTGGCGACCATCAGCCCGAACCCCGTAGCGCAACTGATGATTATCGGCTGGGCTTTTGCCTTTATGATTGAAGGCGCATCCGGCTTCGGCACGCCTGCCGCGATTGCCGCGCCGATTCTGATGAGC…	no	no	no	no	no	no	no	no	no	no	no	no	no	no	no	no	no	no	no	no	no	no	no	no	no	no	no	no	no	no	no	no	no	no	no	no	no	no	no	no	no	no	no	no
27204	S415	ATGGCACTTTTCCTCAGCATATTCCCCATCGTCCTGCTGATTTGGCTGATGGTGAAAAAAAACAGTATGCCTTCCTACGTCGCACTGCCGATTACCGCAGTGCTGATTTACGCCATCAAACTTTTCTACTTCGGCGATGCGGGAATGCTGCTCAACGCCACCGCCGCTTCCGGCCTCGTCAAAACGCTCACGCCGATTACCGTGATTTTCGGCGCGATTATGTTCAACCGTATGATGGAAACCACGGGCTGCATCGATGTCATCCGCAAATGGCTGGCGACCATCAGCCCGAACCCCGTAGCGCAACTGATGATTATCGGCTGGGCTTTTGCCTTTATGATTGAAGGCGCATCCGGCTTCGGCACGCCTGCCGCGATTGCCGCGCCGATTCTGATGAGC…	no	no	no	no	no	no	no	no	no	no	no	no	no	no	no	no	no	no	no	no	no	no	no	no	no	no	no	no	no	no	no	no	no	no	no	no	no	no	no	no	no	no	no	no
27205	S154	ATGGCACTTTTCCTCAGCATATTCCCCATCGTCCTGCTGATTTGGCTGATGGTGAAAAAAAACAGTATGCCTTCCTACGTCGCACTGCCGATTACCGCAGTGCTGATTTACGCCATCAAACTTTTCTACTTCGGCGATGCGGGAATGCTGCTCAACGCCACCGCCGCTTCCGGCCTCGTCAAAACGCTCACGCCGATTACCGTGATTTTCGGCGCGATTATGTTCAACCGTATGATGGAAACCACGGGCTGCATCGATGTCATCCGCAAATGGCTGGCGACCATCAGCCCGAACCCCGTAGCGCAACTGATGATTATCGGCTGGGCTTTTGCCTTTATGATTGAAGGCGCATCCGGCTTCGGCACGCCTGCCGCGATTGCCGCGCCGATTCTGATGAGC…	no	no	no	no	no	no	no	no	no	no	no	no	no	no	no	no	no	no	no	no	no	no	no	no	no	no	no	no	no	no	no	no	no	no	no	no	no	no	no	no	no	no	no	no
27206	S317	ATGGCACTTTTCCTCAGCATATTCCCCATCGTCCTGCTGATTTGGCTGATGGTGAAAAAAAACAGTATGCCTTCCTACGTCGCACTGCCGATTACCGCAGTGCTGATTTACGCCATCAAACTTTTCTACTTCGGCGATGCGGGAATGCTGCTCAACGCCACCGCCGCTTCCGGCCTCGTCAAAACGCTCACGCCGATTACCGTGATTTTCGGCGCGATTATGTTCAACCGTATGATGGAAACCACGGGCTGCATCGATGTCATCCGCAAATGGCTGGCGACCATCAGCCCGAACCCCGTAGCGCAACTGATGATTATCGGCTGGGCTTTTGCCTTTATGATTGAAGGCGCATCCGGCTTCGGCACGCCTGCCGCGATTGCCGCGCCGATTCTGATGAGC…	no	no	no	no	no	no	no	no	no	no	no	no	no	no	no	no	no	no	no	no	no	no	no	no	no	no	no	no	no	no	no	no	no	no	no	no	no	no	no	no	no	no	no	no
27207	S407	ATGGCACTTTTCCTCAGCATATTCCCCATCGTCCTGCTGATTTGGCTGATGGTGAAAAAAAACAGTATGCCTTCCTACGTCGCACTGCCGATTACCGCAGTGCTGATTTACGCCATCAAACTTTTCTACTTCGGCGATGCGGGAATGCTGCTCAACGCCACCGCCGCTTCCGGCCTCGTCAAAACGCTCACGCCGATTACCGTGATTTTCGGCGCGATTATGTTCAACCGTATGATGGAAACCACGGGCTGCATCGATGTCATCCGCAAATGGCTGGCGACCATCAGCCCGAACCCCGTAGCGCAACTGATGATTATCGGCTGGGCTTTTGCCTTTATGATTGAAGGCGCATCCGGCTTCGGCACGCCTGCCGCGATTGCCGCGCCGATTCTGATGAGC…	no	no	no	no	no	no	no	no	no	no	no	no	no	no	no	no	no	no	no	no	no	no	no	no	no	no	no	no	no	no	no	no	no	no	no	no	no	no	no	no	no	no	no	no
27208	S414	ATGGCACTTTTCCTCAGCATATTCCCCATCGTCCTGCTGATTTGGCTGATGGTGAAAAAAAACAGTATGCCTTCCTACGTCGCACTGCCGATTACCGCAGTGCTGATTTACGCCATCAAACTTTTCTACTTCGGCGATGCGGGAATGCTGCTCAACGCCACCGCCGCTTCCGGCCTCGTCAAAACGCTCACGCCGATTACCGTGATTTTCGGCGCGATTATGTTCAACCGTATGATGGAAACCACGGGCTGCATCGATGTCATCCGCAAATGGCTGGCGACCATCAGCCCGAACCCCGTAGCGCAACTGATGATTATCGGCTGGGCTTTTGCCTTTATGATTGAAGGCGCATCCGGCTTCGGCACGCCTGCCGCGATTGCCGCGCCGATTCTGATGAGC…	no	no	no	no	no	no	no	no	no	no	no	no	no	no	no	no	no	no	no	no	no	no	no	no	no	no	no	no	no	no	no	no	no	no	no	no	no	no	no	no	no	no	no	no
27209	S438	ATGGCACTTTTCCTCAGCATATTCCCCATCGTCCTGCTGATTTGGCTGATGGTGAAAAAAAACAGTATGCCTTCCTACGTCGCACTGCCGATTACCGCAGTGCTGATTTACGCCATCAAACTTTTCTACTTCGGCGATGCGGGAATGCTGCTCAACGCCACCGCCGCTTCCGGCCTCGTCAAAACGCTCACGCCGATTACCGTGATTTTCGGCGCGATTATGTTCAACCGTATGATGGAAACCACGGGCTGCATCGATGTCATCCGCAAATGGCTGGCGACCATCAGCCCGAACCCCGTAGCGCAACTGATGATTATCGGCTGGGCTTTTGCCTTTATGATTGAAGGCGCATCCGGCTTCGGCACGCCTGCCGCGATTGCCGCGCCGATTCTGATGAGC…	no	no	no	no	no	no	no	no	no	no	no	no	no	no	no	no	no	no	no	no	no	no	no	no	no	no	no	no	no	no	no	no	no	no	no	no	no	no	no	no	no	no	no	no
27210	S423	ATGGCACTTTTCCTCAGCATATTCCCCATCGTCCTGCTGATTTGGCTGATGGTGAAAAAAAACAGTATGCCTTCCTACGTCGCACTGCCGATTACCGCAGTGCTGATTTACGCCATCAAACTTTTCTACTTCGGCGATGCGGGAATGCTGCTCAACGCCACCGCCGCTTCCGGCCTCGTCAAAACGCTCACGCCGATTACCGTGATTTTCGGCGCGATTATGTTCAACCGTATGATGGAAACCACGGGCTGCATCGATGTCATCCGCAAATGGCTGGCGACCATCAGCCCGAACCCCGTAGCGCAACTGATGATTATCGGCTGGGCTTTTGCCTTTATGATTGAAGGCGCATCCGGCTTCGGCACGCCTGCCGCGATTGCCGCGCCGATTCTGATGAGC…	no	no	no	no	no	no	no	no	no	no	no	no	no	no	no	no	no	no	no	no	no	no	no	no	no	no	no	no	no	no	no	no	no	no	no	no	no	no	no	no	no	no	no	no
27211	S425	ATGGCACTTTTCCTCAGCATATTCCCCATCGTCCTGCTGATTTGGCTGATGGTGAAAAAAAACAGTATGCCTTCCTACGTCGCACTGCCGATTACCGCAGTGCTGATTTACGCCATCAAACTTTTCTACTTCGGCGATGCGGGAATGCTGCTCAACGCCACCGCCGCTTCCGGCCTCGTCAAAACGCTCACGCCGATTACCGTGATTTTCGGCGCGATTATGTTCAACCGTATGATGGAAACCACGGGCTGCATCGATGTCATCCGCAAATGGCTGGCGACCATCAGCCCGAACCCCGTAGCGCAACTGATGATTATCGGCTGGGCTTTTGCCTTTATGATTGAAGGCGCATCCGGCTTCGGCACGCCTGCCGCGATTGCCGCGCCGATTCTGATGAGC…	no	no	no	no	no	no	no	no	no	no	no	no	no	no	no	no	no	no	no	no	no	no	no	no	no	no	no	no	no	no	no	no	no	no	no	no	no	no	no	no	no	no	no	no
27212	S417	ATGGCACTTTTCCTCAGCATATTCCCCATCGTCCTGCTGATTTGGCTGATGGTGAAAAAAAACAGTATGCCTTCCTACGTCGCACTGCCGATTACCGCAGTGCTGATTTACGCCATCAAACTTTTCTACTTCGGCGATGCGGGAATGCTGCTCAACGCCACCGCCGCTTCCGGCCTCGTCAAAACGCTCACGCCGATTACCGTGATTTTCGGCGCGATTATGTTCAACCGTATGATGGAAACCACGGGCTGCATCGATGTCATCCGCAAATGGCTGGCGACCATCAGCCCGAACCCCGTAGCGCAACTGATGATTATCGGCTGGGCTTTTGCCTTTATGATTGAAGGCGCATCCGGCTTCGGCACGCCTGCCGCGATTGCCGCGCCGATTCTGATGAGC…	no	no	no	no	no	no	no	no	no	no	no	no	no	no	no	no	no	no	no	no	no	no	no	no	no	no	no	no	no	no	no	no	no	no	no	no	no	no	no	no	no	no	no	no
27213	S424	ATGGCACTTTTCCTCAGCATATTCCCCATCGTCCTGCTGATTTGGCTGATGGTGAAAAAAAACAGTATGCCTTCCTACGTCGCACTGCCGATTACCGCAGTGCTGATTTACGCCATCAAACTTTTCTACTTCGGCGATGCGGGAATGCTGCTCAACGCCACCGCCGCTTCCGGCCTCGTCAAAACGCTCACGCCGATTACCGTGATTTTCGGCGCGATTATGTTCAACCGTATGATGGAAACCACGGGCTGCATCGATGTCATCCGCAAATGGCTGGCGACCATCAGCCCGAACCCCGTAGCGCAACTGATGATTATCGGCTGGGCTTTTGCCTTTATGATTGAAGGCGCATCCGGCTTCGGCACGCCTGCCGCGATTGCCGCGCCGATTCTGATGAGC…	no	no	no	no	no	no	no	no	no	no	no	no	no	no	no	no	no	no	no	no	no	no	no	no	no	no	no	no	no	no	no	no	no	no	no	no	no	no	no	no	no	no	no	no
27214	S399	ATGGCACTTTTCCTCAGCATATTCCCCATCGTCCTGCTGATTTGGCTGATGGTGAAAAAAAACAGTATGCCTTCCTACGTCGCACTGCCGATTACCGCAGTGCTGATTTACGCCATCAAACTTTTCTACTTCGGCGATGCGGGAATGCTGCTCAACGCCACCGCCGCTTCCGGCCTCGTCAAAACGCTCACGCCGATTACCGTGATTTTCGGCGCGATTATGTTCAACCGTATGATGGAAACCACGGGCTGCATCGATGTCATCCGCAAATGGCTGGCGACCATCAGCCCGAACCCCGTAGCGCAACTGATGATTATCGGCTGGGCTTTTGCCTTTATGATTGAAGGCGCATCCGGCTTCGGCACGCCTGCCGCGATTGCCGCGCCGATTCTGATGAGC…	no	no	no	no	no	no	no	no	no	no	no	no	no	no	no	no	no	no	no	no	no	no	no	no	no	no	no	no	no	no	no	no	no	no	no	no	no	no	no	no	no	no	no	no
27215	S378	ATGGCACTTTTCCTCAGCATATTCCCCATCGTCCTGCTGATTTGGCTGATGGTGAAAAAAAACAGTATGCCTTCCTACGTCGCACTGCCGATTACCGCAGTGCTGATTTACGCCATCAAACTTTTCTACTTCGGCGATGCGGGAATGCTGCTCAACGCCACCGCCGCTTCCGGCCTCGTCAAAACGCTCACGCCGATTACCGTGATTTTCGGCGCGATTATGTTCAACCGTATGATGGAAACCACGGGCTGCATCGATGTCATCCGCAAATGGCTGGCGACCATCAGCCCGAACCCCGTAGCGCAACTGATGATTATCGGCTGGGCTTTTGCCTTTATGATTGAAGGCGCATCCGGCTTCGGCACGCCTGCCGCGATTGCCGCGCCGATTCTGATGAGC…	no	no	no	no	no	no	no	no	no	no	no	no	no	no	no	no	no	no	no	no	no	no	no	no	no	no	no	no	no	no	no	no	no	no	no	no	no	no	no	no	no	no	no	no
27216	S401	ATGGCACTTTTCCTCAGCATATTCCCCATCGTCCTGCTGATTTGGCTGATGGTGAAAAAAAACAGTATGCCTTCCTACGTCGCACTGCCGATTACCGCAGTGCTGATTTACGCCATCAAACTTTTCTACTTCGGCGATGCGGGAATGCTGCTCAACGCCACCGCCGCTTCCGGCCTCGTCAAAACGCTCACGCCGATTACCGTGATTTTCGGCGCGATTATGTTCAACCGTATGATGGAAACCACGGGCTGCATCGATGTCATCCGCAAATGGCTGGCGACCATCAGCCCGAACCCCGTAGCGCAACTGATGATTATCGGCTGGGCTTTTGCCTTTATGATTGAAGGCGCATCCGGCTTCGGCACGCCTGCCGCGATTGCCGCGCCGATTCTGATGAGC…	no	no	no	no	no	no	no	no	no	no	no	no	no	no	no	no	no	no	no	no	no	no	no	no	no	no	no	no	no	no	no	no	no	no	no	no	no	no	no	no	no	no	no	no
27217	S430	ATGGCACTTTTCCTCAGCATATTCCCCATCGTCCTGCTGATTTGGCTGATGGTGAAAAAAAACAGTATGCCTTCCTACGTCGCACTGCCGATTACCGCAGTGCTGATTTACGCCATCAAACTTTTCTACTTCGGCGATGCGGGAATGCTGCTCAACGCCACCGCCGCTTCCGGCCTCGTCAAAACGCTCACGCCGATTACCGTGATTTTCGGCGCGATTATGTTCAACCGTATGATGGAAACCACGGGCTGCATCGATGTCATCCGCAAATGGCTGGCGACCATCAGCCCGAACCCCGTAGCGCAACTGATGATTATCGGCTGGGCTTTTGCCTTTATGATTGAAGGCGCATCCGGCTTCGGCACGCCTGCCGCGATTGCCGCGCCGATTCTGATGAGC…	no	no	no	no	no	no	no	no	no	no	no	no	no	no	no	no	no	no	no	no	no	no	no	no	no	no	no	no	no	no	no	no	no	no	no	no	no	no	no	no	no	no	no	no
27218	S380	ATGGCACTTTTCCTCAGCATATTCCCCATCGTCCTGCTGATTTGGCTGATGGTGAAAAAAAACAGTATGCCTTCCTACGTCGCACTGCCGATTACCGCAGTGCTGATTTACGCCATCAAACTTTTCTACTTCGGCGATGCGGGAATGCTGCTCAACGCCACCGCCGCTTCCGGCCTCGTCAAAACGCTCACGCCGATTACCGTGATTTTCGGCGCGATTATGTTCAACCGTATGATGGAAACCACGGGCTGCATCGATGTCATCCGCAAATGGCTGGCGACCATCAGCCCGAACCCCGTAGCGCAACTGATGATTATCGGCTGGGCTTTTGCCTTTATGATTGAAGGCGCATCCGGCTTCGGCACGCCTGCCGCGATTGCCGCGCCGATTCTGATGAGC…	no	no	no	no	no	no	no	no	no	no	no	no	no	no	no	no	no	no	no	no	no	no	no	no	no	no	no	no	no	no	no	no	no	no	no	no	no	no	no	no	no	no	no	no
27219	S416	ATGGCACTTTTCCTCAGCATATTCCCCATCGTCCTGCTGATTTGGCTGATGGTGAAAAAAAACAGTATGCCTTCCTACGTCGCACTGCCGATTACCGCAGTGCTGATTTACGCCATCAAACTTTTCTACTTCGGCGATGCGGGAATGCTGCTCAACGCCACCGCCGCTTCCGGCCTCGTCAAAACGCTCACGCCGATTACCGTGATTTTCGGCGCGATTATGTTCAACCGTATGATGGAAACCACGGGCTGCATCGATGTCATCCGCAAATGGCTGGCGACCATCAGCCCGAACCCCGTAGCGCAACTGATGATTATCGGCTGGGCTTTTGCCTTTATGATTGAAGGCGCATCCGGCTTCGGCACGCCTGCCGCGATTGCCGCGCCGATTCTGATGAGC…	no	no	no	no	no	no	no	no	no	no	no	no	no	no	no	no	no	no	no	no	no	no	no	no	no	no	no	no	no	no	no	no	no	no	no	no	no	no	no	no	no	no	no	no
27220	S419	ATGGCACTTTTCCTCAGCATATTCCCCATCGTCCTGCTGATTTGGCTGATGGTGAAAAAAAACAGTATGCCTTCCTACGTCGCACTGCCGATTACCGCAGTGCTGATTTACGCCATCAAACTTTTCTACTTCGGCGATGCGGGAATGCTGCTCAACGCCACCGCCGCTTCCGGCCTCGTCAAAACGCTCACGCCGATTACCGTGATTTTCGGCGCGATTATGTTCAACCGTATGATGGAAACCACGGGCTGCATCGATGTCATCCGCAAATGGCTGGCGACCATCAGCCCGAACCCCGTAGCGCAACTGATGATTATCGGCTGGGCTTTTGCCTTTATGATTGAAGGCGCATCCGGCTTCGGCACGCCTGCCGCGATTGCCGCGCCGATTCTGATGAGC…	no	no	no	no	no	no	no	no	no	no	no	no	no	no	no	no	no	no	no	no	no	no	no	no	no	no	no	no	no	no	no	no	no	no	no	no	no	no	no	no	no	no	no	no
27221	S397	ATGGCACTTTTCCTCAGCATATTCCCCATCGTCCTGCTGATTTGGCTGATGGTGAAAAAAAACAGTATGCCTTCCTACGTCGCACTGCCGATTACCGCAGTGCTGATTTACGCCATCAAACTTTTCTACTTCGGCGATGCGGGAATGCTGCTCAACGCCACCGCCGCTTCCGGCCTCGTCAAAACGCTCACGCCGATTACCGTGATTTTCGGCGCGATTATGTTCAACCGTATGATGGAAACCACGGGCTGCATCGATGTCATCCGCAAATGGCTGGCGACCATCAGCCCGAACCCCGTAGCGCAACTGATGATTATCGGCTGGGCTTTTGCCTTTATGATTGAAGGCGCATCCGGCTTCGGCACGCCTGCCGCGATTGCCGCGCCGATTCTGATGAGC…	no	no	no	no	no	no	no	no	no	no	no	no	no	no	no	no	no	no	no	no	no	no	no	no	no	no	no	no	no	no	no	no	no	no	no	no	no	no	no	no	no	no	no	no
27222	S418	ATGGCACTTTTCCTCAGCATATTCCCCATCGTCCTGCTGATTTGGCTGATGGTGAAAAAAAACAGTATGCCTTCCTACGTCGCACTGCCGATTACCGCAGTGCTGATTTACGCCATCAAACTTTTCTACTTCGGCGATGCGGGAATGCTGCTCAACGCCACCGCCGCTTCCGGCCTCGTCAAAACGCTCACGCCGATTACCGTGATTTTCGGCGCGATTATGTTCAACCGTATGATGGAAACCACGGGCTGCATCGATGTCATCCGCAAATGGCTGGCGACCATCAGCCCGAACCCCGTAGCGCAACTGATGATTATCGGCTGGGCTTTTGCCTTTATGATTGAAGGCGCATCCGGCTTCGGCACGCCTGCCGCGATTGCCGCGCCGATTCTGATGAGC…	no	no	no	no	no	no	no	no	no	no	no	no	no	no	no	no	no	no	no	no	no	no	no	no	no	no	no	no	no	no	no	no	no	no	no	no	no	no	no	no	no	no	no	no
27223	S382	ATGGCACTTTTCCTCAGCATATTCCCCATCGTCCTGCTGATTTGGCTGATGGTGAAAAAAAACAGTATGCCTTCCTACGTCGCACTGCCGATTACCGCAGTGCTGATTTACGCCATCAAACTTTTCTACTTCGGCGATGCGGGAATGCTGCTCAACGCCACCGCCGCTTCCGGCCTCGTCAAAACGCTCACGCCGATTACCGTGATTTTCGGCGCGATTATGTTCAACCGTATGATGGAAACCACGGGCTGCATCGATGTCATCCGCAAATGGCTGGCGACCATCAGCCCGAACCCCGTAGCGCAACTGATGATTATCGGCTGGGCTTTTGCCTTTATGATTGAAGGCGCATCCGGCTTCGGCACGCCTGCCGCGATTGCCGCGCCGATTCTGATGAGC…	no	no	no	no	no	no	no	no	no	no	no	no	no	no	no	no	no	no	no	no	no	no	no	no	no	no	no	no	no	no	no	no	no	no	no	no	no	no	no	no	no	no	no	no
27224	S406	ATGGCACTTTTCCTCAGCATATTCCCCATCGTCCTGCTGATTTGGCTGATGGTGAAAAAAAACAGTATGCCTTCCTACGTCGCACTGCCGATTACCGCAGTGCTGATTTACGCCATCAAACTTTTCTACTTCGGCGATGCGGGAATGCTGCTCAACGCCACCGCCGCTTCCGGCCTCGTCAAAACGCTCACGCCGATTACCGTGATTTTCGGCGCGATTATGTTCAACCGTATGATGGAAACCACGGGCTGCATCGATGTCATCCGCAAATGGCTGGCGACCATCAGCCCGAACCCCGTAGCGCAACTGATGATTATCGGCTGGGCTTTTGCCTTTATGATTGAAGGCGCATCCGGCTTCGGCACGCCTGCCGCGATTGCCGCGCCGATTCTGATGAGC…	no	no	no	no	no	no	no	no	no	no	no	no	no	no	no	no	no	no	no	no	no	no	no	no	no	no	no	no	no	no	no	no	no	no	no	no	no	no	no	no	no	no	no	no
27225	S433	ATGGCACTTTTCCTCAGCATATTCCCCATCGTCCTGCTGATTTGGCTGATGGTGAAAAAAAACAGTATGCCTTCCTACGTCGCACTGCCGATTACCGCAGTGCTGATTTACGCCATCAAACTTTTCTACTTCGGCGATGCGGGAATGCTGCTCAACGCCACCGCCGCTTCCGGCCTCGTCAAAACGCTCACGCCGATTACCGTGATTTTCGGCGCGATTATGTTCAACCGTATGATGGAAACCACGGGCTGCATCGATGTCATCCGCAAATGGCTGGCGACCATCAGCCCGAACCCCGTAGCGCAACTGATGATTATCGGCTGGGCTTTTGCCTTTATGATTGAAGGCGCATCCGGCTTCGGCACGCCTGCCGCGATTGCCGCGCCGATTCTGATGAGC…	no	no	no	no	no	no	no	no	no	no	no	no	no	no	no	no	no	no	no	no	no	no	no	no	no	no	no	no	no	no	no	no	no	no	no	no	no	no	no	no	no	no	no	no
27226	S288	ATGGCACTTTTCCTCAGCATATTCCCCATCGTCCTGCTGATTTGGCTGATGGTGAAAAAAAACAGTATGCCTTCCTACGTCGCACTGCCGATTACCGCAGTGCTGATTTACGCCATCAAACTTTTCTACTTCGGCGATGCGGGAATGCTGCTCAACGCCACCGCCGCTTCCGGCCTCGTCAAAACGCTCACGCCGATTACCGTGATTTTCGGCGCGATTATGTTCAACCGTATGATGGAAACCACGGGCTGCATCGATGTCATCCGCAAATGGCTGGCGACCATCAGCCCGAACCCCGTAGCGCAACTGATGATTATCGGCTGGGCTTTTGCCTTTATGATTGAAGGCGCATCCGGCTTCGGCACGCCTGCCGCGATTGCCGCGCCGATTCTGATGAGC…	no	no	no	no	no	no	no	no	no	no	no	no	no	no	no	no	no	no	no	no	no	no	no	no	no	no	no	no	no	no	no	no	no	no	no	no	no	no	no	no	no	no	no	no
27227	ERR049024	ATGGCACTTTTCCTCAGCATATTCCCCATCGTCCTGCTGATTTGGCTGATGGTGAAAAAAAACAGTATGCCTTCCTACGTCGCACTGCCGATTACCGCAGTGCTGATTTACGCCATCAAACTTTTCTACTTCGGCGATGCGGGAATGCTGCTCAACGCCACCGCCGCTTCCGGCCTCGTCAAAACGCTCACGCCGATTACCGTGATTTTCGGCGCGATTATGTTCAACCGTATGATGGAAACCACGGGCTGCATCGATGTCATCCGCAAATGGCTGGCGACCATCAGCCCGAACCCCGTAGCGCAACTGATGATTATCGGCTGGGCTTTTGCCTTTATGATTGAAGGCGCATCCGGTTTCGGCACGCCTGCCGCGATTGCCGCGCCGATTCTGATGAGC…	no	no	no	no	no	no	no	no	no	no	no	no	no	no	no	no	no	no	no	no	no	no	no	no	no	no	no	no	no	no	no	no	no	no	no	no	no	no	no	no	no	no	no	no
27228	MS11	ATGGCACTTTTCCTCAGCATATTCCCCATCGTCCTGCTGATTTGGCTGATGGTGAAAAAAAACAGTATGCCTTCCTACGTCGCACTGCCGATTACCGCAGTGCTGATTTACGCCATCAAACTTTTCTACTTCGGCGATGCGGGAATGCTGCTCAACGCCACCGCCGCTTCCGGCCTCGTCAAAACGCTCACGCCGATTACCGTGATTTTCGGCGCGATTATGTTCAACCGTATGATGGAAACCACGGGCTGCATCGATGTCATCCGCAAATGGCTGGCGACCATCAGCCCGAACCCCGTAGCGCAACTGATGATTATCGGCTGGGCTTTTGCCTTTATGATTGAAGGCGCATCCGGCTTCGGCACGCCTGCCGCGATTGCCGCGCCGATTCTGATGAGC…	no	no	no	no	no	no	no	no	no	no	no	no	no	no	no	no	no	no	no	no	no	no	no	no	no	no	no	no	no	no	no	no	no	no	no	no	no	yes	no	no	no	no	no	no
27230	GCGS0010	ATGGCACTTTTCCTCAGCATATTCCCCATCGTCCTGCTGATTTGGCTGATGGTGAAAAAAAACAGTATGCCTTCCTACGTCGCACTGCCGATTACCGCAGTGCTGATTTACGCCATCAAACTTTTCTACTTCGGCGATGCGGGAATGCTGCTCAACGCCACCGCCGCTTCCGGCCTCGTCAAAACGCTCACGCCGATTACCGTGATTTTCGGCGCGATTATGTTCAACCGTATGATGGAAACCACGGGCTGCATCGATGTCATCCGCAAATGGCTGGCGACCATCAGCCCGAACCCCGTAGCGCAACTGATGATTATCGGCTGGGCTTTTGCCTTTATGATTGAAGGCGCATCCGGTTTCGGCACGCCTGCCGCGATTGCCGCGCCGATTCTGATGAGC…	no	no	no	no	no	no	no	no	no	no	no	no	no	no	no	no	no	no	no	no	no	no	no	no	no	no	no	no	no	no	no	no	no	no	no	no	no	no	no	no	no	no	no	no
27231	GCGS0062	ATGGCACTTTTCCTCAGCATATTCCCCATCGTCCTGCTGATTTGGCTGATGGTGAAAAAAAACAGTATGCCTTCCTACGTCGCACTGCCGATTACCGCAGTGCTGATTTACGCCATCAAACTTTTCTACTTCGGCGATGCGGGAATGCTGCTCAACGCCACCGCCGCTTCCGGCCTCGTCAAAACGCTCACGCCGATTACCGTGATTTTCGGCGCGATTATGTTCAACCGTATGATGGAAACCACGGGCTGCATCGATGTCATCCGCAAATGGCTGGCGACCATCAGCCCGAACCCCGTAGCGCAACTGATGATTATCGGCTGGGCTTTTGCCTTTATGATTGAAGGCGCATCCGGTTTCGGCACGCCTGCCGCGATTGCCGCGCCGATTCTGATGAGC…	no	no	no	no	no	no	no	no	no	no	no	no	no	no	no	no	no	no	no	no	no	no	no	no	no	no	no	no	no	no	no	no	no	no	no	no	no	no	no	no	no	no	no	no
27232	GCGS0138	ATGGCACTTTTCCTCAGCATATTCCCCATCGTCCTGCTGATTTGGCTGATGGTGAAAAAAAACAGTATGCCTTCCTACGTCGCACTGCCGATTACCGCAGTGCTGATTTACGCCATCAAACTTTTCTACTTCGGCGATGCGGGAATGCTGCTCAACGCCACCGCCGCTTCCGGCCTCGTCAAAACGCTCACGCCGATTACCGTGATTTTCGGCGCGATTATGTTCAACCGTATGATGGAAACCACGGGCTGCATCGATGTCATCCGCAAATGGCTGGCGACCATCAGCCCGAACCCCGTAGCGCAACTGATGATTATCGGCTGGGCTTTTGCCTTTATGATTGAAGGCGCATCCGGTTTCGGCACGCCTGCCGCGATTGCCGCGCCGATTCTGATGAGC…	no	no	no	no	no	no	no	no	no	no	no	no	no	no	no	no	no	no	no	no	no	no	no	no	no	no	no	no	no	no	no	no	no	no	no	no	no	no	no	no	no	no	no	no
27233	GCGS0198	ATGGCACTTTTCCTCAGCATATTCCCCATCGTCCTGCTGATTTGGCTGATGGTGAAAAAAAACAGTATGCCTTCCTACGTCGCACTGCCGATTACCGCAGTGCTGATTTACGCCATCAAACTTTTCTACTTCGGCGATGCGGGAATGCTGCTCAACGCCACCGCCGCTTCCGGCCTCGTCAAAACGCTCACGCCGATTACCGTGATTTTCGGCGCGATTATGTTCAACCGTATGATGGAAACCACGGGCTGCATCGATGTCATCCGCAAATGGCTGGCGACCATCAGCCCGAACCCCGTAGCGCAACTGATGATTATCGGCTGGGCTTTTGCCTTTATGATTGAAGGCGCATCCGGTTTCGGCACGCCTGCCGCGATTGCCGCGCCGATTCTGATGAGC…	no	no	no	no	no	no	no	no	no	no	no	no	no	no	no	no	no	no	no	no	no	no	no	no	no	no	no	no	no	no	no	no	no	no	no	no	no	no	no	no	no	no	no	no
27234	GCGS0144	ATGGCACTTTTCCTCAGCATATTCCCCATCGTCCTGCTGATTTGGCTGATGGTGAAAAAAAACAGTATGCCTTCCTACGTCGCACTGCCGATTACCGCAGTGCTGATTTACGCCATCAAACTTTTCTACTTCGGCGATGCGGGAATGCTGCTCAACGCCACCGCCGCTTCCGGCCTCGTCAAAACGCTCACGCCGATTACCGTGATTTTCGGCGCGATTATGTTCAACCGTATGATGGAAACCACGGGCTGCATCGATGTCATCCGCAAATGGCTGGCGACCATCAGCCCGAACCCCGTAGCGCAACTGATGATTATCGGCTGGGCTTTTGCCTTTATGATTGAAGGCGCATCCGGTTTCGGCACGCCTGCCGCGATTGCCGCGCCGATTCTGATGAGC…	no	no	no	no	no	no	no	no	no	no	no	no	no	no	no	no	no	no	no	no	no	no	no	no	no	no	no	no	no	no	no	no	no	no	no	no	no	no	no	no	no	no	no	no
27235	GCGS0074	ATGGCACTTTTCCTCAGCATATTCCCCATCGTCCTGCTGATTTGGCTGATGGTGAAAAAAAACAGTATGCCTTCCTACGTCGCACTGCCGATTACCGCAGTGCTGATTTACGCCATCAAACTTTTCTACTTCGGCGATGCGGGAATGCTGCTCAACGCCACCGCCGCTTCCGGCCTCGTCAAAACGCTCACGCCGATTACCGTGATTTTCGGCGCGATTATGTTCAACCGTATGATGGAAACCACGGGCTGCATCGATGTCATCCGCAAATGGCTGGCGACCATCAGCCCGAACCCCGTAGCGCAACTGATGATTATCGGCTGGGCTTTTGCCTTTATGATTGAAGGCGCATCCGGTTTCGGCACGCCTGCCGCGATTGCCGCGCCGATTCTGATGAGC…	no	no	no	no	no	no	no	no	no	no	no	no	no	no	no	no	no	no	no	no	no	no	no	no	no	no	no	no	no	no	no	no	no	no	no	no	no	no	no	no	no	no	no	no
27236	GCGS0230	ATGGCACTTTTCCTCAGCATATTCCCCATCGTCCTGCTGATTTGGCTGATGGTGAAAAAAAACAGTATGCCTTCCTACGTCGCACTGCCGATTACCGCAGTGCTGATTTACGCCATCAAACTTTTCTACTTCGGCGATGCGGGAATGCTGCTCAACGCCACCGCCGCTTCCGGCCTCGTCAAAACGCTCACGCCGATTACCGTGATTTTCGGCGCGATTATGTTCAACCGTATGATGGAAACCACGGGCTGCATCGATGTCATCCGCAAATGGCTGGCGACCATCAGCCCGAACCCCGTAGCGCAACTGATGATTATCGGCTGGGCTTTTGCCTTTATGATTGAAGGCGCATCCGGTTTCGGCACGCCTGCCGCGATTGCCGCGCCGATTCTGATGAGC…	no	no	no	no	no	no	no	no	no	no	no	no	no	no	no	no	no	no	no	no	no	no	no	no	no	no	no	no	no	no	no	no	no	no	no	no	no	no	no	no	no	no	no	no
27237	GCGS0038	ATGGCACTTTTCCTCAGCATATTCCCCATCGTCCTGCTGATTTGGCTGATGGTGAAAAAAAACAGTATGCCTTCCTACGTCGCACTGCCGATTACCGCAGTGCTGATTTACGCCATCAAACTTTTCTACTTCGGCGATGCGGGAATGCTGCTCAACGCCACCGCCGCTTCCGGCCTCGTCAAAACGCTCACGCCGATTACCGTGATTTTCGGCGCGATTATGTTCAACCGTATGATGGAAACCACGGGCTGCATCGATGTCATCCGCAAATGGCTGGCGACCATCAGCCCGAACCCCGTAGCGCAACTGATGATTATCGGCTGGGCTTTTGCCTTTATGATTGAAGGCGCATCCGGTTTCGGCACGCCTGCCGCGATTGCCGCGCCGATTCTGATGAGC…	no	no	no	no	no	no	no	no	no	no	no	no	no	no	no	no	no	no	no	no	no	no	no	no	no	no	no	no	no	no	no	no	no	no	no	no	no	no	no	no	no	no	no	no
27238	GCGS0018	ATGGCACTTTTCCTCAGCATATTCCCCATCGTCCTGCTGATTTGGCTGATGGTGAAAAAAAACAGTATGCCTTCCTACGTCGCACTGCCGATTACCGCAGTGCTGATTTACGCCATCAAACTTTTCTACTTCGGCGATGCGGGAATGCTGCTCAACGCCACCGCCGCTTCCGGCCTCGTCAAAACGCTCACGCCGATTACCGTGATTTTCGGCGCGATTATGTTCAACCGTATGATGGAAACCACGGGCTGCATCGATGTCATCCGCAAATGGCTGGCGACCATCAGCCCGAACCCCGTAGCGCAACTGATGATTATCGGCTGGGCTTTTGCCTTTATGATTGAAGGCGCATCCGGTTTCGGCACGCCTGCCGCGATTGCCGCGCCGATTCTGATGAGC…	no	no	no	no	no	no	no	no	no	no	no	no	no	no	no	no	no	no	no	no	no	no	no	no	no	no	no	no	no	no	no	no	no	no	no	no	no	no	no	no	no	no	no	no
27239	GCGS0226	ATGGCACTTTTCCTCAGCATATTCCCCATCGTCCTGCTGATTTGGCTGATGGTGAAAAAAAACAGTATGCCTTCCTACGTCGCACTGCCGATTACCGCAGTGCTGATTTACGCCATCAAACTTTTCTACTTCGGCGATGCGGGAATGCTGCTCAACGCCACCGCCGCTTCCGGCCTCGTCAAAACGCTCACGCCGATTACCGTGATTTTCGGCGCGATTATGTTCAACCGTATGATGGAAACCACGGGCTGCATCGATGTCATCCGCAAATGGCTGGCGACCATCAGCCCGAACCCCGTAGCGCAACTGATGATTATCGGCTGGGCTTTTGCCTTTATGATTGAAGGCGCATCCGGTTTCGGCACGCCTGCCGCGATTGCCGCGCCGATTCTGATGAGC…	no	no	no	no	no	no	no	no	no	no	no	no	no	no	no	no	no	no	no	no	no	no	no	no	no	no	no	no	no	no	no	no	no	no	no	no	no	no	no	no	no	no	no	no
27240	GCGS0098	ATGGCACTTTTCCTCAGCATATTCCCCATCGTCCTGCTGATTTGGCTGATGGTGAAAAAAAACAGTATGCCTTCCTACGTCGCACTGCCGATTACCGCAGTGCTGATTTACGCCATCAAACTTTTCTACTTCGGCGATGCGGGAATGCTGCTCAACGCCACCGCCGCTTCCGGCCTCGTCAAAACGCTCACGCCGATTACCGTGATTTTCGGCGCGATTATGTTCAACCGTATGATGGAAACCACGGGCTGCATCGATGTCATCCGCAAATGGCTGGCGACCATCAGCCCGAACCCCGTAGCGCAACTGATGATTATCGGCTGGGCTTTTGCCTTTATGATTGAAGGCGCATCCGGTTTCGGCACGCCTGCCGCGATTGCCGCGCCGATTCTGATGAGC…	no	no	no	no	no	no	no	no	no	no	no	no	no	no	no	no	no	no	no	no	no	no	no	no	no	no	no	no	no	no	no	no	no	no	no	no	no	no	no	no	no	no	no	no
27241	GCGS0126	ATGGCACTTTTCCTCAGCATATTCCCCATCGTCCTGCTGATTTGGCTGATGGTGAAAAAAAACAGTATGCCTTCCTACGTCGCACTGCCGATTACCGCAGTGCTGATTTACGCCATCAAACTTTTCTACTTCGGCGATGCGGGAATGCTGCTCAACGCCACCGCCGCTTCCGGCCTCGTCAAAACGCTCACGCCGATTACCGTGATTTTCGGCGCGATTATGTTCAACCGTATGATGGAAACCACGGGCTGCATCGATGTCATCCGCAAATGGCTGGCGACCATCAGCCCGAACCCCGTAGCGCAACTGATGATTATCGGCTGGGCTTTTGCCTTTATGATTGAAGGCGCATCCGGTTTCGGCACGCCTGCCGCGATTGCCGCGCCGATTCTGATGAGC…	no	no	no	no	no	no	no	no	no	no	no	no	no	no	no	no	no	no	no	no	no	no	no	no	no	no	no	no	no	no	no	no	no	no	no	no	no	no	no	no	no	no	no	no
27242	GCGS0128	ATGGCACTTTTCCTCAGCATATTCCCCATCGTCCTGCTGATTTGGCTGATGGTGAAAAAAAACAGTATGCCTTCCTACGTCGCACTGCCGATTACCGCAGTGCTGATTTACGCCATCAAACTTTTCTACTTCGGCGATGCGGGAATGCTGCTCAACGCCACCGCCGCTTCCGGCCTCGTCAAAACGCTCACGCCGATTACCGTGATTTTCGGCGCGATTATGTTCAACCGTATGATGGAAACCACGGGCTGCATCGATGTCATCCGCAAATGGCTGGCGACCATCAGCCCGAACCCCGTAGCGCAACTGATGATTATCGGCTGGGCTTTTGCCTTTATGATTGAAGGCGCATCCGGTTTCGGCACGCCTGCCGCGATTGCCGCGCCGATTCTGATGAGC…	no	no	no	no	no	no	no	no	no	no	no	no	no	no	no	no	no	no	no	no	no	no	no	no	no	no	no	no	no	no	no	no	no	no	no	no	no	no	no	no	no	no	no	no
27243	GCGS0174	ATGGCACTTTTCCTCAGCATATTCCCCATCGTCCTGCTGATTTGGCTGATGGTGAAAAAAAACAGTATGCCTTCCTACGTCGCACTGCCGATTACCGCAGTGCTGATTTACGCCATCAAACTTTTCTACTTCGGCGATGCGGGAATGCTGCTCAACGCCACCGCCGCTTCCGGCCTCGTCAAAACGCTCACGCCGATTACCGTGATTTTCGGCGCGATTATGTTCAACCGTATGATGGAAACCACGGGCTGCATCGATGTCATCCGCAAATGGCTGGCGACCATCAGCCCGAACCCCGTAGCGCAACTGATGATTATCGGCTGGGCTTTTGCCTTTATGATTGAAGGCGCATCCGGTTTCGGCACGCCTGCCGCGATTGCCGCGCCGATTCTGATGAGC…	no	no	no	no	no	no	no	no	no	no	no	no	no	no	no	no	no	no	no	no	no	no	no	no	no	no	no	no	no	no	no	no	no	no	no	no	no	no	no	no	no	no	no	no
27244	GCGS0204	ATGGCACTTTTCCTCAGCATATTCCCCATCGTCCTGCTGATTTGGCTGATGGTGAAAAAAAACAGTATGCCTTCCTACGTCGCACTGCCGATTACCGCAGTGCTGATTTACGCCATCAAACTTTTCTACTTCGGCGATGCGGGAATGCTGCTCAACGCCACCGCCGCTTCCGGCCTCGTCAAAACGCTCACGCCGATTACCGTGATTTTCGGCGCGATTATGTTCAACCGTATGATGGAAACCACGGGCTGCATCGATGTCATCCGCAAATGGCTGGCGACCATCAGCCCGAACCCCGTAGCGCAACTGATGATTATCGGCTGGGCTTTTGCCTTTATGATTGAAGGCGCATCCGGTTTCGGCACGCCTGCCGCGATTGCCGCGCCGATTCTGATGAGC…	no	no	no	no	no	no	no	no	no	no	no	no	no	no	no	no	no	no	no	no	no	no	no	no	no	no	no	no	no	no	no	no	no	no	no	no	no	no	no	no	no	no	no	no
27245	GCGS0083	ATGGCACTTTTCCTCAGCATATTCCCCATCGTCCTGCTGATTTGGCTGATGGTGAAAAAAAACAGTATGCCTTCCTACGTCGCACTGCCGATTACCGCAGTGCTGATTTACGCCATCAAACTTTTCTACTTCGGCGATGCGGGAATGCTGCTCAACGCCACCGCCGCTTCCGGCCTCGTCAAAACGCTCACGCCGATTACCGTGATTTTCGGCGCGATTATGTTCAACCGTATGATGGAAACCACGGGCTGCATCGATGTCATCCGCAAATGGCTGGCGACCATCAGCCCGAACCCCGTAGCGCAACTGATGATTATCGGCTGGGCTTTTGCCTTTATGATTGAAGGCGCATCCGGTTTCGGCACGCCTGCCGCGATTGCCGCGCCGATTCTGATGAGC…	no	no	no	no	no	no	no	no	no	no	no	no	no	no	no	no	no	no	no	no	no	no	no	no	no	no	no	no	no	no	no	no	no	no	no	no	no	no	no	no	no	no	no	no
27246	ERR173150	ATGGCACTTTTCCTCAGCATATTCCCCATCGTCCTGCTGATTTGGCTGATGGTGAAAAAAAACAGTATGCCTTCCTACGTCGCACTGCCGATTACCGCAGTGCTGATTTACGCCATCAAACTTTTCTACTTCGGCGATGCGGGAATGCTGCTCAACGCCACCGCCGCTTCCGGCCTCGTCAAAACGCTCACGCCGATTACCGTGATTTTCGGCGCGATTATGTTCAACCGTATGATGGAAACCACGGGCTGCATCGATGTCATCCGCAAATGGCTGGCGACCATCAGCCCGAACCCCGTAGCGCAACTGATGATTATCGGCTGGGCTTTTGCCTTTATGATTGAAGGCGCATCCGGCTTCGGCACGCCTGCCGCGATTGCCGCGCCGATTCTGATGAGC…	no	no	no	no	no	no	no	no	no	no	no	no	no	no	no	no	no	no	no	no	no	no	no	no	no	no	no	no	no	no	no	no	no	no	no	no	no	yes	no	no	no	no	no	no
27247	GCGS0228	ATGGCACTTTTCCTCAGCATATTCCCCATCGTCCTGCTGATTTGGCTGATGGTGAAAAAAAACAGTATGCCTTCCTACGTCGCACTGCCGATTACCGCAGTGCTGATTTACGCCATCAAACTTTTCTACTTCGGCGATGCGGGAATGCTGCTCAACGCCACCGCCGCTTCCGGCCTCGTCAAAACGCTCACGCCGATTACCGTGATTTTCGGCGCGATTATGTTCAACCGTATGATGGAAACCACGGGCTGCATCGATGTCATCCGCAAATGGCTGGCGACCATCAGCCCGAACCCCGTAGCGCAACTGATGATTATCGGCTGGGCTTTTGCCTTTATGATTGAAGGCGCATCCGGTTTCGGCACGCCTGCCGCGATTGCCGCGCCGATTCTGATGAGC…	no	no	no	no	no	no	no	no	no	no	no	no	no	no	no	no	no	no	no	no	no	no	no	no	no	no	no	no	no	no	no	no	no	no	no	no	no	no	no	no	no	no	no	no
27248	GCGS0176	ATGGCACTTTTCCTCAGCATATTCCCCATCGTCCTGCTGATTTGGCTGATGGTGAAAAAAAACAGTATGCCTTCCTACGTCGCACTGCCGATTACCGCAGTGCTGATTTACGCCATCAAACTTTTCTACTTCGGCGATGCGGGAATGCTGCTCAACGCCACCGCCGCTTCCGGCCTCGTCAAAACGCTCACGCCGATTACCGTGATTTTCGGCGCGATTATGTTCAACCGTATGATGGAAACCACGGGCTGCATCGATGTCATCCGCAAATGGCTGGCGACCATCAGCCCGAACCCCGTAGCGCAACTGATGATTATCGGCTGGGCTTTTGCCTTTATGATTGAAGGCGCATCCGGTTTCGGCACGCCTGCCGCGATTGCCGCGCCGATTCTGATGAGC…	no	no	no	no	no	no	no	no	no	no	no	no	no	no	no	no	no	no	no	no	no	no	no	no	no	no	no	no	no	no	no	no	no	no	no	no	no	no	no	no	no	no	no	no
27249	GCGS0224	ATGGCACTTTTCCTCAGCATATTCCCCATCGTCCTGCTGATTTGGCTGATGGTGAAAAAAAACAGTATGCCTTCCTACGTCGCACTGCCGATTACCGCAGTGCTGATTTACGCCATCAAACTTTTCTACTTCGGCGATGCGGGAATGCTGCTCAACGCCACCGCCGCTTCCGGCCTCGTCAAAACGCTCACGCCGATTACCGTGATTTTCGGCGCGATTATGTTCAACCGTATGATGGAAACCACGGGCTGCATCGATGTCATCCGCAAATGGCTGGCGACCATCAGCCCGAACCCCGTAGCGCAACTGATGATTATCGGCTGGGCTTTTGCCTTTATGATTGAAGGCGCATCCGGTTTCGGCACGCCTGCCGCGATTGCCGCGCCGATTCTGATGAGC…	no	no	no	no	no	no	no	no	no	no	no	no	no	no	no	no	no	no	no	no	no	no	no	no	no	no	no	no	no	no	no	no	no	no	no	no	no	no	no	no	no	no	no	no
27250	GCGS0156	ATGGCACTTTTCCTCAGCATATTCCCCATCGTCCTGCTGATTTGGCTGATGGTGAAAAAAAACAGTATGCCTTCCTACGTCGCACTGCCGATTACCGCAGTGCTGATTTACGCCATCAAACTTTTCTACTTCGGCGATGCGGGAATGCTGCTCAACGCCACCGCCGCTTCCGGCCTCGTCAAAACGCTCACGCCGATTACCGTGATTTTCGGCGCGATTATGTTCAACCGTATGATGGAAACCACGGGCTGCATCGATGTCATCCGCAAATGGCTGGCGACCATCAGCCCGAACCCCGTAGCGCAACTGATGATTATCGGCTGGGCTTTTGCCTTTATGATTGAAGGCGCATCCGGTTTCGGCACGCCTGCCGCGATTGCCGCGCCGATTCTGATGAGC…	no	no	no	no	no	no	no	no	no	no	no	no	no	no	no	no	no	no	no	no	no	no	no	no	no	no	no	no	no	no	no	no	no	no	no	no	no	no	no	no	no	no	no	no
27251	GCGS0084	ATGGCACTTTTCCTCAGCATATTCCCCATCGTCCTGCTGATTTGGCTGATGGTGAAAAAAAACAGTATGCCTTCCTACGTCGCACTGCCGATTACCGCAGTGCTGATTTACGCCATCAAACTTTTCTACTTCGGCGATGCGGGAATGCTGCTCAACGCCACCGCCGCTTCCGGCCTCGTCAAAACGCTCACGCCGATTACCGTGATTTTCGGCGCGATTATGTTCAACCGTATGATGGAAACCACGGGCTGCATCGATGTCATCCGCAAATGGCTGGCGACCATCAGCCCGAACCCCGTAGCGCAACTGATGATTATCGGCTGGGCTTTTGCCTTTATGATTGAAGGCGCATCCGGTTTCGGCACGCCTGCCGCGATTGCCGCGCCGATTCTGATGAGC…	no	no	no	no	no	no	no	no	no	no	no	no	no	no	no	no	no	no	no	no	no	no	no	no	no	no	no	no	no	no	no	no	no	no	no	no	no	no	no	no	no	no	no	no
27252	GCGS0202	ATGGCACTTTTCCTCAGCATATTCCCCATCGTCCTGCTGATTTGGCTGATGGTGAAAAAAAACAGTATGCCTTCCTACGTCGCACTGCCGATTACCGCAGTGCTGATTTACGCCATCAAACTTTTCTACTTCGGCGATGCGGGAATGCTGCTCAACGCCACCGCCGCTTCCGGCCTCGTCAAAACGCTCACGCCGATTACCGTGATTTTCGGCGCGATTATGTTCAACCGTATGATGGAAACCACGGGCTGCATCGATGTCATCCGCAAATGGCTGGCGACCATCAGCCCGAACCCCGTAGCGCAACTGATGATTATCGGCTGGGCTTTTGCCTTTATGATTGAAGGCGCATCCGGTTTCGGCACGCCTGCCGCGATTGCCGCGCCGATTCTGATGAGC…	no	no	no	no	no	no	no	no	no	no	no	no	no	no	no	no	no	no	no	no	no	no	no	no	no	no	no	no	no	no	no	no	no	no	no	no	no	no	no	no	no	no	no	no
27253	GCGS0136	ATGGCACTTTTCCTCAGCATATTCCCCATCGTCCTGCTGATTTGGCTGATGGTGAAAAAAAACAGTATGCCTTCCTACGTCGCACTGCCGATTACCGCAGTGCTGATTTACGCCATCAAACTTTTCTACTTCGGCGATGCGGGAATGCTGCTCAACGCCACCGCCGCTTCCGGCCTCGTCAAAACGCTCACGCCGATTACCGTGATTTTCGGCGCGATTATGTTCAACCGTATGATGGAAACCACGGGCTGCATCGATGTCATCCGCAAATGGCTGGCGACCATCAGCCCGAACCCCGTAGCGCAACTGATGATTATCGGCTGGGCTTTTGCCTTTATGATTGAAGGCGCATCCGGTTTCGGCACGCCTGCCGCGATTGCCGCGCCGATTCTGATGAGC…	no	no	no	no	no	no	no	no	no	no	no	no	no	no	no	no	no	no	no	no	no	no	no	no	no	no	no	no	no	no	no	no	no	no	no	no	no	no	no	no	no	no	no	no
27254	GCGS0092	ATGGCACTTTTCCTCAGCATATTCCCCATCGTCCTGCTGATTTGGCTGATGGTGAAAAAAAACAGTATGCCTTCCTACGTCGCACTGCCGATTACCGCAGTGCTGATTTACGCCATCAAACTTTTCTACTTCGGCGATGCGGGAATGCTGCTCAACGCCACCGCCGCTTCCGGCCTCGTCAAAACGCTCACGCCGATTACCGTGATTTTCGGCGCGATTATGTTCAACCGTATGATGGAAACCACGGGCTGCATCGATGTCATCCGCAAATGGCTGGCGACCATCAGCCCGAACCCCGTAGCGCAACTGATGATTATCGGCTGGGCTTTTGCCTTTATGATTGAAGGCGCATCCGGTTTCGGCACGCCTGCCGCGATTGCCGCGCCGATTCTGATGAGC…	no	no	no	no	no	no	no	no	no	no	no	no	no	no	no	no	no	no	no	no	no	no	no	no	no	no	no	no	no	no	no	no	no	no	no	no	no	no	no	no	no	no	no	no
27255	GCGS0118	ATGGCACTTTTCCTCAGCATATTCCCCATCGTCCTGCTGATTTGGCTGATGGTGAAAAAAAACAGTATGCCTTCCTACGTCGCACTGCCGATTACCGCAGTGCTGATTTACGCCATCAAACTTTTCTACTTCGGCGATGCGGGAATGCTGCTCAACGCCACCGCCGCTTCCGGCCTCGTCAAAACGCTCACGCCGATTACCGTGATTTTCGGCGCGATTATGTTCAACCGTATGATGGAAACCACGGGCTGCATCGATGTCATCCGCAAATGGCTGGCGACCATCAGCCCGAACCCCGTAGCGCAACTGATGATTATCGGCTGGGCTTTTGCCTTTATGATTGAAGGCGCATCCGGTTTCGGCACGCCTGCCGCGATTGCCGCGCCGATTCTGATGAGC…	no	no	no	no	no	no	no	no	no	no	no	no	no	no	no	no	no	no	no	no	no	no	no	no	no	no	no	no	no	no	no	no	no	no	no	no	no	no	no	no	no	no	no	no
27256	GCGS0009	ATGGCACTTTTCCTCAGCATATTCCCCATCGTCCTGCTGATTTGGCTGATGGTGAAAAAAAACAGTATGCCTTCCTACGTCGCACTGCCGATTACCGCAGTGCTGATTTACGCCATCAAACTTTTCTACTTCGGCGATGCGGGAATGCTGCTCAACGCCACCGCCGCTTCCGGCCTCGTCAAAACGCTCACGCCGATTACCGTGATTTTCGGCGCGATTATGTTCAACCGTATGATGGAAACCACGGGCTGCATCGATGTCATCCGCAAATGGCTGGCGACCATCAGCCCGAACCCCGTAGCGCAACTGATGATTATCGGCTGGGCTTTTGCCTTTATGATTGAAGGCGCATCCGGTTTCGGCACGCCTGCCGCGATTGCCGCGCCGATTCTGATGAGC…	no	no	no	no	no	no	no	no	no	no	no	no	no	no	no	no	no	no	no	no	no	no	no	no	no	no	no	no	no	no	no	no	no	no	no	no	no	no	no	no	no	no	no	no
27257	GCGS0192	ATGGCACTTTTCCTCAGCATATTCCCCATCGTCCTGCTGATTTGGCTGATGGTGAAAAAAAACAGTATGCCTTCCTACGTCGCACTGCCGATTACCGCAGTGCTGATTTACGCCATCAAACTTTTCTACTTCGGCGATGCGGGAATGCTGCTCAACGCCACCGCCGCTTCCGGCCTCGTCAAAACGCTCACGCCGATTACCGTGATTTTCGGCGCGATTATGTTCAACCGTATGATGGAAACCACGGGCTGCATCGATGTCATCCGCAAATGGCTGGCGACCATCAGCCCGAACCCCGTAGCGCAACTGATGATTATCGGCTGGGCTTTTGCCTTTATGATTGAAGGCGCATCCGGTTTCGGCACGCCTGCCGCGATTGCCGCGCCGATTCTGATGAGC…	no	no	no	no	no	no	no	no	no	no	no	no	no	no	no	no	no	no	no	no	no	no	no	no	no	no	no	no	no	no	no	no	no	no	no	no	no	no	no	no	no	no	no	no
27258	GCGS0110	ATGGCACTTTTCCTCAGCATATTCCCCATCGTCCTGCTGATTTGGCTGATGGTGAAAAAAAACAGTATGCCTTCCTACGTCGCACTGCCGATTACCGCAGTGCTGATTTACGCCATCAAACTTTTCTACTTCGGCGATGCGGGAATGCTGCTCAACGCCACCGCCGCTTCCGGCCTCGTCAAAACGCTCACGCCGATTACCGTGATTTTCGGCGCGATTATGTTCAACCGTATGATGGAAACCACGGGCTGCATCGATGTCATCCGCAAATGGCTGGCGACCATCAGCCCGAACCCCGTAGCGCAACTGATGATTATCGGCTGGGCTTTTGCCTTTATGATTGAAGGCGCATCCGGTTTCGGCACGCCTGCCGCGATTGCCGCGCCGATTCTGATGAGC…	no	no	no	no	no	no	no	no	no	no	no	no	no	no	no	no	no	no	no	no	no	no	no	no	no	no	no	no	no	no	no	no	no	no	no	no	no	no	no	no	no	no	no	no
27259	GCGS0032	ATGGCACTTTTCCTCAGCATATTCCCCATCGTCCTGCTGATTTGGCTGATGGTGAAAAAAAACAGTATGCCTTCCTACGTCGCACTGCCGATTACCGCAGTGCTGATTTACGCCATCAAACTTTTCTACTTCGGCGATGCGGGAATGCTGCTCAACGCCACCGCCGCTTCCGGCCTCGTCAAAACGCTCACGCCGATTACCGTGATTTTCGGCGCGATTATGTTCAACCGTATGATGGAAACCACGGGCTGCATCGATGTCATCCGCAAATGGCTGGCGACCATCAGCCCGAACCCCGTAGCGCAACTGATGATTATCGGCTGGGCTTTTGCCTTTATGATTGAAGGCGCATCCGGCTTCGGCACGCCTGCCGCGATTGCCGCGCCGATTCTGATGAGC…	no	no	no	no	no	no	no	no	no	no	no	no	no	no	yes	no	no	no	no	no	no	no	no	no	no	no	no	no	no	no	no	no	no	no	no	no	no	no	no	no	no	no	no	no
27260	GCGS0096	ATGGCACTTTTCCTCAGCATATTCCCCATCGTCCTGCTGATTTGGCTGATGGTGAAAAAAAACAGTATGCCTTCCTACGTCGCACTGCCGATTACCGCAGTGCTGATTTACGCCATCAAACTTTTCTACTTCGGCGATGCGGGAATGCTGCTCAACGCCACCGCCGCTTCCGGCCTCGTCAAAACGCTCACGCCGATTACCGTGATTTTCGGCGCGATTATGTTCAACCGTATGATGGAAACCACGGGCTGCATCGATGTCATCCGCAAATGGCTGGCGACCATCAGCCCGAACCCCGTAGCGCAACTGATGATTATCGGCTGGGCTTTTGCCTTTATGATTGAAGGCGCATCCGGTTTCGGCACGCCTGCCGCGATTGCCGCGCCGATTCTGATGAGC…	no	no	no	no	no	no	no	no	no	no	no	no	no	no	no	no	no	no	no	no	no	no	no	no	no	no	no	no	no	no	no	no	no	no	no	no	no	no	no	no	no	no	no	no
27261	GCGS0120	ATGGCACTTTTCCTCAGCATATTCCCCATCGTCCTGCTGATTTGGCTGATGGTGAAAAAAAACAGTATGCCTTCCTACGTCGCACTGCCGATTACCGCAGTGCTGATTTACGCCATCAAACTTTTCTACTTCGGCGATGCGGGAATGCTGCTCAACGCCACCGCCGCTTCCGGCCTCGTCAAAACGCTCACGCCGATTACCGTGATTTTCGGCGCGATTATGTTCAACCGTATGATGGAAACCACGGGCTGCATCGATGTCATCCGCAAATGGCTGGCGACCATCAGCCCGAACCCCGTAGCGCAACTGATGATTATCGGCTGGGCTTTTGCCTTTATGATTGAAGGCGCATCCGGTTTCGGCACGCCTGCCGCGATTGCCGCGCCGATTCTGATGAGC…	no	no	no	no	no	no	no	no	no	no	no	no	no	no	no	no	no	no	no	no	no	no	no	no	no	no	no	no	no	no	no	no	no	no	no	no	no	no	no	no	no	no	no	no
27262	ERR173152	ATGGCACTTTTCCTCAGCATATTCCCCATCGTCCTGCTGATTTGGCTGATGGTGAAAAAAAACAGTATGCCTTCCTACGTCGCACTGCCGATTACCGCAGTGCTGATTTACGCCATCAAACTTTTCTACTTCGGCGATGCGGGAATGCTGCTCAACGCCACCGCCGCTTCCGGCCTCGTCAAAACGCTCACGCCGATTACCGTGATTTTCGGCGCGATTATGTTCAACCGTATGATGGAAACCACGGGCTGCATCGATGTCATCCGCAAATGGCTGGCGACCATCAGCCCGAACCCCGTAGCGCAACTGATGATTATCGGCTGGGCTTTTGCCTTTATGATTGAAGGCGCATCCGGCTTCGGCACGCCTGCCGCGATTGCCGCGCCGATTCTGATGAGC…	no	no	no	no	no	no	no	no	no	no	no	no	no	no	no	no	no	no	no	no	no	no	no	no	no	no	no	no	no	no	no	no	no	no	no	no	no	yes	no	no	no	no	no	no
27263	GCGS0218	ATGGCACTTTTCCTCAGCATATTCCCCATCGTCCTGCTGATTTGGCTGATGGTGAAAAAAAACAGTATGCCTTCCTACGTCGCACTGCCGATTACCGCAGTGCTGATTTACGCCATCAAACTTTTCTACTTCGGCGATGCGGGAATGCTGCTCAACGCCACCGCCGCTTCCGGCCTCGTCAAAACGCTCACGCCGATTACCGTGATTTTCGGCGCGATTATGTTCAACCGTATGATGGAAACCACGGGCTGCATCGATGTCATCCGCAAATGGCTGGCGACCATCAGCCCGAACCCCGTAGCGCAACTGATGATTATCGGCTGGGCTTTTGCCTTTATGATTGAAGGCGCATCCGGTTTCGGCACGCCTGCCGCGATTGCCGCGCCGATTCTGATGAGC…	no	no	no	no	no	no	no	no	no	no	no	no	no	no	no	no	no	no	no	no	no	no	no	no	no	no	no	no	no	no	no	no	no	no	no	no	no	no	no	no	no	no	no	no
27264	GCGS0060	ATGGCACTTTTCCTCAGCATATTCCCCATCGTCCTGCTGATTTGGCTGATGGTGAAAAAAAACAGTATGCCTTCCTACGTCGCACTGCCGATTACCGCAGTGCTGATTTACGCCATCAAACTTTTCTACTTCGGCGATGCGGGAATGCTGCTCAACGCCACCGCCGCTTCCGGCCTCGTCAAAACGCTCACGCCGATTACCGTGATTTTCGGCGCGATTATGTTCAACCGTATGATGGAAACCACGGGCTGCATCGATGTCATCCGCAAATGGCTGGCGACCATCAGCCCGAACCCCGTAGCGCAACTGATGATTATCGGCTGGGCTTTTGCCTTTATGATTGAAGGCGCATCCGGCTTCGGCACGCCTGCCGCGATTGCCGCGCCGATTCTGATGAGC…	no	no	no	no	no	no	no	no	no	no	no	no	no	no	yes	no	no	no	no	no	no	no	no	no	no	no	no	no	no	no	no	no	no	no	no	no	no	no	no	no	no	no	no	no
27265	GCGS0044	ATGGCACTTTTCCTCAGCATATTCCCCATCGTCCTGCTGATTTGGCTGATGGTGAAAAAAAACAGTATGCCTTCCTACGTCGCACTGCCGATTACCGCAGTGCTGATTTACGCCATCAAACTTTTCTACTTCGGCGATGCGGGAATGCTGCTCAACGCCACCGCCGCTTCCGGCCTCGTCAAAACGCTCACGCCGATTACCGTGATTTTCGGCGCGATTATGTTCAACCGTATGATGGAAACCACGGGCTGCATCGATGTCATCCGCAAATGGCTGGCGACCATCAGCCCGAACCCCGTAGCGCAACTGATGATTATCGGCTGGGCTTTTGCCTTTATGATTGAAGGCGCATCCGGCTTCGGCACGCCTGCCGCGATTGCCGCGCCGATTCTGATGAGC…	no	no	no	no	no	no	no	no	no	no	no	no	no	no	yes	no	no	no	no	no	no	no	no	no	no	no	no	no	no	no	no	no	no	no	no	no	no	no	no	no	no	no	no	no
27266	GCGS0172	ATGGCACTTTTCCTCAGCATATTCCCCATCGTCCTGCTGATTTGGCTGATGGTGAAAAAAAACAGTATGCCTTCCTACGTCGCACTGCCGATTACCGCAGTGCTGATTTACGCCATCAAACTTTTCTACTTCGGCGATGCGGGAATGCTGCTCAACGCCACCGCCGCTTCCGGCCTCGTCAAAACGCTCACGCCGATTACCGTGATTTTCGGCGCGATTATGTTCAACCGTATGATGGAAACCACGGGCTGCATCGATGTCATCCGCAAATGGCTGGCGACCATCAGCCCGAACCCCGTAGCGCAACTGATGATTATCGGCTGGGCTTTTGCCTTTATGATTGAAGGCGCATCCGGCTTCGGCACGCCTGCCGCGATTGCCGCGCCGATTCTGATGAGC…	no	no	no	no	no	no	no	no	no	no	no	no	no	no	no	no	no	no	no	no	no	no	no	no	no	no	no	no	no	no	no	no	no	no	no	no	no	no	no	no	no	no	no	no
27267	GCGS0208	ATGGCACTTTTCCTCAGCATATTCCCCATCGTCCTGCTGATTTGGCTGATGGTGAAAAAAAACAGTATGCCTTCCTACGTCGCACTGCCGATTACCGCAGTGCTGATTTACGCCATCAAACTTTTCTACTTCGGCGATGCGGGAATGCTGCTCAACGCCACCGCCGCTTCCGGCCTCGTCAAAACGCTCACGCCGATTACCGTGATTTTCGGCGCGATTATGTTCAACCGTATGATGGAAACCACGGGCTGCATCGATGTCATCCGCAAATGGCTGGCGACCATCAGCCCGAACCCCGTAGCGCAACTGATGATTATCGGCTGGGCTTTTGCCTTTATGATTGAAGGCGCATCCGGTTTCGGCACGCCTGCCGCGATTGCCGCGCCGATTCTGATGAGC…	no	no	no	no	no	no	no	no	no	no	no	no	no	no	no	no	no	no	no	no	no	no	no	no	no	no	no	no	no	no	no	no	no	no	no	no	no	yes	no	no	no	no	no	no
27268	GCGS0180	ATGGCACTTTTCCTCAGCATATTCCCCATCGTCCTGCTGATTTGGCTGATGGTGAAAAAAAACAGTATGCCTTCCTACGTCGCACTGCCGATTACCGCAGTGCTGATTTACGCCATCAAACTTTTCTACTTCGGCGATGCGGGAATGCTGCTCAACGCCACCGCCGCTTCCGGCCTCGTCAAAACGCTCACGCCGATTACCGTGATTTTCGGCGCGATTATGTTCAACCGTATGATGGAAACCACGGGCTGCATCGATGTCATCCGCAAATGGCTGGCGACCATCAGCCCGAACCCCGTAGCGCAACTGATGATTATCGGCTGGGCTTTTGCCTTTATGATTGAAGGCGCATCCGGCTTCGGCACGCCTGCCGCGATTGCCGCGCCGATTCTGATGAGC…	no	no	no	no	no	no	no	no	no	no	no	no	no	no	no	no	no	no	no	no	no	no	no	no	no	no	no	no	no	no	no	no	no	no	no	no	no	no	no	no	no	no	no	no
27269	GCGS0188	ATGGCACTTTTCCTCAGCATATTCCCCATCGTCCTGCTGATTTGGCTGATGGTGAAAAAAAACAGTATGCCTTCCTACGTCGCACTGCCGATTACCGCAGTGCTGATTTACGCCATCAAACTTTTCTACTTCGGCGATGCGGGAATGCTGCTCAACGCCACCGCCGCTTCCGGCCTCGTCAAAACGCTCACGCCGATTACCGTGATTTTCGGCGCGATTATGTTCAACCGTATGATGGAAACCACGGGCTGCATCGATGTCATCCGCAAATGGCTGGCGACCATCAGCCCGAACCCCGTAGCGCAACTGATGATTATCGGCTGGGCTTTTGCCTTTATGATTGAAGGCGCATCCGGCTTCGGCACGCCTGCCGCGATTGCCGCGCCGATTCTGATGAGC…	no	no	no	no	no	no	no	no	no	no	no	no	no	no	no	no	no	no	no	no	no	no	no	no	no	no	no	no	no	no	no	no	no	no	no	no	no	no	no	no	no	no	no	no
27270	GCGS0200	ATGGCACTTTTCCTCAGCATATTCCCCATCGTCCTGCTGATTTGGCTGATGGTGAAAAAAAACAGTATGCCTTCCTACGTCGCACTGCCGATTACCGCAGTGCTGATTTACGCCATCAAACTTTTCTACTTCGGCGATGCGGGAATGCTGCTCAACGCCACCGCCGCTTCCGGCCTCGTCAAAACGCTCACGCCGATTACCGTGATTTTCGGCGCGATTATGTTCAACCGTATGATGGAAACCACGGGCTGCATCGATGTCATCCGCAAATGGCTGGCGACCATCAGCCCGAACCCCGTAGCGCAACTGATGATTATCGGCTGGGCTTTTGCCTTTATGATTGAAGGCGCATCCGGCTTCGGCACGCCTGCCGCGATTGCCGCGCCGATTCTGATGAGC…	no	no	no	no	no	no	no	no	no	no	no	no	no	no	no	no	no	no	no	no	no	no	no	no	no	no	no	no	no	no	no	no	no	no	no	no	no	no	no	no	no	no	no	no
27271	GCGS0064	ATGGCACTTTTCCTCAGCATATTCCCCATCGTCCTGCTGATTTGGCTGATGGTGAAAAAAAACAGTATGCCTTCCTACGTCGCACTGCCGATTACCGCAGTGCTGATTTACGCCATCAAACTTTTCTACTTCGGCGATGCGGGAATGCTGCTCAACGCCACCGCCGCTTCCGGCCTCGTCAAAACGCTCACGCCGATTACCGTGATTTTCGGCGCGATTATGTTCAACCGTATGATGGAAACCACGGGCTGCATCGATGTCATCCGCAAATGGCTGGCGACCATCAGCCCGAACCCCGTAGCGCAACTGATGATTATCGGCTGGGCTTTTGCCTTTATGATTGAAGGCGCATCCGGTTTCGGCACGCCTGCCGCGATTGCCGCGCCGATTCTGATGAGC…	no	no	no	no	no	no	no	no	no	no	no	no	no	no	no	no	no	no	no	no	no	no	no	no	no	no	no	no	no	no	no	no	no	no	no	no	no	no	no	no	no	no	no	no
27272	GCGS0212	ATGGCACTTTTCCTCAGCATATTCCCCATCGTCCTGCTGATTTGGCTGATGGTGAAAAAAAACAGTATGCCTTCCTACGTCGCACTGCCGATTACCGCAGTGCTGATTTACGCCATCAAACTTTTCTACTTCGGCGATGCGGGAATGCTGCTCAACGCCACCGCCGCTTCCGGCCTCGTCAAAACGCTCACGCCGATTACCGTGATTTTCGGCGCGATTATGTTCAACCGTATGATGGAAACCACGGGCTGCATCGATGTCATCCGCAAATGGCTGGCGACCATCAGCCCGAACCCCGTAGCGCAACTGATGATTATCGGCTGGGCTTTTGCCTTTATGATTGAAGGCGCATCCGGCTTCGGCACGCCTGCCGCGATTGCCGCGCCGATTCTGATGAGC…	no	no	no	no	no	no	no	no	no	no	no	no	no	no	no	no	no	no	no	no	no	no	no	no	no	no	no	no	no	no	no	no	no	no	no	no	no	no	no	no	no	no	no	no
27273	GCGS0142	ATGGCACTTTTCCTCAGCATATTCCCCATCGTCCTGCTGATTTGGCTGATGGTGAAAAAAAACAGTATGCCTTCCTACGTCGCACTGCCGATTACCGCAGTGCTGATTTACGCCATCAAACTTTTCTACTTCGGCGATGCGGGAATGCTGCTCAACGCCACCGCCGCTTCCGGCCTCGTCAAAACGCTCACGCCGATTACCGTGATTTTCGGCGCGATTATGTTCAACCGTATGATGGAAACCACGGGCTGCATCGATGTCATCCGCAAATGGCTGGCGACCATCAGCCCGAACCCCGTAGCGCAACTGATGATTATCGGCTGGGCTTTTGCCTTTATGATTGAAGGCGCATCCGGTTTCGGCACGCCTGCCGCGATTGCCGCGCCGATTCTGATGAGC…	no	no	no	no	no	no	no	no	no	no	no	no	no	no	no	no	no	no	no	no	no	no	no	no	no	no	no	no	no	no	no	no	no	no	no	no	no	no	no	no	no	no	no	no
27274	GCGS0112	ATGGCACTTTTCCTCAGCATATTCCCCATCGTCCTGCTGATTTGGCTGATGGTGAAAAAAAACAGTATGCCTTCCTACGTCGCACTGCCGATTACCGCAGTGCTGATTTACGCCATCAAACTTTTCTACTTCGGCGATGCGGGAATGCTGCTCAACGCCACCGCCGCTTCCGGCCTCGTCAAAACGCTCACGCCGATTACCGTGATTTTCGGCGCGATTATGTTCAACCGTATGATGGAAACCACGGGCTGCATCGATGTCATCCGCAAATGGCTGGCGACCATCAGCCCGAACCCCGTAGCGCAACTGATGATTATCGGCTGGGCTTTTGCCTTTATGATTGAAGGCGCATCCGGTTTCGGCACGCCTGCCGCGATTGCCGCGCCGATTCTGATGAGC…	no	no	no	no	no	no	no	no	no	no	no	no	no	no	no	no	no	no	no	no	no	no	no	no	no	no	no	no	no	no	no	no	no	no	no	no	no	yes	no	no	no	no	no	no
27275	GCGS0210	ATGGCACTTTTCCTCAGCATATTCCCCATCGTCCTGCTGATTTGGCTGATGGTGAAAAAAAACAGTATGCCTTCCTACGTCGCACTGCCGATTACCGCAGTGCTGATTTACGCCATCAAACTTTTCTACTTCGGCGATGCGGGAATGCTGCTCAACGCCACCGCCGCTTCCGGCCTCGTCAAAACGCTCACGCCGATTACCGTGATTTTCGGCGCGATTATGTTCAACCGTATGATGGAAACCACGGGCTGCATCGATGTCATCCGCAAATGGCTGGCGACCATCAGCCCGAACCCCGTAGCGCAACTGATGATTATCGGCTGGGCTTTTGCCTTTATGATTGAAGGCGCATCCGGCTTCGGCACGCCTGCCGCGATTGCCGCGCCGATTCTGATGAGC…	no	no	no	no	no	no	no	no	no	no	no	no	no	no	no	no	no	no	no	no	no	no	no	no	no	no	no	no	no	no	no	no	no	no	no	no	no	no	no	no	no	no	no	no
27276	GCGS0008	ATGGCACTTTTCCTCAGCATATTCCCCATCGTCCTGCTGATTTGGCTGATGGTGAAAAAAAACAGTATGCCTTCCTACGTCGCACTGCCGATTACCGCAGTGCTGATTTACGCCATCAAACTTTTCTACTTCGGCGATGCGGGAATGCTGCTCAACGCCACCGCCGCTTCCGGCCTCGTCAAAACGCTCACGCCGATTACCGTGATTTTCGGCGCGATTATGTTCAACCGTATGATGGAAACCACGGGCTGCATCGATGTCATCCGCAAATGGCTGGCGACCATCAGCCCGAACCCCGTAGCGCAACTGATGATTATCGGCTGGGCTTTTGCCTTTATGATTGAAGGCGCATCCGGCTTCGGCACGCCTGCCGCGATTGCCGCGCCGATTCTGATGAGC…	no	no	no	no	no	no	no	no	no	no	no	no	no	no	no	no	no	no	no	no	no	no	no	no	no	no	no	no	no	no	no	no	no	no	no	no	no	no	no	no	no	no	no	no
27277	GCGS0186	ATGGCACTTTTCCTCAGCATATTCCCCATCGTCCTGCTGATTTGGCTGATGGTGAAAAAAAACAGTATGCCTTCCTACGTCGCACTGCCGATTACCGCAGTGCTGATTTACGCCATCAAACTTTTCTACTTCGGCGATGCGGGAATGCTGCTCAACGCCACCGCCGCTTCCGGCCTCGTCAAAACGCTCACGCCGATTACCGTGATTTTCGGCGCGATTATGTTCAACCGTATGATGGAAACCACGGGCTGCATCGATGTCATCCGCAAATGGCTGGCGACCATCAGCCCGAACCCCGTAGCGCAACTGATGATTATCGGCTGGGCTTTTGCCTTTATGATTGAAGGCGCATCCGGCTTCGGCACGCCTGCCGCGATTGCCGCGCCGATTCTGATGAGC…	no	no	no	no	no	no	no	no	no	no	no	no	no	no	no	no	no	no	no	no	no	no	no	no	no	no	no	no	no	no	no	no	no	no	no	no	no	no	no	no	no	no	no	no
27278	GCGS0216	ATGGCACTTTTCCTCAGCATATTCCCCATCGTCCTGCTGATTTGGCTGATGGTGAAAAAAAACAGTATGCCTTCCTACGTCGCACTGCCGATTACCGCAGTGCTGATTTACGCCATCAAACTTTTCTACTTCGGCGATGCGGGAATGCTGCTCAACGCCACCGCCGCTTCCGGCCTCGTCAAAACGCTCACGCCGATTACCGTGATTTTCGGCGCGATTATGTTCAACCGTATGATGGAAACCACGGGCTGCATCGATGTCATCCGCAAATGGCTGGCGACCATCAGCCCGAACCCCGTAGCGCAACTGATGATTATCGGCTGGGCTTTTGCCTTTATGATTGAAGGCGCATCCGGCTTCGGCACGCCTGCCGCGATTGCCGCGCCGATTCTGATGAGC…	no	no	no	no	no	no	no	no	no	no	no	no	no	no	no	no	no	no	no	no	no	no	no	no	no	no	no	no	no	no	no	no	no	no	no	no	no	no	no	no	no	no	no	no
27279	GCGS0090	ATGGCACTTTTCCTCAGCATATTCCCCATCGTCCTGCTGATTTGGCTGATGGTGAAAAAAAACAGTATGCCTTCCTACGTCGCACTGCCGATTACCGCAGTGCTGATTTACGCCATCAAACTTTTCTACTTCGGCGATGCGGGAATGCTGCTCAACGCCACCGCCGCTTCCGGCCTCGTCAAAACGCTCACGCCGATTACCGTGATTTTCGGCGCGATTATGTTCAACCGTATGATGGAAACCACGGGCTGCATCGATGTCATCCGCAAATGGCTGGCGACCATCAGCCCGAACCCCGTAGCGCAACTGATGATTATCGGCTGGGCTTTTGCCTTTATGATTGAAGGCGCATCCGGCTTCGGCACGCCTGCCGCGATTGCCGCGCCGATTCTGATGAGC…	no	no	no	no	no	no	no	no	no	no	no	no	no	no	no	no	no	no	no	no	no	no	no	no	no	no	no	no	no	no	no	no	no	no	no	no	no	no	no	no	no	no	no	no
27280	GCGS154	ATGGCACTTTTCCTCAGCATATTCCCCATCGTCCTGCTGATTTGGCTGATGGTGAAAAAAAACAGTATGCCTTCCTACGTCGCACTGCCGATTACCGCAGTGCTGATTTACGCCATCAAACTTTTCTACTTCGGCGATGCGGGAATGCTGCTCAACGCCACCGCCGCTTCCGGCCTCGTCAAAACGCTCACGCCGATTACCGTGATTTTCGGCGCGATTATGTTCAACCGTATGATGGAAACCACGGGCTGCATCGATGTCATCCGCAAATGGCTGGCGACCATCAGCCCGAACCCCGTAGCGCAACTGATGATTATCGGCTGGGCTTTTGCCTTTATGATTGAAGGCGCATCCGGTTTCGGCACGCCTGCCGCGATTGCCGCGCCGATTCTGATGAGC…	no	no	no	no	no	no	no	no	no	no	no	no	no	no	no	no	no	no	no	no	no	no	no	no	no	no	no	no	no	no	no	no	no	no	no	no	no	yes	no	no	no	no	no	no
27281	GCGS0146	ATGGCACTTTTCCTCAGCATATTCCCCATCGTCCTGCTGATTTGGCTGATGGTGAAAAAAAACAGTATGCCTTCCTACGTCGCACTGCCGATTACCGCAGTGCTGATTTACGCCATCAAACTTTTCTACTTCGGCGATGCGGGAATGCTGCTCAACGCCACCGCCGCTTCCGGCCTCGTCAAAACGCTCACGCCGATTACCGTGATTTTCGGCGCGATTATGTTCAACCGTATGATGGAAACCACGGGCTGCATCGATGTCATCCGCAAATGGCTGGCGACCATCAGCCCGAACCCCGTAGCGCAACTGATGATTATCGGCTGGGCTTTTGCCTTTATGATTGAAGGCGCATCCGGCTTCGGCACGCCTGCCGCGATTGCCGCGCCGATTCTGATGAGC…	no	no	no	no	no	no	no	no	no	no	no	no	no	no	no	no	no	no	no	no	no	no	no	no	no	no	no	no	no	no	no	no	no	no	no	no	no	no	no	no	no	no	no	no
27282	GCGS0242	ATGGCACTTTTCCTCAGCATATTCCCCATCGTCCTGCTGATTTGGCTGATGGTGAAAAAAAACAGTATGCCTTCCTACGTCGCACTGCCGATTACCGCAGTGCTGATTTACGCCATCAAACTTTTCTACTTCGGCGATGCGGGAATGCTGCTCAACGCCACCGCCGCTTCCGGCCTCGTCAAAACGCTCACGCCGATTACCGTGATTTTCGGCGCGATTATGTTCAACCGTATGATGGAAACCACGGGCTGCATCGATGTCATCCGCAAATGGCTGGCGACCATCAGCCCGAACCCCGTAGCGCAACTGATGATTATCGGCTGGGCTTTTGCCTTTATGATTGAAGGCGCATCCGGCTTCGGCACGCCTGCCGCGATTGCCGCGCCGATTCTGATGAGC…	no	no	no	no	no	no	no	no	no	no	no	no	no	no	no	no	no	no	no	yes	no	no	no	no	no	no	no	no	no	no	no	no	no	no	no	no	no	no	no	no	no	no	no	no
27283	ERR191744	ATGGCACTTTTCCTCAGCATATTCCCCATCGTCCTGCTGATTTGGCTGATGGTGAAAAAAAACAGTATGCCTTCCTACGTCGCACTGCCGATTACCGCAGTGCTGATTTACGCCATCAAACTTTTCTACTTCGGCGATGCGGGAATGCTGCTCAACGCCACCGCCGCTTCCGGCCTCGTCAAAACGCTCACGCCGATTACCGTGATTTTCGGCGCGATTATGTTCAACCGTATGATGGAAACCACGGGCTGCATCGATGTCATCCGCAAATGGCTGGCGACCATCAGCCCGAACCCCGTAGCGCAACTGATGATTATCGGCTGGGCTTTTGCCTTTATGATTGAAGGCGCATCCGGTTTCGGCACGCCTGCCGCGATTGCCGCGCCGATTCTGATGAGC…	no	no	no	no	no	no	no	no	no	no	no	no	no	no	no	no	no	no	no	no	no	no	no	no	no	no	no	no	no	no	no	no	no	no	no	no	no	no	no	no	no	no	no	no
27284	GCGS0117	ATGGCACTTTTCCTCAGCATATTCCCCATCGTCCTGCTGATTTGGCTGATGGTGAAAAAAAACAGTATGCCTTCCTACGTCGCACTGCCGATTACCGCAGTGCTGATTTACGCCATCAAACTTTTCTACTTCGGCGATGCGGGAATGCTGCTCAACGCCACCGCCGCTTCCGGCCTCGTCAAAACGCTCACGCCGATTACCGTAATTTTCGGCGCGATTATGTTCAACCGTATGATGGAAACCACGGGCTGCATCGATGTCATCCGCAAATGGCTGGCGACCATCAGCCCGAACCCCGTAGCGCAACTGATGATTATCGGCTGGGCTTTTGCCTTTATGATTGAAGGCGCATCCGGCTTCGGCACGCCTGCCGCGATTGCCGCGCCGATTCTGATGAGC…	no	no	no	no	no	no	no	no	no	no	no	no	no	no	no	no	no	no	no	yes	no	no	no	no	no	no	no	no	no	no	no	no	no	no	no	no	no	no	no	no	no	no	no	no
27285	GCGS0082	ATGGCACTTTTCCTCAGCATATTCCCCATCGTCCTGCTGATTTGGCTGATGGTGAAAAAAAACAGTATGCCTTCCTACGTCGCACTGCCGATTACCGCAGTGCTGATTTACGCCATCAAACTTTTCTACTTCGGCGATGCGGGAATGCTGCTCAACGCCACCGCCGCTTCCGGCCTCGTCAAAACGCTCACGCCGATTACCGTGATTTTCGGCGCGATTATGTTCAACCGTATGATGGAAACCACGGGCTGCATCGATGTCATCCGCAAATGGCTGGCGACCATCAGCCCGAACCCCGTAGCGCAACTGATGATTATCGGCTGGGCTTTTGCCTTTATGATTGAAGGCGCATCCGGTTTCGGCACGCCTGCCGCGATTGCCGCGCCGATTCTGATGAGC…	no	no	no	no	no	no	no	no	no	no	no	no	no	no	no	no	no	no	no	no	no	no	no	no	no	no	no	no	no	no	no	no	no	no	no	no	no	no	no	no	no	no	no	no
27286	GCGS222	ATGGCACTTTTCCTCAGCATATTCCCCATCGTCCTGCTGATTTGGCTGATGGTGAAAAAAAACAGTATGCCTTCCTACGTCGCACTGCCGATTACCGCAGTGCTGATTTACGCCATCAAACTTTTCTACTTCGGCGATGCGGGAATGCTGCTCAACGCCACCGCCGCTTCCGGCCTCGTCAAAACGCTCACGCCGATTACCGTGATTTTCGGCGCGATTATGTTCAACCGTATGATGGAAACCACGGGCTGCATCGATGTCATCCGCAAATGGCTGGCGACCATCAGCCCGAACCCCGTAGCGCAACTGATGATTATCGGCTGGGCTTTTGCCTTTATGATTGAAGGCGCATCCGGCTTCGGCACGCCTGCCGCGATTGCCGCGCCGATTCTGATGAGC…	no	no	no	no	no	no	no	no	no	no	no	no	no	no	no	no	no	no	no	no	no	no	no	no	no	no	no	no	no	no	no	no	no	no	no	no	no	no	no	no	no	no	no	no
27287	GCGS0113	ATGGCACTTTTCCTCAGCATATTCCCCATCGTCCTGCTGATTTGGCTGATGGTGAAAAAAAACAGTATGCCTTCCTACGTCGCACTGCCGATTACCGCAGTGCTGATTTACGCCATCAAACTTTTCTACTTCGGCGATGCGGGAATGCTGCTCAACGCCACCGCCGCTTCCGGCCTCGTCAAAACGCTCACGCCGATTACCGTGATTTTCGGCGCGATTATGTTCAACCGTATGATGGAAACCACGGGCTGCATCGATGTCATCCGCAAATGGCTGGCGACCATCAGCCCGAACCCCGTAGCGCAACTGATGATTATCGGCTGGGCTTTTGCCTTTATGATTGAAGGCGCATCCGGCTTCGGCACGCCTGCCGCGATTGCCGCGCCGATTCTGATGAGC…	no	no	no	no	no	no	no	no	no	no	no	no	no	no	no	no	no	no	no	yes	no	no	no	no	no	no	no	no	no	no	no	no	no	no	no	no	no	no	no	no	no	no	no	no
27288	GCGS0102	ATGGCACTTTTCCTCAGCATATTCCCCATCGTCCTGCTGATTTGGCTGATGGTGAAAAAAAACAGTATGCCTTCCTACGTCGCACTGCCGATTACCGCAGTGCTGATTTACGCCATCAAACTTTTCTACTTCGGCGATGCGGGAATGCTGCTCAACGCCACCGCCGCTTCCGGCCTCGTCAAAACGCTCACGCCGATTACCGTGATTTTCGGCGCGATTATGTTCAACCGTATGATGGAAACCACGGGCTGCATCGATGTCATCCGCAAATGGCTGGCGACCATCAGCCCGAACCCCGTAGCGCAACTGATGATTATCGGCTGGGCTTTTGCCTTTATGATTGAAGGCGCATCCGGCTTCGGCACGCCTGCCGCGATTGCCGCGCCGATTCTGATGAGC…	no	no	no	no	no	no	no	no	no	no	no	no	no	no	no	no	no	no	no	yes	no	no	no	no	no	no	no	no	no	no	no	no	no	no	no	no	no	no	no	no	no	no	no	no
27289	GCGS0179	ATGGCACTTTTCCTCAGCATATTCCCCATCGTCCTGCTGATTTGGCTGATGGTGAAAAAAAACAGTATGCCTTCCTACGTCGCACTGCCGATTACCGCAGTGCTGATTTACGCCATCAAACTTTTCTACTTCGGCGATGCGGGAATGCTGCTCAACGCCACCGCCGCTTCCGGCCTCGTCAAAACGCTCACGCCGATTACCGTGATTTTCGGCGCGATTATGTTCAACCGTATGATGGAAACCACGGGCTGCATCGATGTCATCCGCAAATGGCTGGCGACCATCAGCCCGAACCCCGTAGCGCAACTGATGATTATCGGCTGGGCTTTTGCCTTTATGATTGAAGGCGCATCCGGCTTCGGCACGCCTGCCGCGATTGCCGCGCCGATTCTGATGAGC…	no	no	no	no	no	no	no	no	no	no	no	no	no	no	no	no	no	no	no	yes	no	no	no	no	no	no	no	no	no	no	no	no	no	no	no	no	no	no	no	no	no	no	no	no
27290	GCGS0199	ATGGCACTTTTCCTCAGCATATTCCCCATCGTCCTGCTGATTTGGCTGATGGTGAAAAAAAACAGTATGCCTTCCTACGTCGCACTGCCGATTACCGCAGTGCTGATTTACGCCATCAAACTTTTCTACTTCGGCGATGCGGGAATGCTGCTCAACGCCACCGCCGCTTCCGGCCTCGTCAAAACGCTCACGCCGATTACCGTGATTTTCGGCGCGATTATGTTCAACCGTATGATGGAAACCACGGGCTGCATCGATGTCATCCGCAAATGGCTGGCGACCATCAGCCCGAACCCCGTAGCGCAACTGATGATTATCGGCTGGGCTTTTGCCTTTATGATTGAAGGCGCATCCGGTTTCGGCACGCCTGCCGCGATTGCCGCGCCGATTCTGATGAGC…	no	no	no	no	no	no	no	no	no	no	no	no	no	no	no	no	no	no	no	no	no	no	no	no	no	no	no	no	no	no	no	no	no	no	no	no	no	no	no	no	no	no	no	no
27291	GCGS029	ATGGCACTTTTCCTCAGCATATTCCCCATCGTCCTGCTGATTTGGCTGATGGTGAAAAAAAACAGTATGCCTTCCTACGTCGCACTGCCGATTACCGCAGTGCTGATTTACGCCATCAAACTTTTCTACTTCGGCGATGCGGGAATGCTGCTCAACGCCACCGCCGCTTCCGGCCTCGTCAAAACGCTCACGCCGATTACCGTGATTTTCGGCGCGATTATGTTCAACCGTATGATGGAAACCACGGGCTGCATCGATGTCATCCGCAAATGGCTGGCGACCATCAGCCCGAACCCCGTAGCGCAACTGATGATTATCGGCTGGGCTTTTGCCTTTATGATTGAAGGCGCATCCGGCTTCGGCACGCCTGCCGCGATTGCCGCGCCGATTCTGATGAGC…	no	no	no	no	no	no	no	no	no	no	no	no	no	no	no	no	no	no	no	yes	no	no	no	no	no	no	no	no	no	no	no	no	no	no	no	no	no	no	no	no	no	no	no	no
27292	GCGS0050	ATGGCACTTTTCCTCAGCATATTCCCCATCGTCCTGCTGATTTGGCTGATGGTGAAAAAAAACAGTATGCCTTCCTACGTCGCACTGCCGATTACCGCAGTGCTGATTTACGCCATCAAACTTTTCTACTTCGGCGATGCGGGAATGCTGCTCAACGCCACCGCCGCTTCCGGCCTCGTCAAAACGCTCACGCCGATTACCGTGATTTTCGGCGCGATTATGTTCAACCGTATGATGGAAACCACGGGCTGCATCGATGTCATCCGCAAATGGCTGGCGACCATCAGCCCGAACCCCGTAGCGCAACTGATGATTATCGGCTGGGCTTTTGCCTTTATGATTGAAGGCGCATCCGGCTTCGGCACGCCTGCCGCGATTGCCGCGCCGATTCTGATGAGC…	no	no	no	no	no	no	no	no	no	no	no	no	no	no	no	no	no	no	no	no	no	no	no	no	no	no	no	no	no	no	no	no	no	no	no	no	no	no	no	no	no	no	no	no
27293	GCGS0170	ATGGCACTTTTCCTCAGCATATTCCCCATCGTCCTGCTGATTTGGCTGATGGTGAAAAAAAACAGTATGCCTTCCTACGTCGCACTGCCGATTACCGCAGTGCTGATTTACGCCATCAAACTTTTCTACTTCGGCGATGCGGGAATGCTGCTCAACGCCACCGCCGCTTCCGGCCTCGTCAAAACGCTCACGCCGATTACCGTGATTTTCGGCGCGATTATGTTCAACCGTATGATGGAAACCACGGGCTGCATCGATGTCATCCGCAAATGGCTGGCGACCATCAGCCCGAACCCCGTAGCGCAACTGATGATTATCGGCTGGGCTTTTGCCTTTATGATTGAAGGCGCATCCGGCTTCGGCACGCCTGCCGCGATTGCCGCGCCGATTCTGATGAGC…	no	no	no	no	no	no	no	no	no	no	no	no	no	no	yes	no	no	no	no	no	no	no	no	no	no	no	no	no	no	no	no	no	no	no	no	no	no	no	no	no	no	no	no	no
27294	GCGS0223	ATGGCACTTTTCCTCAGCATATTCCCCATCGTCCTGCTGATTTGGCTGATGGTGAAAAAAAACAGTATGCCTTCCTACGTCGCACTGCCGATTACCGCAGTGCTGATTTACGCCATCAAACTTTTCTACTTCGGCGATGCGGGAATGCTGCTCAACGCCACCGCCGCTTCCGGCCTCGTCAAAACGCTCACGCCGATTACCGTGATTTTCGGCGCGATTATGTTCAACCGTATGATGGAAACCACGGGCTGCATCGATGTCATCCGCAAATGGCTGGCGACCATCAGCCCGAACCCCGTAGCGCAACTGATGATTATCGGCTGGGCTTTTGCCTTTATGATTGAAGGCGCATCCGGTTTCGGCACGCCTGCCGCGATTGCCGCGCCGATTCTGATGAGC…	no	no	no	no	no	no	no	no	no	no	no	no	no	no	no	no	no	no	no	no	no	no	no	no	no	no	no	no	no	no	no	no	no	no	no	no	no	no	no	no	no	no	no	no
27295	GCGS0114	ATGGCACTTTTCCTCAGCATATTCCCCATCGTCCTGCTGATTTGGCTGATGGTGAAAAAAAACAGTATGCCTTCCTACGTCGCACTGCCGATTACCGCAGTGCTGATTTACGCCATCAAACTTTTCTACTTCGGCGATGCGGGAATGCTGCTCAACGCCACCGCCGCTTCCGGCCTCGTCAAAACGCTCACGCCGATTACCGTGATTTTCGGCGCGATTATGTTCAACCGTATGATGGAAACCACGGGCTGCATCGATGTCATCCGCAAATGGCTGGCGACCATCAGCCCGAACCCCGTAGCGCAACTGATGATTATCGGCTGGGCTTTTGCCTTTATGATTGAAGGCGCATCCGGCTTCGGCACGCCTGCCGCGATTGCCGCGCCGATTCTGATGAGC…	no	no	no	no	no	no	no	no	no	no	no	no	no	no	no	no	no	no	no	yes	no	no	no	no	no	no	no	no	no	no	no	no	no	no	no	no	no	no	no	no	no	no	no	no
27296	GCGS0237	ATGGCACTTTTCCTCAGCATATTCCCCATCGTCCTGCTGATTTGGCTGATGGTGAAAAAAAACAGTATGCCTTCCTACGTCGCACTGCCGATTACCGCAGTGCTGATTTACGCCATCAAACTTTTCTACTTCGGCGATGCGGGAATGCTGCTCAACGCCACCGCCGCTTCCGGCCTCGTCAAAACGCTCACGCCGATTACCGTGATTTTCGGCGCGATTATGTTCAACCGTATGATGGAAACCACGGGCTGCATCGATGTCATCCGCAAATGGCTGGCGACCATCAGCCCGAACCCCGTAGCGCAACTGATGATTATCGGCTGGGCTTTTGCCTTTATGATTGAAGGCGCATCCGGCTTCGGCACGCCTGCCGCGATTGCCGCGCCGATTCTGATGAGC…	no	no	no	no	no	no	no	no	no	no	no	no	no	no	no	no	no	no	no	yes	no	no	no	no	no	no	no	no	no	no	no	no	no	no	no	no	no	no	no	no	no	no	no	no
27297	GCGS0168	ATGGCACTTTTCCTCAGCATATTCCCCATCGTCCTGCTGATTTGGCTGATGGTGAAAAAAAACAGTATGCCTTCCTACGTCGCACTGCCGATTACCGCAGTGCTGATTTACGCCATCAAACTTTTCTACTTCGGCGATGCGGGAATGCTGCTCAACGCCACCGCCGCTTCCGGCCTCGTCAAAACGCTCACGCCGATTACCGTGATTTTCGGCGCGATTATGTTCAACCGTATGATGGAAACCACGGGCTGCATCGATGTCATCCGCAAATGGCTGGCGACCATCAGCCCGAACCCCGTAGCGCAACTGATGATTATCGGCTGGGCTTTTGCCTTTATGATTGAAGGCGCATCCGGCTTCGGCACGCCTGCCGCGATTGCCGCGCCGATTCTGATGAGC…	no	no	no	no	no	no	no	no	no	no	no	no	no	no	yes	no	no	no	no	no	no	no	no	no	no	no	no	no	no	no	no	no	no	no	no	no	no	no	no	no	no	no	no	no
27298	GCGS0063	ATGGCACTTTTCCTCAGCATATTCCCCATCGTCCTGCTGATTTGGCTGATGGTGAAAAAAAACAGTATGCCTTCCTACGTCGCACTGCCGATTACCGCAGTGCTGATTTACGCCATCAAACTTTTCTACTTCGGCGATGCGGGAATGCTGCTCAACGCCACCGCCGCTTCCGGCCTCGTCAAAACGCTCACGCCGATTACCGTGATTTTCGGCGCGATTATGTTCAACCGTATGATGGAAACCACGGGCTGCATCGATGTCATCCGCAAATGGCTGGCGACCATCAGCCCGAACCCCGTAGCGCAACTGATGATTATCGGCTGGGCTTTTGCCTTTATGATTGAAGGCGCATCCGGCTTCGGCACGCCTGCCGCGATTGCCGCGCCGATTCTGATGAGC…	no	no	no	no	no	no	no	no	no	no	no	no	no	no	no	no	no	no	no	yes	no	no	no	no	no	no	no	no	no	no	no	no	no	no	no	no	no	no	no	no	no	no	no	no
27299	GCGS0105	ATGGCACTTTTCCTCAGCATATTCCCCATCGTCCTGCTGATTTGGCTGATGGTGAAAAAAAACAGTATGCCTTCCTACGTCGCACTGCCGATTACCGCAGTGCTGATTTACGCCATCAAACTTTTCTACTTCGGCGATGCGGGAATGCTGCTCAACGCCACCGCCGCTTCCGGCCTCGTCAAAACGCTCACGCCGATTACCGTGATTTTCGGCGCGATTATGTTCAACCGTATGATGGAAACCACGGGCTGCATCGATGTCATCCGCAAATGGCTGGCGACCATCAGCCCGAACCCCGTAGCGCAACTGATGATTATCGGCTGGGCTTTTGCCTTTATGATTGAAGGCGCATCCGGCTTCGGCACGCCTGCCGCGATTGCCGCGCCGATTCTGATGAGC…	no	no	no	no	no	no	no	no	no	no	no	no	no	no	no	no	no	no	no	yes	no	no	no	no	no	no	no	no	no	no	no	no	no	no	no	no	no	no	no	no	no	no	no	no
27300	GCGS0152	ATGGCACTTTTCCTCAGCATATTCCCCATCGTCCTGCTGATTTGGCTGATGGTGAAAAAAAACAGTATGCCTTCCTACGTCGCACTGCCGATTACCGCAGTGCTGATTTACGCCATCAAACTTTTCTACTTCGGCGATGCGGGAATGCTGCTCAACGCCACCGCCGCTTCCGGCCTCGTCAAAACGCTCACGCCGATTACCGTGATTTTCGGCGCGATTATGTTCAACCGTATGATGGAAACCACGGGCTGCATCGATGTCATCCGCAAATGGCTGGCGACCATCAGCCCGAACCCCGTAGCGCAACTGATGATTATCGGCTGGGCTTTTGCCTTTATGATTGAAGGCGCATCCGGCTTCGGCACGCCTGCCGCGATTGCCGCGCCGATTCTGATGAGC…	no	no	no	no	no	no	no	no	no	no	no	no	no	no	no	no	no	no	no	no	no	no	no	no	no	no	no	no	no	no	no	no	no	no	no	no	no	no	no	no	no	no	no	no
27301	GCGS0027	ATGGCACTTTTCCTCAGCATATTCCCCATCGTCCTGCTGATTTGGCTGATGGTGAAAAAAAACAGTATGCCTTCCTACGTCGCACTGCCGATTACCGCAGTGCTGATTTACGCCATCAAACTTTTCTACTTCGGCGATGCGGGAATGCTGCTCAACGCCACCGCCGCTTCCGGCCTCGTCAAAACGCTCACGCCGATTACCGTGATTTTCGGCGCGATTATGTTCAACCGTATGATGGAAACCACGGGCTGCATCGATGTCATCCGCAAATGGCTGGCGACCATCAGCCCGAACCCCGTAGCGCAACTGATGATTATCGGCTGGGCTTTTGCCTTTATGATTGAAGGCGCATCCGGCTTCGGCACGCCTGCCGCGATTGCCGCGCCGATTCTGATGAGC…	no	no	no	no	no	no	no	no	no	no	no	no	no	no	no	no	no	no	no	yes	no	no	no	no	no	no	no	no	no	no	no	no	no	no	no	no	no	no	no	no	no	no	no	no
27302	GCGS0238	ATGGCACTTTTCCTCAGCATATTCCCCATCGTCCTGCTGATTTGGCTGATGGTGAAAAAAAACAGTATGCCTTCCTACGTCGCACTGCCGATTACCGCAGTGCTGATTTACGCCATCAAACTTTTCTACTTCGGCGATGCGGGAATGCTGCTCAACGCCACCGCCGCTTCCGGCCTCGTCAAAACGCTCACGCCGATTACCGTGATTTTCGGCGCGATTATGTTCAACCGTATGATGGAAACCACGGGCTGCATCGATGTCATCCGCAAATGGCTGGCGACCATCAGCCCGAACCCCGTAGCGCAACTGATGATTATCGGCTGGGCTTTTGCCTTTATGATTGAAGGCGCATCCGGTTTCGGCACGCCTGCCGCGATTGCCGCGCCGATTCTGATGAGC…	no	no	no	no	no	no	no	no	no	no	no	no	no	no	no	no	no	no	no	no	no	no	no	no	no	no	no	no	no	no	no	no	no	no	no	no	no	no	no	no	no	no	no	no
27303	GCGS0164	ATGGCACTTTTCCTCAGCATATTCCCCATCGTCCTGCTGATTTGGCTGATGGTGAAAAAAAACAGTATGCCTTCCTACGTCGCACTGCCGATTACCGCAGTGCTGATTTACGCCATCAAACTTTTCTACTTCGGCGATGCGGGAATGCTGCTCAACGCCACCGCCGCTTCCGGCCTCGTCAAAACGCTCACGCCGATTACCGTGATTTTCGGCGCGATTATGTTCAACCGTATGATGGAAACCACGGGCTGCATCGATGTCATCCGCAAATGGCTGGCGACCATCAGCCCGAACCCCGTAGCGCAACTGATGATTATCGGCTGGGCTTTTGCCTTTATGATTGAAGGCGCATCCGGCTTCGGCACGCCTGCCGCGATTGCCGCGCCGATTCTGATGAGC…	no	no	no	no	no	no	no	no	no	no	no	no	no	no	yes	no	no	no	no	no	no	no	no	no	no	no	no	no	no	no	no	no	no	no	no	no	no	no	no	no	no	no	no	no
27304	GCGS0175	ATGGCACTTTTCCTCAGCATATTCCCCATCGTCCTGCTGATTTGGCTGATGGTGAAAAAAAACAGTATGCCTTCCTACGTCGCACTGCCGATTACCGCAGTGCTGATTTACGCCATCAAACTTTTCTACTTCGGCGATGCGGGAATGCTGCTCAACGCCACCGCCGCTTCCGGCCTCGTCAAAACGCTCACGCCGATTACCGTGATTTTCGGCGCGATTATGTTCAACCGTATGATGGAAACCACGGGCTGCATCGATGTCATCCGCAAATGGCTGGCGACCATCAGCCCGAACCCCGTAGCGCAACTGATGATTATCGGCTGGGCTTTTGCCTTTATGATTGAAGGCGCATCCGGTTTCGGCACGCCTGCCGCGATTGCCGCGCCGATTCTGATGAGC…	no	no	no	no	no	no	no	no	no	no	no	no	no	no	no	no	no	no	no	no	no	no	no	no	no	no	no	no	no	no	no	no	no	no	no	no	no	no	no	no	no	no	no	no
27305	GCGS0219	ATGGCACTTTTCCTCAGCATATTCCCCATCGTCCTGCTGATTTGGCTGATGGTGAAAAAAAACAGTATGCCTTCCTACGTCGCACTGCCGATTACCGCAGTGCTGATTTACGCCATCAAACTTTTCTACTTCGGCGATGCGGGAATGCTGCTCAACGCCACCGCCGCTTCCGGCCTCGTCAAAACGCTCACGCCGATTACCGTGATTTTCGGCGCGATTATGTTCAACCGTATGATGGAAACCACGGGCTGCATCGATGTCATCCGCAAATGGCTGGCGACCATCAGCCCGAACCCCGTAGCGCAACTGATGATTATCGGCTGGGCTTTTGCCTTTATGATTGAAGGCGCATCCGGTTTCGGCACGCCTGCCGCGATTGCCGCGCCGATTCTGATGAGC…	no	no	no	no	no	no	no	no	no	no	no	no	no	no	no	no	no	no	no	no	no	no	no	no	no	no	no	no	no	no	no	no	no	no	no	no	no	no	no	no	no	no	no	no
27306	GCGS0043	ATGGCACTTTTCCTCAGCATATTCCCCATCGTCCTGCTGATTTGGCTGATGGTGAAAAAAAACAGTATGCCTTCCTACGTCGCACTGCCGATTACCGCAGTGCTGATTTACGCCATCAAACTTTTCTACTTCGGCGATGCGGGAATGCTGCTCAACGCCACCGCCGCTTCCGGCCTCGTCAAAACGCTCACGCCGATTACCGTGATTTTCGGCGCGATTATGTTCAACCGTATGATGGAAACCACGGGCTGCATCGATGTCATCCGCAAATGGCTGGCGACCATCAGCCCGAACCCCGTAGCGCAACTGATGATTATCGGCTGGGCTTTTGCCTTTATGATTGAAGGCGCATCCGGCTTCGGCACGCCTGCCGCGATTGCCGCGCCGATTCTGATGAGC…	no	no	no	no	no	no	no	no	no	no	no	no	no	no	no	no	no	no	no	yes	no	no	no	no	no	no	no	no	no	no	no	no	no	no	no	no	no	no	no	no	no	no	no	no
27307	GCGS0040	ATGGCACTTTTCCTCAGCATATTCCCCATCGTCCTGCTGATTTGGCTGATGGTGAAAAAAAACAGTATGCCTTCCTACGTCGCACTGCCGATTACCGCAGTGCTGATTTACGCCATCAAACTTTTCTACTTCGGCGATGCGGGAATGCTGCTCAACGCCACCGCCGCTTCCGGCCTCGTCAAAACGCTCACGCCGATTACCGTGATTTTCGGCGCGATTATGTTCAACCGTATGATGGAAACCACGGGCTGCATCGATGTCATCCGCAAATGGCTGGCGACCATCAGCCCGAACCCCGTAGCGCAACTGATGATTATCGGCTGGGCTTTTGCCTTTATGATTGAAGGCGCATCCGGTTTCGGCACGCCTGCCGCGATTGCCGCGCCGATTCTGATGAGC…	no	no	no	no	no	no	no	no	no	no	no	no	no	no	no	no	no	no	no	no	no	no	no	no	no	no	no	no	no	no	no	no	no	no	no	no	no	no	no	no	no	no	no	no
27308	GCGS239	ATGGCACTTTTCCTCAGCATATTCCCCATCGTCCTGCTGATTTGGCTGATGGTGAAAAAAAACAGTATGCCTTCCTACGTCGCACTGCCGATTACCGCAGTGCTGATTTACGCCATCAAACTTTTCTACTTCGGCGATGCGGGAATGCTGCTCAACGCCACCGCCGCTTCCGGCCTCGTCAAAACGCTCACGCCGATTACCGTGATTTTCGGCGCGATTATGTTCAACCGTATGATGGAAACCACGGGCTGCATCGATGTCATCCGCAAATGGCTGGCGACCATCAGCCCGAACCCCGTAGCGCAACTGATGATTATCGGCTGGGCTTTTGCCTTTATGATTGAAGGCGCATCCGGCTTCGGCACGCCTGCCGCGATTGCCGCGCCGATTCTGATGAGC…	no	no	no	no	no	no	no	no	no	no	no	no	no	no	no	no	no	no	no	yes	no	no	no	no	no	no	no	no	no	no	no	no	no	no	no	no	no	no	no	no	no	no	no	no
27309	GCGS0143	ATGGCACTTTTCCTCAGCATATTCCCCATCGTCCTGCTGATTTGGCTGATGGTGAAAAAAAACAGTATGCCTTCCTACGTCGCACTGCCGATTACCGCAGTGCTGATTTACGCCATCAAACTTTTCTACTTCGGCGATGCGGGAATGCTGCTCAACGCCACCGCCGCTTCCGGCCTCGTCAAAACGCTCACGCCGATTACCGTGATTTTCGGCGCGATTATGTTCAACCGTATGATGGAAACCACGGGCTGCATCGATGTCATCCGCAAATGGCTGGCGACCATCAGCCCGAACCCCGTAGCGCAACTGATGATTATCGGCTGGGCTTTTGCCTTTATGATTGAAGGCGCATCCGGCTTCGGCACGCCTGCCGCGATTGCCGCGCCGATTCTGATGAGC…	no	no	no	no	no	no	no	no	no	no	no	no	no	no	no	no	no	no	no	yes	no	no	no	no	no	no	no	no	no	no	no	no	no	no	no	no	no	no	no	no	no	no	no	no
27310	GCGS0093	ATGGCACTTTTCCTCAGCATATTCCCCATCGTCCTGCTGATTTGGCTGATGGTGAAAAAAAACAGTATGCCTTCCTACGTCGCACTGCCGATTACCGCAGTGCTGATTTACGCCATCAAACTTTTCTACTTCGGCGATGCGGGAATGCTGCTCAACGCCACCGCCGCTTCCGGCCTCGTCAAAACGCTCACGCCGATTACCGTGATTTTCGGCGCGATTATGTTCAACCGTATGATGGAAACCACGGGCTGCATCGATGTCATCCGCAAATGGCTGGCGACCATCAGCCCGAACCCCGTAGCGCAACTGATGATTATCGGCTGGGCTTTTGCCTTTATGATTGAAGGCGCATCCGGCTTCGGCACGCCTGCCGCGATTGCCGCGCCGATTCTGATGAGC…	no	no	no	no	no	no	no	no	no	no	no	no	no	no	no	no	no	no	no	yes	no	no	no	no	no	no	no	no	no	no	no	no	no	no	no	no	no	no	no	no	no	no	no	no
27311	GCGS0169	ATGGCACTTTTCCTCAGCATATTCCCCATCGTCCTGCTGATTTGGCTGATGGTGAAAAAAAACAGTATGCCTTCCTACGTCGCACTGCCGATTACCGCAGTGCTGATTTACGCCATCAAACTTTTCTACTTCGGCGATGCGGGAATGCTGCTCAACGCCACCGCCGCTTCCGGCCTCGTCAAAACGCTCACGCCGATTACCGTGATTTTCGGCGCGATTATGTTCAACCGTATGATGGAAACCACGGGCTGCATCGATGTCATCCGCAAATGGCTGGCGACCATCAGCCCGAACCCCGTAGCGCAACTGATGATTATCGGCTGGGCTTTTGCCTTTATGATTGAAGGCGCATCCGGTTTCGGCACGCCTGCCGCGATTGCCGCGCCGATTCTGATGAGC…	no	no	no	no	no	no	no	no	no	no	no	no	no	no	no	no	no	no	no	no	no	no	no	no	no	no	no	no	no	no	no	no	no	no	no	no	no	no	no	no	no	no	no	no
27312	GCGS0047	ATGGCACTTTTCCTCAGCATATTCCCCATCGTCCTGCTGATTTGGCTGATGGTGAAAAAAAACAGTATGCCTTCCTACGTCGCACTGCCGATTACCGCAGTGCTGATTTACGCCATCAAACTTTTCTACTTCGGCGATGCGGGAATGCTGCTCAACGCCACCGCCGCTTCCGGCCTCGTCAAAACGCTCACGCCGATTACCGTGATTTTCGGCGCGATTATGTTCAACCGTATGATGGAAACCACGGGCTGCATCGATGTCATCCGCAAATGGCTGGCGACCATCAGCCCGAACCCCGTAGCGCAACTGATGATTATCGGCTGGGCTTTTGCCTTTATGATTGAAGGCGCATCCGGCTTCGGCACGCCTGCCGCGATTGCCGCGCCGATTCTGATGAGC…	no	no	no	no	no	no	no	no	no	no	no	no	no	no	no	no	no	no	no	yes	no	no	no	no	no	no	no	no	no	no	no	no	no	no	no	no	no	no	no	no	no	no	no	no
27313	GCGS0046	ATGGCACTTTTCCTCAGCATATTCCCCATCGTCCTGCTGATTTGGCTGATGGTGAAAAAAAACAGTATGCCTTCCTACGTCGCACTGCCGATTACCGCAGTGCTGATTTACGCCATCAAACTTTTCTACTTCGGCGATGCGGGAATGCTGCTCAACGCCACCGCCGCTTCCGGCCTCGTCAAAACGCTCACGCCGATTACCGTGATTTTCGGCGCGATTATGTTCAACCGTATGATGGAAACCACGGGCTGCATCGATGTCATCCGCAAATGGCTGGCGACCATCAGCCCGAACCCCGTAGCGCAACTGATGATTATCGGCTGGGCTTTTGCCTTTATGATTGAAGGCGCATCCGGCTTCGGCACGCCTGCCGCGATTGCCGCGCCGATTCTGATGAGC…	no	no	no	no	no	no	no	no	no	no	no	no	no	no	no	no	no	no	no	yes	no	no	no	no	no	no	no	no	no	no	no	no	no	no	no	no	no	no	no	no	no	no	no	no
27314	GCGS0137	ATGGCACTTTTCCTCAGCATATTCCCCATCGTCCTGCTGATTTGGCTGATGGTGAAAAAAAACAGTATGCCTTCCTACGTCGCACTGCCGATTACCGCAGTGCTGATTTACGCCATCAAACTTTTCTACTTCGGCGATGCGGGAATGCTGCTCAACGCCACCGCCGCTTCCGGCCTCGTCAAAACGCTCACGCCGATTACCGTGATTTTCGGCGCGATTATGTTCAACCGTATGATGGAAACCACGGGCTGCATCGATGTCATCCGCAAATGGCTGGCGACCATCAGCCCGAACCCCGTAGCGCAACTGATGATTATCGGCTGGGCTTTTGCCTTTATGATTGAAGGCGCATCCGGCTTCGGCACGCCTGCCGCGATTGCCGCGCCGATTCTGATGAGC…	no	no	no	no	no	no	no	no	no	no	no	no	no	no	no	no	no	no	no	yes	no	no	no	no	no	no	no	no	no	no	no	no	no	no	no	no	no	no	no	no	no	no	no	no
27315	GCGS0003	ATGGCACTTTTCCTCAGCATATTCCCCATCGTCCTGCTGATTTGGCTGATGGTGAAAAAAAACAGTATGCCTTCCTACGTCGCACTGCCGATTACCGCAGTGCTGATTTACGCCATCAAACTTTTCTACTTCGGCGATGCGGGAATGCTGCTCAACGCCACCGCCGCTTCCGGCCTCGTCAAAACGCTCACGCCGATTACCGTGATTTTCGGCGCGATTATGTTCAACCGTATGATGGAAACCACGGGCTGCATCGATGTCATCCGCAAATGGCTGGCGACCATCAGCCCGAACCCCGTAGCGCAACTGATGATTATCGGCTGGGCTTTTGCCTTTATGATTGAAGGCGCATCCGGCTTCGGCACGCCTGCCGCGATTGCCGCGCCGATTCTGATGAGC…	no	no	no	no	no	no	no	no	no	no	no	no	no	no	no	no	no	no	no	yes	no	no	no	no	no	no	no	no	no	no	no	no	no	no	no	no	no	no	no	no	no	no	no	no
27316	GCGS0091	ATGGCACTTTTCCTCAGCATATTCCCCATCGTCCTGCTGATTTGGCTGATGGTGAAAAAAAACAGTATGCCTTCCTACGTCGCACTGCCGATTACCGCAGTGCTGATTTACGCCATCAAACTTTTCTACTTCGGCGATGCGGGAATGCTGCTCAACGCCACCGCCGCTTCCGGCCTCGTCAAAACGCTCACGCCGATTACCGTGATTTTCGGCGCGATTATGTTCAACCGTATGATGGAAACCACGGGCTGCATCGATGTCATCCGCAAATGGCTGGCGACCATCAGCCCGAACCCCGTAGCGCAACTGATGATTATCGGCTGGGCTTTTGCCTTTATGATTGAAGGCGCATCCGGCTTCGGCACGCCTGCCGCGATTGCCGCGCCGATTCTGATGAGC…	no	no	no	no	no	no	no	no	no	no	no	no	no	no	no	no	no	no	no	yes	no	no	no	no	no	no	no	no	no	no	no	no	no	no	no	no	no	no	no	no	no	no	no	no
27317	GCGS0135	ATGGCACTTTTCCTCAGCATATTCCCCATCGTCCTGCTGATTTGGCTGATGGTGAAAAAAAACAGTATGCCTTCCTACGTCGCACTGCCGATTACCGCAGTGCTGATTTACGCCATCAAACTTTTCTACTTCGGCGATGCGGGAATGCTGCTCAACGCCACCGCCGCTTCCGGCCTCGTCAAAACGCTCACGCCGATTACCGTGATTTTCGGCGCGATTATGTTCAACCGTATGATGGAAACCACGGGCTGCATCGATGTCATCCGCAAATGGCTGGCGACCATCAGCCCGAACCCCGTAGCGCAACTGATGATTATCGGCTGGGCTTTTGCCTTTATGATTGAAGGCGCATCCGGCTTCGGCACGCCTGCCGCGATTGCCGCGCCGATTCTGATGAGC…	no	no	no	no	no	no	no	no	no	no	no	no	no	no	no	no	no	no	no	yes	no	no	no	no	no	no	no	no	no	no	no	no	no	no	no	no	no	no	no	no	no	no	no	no
27318	GCGS0005	ATGGCACTTTTCCTCAGCATATTCCCCATCGTCCTGCTGATTTGGCTGATGGTGAAAAAAAACAGTATGCCTTCCTACGTCGCACTGCCGATTACCGCAGTGCTGATTTACGCCATCAAACTTTTCTACTTCGGCGATGCGGGAATGCTGCTCAACGCCACCGCCGCTTCCGGCCTCGTCAAAACGCTCACGCCGATTACCGTGATTTTCGGCGCGATTATGTTCAACCGTATGATGGAAACCACGGGCTGCATCGATGTCATCCGCAAATGGCTGGCGACCATCAGCCCGAACCCCGTAGCGCAACTGATGATTATCGGCTGGGCTTTTGCCTTTATGATTGAAGGCGCATCCGGCTTCGGCACGCCTGCCGCGATTGCCGCGCCGATTCTGATGAGC…	no	no	no	no	no	no	no	no	no	no	no	no	no	no	no	no	no	no	no	yes	no	no	no	no	no	no	no	no	no	no	no	no	no	no	no	no	no	no	no	no	no	no	no	no
27319	GCGS0030	ATGGCACTTTTCCTCAGCATATTCCCCATCGTCCTGCTGATTTGGCTGATGGTGAAAAAAAACAGTATGCCTTCCTACGTCGCACTGCCGATTACCGCAGTGCTGATTTACGCCATCAAACTTTTCTACTTCGGCGATGCGGGAATGCTGCTCAACGCCACCGCCGCTTCCGGCCTCGTCAAAACGCTCACGCCGATTACCGTGATTTTCGGCGCGATTATGTTCAACCGTATGATGGAAACCACGGGCTGCATCGATGTCATCCGCAAATGGCTGGCGACCATCAGCCCGAACCCCGTAGCGCAACTGATGATTATCGGCTGGGCTTTTGCCTTTATGATTGAAGGCGCATCCGGCTTCGGCACGCCTGCCGCGATTGCCGCGCCGATTCTGATGAGC…	no	no	no	no	no	no	no	no	no	no	no	no	no	no	no	no	no	no	no	yes	no	no	no	no	no	no	no	no	no	no	no	no	no	no	no	no	no	no	no	no	no	no	no	no
27320	GCGS0054	ATGGCACTTTTCCTCAGCATATTCCCCATCGTCCTGCTGATTTGGCTGATGGTGAAAAAAAACAGTATGCCTTCCTACGTCGCACTGCCGATTACCGCAGTGCTGATTTACGCCATCAAACTTTTCTACTTCGGCGATGCGGGAATGCTGCTCAACGCCACCGCCGCTTCCGGCCTCGTCAAAACGCTCACGCCGATTACCGTGATTTTCGGCGCGATTATGTTCAACCGTATGATGGAAACCACGGGCTGCATCGATGTCATCCGCAAATGGCTGGCGACCATCAGCCCGAACCCCGTAGCGCAACTGATGATTATCGGCTGGGCTTTTGCCTTTATGATTGAAGGCGCATCCGGCTTCGGCACGCCTGCCGCGATTGCCGCGCCGATTCTGATGAGC…	no	no	no	no	no	no	no	no	no	no	no	no	no	no	no	no	no	no	no	no	no	no	no	no	no	no	no	no	no	no	no	no	no	no	no	no	no	no	no	no	no	no	no	no
27321	GCGS0217	ATGGCACTTTTCCTCAGCATATTCCCCATCGTCCTGCTGATTTGGCTGATGGTGAAAAAAAACAGTATGCCTTCCTACGTCGCACTGCCGATTACCGCAGTGCTGATTTACGCCATCAAACTTTTCTACTTCGGCGATGCGGGAATGCTGCTCAACGCCACCGCCGCTTCCGGCCTCGTCAAAACGCTCACGCCGATTACCGTGATTTTCGGCGCGATTATGTTCAACCGTATGATGGAAACCACGGGCTGCATCGATGTCATCCGCAAATGGCTGGCGACCATCAGCCCGAACCCCGTAGCGCAACTGATGATTATCGGCTGGGCTTTTGCCTTTATGATTGAAGGCGCATCCGGTTTCGGCACGCCTGCCGCGATTGCCGCGCCGATTCTGATGAGC…	no	no	no	no	no	no	no	no	no	no	no	no	no	no	no	no	no	no	no	no	no	no	no	no	no	no	no	no	no	no	no	no	no	no	no	no	no	no	no	no	no	no	no	no
27322	ERR191742	ATGGCACTTTTCCTCAGCATATTCCCCATCGTCCTGCTGATTTGGCTGATGGTGAAAAAAAACAGTATGCCTTCCTACGTCGCACTGCCGATTACCGCAGTGCTGATTTACGCCATCAAACTTTTCTACTTCGGCGATGCGGGAATGCTGCTCAACGCCACCGCCGCTTCCGGCCTCGTCAAAACGCTCACGCCGATTACCGTGATTTTCGGCGCGATTATGTTCAACCGTATGATGGAAACCACGGGCTGCATCGATGTCATCCGCAAATGGCTGGCGACCATCAGCCCGAACCCCGTAGCGCAACTGATGATTATCGGCTGGGCTTTTGCCTTTATGATTGAAGGCGCATCCGGTTTCGGCACGCCTGCCGCGATTGCCGCGCCGATTCTGATGAGC…	no	no	no	no	no	no	no	no	no	no	no	no	no	no	no	no	no	no	no	no	no	no	no	no	no	no	no	no	no	no	no	no	no	no	no	no	no	no	no	no	no	no	no	no
27323	GCGS0163	ATGGCACTTTTCCTCAGCATATTCCCCATCGTCCTGCTGATTTGGCTGATGGTGAAAAAAAACAGTATGCCTTCCTACGTCGCACTGCCGATTACCGCAGTGCTGATTTACGCCATCAAACTTTTCTACTTCGGCGATGCGGGAATGCTGCTCAACGCCACCGCCGCTTCCGGCCTCGTCAAAACGCTCACGCCGATTACCGTGATTTTCGGCGCGATTATGTTCAACCGTATGATGGAAACCACGGGCTGCATCGATGTCATCCGCAAATGGCTGGCGACCATCAGCCCGAACCCCGTAGCGCAACTGATGATTATCGGCTGGGCTTTTGCCTTTATGATTGAAGGCGCATCCGGCTTCGGCACGCCTGCCGCGATTGCCGCGCCGATTCTGATGAGC…	no	no	no	no	no	no	no	no	no	no	no	no	no	no	no	no	no	no	no	yes	no	no	no	no	no	no	no	no	no	no	no	no	no	no	no	no	no	no	no	no	no	no	no	no
27324	GCGS0129	ATGGCACTTTTCCTCAGCATATTCCCCATCGTCCTGCTGATTTGGCTGATGGTGAAAAAAAACAGTATGCCTTCCTACGTCGCACTGCCGATTACCGCAGTGCTGATTTACGCCATCAAACTTTTCTACTTCGGCGATGCGGGAATGCTGCTCAACGCCACCGCCGCTTCCGGCCTCGTCAAAACGCTCACGCCGATTACCGTGATTTTCGGCGCGATTATGTTCAACCGTATGATGGAAACCACGGGCTGCATCGATGTCATCCGCAAATGGCTGGCGACCATCAGCCCGAACCCCGTAGCGCAACTGATGATTATCGGCTGGGCTTTTGCCTTTATGATTGAAGGCGCATCCGGCTTCGGCACGCCTGCCGCGATTGCCGCGCCGATTCTGATGAGC…	no	no	no	no	no	no	no	no	no	no	no	no	no	no	no	no	no	no	no	yes	no	no	no	no	no	no	no	no	no	no	no	no	no	no	no	no	no	no	no	no	no	no	no	no
27325	GCGS0022	ATGGCACTTTTCCTCAGCATATTCCCCATCGTCCTGCTGATTTGGCTGATGGTGAAAAAAAACAGTATGCCTTCCTACGTCGCACTGCCGATTACCGCAGTGCTGATTTACGCCATCAAACTTTTCTACTTCGGCGATGCGGGAATGCTGCTCAACGCCACCGCCGCTTCCGGCCTCGTCAAAACGCTCACGCCGATTACCGTGATTTTCGGCGCGATTATGTTCAACCGTATGATGGAAACCACGGGCTGCATCGATGTCATCCGCAAATGGCTGGCGACCATCAGCCCGAACCCCGTAGCGCAACTGATGATTATCGGCTGGGCTTTTGCCTTTATGATTGAAGGCGCATCCGGCTTCGGCACGCCTGCCGCGATTGCCGCGCCGATTCTGATGAGC…	no	no	no	no	no	no	no	no	no	no	no	no	no	no	yes	no	no	no	no	no	no	no	no	no	no	no	no	no	no	no	no	no	no	no	no	no	no	no	no	no	no	no	no	no
27326	GCGS0051	ATGGCACTTTTCCTCAGCATATTCCCCATCGTCCTGCTGATTTGGCTGATGGTGAAAAAAAACAGTATGCCTTCCTACGTCGCACTGCCGATTACCGCAGTGCTGATTTACGCCATCAAACTTTTCTACTTCGGCGATGCGGGAATGCTGCTCAACGCCACCGCCGCTTCCGGCCTCGTCAAAACGCTCACGCCGATTACCGTGATTTTCGGCGCGATTATGTTCAACCGTATGATGGAAACCACGGGCTGCATCGATGTCATCCGCAAATGGCTGGCGACCATCAGCCCGAACCCCGTAGCGCAACTGATGATTATCGGCTGGGCTTTTGCCTTTATGATTGAAGGCGCATCCGGCTTCGGCACGCCTGCCGCGATTGCCGCGCCGATTCTGATGAGC…	no	no	no	no	no	no	no	no	no	no	no	no	no	no	no	no	no	no	no	yes	no	no	no	no	no	no	no	no	no	no	no	no	no	no	no	no	no	no	no	no	no	no	no	no
27327	GCGS0116	ATGGCACTTTTCCTCAGCATATTCCCCATCGTCCTGCTGATTTGGCTGATGGTGAAAAAAAACAGTATGCCTTCCTACGTCGCACTGCCGATTACCGCAGTGCTGATTTACGCCATCAAACTTTTCTACTTCGGCGATGCGGGAATGCTGCTCAACGCCACCGCCGCTTCCGGCCTCGTCAAAACGCTCACGCCGATTACCGTGATTTTCGGCGCGATTATGTTCAACCGTATGATGGAAACCACGGGCTGCATCGATGTCATCCGCAAATGGCTGGCGACCATCAGCCCGAACCCCGTAGCGCAACTGATGATTATCGGCTGGGCTTTTGCCTTTATGATTGAAGGCGCATCCGGCTTCGGCACGCCTGCCGCGATTGCCGCGCCGATTCTGATGAGC…	no	no	no	no	no	no	no	no	no	no	no	no	no	no	yes	no	no	no	no	no	no	no	no	no	no	no	no	no	no	no	no	no	no	no	no	no	no	no	no	no	no	no	no	no
27328	GCGS0069	ATGGCACTTTTCCTCAGCATATTCCCCATCGTCCTGCTGATTTGGCTGATGGTGAAAAAAAACAGTATGCCTTCCTACGTCGCACTGCCGATTACCGCAGTGCTGATTTACGCCATCAAACTTTTCTACTTCGGCGATGCGGGAATGCTGCTCAACGCCACCGCCGCTTCCGGCCTCGTCAAAACGCTCACGCCGATTACCGTGATTTTCGGCGCGATTATGTTCAACCGTATGATGGAAACCACGGGCTGCATCGATGTCATCCGCAAATGGCTGGCGACCATCAGCCCGAACCCCGTAGCGCAACTGATGATTATCGGCTGGGCTTTTGCCTTTATGATTGAAGGCGCATCCGGCTTCGGCACGCCTGCCGCGATTGCCGCGCCGATTCTGATGAGC…	no	no	no	no	no	no	no	no	no	no	no	no	no	no	no	no	no	no	no	yes	no	no	no	no	no	no	no	no	no	no	no	no	no	no	no	no	no	no	no	no	no	no	no	no
27329	GCGS0157	ATGGCACTTTTCCTCAGCATATTCCCCATCGTCCTGCTGATTTGGCTGATGGTGAAAAAAAACAGTATGCCTTCCTACGTCGCACTGCCGATTACCGCAGTGCTGATTTACGCCATCAAACTTTTCTACTTCGGCGATGCGGGAATGCTGCTCAACGCCACCGCCGCTTCCGGCCTCGTCAAAACGCTCACGCCGATTACCGTGATTTTCGGCGCGATTATGTTCAACCGTATGATGGAAACCACGGGCTGCATCGATGTCATCCGCAAATGGCTGGCGACCATCAGCCCGAACCCCGTAGCGCAACTGATGATTATCGGCTGGGCTTTTGCCTTTATGATTGAAGGCGCATCCGGCTTCGGCACGCCTGCCGCGATTGCCGCGCCGATTCTGATGAGC…	no	no	no	no	no	no	no	no	no	no	no	no	no	no	no	no	no	no	no	yes	no	no	no	no	no	no	no	no	no	no	no	no	no	no	no	no	no	no	no	no	no	no	no	no
27330	GCGS0048	ATGGCACTTTTCCTCAGCATATTCCCCATCGTCCTGCTGATTTGGCTGATGGTGAAAAAAAACAGTATGCCTTCCTACGTCGCACTGCCGATTACCGCAGTGCTGATTTACGCCATCAAACTTTTCTACTTCGGCGATGCGGGAATGCTGCTCAACGCCACCGCCGCTTCCGGCCTCGTCAAAACGCTCACGCCGATTACCGTGATTTTCGGCGCGATTATGTTCAACCGTATGATGGAAACCACGGGCTGCATCGATGTCATCCGCAAATGGCTGGCGACCATCAGCCCGAACCCCGTAGCGCAACTGATGATTATCGGCTGGGCTTTTGCCTTTATGATTGAAGGCGCATCCGGCTTCGGCACGCCTGCCGCGATTGCCGCGCCGATTCTGATGAGC…	no	no	no	no	no	no	no	no	no	no	no	no	no	no	no	no	no	no	no	yes	no	no	no	no	no	no	no	no	no	no	no	no	no	no	no	no	no	no	no	no	no	no	no	no
27331	GCGS0127	ATGGCACTTTTCCTCAGCATATTCCCCATCGTCCTGCTGATTTGGCTGATGGTGAAAAAAAACAGTATGCCTTCCTACGTCGCACTGCCGATTACCGCAGTGCTGATTTACGCCATCAAACTTTTCTACTTCGGCGATGCGGGAATGCTGCTCAACGCCACCGCCGCTTCCGGCCTCGTCAAAACGCTCACGCCGATTACCGTGATTTTCGGCGCGATTATGTTCAACCGTATGATGGAAACCACGGGCTGCATCGATGTCATCCGCAAATGGCTGGCGACCATCAGCCCGAACCCCGTAGCGCAACTGATGATTATCGGCTGGGCTTTTGCCTTTATGATTGAAGGCGCATCCGGCTTCGGCACGCCTGCCGCGATTGCCGCGCCGATTCTGATGAGC…	no	no	no	no	no	no	no	no	no	no	no	no	no	no	no	no	no	no	no	yes	no	no	no	no	no	no	no	no	no	no	no	no	no	no	no	no	no	no	no	no	no	no	no	no
27332	GCGS0209	ATGGCACTTTTCCTCAGCATATTCCCCATCGTCCTGCTGATTTGGCTGATGGTGAAAAAAAACAGTATGCCTTCCTACGTCGCACTGCCGATTACCGCAGTGCTGATTTACGCCATCAAACTTTTCTACTTCGGCGATGCGGGAATGCTGCTCAACGCCACCGCCGCTTCCGGCCTCGTCAAAACGCTCACGCCGATTACCGTGATTTTCGGCGCGATTATGTTCAACCGTATGATGGAAACCACGGGCTGCATCGATGTCATCCGCAAATGGCTGGCGACCATCAGCCCGAACCCCGTAGCGCAACTGATGATTATCGGCTGGGCTTTTGCCTTTATGATTGAAGGCGCATCCGGTTTCGGCACGCCTGCCGCGATTGCCGCGCCGATTCTGATGAGC…	no	no	no	no	no	no	no	no	no	no	no	no	no	no	no	no	no	no	no	no	no	no	no	no	no	no	no	no	no	no	no	no	no	no	no	no	no	no	no	no	no	no	no	no
27333	GCGS0196	ATGGCACTTTTCCTCAGCATATTCCCCATCGTCCTGCTGATTTGGCTGATGGTGAAAAAAAACAGTATGCCTTCCTACGTCGCACTGCCGATTACCGCAGTGCTGATTTACGCCATCAAACTTTTCTACTTCGGCGATGCGGGAATGCTGCTCAACGCCACCGCCGCTTCCGGCCTCGTCAAAACGCTCACGCCGATTACCGTGATTTTCGGCGCGATTATGTTCAACCGTATGATGGAAACCACGGGCTGCATCGATGTCATCCGCAAATGGCTGGCGACCATCAGCCCGAACCCCGTAGCGCAACTGATGATTATCGGCTGGGCTTTTGCCTTTATGATTGAAGGCGCATCCGGCTTCGGCACGCCTGCCGCGATTGCCGCGCCGATTCTGATGAGC…	no	no	no	no	no	no	no	no	no	no	no	no	no	no	no	no	no	no	no	no	no	no	no	no	no	no	no	no	no	no	no	no	no	no	no	no	no	no	no	no	no	no	no	no
27334	GCGS148	ATGGCACTTTTCCTCAGCATATTCCCCATCGTCCTGCTGATTTGGCTGATGGTGAAAAAAAACAGTATGCCTTCCTACGTCGCACTGCCGATTACCGCAGTGCTGATTTACGCCATCAAACTTTTCTACTTCGGCGATGCGGGAATGCTGCTCAACGCCACCGCCGCTTCCGGCCTCGTCAAAACGCTCACGCCGATTACCGTGATTTTCGGCGCGATTATGTTCAACCGTATGATGGAAACCACGGGCTGCATCGATGTCATCCGCAAATGGCTGGCGACCATCAGCCCGAACCCCGTAGCGCAACTGATGATTATCGGCTGGGCTTTTGCCTTTATGATTGAAGGCGCATCCGGCTTCGGCACGCCTGCCGCGATTGCCGCGCCGATTCTGATGAGC…	no	no	no	no	no	no	no	no	no	no	no	no	no	no	no	no	no	no	no	no	no	no	no	no	no	no	no	no	no	no	no	no	no	no	no	no	no	no	no	no	no	no	no	no
27335	GCGS0187	ATGGCACTTTTCCTCAGCATATTCCCCATCGTCCTGCTGATTTGGCTGATGGTGAAAAAAAACAGTATGCCTTCCTACGTCGCACTGCCGATTACCGCAGTGCTGATTTACGCCATCAAACTTTTCTACTTCGGCGATGCGGGAATGCTGCTCAACGCCACCGCCGCTTCCGGCCTCGTCAAAACGCTCACGCCGATTACCGTGATTTTCGGCGCGATTATGTTCAACCGTATGATGGAAACCACGGGCTGCATCGATGTCATCCGCAAATGGCTGGCGACCATCAGCCCGAACCCCGTAGCGCAACTGATGATTATCGGCTGGGCTTTTGCCTTTATGATTGAAGGCGCATCCGGCTTCGGCACGCCTGCCGCGATTGCCGCGCCGATTCTGATGAGC…	no	no	no	no	no	no	no	no	no	no	no	no	no	no	no	no	no	no	no	yes	no	no	no	no	no	no	no	no	no	no	no	no	no	no	no	no	no	no	no	no	no	no	no	no
27336	GCGS0045	ATGGCACTTTTCCTCAGCATATTCCCCATCGTCCTGCTGATTTGGCTGATGGTGAAAAAAAACAGTATGCCTTCCTACGTCGCACTGCCGATTACCGCAGTGCTGATTTACGCCATCAAACTTTTCTACTTCGGCGATGCGGGAATGCTGCTCAACGCCACCGCCGCTTCCGGCCTCGTCAAAACGCTCACGCCGATTACCGTGATTTTCGGCGCGATTATGTTCAACCGTATGATGGAAACCACGGGCTGCATCGATGTCATCCGCAAATGGCTGGCGACCATCAGCCCGAACCCCGTAGCGCAACTGATGATTATCGGCTGGGCTTTTGCCTTTATGATTGAAGGCGCATCCGGCTTCGGCACGCCTGCCGCGATTGCCGCGCCGATTCTGATGAGC…	no	no	no	no	no	no	no	no	no	no	no	no	no	no	no	no	no	no	no	yes	no	no	no	no	no	no	no	no	no	no	no	no	no	no	no	no	no	no	no	no	no	no	no	no
27337	ERR191754	ATGGCACTTTTCCTCAGCATATTCCCCATCGTCCTGCTGATTTGGCTGATGGTGAAAAAAAACAGTATGCCTTCCTACGTCGCACTGCCGATTACCGCAGTGCTGATTTACGCCATCAAACTTTTCTACTTCGGCGATGCGGGAATGCTGCTCAACGCCACCGCCGCTTCCGGCCTCGTCAAAACGCTCACGCCGATTACCGTGATTTTCGGCGCGATTATGTTCAACCGTATGATGGAAACCACGGGCTGCATCGATGTCATCCGCAAATGGCTGGCGACCATCAGCCCGAACCCCGTAGCGCAACTGATGATTATCGGCTGGGCTTTTGCCTTTATGATTGAAGGCGCATCCGGCTTCGGCACGCCTGCCGCGATTGCCGCGCCGATTCTGATGAGC…	no	no	no	no	no	no	no	no	no	no	no	no	no	no	no	no	no	no	no	yes	no	no	no	no	no	no	no	no	no	no	no	no	no	no	no	no	no	no	no	no	no	no	no	no
27338	GCGS0173	ATGGCACTTTTCCTCAGCATATTCCCCATCGTCCTGCTGATTTGGCTGATGGTGAAAAAAAACAGTATGCCTTCCTACGTCGCACTGCCGATTACCGCAGTGCTGATTTACGCCATCAAACTTTTCTACTTCGGCGATGCGGGAATGCTGCTCAACGCCACCGCCGCTTCCGGCCTCGTCAAAACGCTCACGCCGATTACCGTGATTTTCGGCGCGATTATGTTCAACCGTATGATGGAAACCACGGGCTGCATCGATGTCATCCGCAAATGGCTGGCGACCATCAGCCCGAACCCCGTAGCGCAACTGATGATTATCGGCTGGGCTTTTGCCTTTATGATTGAAGGCGCATCCGGTTTCGGCACGCCTGCCGCGATTGCCGCGCCGATTCTGATGAGC…	no	no	no	no	no	no	no	no	no	no	no	no	no	no	no	no	no	no	no	no	no	no	no	no	no	no	no	no	no	no	no	no	no	no	no	no	no	no	no	no	no	no	no	no
27339	GCGS0167	ATGGCACTTTTCCTCAGCATATTCCCCATCGTCCTGCTGATTTGGCTGATGGTGAAAAAAAACAGTATGCCTTCCTACGTCGCACTGCCGATTACCGCAGTGCTGATTTACGCCATCAAACTTTTCTACTTCGGCGATGCGGGAATGCTGCTCAACGCCACCGCCGCTTCCGGCCTCGTCAAAACGCTCACGCCGATTACCGTGATTTTCGGCGCGATTATGTTCAACCGTATGATGGAAACCACGGGCTGCATCGATGTCATCCGCAAATGGCTGGCGACCATCAGCCCGAACCCCGTAGCGCAACTGATGATTATCGGCTGGGCTTTTGCCTTTATGATTGAAGGCGCATCCGGTTTCGGCACGCCTGCCGCGATTGCCGCGCCGATTCTGATGAGC…	no	no	no	no	no	no	no	no	no	no	no	no	no	no	no	no	no	no	no	no	no	no	no	no	no	no	no	no	no	no	no	no	no	no	no	no	no	no	no	no	no	no	no	no
27340	GCGS0134	ATGGCACTTTTCCTCAGCATATTCCCCATCGTCCTGCTGATTTGGCTGATGGTGAAAAAAAACAGTATGCCTTCCTACGTCGCACTGCCGATTACCGCAGTGCTGATTTACGCCATCAAACTTTTCTACTTCGGCGATGCGGGAATGCTGCTCAACGCCACCGCCGCTTCCGGCCTCGTCAAAACGCTCACGCCGATTACCGTGATTTTCGGCGCGATTATGTTCAACCGTATGATGGAAACCACGGGCTGCATCGATGTCATCCGCAAATGGCTGGCGACCATCAGCCCGAACCCCGTAGCGCAACTGATGATTATCGGCTGGGCTTTTGCCTTTATGATTGAAGGCGCATCCGGCTTCGGCACGCCTGCCGCGATTGCCGCGCCGATTCTGATGAGC…	no	no	no	no	no	no	no	no	no	no	no	no	no	no	yes	no	no	no	no	no	no	no	no	no	no	no	no	no	no	no	no	no	no	no	no	no	no	no	no	no	no	no	no	no
27341	GCGS0039	ATGGCACTTTTCCTCAGCATATTCCCCATCGTCCTGCTGATTTGGCTGATGGTGAAAAAAAACAGTATGCCTTCCTACGTCGCACTGCCGATTACCGCAGTGCTGATTTACGCCATCAAACTTTTCTACTTCGGCGATGCGGGAATGCTGCTCAACGCCACCGCCGCTTCCGGCCTCGTCAAAACGCTCACGCCGATTACCGTGATTTTCGGCGCGATTATGTTCAACCGTATGATGGAAACCACGGGCTGCATCGATGTCATCCGCAAATGGCTGGCGACCATCAGCCCGAACCCCGTAGCGCAACTGATGATTATCGGCTGGGCTTTTGCCTTTATGATTGAAGGCGCATCCGGCTTCGGCACGCCTGCCGCGATTGCCGCGCCGATTCTGATGAGC…	no	no	no	no	no	no	no	no	no	no	no	no	no	no	no	no	no	no	no	yes	no	no	no	no	no	no	no	no	no	no	no	no	no	no	no	no	no	no	no	no	no	no	no	no
27342	GCGS0132	ATGGCACTTTTCCTCAGCATATTCCCCATCGTCCTGCTGATTTGGCTGATGGTGAAAAAAAACAGTATGCCTTCCTACGTCGCACTGCCGATTACCGCAGTGCTGATTTACGCCATCAAACTTTTCTACTTCGGCGATGCGGGAATGCTGCTCAACGCCACCGCCGCTTCCGGCCTCGTCAAAACGCTCACGCCGATTACCGTGATTTTCGGCGCGATTATGTTCAACCGTATGATGGAAACCACGGGCTGCATCGATGTCATCCGCAAATGGCTGGCGACCATCAGCCCGAACCCCGTAGCGCAACTGATGATTATCGGCTGGGCTTTTGCCTTTATGATTGAAGGCGCATCCGGCTTCGGCACGCCTGCCGCGATTGCCGCGCCGATTCTGATGAGC…	no	no	no	no	no	no	no	no	no	no	no	no	no	no	no	no	no	no	no	no	no	no	no	no	no	no	no	no	no	no	no	no	no	no	no	no	no	no	no	no	no	no	no	no
27343	GCGS0024	ATGGCACTTTTCCTCAGCATATTCCCCATCGTCCTGCTGATTTGGCTGATGGTGAAAAAAAACAGTATGCCTTCCTACGTCGCACTGCCGATTACCGCAGTGCTGATTTACGCCATCAAACTTTTCTACTTCGGCGATGCGGGAATGCTGCTCAACGCCACCGCCGCTTCCGGCCTCGTCAAAACGCTCACGCCGATTACCGTGATTTTCGGCGCGATTATGTTCAACCGTATGATGGAAACCACGGGCTGCATCGATGTCATCCGCAAATGGCTGGCGACCATCAGCCCGAACCCCGTAGCGCAACTGATGATTATCGGCTGGGCTTTTGCCTTTATGATTGAAGGCGCATCCGGTTTCGGCACGCCTGCCGCGATTGCCGCGCCGATTCTGATGAGC…	no	no	no	no	no	no	no	no	no	no	no	no	no	no	no	no	no	no	no	no	no	no	no	no	no	no	no	no	no	no	no	no	no	no	no	no	no	no	no	no	no	no	no	no
27344	GCGS0197	ATGGCACTTTTCCTCAGCATATTCCCCATCGTCCTGCTGATTTGGCTGATGGTGAAAAAAAACAGTATGCCTTCCTACGTCGCACTGCCGATTACCGCAGTGCTGATTTACGCCATCAAACTTTTCTACTTCGGCGATGCGGGAATGCTGCTCAACGCCACCGCCGCTTCCGGCCTCGTCAAAACGCTCACGCCGATTACCGTGATTTTCGGCGCGATTATGTTCAACCGTATGATGGAAACCACGGGCTGCATCGATGTCATCCGCAAATGGCTGGCGACCATCAGCCCGAACCCCGTAGCGCAACTGATGATTATCGGCTGGGCTTTTGCCTTTATGATTGAAGGCGCATCCGGTTTCGGCACGCCTGCCGCGATTGCCGCGCCGATTCTGATGAGC…	no	no	no	no	no	no	no	no	no	no	no	no	no	no	no	no	no	no	no	no	no	no	no	no	no	no	no	no	no	no	no	no	no	no	no	no	no	no	no	no	no	no	no	no
27345	GCGS0107	ATGGCACTTTTCCTCAGCATATTCCCCATCGTCCTGCTGATTTGGCTGATGGTGAAAAAAAACAGTATGCCTTCCTACGTCGCACTGCCGATTACCGCAGTGCTGATTTACGCCATCAAACTTTTCTACTTCGGCGATGCGGGAATGCTGCTCAACGCCACCGCCGCTTCCGGCCTCGTCAAAACGCTCACGCCGATTACCGTGATTTTCGGCGCGATTATGTTCAACCGTATGATGGAAACCACGGGCTGCATCGATGTCATCCGCAAATGGCTGGCGACCATCAGCCCGAACCCCGTAGCGCAACTGATGATTATCGGCTGGGCTTTTGCCTTTATGATTGAAGGCGCATCCGGCTTCGGCACGCCTGCCGCGATTGCCGCGCCGATTCTGATGAGC…	no	no	no	no	no	no	no	no	no	no	no	no	no	no	no	no	no	no	no	yes	no	no	no	no	no	no	no	no	no	no	no	no	no	no	no	no	no	no	no	no	no	no	no	no
27346	GCGS0087	ATGGCACTTTTCCTCAGCATATTCCCCATCGTCCTGCTGATTTGGCTGATGGTGAAAAAAAACAGTATGCCTTCCTACGTCGCACTGCCGATTACCGCAGTGCTGATTTACGCCATCAAACTTTTCTACTTCGGCGATGCGGGAATGCTGCTCAACGCCACCGCCGCTTCCGGCCTCGTCAAAACGCTCACGCCGATTACCGTGATTTTCGGCGCGATTATGTTCAACCGTATGATGGAAACCACGGGCTGCATCGATGTCATCCGCAAATGGCTGGCGACCATCAGCCCGAACCCCGTAGCGCAACTGATGATTATCGGCTGGGCTTTTGCCTTTATGATTGAAGGCGCATCCGGCTTCGGCACGCCTGCCGCGATTGCCGCGCCGATTCTGATGAGC…	no	no	no	no	no	no	no	no	no	no	no	no	no	no	no	no	no	no	no	yes	no	no	no	no	no	no	no	no	no	no	no	no	no	no	no	no	no	no	no	no	no	no	no	no
27347	GCGS0194	ATGGCACTTTTCCTCAGCATATTCCCCATCGTCCTGCTGATTTGGCTGATGGTGAAAAAAAACAGTATGCCTTCCTACGTCGCACTGCCGATTACCGCAGTGCTGATTTACGCCATCAAACTTTTCTACTTCGGCGATGCGGGAATGCTGCTCAACGCCACCGCCGCTTCCGGCCTCGTCAAAACGCTCACGCCGATTACCGTGATTTTCGGCGCGATTATGTTCAACCGTATGATGGAAACCACGGGCTGCATCGATGTCATCCGCAAATGGCTGGCGACCATCAGCCCGAACCCCGTAGCGCAACTGATGATTATCGGCTGGGCTTTTGCCTTTATGATTGAAGGCGCATCCGGCTTCGGCACGCCTGCCGCGATTGCCGCGCCGATTCTGATGAGC…	no	no	no	no	no	no	no	no	no	no	no	no	no	no	no	no	no	no	no	no	no	no	no	no	no	no	no	no	no	no	no	no	no	no	no	no	no	no	no	no	no	no	no	no
27348	GCGS0191	ATGGCACTTTTCCTCAGCATATTCCCCATCGTCCTGCTGATTTGGCTGATGGTGAAAAAAAACAGTATGCCTTCCTACGTCGCACTGCCGATTACCGCAGTGCTGATTTACGCCATCAAACTTTTCTACTTCGGCGATGCGGGAATGCTGCTCAACGCCACCGCCGCTTCCGGCCTCGTCAAAACGCTCACGCCGATTACCGTGATTTTCGGCGCGATTATGTTCAACCGTATGATGGAAACCACGGGCTGCATCGATGTCATCCGCAAATGGCTGGCGACCATCAGCCCGAACCCCGTAGCGCAACTGATGATTATCGGCTGGGCTTTTGCCTTTATGATTGAAGGCGCATCCGGTTTCGGCACGCCTGCCGCGATTGCCGCGCCGATTCTGATGAGC…	no	no	no	no	no	no	no	no	no	no	no	no	no	no	no	no	no	no	no	no	no	no	no	no	no	no	no	no	no	no	no	no	no	no	no	no	no	no	no	no	no	no	no	no
27349	GCGS0234	ATGGCACTTTTCCTCAGCATATTCCCCATCGTCCTGCTGATTTGGCTGATGGTGAAAAAAAACAGTATGCCTTCCTACGTCGCACTGCCGATTACCGCAGTGCTGATTTACGCCATCAAACTTTTCTACTTCGGCGATGCGGGAATGCTGCTCAACGCCACCGCCGCTTCCGGCCTCGTCAAAACGCTCACGCCGATTACCGTGATTTTCGGCGCGATTATGTTCAACCGTATGATGGAAACCACGGGCTGCATCGATGTCATCCGCAAATGGCTGGCGACCATCAGCCCGAACCCCGTAGCGCAACTGATGATTATCGGCTGGGCTTTTGCCTTTATGATTGAAGGCGCATCCGGTTTCGGCACGCCTGCCGCGATTGCCGCGCCGATTCTGATGAGC…	no	no	no	no	no	no	no	no	no	no	no	no	no	no	no	no	no	no	no	no	no	no	no	no	no	no	no	no	no	no	no	no	no	no	no	no	no	no	no	no	no	no	no	no
27350	GCGS0231	ATGGCACTTTTCCTCAGCATATTCCCCATCGTCCTGCTGATTTGGCTGATGGTGAAAAAAAACAGTATGCCTTCCTACGTCGCACTGCCGATTACCGCAGTGCTGATTTACGCCATCAAACTTTTCTACTTCGGCGATGCGGGAATGCTGCTCAACGCCACCGCCGCTTCCGGCCTCGTCAAAACGCTCACGCCGATTACCGTGATTTTCGGCGCGATTATGTTCAACCGTATGATGGAAACCACGGGCTGCATCGATGTCATCCGCAAATGGCTGGCGACCATCAGCCCGAACCCCGTAGCGCAACTGATGATTATCGGCTGGGCTTTTGCCTTTATGATTGAAGGCGCATCCGGCTTCGGCACGCCTGCCGCGATTGCCGCGCCGATTCTGATGAGC…	no	no	no	no	no	no	no	no	no	no	no	no	no	no	no	no	no	no	no	yes	no	no	no	no	no	no	no	no	no	no	no	no	no	no	no	no	no	no	no	no	no	no	no	no
27351	GCGS0171	ATGGCACTTTTCCTCAGCATATTCCCCATCGTCCTGCTGATTTGGCTGATGGTGAAAAAAAACAGTATGCCTTCCTACGTCGCACTGCCGATTACCGCAGTGCTGATTTACGCCATCAAACTTTTCTACTTCGGCGATGCGGGAATGCTGCTCAACGCCACCGCCGCTTCCGGCCTCGTCAAAACGCTCACGCCGATTACCGTGATTTTCGGCGCGATTATGTTCAACCGTATGATGGAAACCACGGGCTGCATCGATGTCATCCGCAAATGGCTGGCGACCATCAGCCCGAACCCCGTAGCGCAACTGATGATTATCGGCTGGGCTTTTGCCTTTATGATTGAAGGCGCATCCGGTTTCGGCACGCCTGCCGCGATTGCCGCGCCGATTCTGATGAGC…	no	no	no	no	no	no	no	no	no	no	no	no	no	no	no	no	no	no	no	no	no	no	no	no	no	no	no	no	no	no	no	no	no	no	no	no	no	no	no	no	no	no	no	no
27352	GCGS0115	ATGGCACTTTTCCTCAGCATATTCCCCATCGTCCTGCTGATTTGGCTGATGGTGAAAAAAAACAGTATGCCTTCCTACGTCGCACTGCCGATTACCGCAGTGCTGATTTACGCCATCAAACTTTTCTACTTCGGCGATGCGGGAATGCTGCTCAACGCCACCGCCGCTTCCGGCCTCGTCAAAACGCTCACGCCGATTACCGTGATTTTCGGCGCGATTATGTTCAACCGTATGATGGAAACCACGGGCTGCATCGATGTCATCCGCAAATGGCTGGCGACCATCAGCCCGAACCCCGTAGCGCAACTGATGATTATCGGCTGGGCTTTTGCCTTTATGATTGAAGGCGCATCCGGCTTCGGCACGCCTGCCGCGATTGCCGCGCCGATTCTGATGAGC…	no	no	no	no	no	no	no	no	no	no	no	no	no	no	no	no	no	no	no	yes	no	no	no	no	no	no	no	no	no	no	no	no	no	no	no	no	no	no	no	no	no	no	no	no
27353	GCGS0214	ATGGCACTTTTCCTCAGCATATTCCCCATCGTCCTGCTGATTTGGCTGATGGTGAAAAAAAACAGTATGCCTTCCTACGTCGCACTGCCGATTACCGCAGTGCTGATTTACGCCATCAAACTTTTCTACTTCGGCGATGCGGGAATGCTGCTCAACGCCACCGCCGCTTCCGGCCTCGTCAAAACGCTCACGCCGATTACCGTGATTTTCGGCGCGATTATGTTCAACCGTATGATGGAAACCACGGGCTGCATCGATGTCATCCGCAAATGGCTGGCGACCATCAGCCCGAACCCCGTAGCGCAACTGATGATTATCGGCTGGGCTTTTGCCTTTATGATTGAAGGCGCATCCGGCTTCGGCACGCCTGCCGCGATTGCCGCGCCGATTCTGATGAGC…	no	no	no	no	no	no	no	no	no	no	no	no	no	no	no	no	no	no	no	no	no	no	no	no	no	no	no	no	no	no	no	no	no	no	no	no	no	no	no	no	no	no	no	no
27354	GCGS0207	ATGGCACTTTTCCTCAGCATATTCCCCATCGTCCTGCTGATTTGGCTGATGGTGAAAAAAAACAGTATGCCTTCCTACGTCGCACTGCCGATTACCGCAGTGCTGATTTACGCCATCAAACTTTTCTACTTCGGCGATGCGGGAATGCTGCTCAACGCCACCGCCGCTTCCGGCCTCGTCAAAACGCTCACGCCGATTACCGTGATTTTCGGCGCGATTATGTTCAACCGTATGATGGAAACCACGGGCTGCATCGATGTCATCCGCAAATGGCTGGCGACCATCAGCCCGAACCCCGTAGCGCAACTGATGATTATCGGCTGGGCTTTTGCCTTTATGATTGAAGGCGCATCCGGTTTCGGCACGCCTGCCGCGATTGCCGCGCCGATTCTGATGAGC…	no	no	no	no	no	no	no	no	no	no	no	no	no	no	no	no	no	no	no	no	no	no	no	no	no	no	no	no	no	no	no	no	no	no	no	no	no	no	no	no	no	no	no	no
27355	GCGS0119	ATGGCACTTTTCCTCAGCATATTCCCCATCGTCCTGCTGATTTGGCTGATGGTGAAAAAAAACAGTATGCCTTCCTACGTCGCACTGCCGATTACCGCAGTGCTGATTTACGCCATCAAACTTTTCTACTTCGGCGATGCGGGAATGCTGCTCAACGCCACCGCCGCTTCCGGCCTCGTCAAAACGCTCACGCCGATTACCGTAATTTTCGGCGCGATTATGTTCAACCGTATGATGGAAACCACGGGCTGCATCGATGTCATCCGCAAATGGCTGGCGACCATCAGCCCGAACCCCGTAGCGCAACTGATGATTATCGGCTGGGCTTTTGCCTTTATGATTGAAGGCGCATCCGGCTTCGGCACGCCTGCCGCGATTGCCGCGCCGATTCTGATGAGC…	no	no	no	no	no	no	no	no	no	no	no	no	no	no	no	no	no	no	no	yes	no	no	no	no	no	no	no	no	no	no	no	no	no	no	no	no	no	no	no	no	no	no	no	no
27356	GCGS0049	ATGGCACTTTTCCTCAGCATATTCCCCATCGTCCTGCTGATTTGGCTGATGGTGAAAAAAAACAGTATGCCTTCCTACGTCGCACTGCCGATTACCGCAGTGCTGATTTACGCCATCAAACTTTTCTACTTCGGCGATGCGGGAATGCTGCTCAACGCCACCGCCGCTTCCGGCCTCGTCAAAACGCTCACGCCGATTACCGTGATTTTCGGCGCGATTATGTTCAACCGTATGATGGAAACCACGGGCTGCATCGATGTCATCCGCAAATGGCTGGCGACCATCAGCCCGAACCCCGTAGCGCAACTGATGATTATCGGCTGGGCTTTTGCCTTTATGATTGAAGGCGCATCCGGCTTCGGCACGCCTGCCGCGATTGCCGCGCCGATTCTGATGAGC…	no	no	no	no	no	no	no	no	no	no	no	no	no	no	no	no	no	no	no	yes	no	no	no	no	no	no	no	no	no	no	no	no	no	no	no	no	no	no	no	no	no	no	no	no
27357	GCGS0035	ATGGCACTTTTCCTCAGCATATTCCCCATCGTCCTGCTGATTTGGCTGATGGTGAAAAAAAACAGTATGCCTTCCTACGTCGCACTGCCGATTACCGCAGTGCTGATTTACGCCATCAAACTTTTCTACTTCGGCGATGCGGGAATGCTGCTCAACGCCACCGCCGCTTCCGGCCTCGTCAAAACGCTCACGCCGATTACCGTGATTTTCGGCGCGATTATGTTCAACCGTATGATGGAAACCACGGGCTGCATCGATGTCATCCGCAAATGGCTGGCGACCATCAGCCCGAACCCCGTAGCGCAACTGATGATTATCGGCTGGGCTTTTGCCTTTATGATTGAAGGCGCATCCGGCTTCGGCACGCCTGCCGCGATTGCCGCGCCGATTCTGATGAGC…	no	no	no	no	no	no	no	no	no	no	no	no	no	no	no	no	no	no	no	yes	no	no	no	no	no	no	no	no	no	no	no	no	no	no	no	no	no	no	no	no	no	no	no	no
27358	GCGS0055	ATGGCACTTTTCCTCAGCATATTCCCCATCGTCCTGCTGATTTGGCTGATGGTGAAAAAAAACAGTATGCCTTCCTACGTCGCACTGCCGATTACCGCAGTGCTGATTTACGCCATCAAACTTTTCTACTTCGGCGATGCGGGAATGCTGCTCAACGCCACCGCCGCTTCCGGCCTCGTCAAAACGCTCACGCCGATTACCGTGATTTTCGGCGCGATTATGTTCAACCGTATGATGGAAACCACGGGCTGCATCGATGTCATCCGCAAATGGCTGGCGACCATCAGCCCGAACCCCGTAGCGCAACTGATGATTATCGGCTGGGCTTTTGCCTTTATGATTGAAGGCGCATCCGGCTTCGGCACGCCTGCCGCGATTGCCGCGCCGATTCTGATGAGC…	no	no	no	no	no	no	no	no	no	no	no	no	no	no	no	no	no	no	no	yes	no	no	no	no	no	no	no	no	no	no	no	no	no	no	no	no	no	no	no	no	no	no	no	no
27359	GCGS0065	ATGGCACTTTTCCTCAGCATATTCCCCATCGTCCTGCTGATTTGGCTGATGGTGAAAAAAAACAGTATGCCTTCCTACGTCGCACTGCCGATTACCGCAGTGCTGATTTACGCCATCAAACTTTTCTACTTCGGCGATGCGGGAATGCTGCTCAACGCCACCGCCGCTTCCGGCCTCGTCAAAACGCTCACGCCGATTACCGTGATTTTCGGCGCGATTATGTTCAACCGTATGATGGAAACCACGGGCTGCATCGATGTCATCCGCAAATGGCTGGCGACCATCAGCCCGAACCCCGTAGCGCAACTGATGATTATCGGCTGGGCTTTTGCCTTTATGATTGAAGGCGCATCCGGCTTCGGCACGCCTGCCGCGATTGCCGCGCCGATTCTGATGAGC…	no	no	no	no	no	no	no	no	no	no	no	no	no	no	no	no	no	no	no	yes	no	no	no	no	no	no	no	no	no	no	no	no	no	no	no	no	no	no	no	no	no	no	no	no
27360	GCGS0124	ATGGCACTTTTCCTCAGCATATTCCCCATCGTCCTGCTGATTTGGCTGATGGTGAAAAAAAACAGTATGCCTTCCTACGTCGCACTGCCGATTACCGCAGTGCTGATTTACGCCATCAAACTTTTCTACTTCGGCGATGCGGGAATGCTGCTCAACGCCACCGCCGCTTCCGGCCTCGTCAAAACGCTCACGCCGATTACCGTGATTTTCGGCGCGATTATGTTCAACCGTATGATGGAAACCACGGGCTGCATCGATGTCATCCGCAAATGGCTGGCGACCATCAGCCCGAACCCCGTAGCGCAACTGATGATTATCGGCTGGGCTTTTGCCTTTATGATTGAAGGCGCATCCGGCTTCGGCACGCCTGCCGCGATTGCCGCGCCGATTCTGATGAGC…	no	no	no	no	no	no	no	no	no	no	no	no	no	no	no	no	no	no	no	yes	no	no	no	no	no	no	no	no	no	no	no	no	no	no	no	no	no	no	no	no	no	no	no	no
27361	GCGS0100	ATGGCACTTTTCCTCAGCATATTCCCCATCGTCCTGCTGATTTGGCTGATGGTGAAAAAAAACAGTATGCCTTCCTACGTCGCACTGCCGATTACCGCAGTGCTGATTTACGCCATCAAACTTTTCTACTTCGGCGATGCGGGAATGCTGCTCAACGCCACCGCCGCTTCCGGCCTCGTCAAAACGCTCACGCCGATTACCGTGATTTTCGGCGCGATTATGTTCAACCGTATGATGGAAACCACGGGCTGCATCGATGTCATCCGCAAATGGCTGGCGACCATCAGCCCGAACCCCGTAGCGCAACTGATGATTATCGGCTGGGCTTTTGCCTTTATGATTGAAGGCGCATCCGGCTTCGGCACGCCTGCCGCGATTGCCGCGCCGATTCTGATGAGC…	no	no	no	no	no	no	no	no	no	no	no	no	no	no	no	no	no	no	no	no	no	no	no	no	no	no	no	no	no	no	no	no	no	no	no	no	no	no	no	no	no	no	no	no
27362	GCGS0227	ATGGCACTTTTCCTCAGCATATTCCCCATCGTCCTGCTGATTTGGCTGATGGTGAAAAAAAACAGTATGCCTTCCTACGTCGCACTGCCGATTACCGCAGTGCTGATTTACGCCATCAAACTTTTCTACTTCGGCGATGCGGGAATGCTGCTCAACGCCACCGCCGCTTCCGGCCTCGTCAAAACGCTCACGCCGATTACCGTGATTTTCGGCGCGATTATGTTCAACCGTATGATGGAAACCACGGGCTGCATCGATGTCATCCGCAAATGGCTGGCGACCATCAGCCCGAACCCCGTAGCGCAACTGATGATTATCGGCTGGGCTTTTGCCTTTATGATTGAAGGCGCATCCGGCTTCGGCACGCCTGCCGCGATTGCCGCGCCGATTCTGATGAGC…	no	no	no	no	no	no	no	no	no	no	no	no	no	no	no	no	no	no	no	yes	no	no	no	no	no	no	no	no	no	no	no	no	no	no	no	no	no	no	no	no	no	no	no	no
27363	GCGS133	ATGGCACTTTTCCTCAGCATATTCCCCATCGTCCTGCTGATTTGGCTGATGGTGAAAAAAAACAGTATGCCTTCCTACGTCGCACTGCCGATTACCGCAGTGCTGATTTACGCCATCAAACTTTTCTACTTCGGCGATGCGGGAATGCTGCTCAACGCCACCGCCGCTTCCGGCCTCGTCAAAACGCTCACGCCGATTACCGTGATTTTCGGCGCGATTATGTTCAACCGTATGATGGAAACCACGGGCTGCATCGATGTCATCCGCAAATGGCTGGCGACCATCAGCCCGAACCCCGTAGCGCAACTGATGATTATCGGCTGGGCTTTTGCCTTTATGATTGAAGGCGCATCCGGCTTCGGCACGCCTGCCGCGATTGCCGCGCCGATTCTGATGAGC…	no	no	no	no	no	no	no	no	no	no	no	no	no	no	no	no	no	no	no	yes	no	no	no	no	no	no	no	no	no	no	no	no	no	no	no	no	no	no	no	no	no	no	no	no
27364	GCGS0184	ATGGCACTTTTCCTCAGCATATTCCCCATCGTCCTGCTGATTTGGCTGATGGTGAAAAAAAACAGTATGCCTTCCTACGTCGCACTGCCGATTACCGCAGTGCTGATTTACGCCATCAAACTTTTCTACTTCGGCGATGCGGGAATGCTGCTCAACGCCACCGCCGCTTCCGGCCTCGTCAAAACGCTCACGCCGATTACCGTGATTTTCGGCGCGATTATGTTCAACCGTATGATGGAAACCACGGGCTGCATCGATGTCATCCGCAAATGGCTGGCGACCATCAGCCCGAACCCCGTAGCGCAACTGATGATTATCGGCTGGGCTTTTGCCTTTATGATTGAAGGCGCATCCGGCTTCGGCACGCCTGCCGCGATTGCCGCGCCGATTCTGATGAGC…	no	no	no	no	no	no	no	no	no	no	no	no	no	no	no	no	no	no	no	no	no	no	no	no	no	no	no	no	no	no	no	no	no	no	no	no	no	no	no	no	no	no	no	no
27365	GCGS0080	ATGGCACTTTTCCTCAGCATATTCCCCATCGTCCTGCTGATTTGGCTGATGGTGAAAAAAAACAGTATGCCTTCCTACGTCGCACTGCCGATTACCGCAGTGCTGATTTACGCCATCAAACTTTTCTACTTCGGCGATGCGGGAATGCTGCTCAACGCCACCGCCGCTTCCGGCCTCGTCAAAACGCTCACGCCGATTACCGTGATTTTCGGCGCGATTATGTTCAACCGTATGATGGAAACCACGGGCTGCATCGATGTCATCCGCAAATGGCTGGCGACCATCAGCCCGAACCCCGTAGCGCAACTGATGATTATCGGCTGGGCTTTTGCCTTTATGATTGAAGGCGCATCCGGCTTCGGCACGCCTGCCGCGATTGCCGCGCCGATTCTGATGAGC…	no	no	no	no	no	no	no	no	no	no	no	no	no	no	no	no	no	no	no	no	no	no	no	no	no	no	no	no	no	no	no	no	no	no	no	no	no	no	no	no	no	no	no	no
27366	GCGS0206	ATGGCACTTTTCCTCAGCATATTCCCCATCGTCCTGCTGATTTGGCTGATGGTGAAAAAAAACAGTATGCCTTCCTACGTCGCACTGCCGATTACCGCAGTGCTGATTTACGCCATCAAACTTTTCTACTTCGGCGATGCGGGAATGCTGCTCAACGCCACCGCCGCTTCCGGCCTCGTCAAAACGCTCACGCCGATTACCGTGATTTTCGGCGCGATTATGTTCAACCGTATGATGGAAACCACGGGCTGCATCGATGTCATCCGCAAATGGCTGGCGACCATCAGCCCGAACCCCGTAGCGCAACTGATGATTATCGGCTGGGCTTTTGCCTTTATGATTGAAGGCGCATCCGGCTTCGGCACGCCTGCCGCGATTGCCGCGCCGATTCTGATGAGC…	no	no	no	no	no	no	no	no	no	no	no	no	no	no	yes	no	no	no	no	no	no	no	no	no	no	no	no	no	no	no	no	no	no	no	no	no	no	no	no	no	no	no	no	no
27367	GCGS0007	ATGGCACTTTTCCTCAGCATATTCCCCATCGTCCTGCTGATTTGGCTGATGGTGAAAAAAAACAGTATGCCTTCCTACGTCGCACTGCCGATTACCGCAGTGCTGATTTACGCCATCAAACTTTTCTACTTCGGCGATGCGGGAATGCTGCTCAACGCCACCGCCGCTTCCGGCCTCGTCAAAACGCTCACGCCGATTACCGTGATTTTCGGCGCGATTATGTTCAACCGTATGATGGAAACCACGGGCTGCATCGATGTCATCCGCAAATGGCTGGCGACCATCAGCCCGAACCCCGTAGCGCAACTGATGATTATCGGCTGGGCTTTTGCCTTTATGATTGAAGGCGCATCCGGCTTCGGCACGCCTGCCGCGATTGCCGCGCCGATTCTGATGAGC…	no	no	no	no	no	no	no	no	no	no	no	no	no	no	no	no	no	no	no	yes	no	no	no	no	no	no	no	no	no	no	no	no	no	no	no	no	no	no	no	no	no	no	no	no
27368	GCGS0121	ATGGCACTTTTCCTCAGCATATTCCCCATCGTCCTGCTGATTTGGCTGATGGTGAAAAAAAACAGTATGCCTTCCTACGTCGCACTGCCGATTACCGCAGTGCTGATTTACGCCATCAAACTTTTCTACTTCGGCGATGCGGGAATGCTGCTCAACGCCACCGCCGCTTCCGGCCTCGTCAAAACGCTCACGCCGATTACCGTGATTTTCGGCGCGATTATGTTCAACCGTATGATGGAAACCACGGGCTGCATCGATGTCATCCGCAAATGGCTGGCGACCATCAGCCCGAACCCCGTAGCGCAACTGATGATTATCGGCTGGGCTTTTGCCTTTATGATTGAAGGCGCATCCGGCTTCGGCACGCCTGCCGCGATTGCCGCGCCGATTCTGATGAGC…	no	no	no	no	no	no	no	no	no	no	no	no	no	no	no	no	no	no	no	yes	no	no	no	no	no	no	no	no	no	no	no	no	no	no	no	no	no	no	no	no	no	no	no	no
27369	GCGS0233	ATGGCACTTTTCCTCAGCATATTCCCCATCGTCCTGCTGATTTGGCTGATGGTGAAAAAAAACAGTATGCCTTCCTACGTCGCACTGCCGATTACCGCAGTGCTGATTTACGCCATCAAACTTTTCTACTTCGGCGATGCGGGAATGCTGCTCAACGCCACCGCCGCTTCCGGCCTCGTCAAAACGCTCACGCCGATTACCGTGATTTTCGGCGCGATTATGTTCAACCGTATGATGGAAACCACGGGCTGCATCGATGTCATCCGCAAATGGCTGGCGACCATCAGCCCGAACCCCGTAGCGCAACTGATGATTATCGGCTGGGCTTTTGCCTTTATGATTGAAGGCGCATCCGGCTTCGGCACGCCTGCCGCGATTGCCGCGCCGATTCTGATGAGC…	no	no	no	no	no	no	no	no	no	no	no	no	no	no	no	no	no	no	no	yes	no	no	no	no	no	no	no	no	no	no	no	no	no	no	no	no	no	no	no	no	no	no	no	no
27370	GCGS0059	ATGGCACTTTTCCTCAGCATATTCCCCATCGTCCTGCTGATTTGGCTGATGGTGAAAAAAAACAGTATGCCTTCCTACGTCGCACTGCCGATTACCGCAGTGCTGATTTACGCCATCAAACTTTTCTACTTCGGCGATGCGGGAATGCTGCTCAACGCCACCGCCGCTTCCGGCCTCGTCAAAACGCTCACGCCGATTACCGTGATTTTCGGCGCGATTATGTTCAACCGTATGATGGAAACCACGGGCTGCATCGATGTCATCCGCAAATGGCTGGCGACCATCAGCCCGAACCCCGTAGCGCAACTGATGATTATCGGCTGGGCTTTTGCCTTTATGATTGAAGGCGCATCCGGCTTCGGCACGCCTGCCGCGATTGCCGCGCCGATTCTGATGAGC…	no	no	no	no	no	no	no	no	no	no	no	no	no	no	no	no	no	no	no	yes	no	no	no	no	no	no	no	no	no	no	no	no	no	no	no	no	no	no	no	no	no	no	no	no
27371	GCGS0071	ATGGCACTTTTCCTCAGCATATTCCCCATCGTCCTGCTGATTTGGCTGATGGTGAAAAAAAACAGTATGCCTTCCTACGTCGCACTGCCGATTACCGCAGTGCTGATTTACGCCATCAAACTTTTCTACTTCGGCGATGCGGGAATGCTGCTCAACGCCACCGCCGCTTCCGGCCTCGTCAAAACGCTCACGCCGATTACCGTGATTTTCGGCGCGATTATGTTCAACCGTATGATGGAAACCACGGGCTGCATCGATGTCATCCGCAAATGGCTGGCGACCATCAGCCCGAACCCCGTAGCGCAACTGATGATTATCGGCTGGGCTTTTGCCTTTATGATTGAAGGCGCATCCGGTTTCGGCACGCCTGCCGCGATTGCCGCGCCGATTCTGATGAGC…	no	no	no	no	no	no	no	no	no	no	no	no	no	no	no	no	no	no	no	no	no	no	no	no	no	no	no	no	no	no	no	no	no	no	no	no	no	no	no	no	no	no	no	no
27372	GCGS0220	ATGGCACTTTTCCTCAGCATATTCCCCATCGTCCTGCTGATTTGGCTGATGGTGAAAAAAAACAGTATGCCTTCCTACGTCGCACTGCCGATTACCGCAGTGCTGATTTACGCCATCAAACTTTTCTACTTCGGCGATGCGGGAATGCTGCTCAACGCCACCGCCGCTTCCGGCCTCGTCAAAACGCTCACGCCGATTACCGTGATTTTCGGCGCGATTATGTTCAACCGTATGATGGAAACCACGGGCTGCATCGATGTCATCCGCAAATGGCTGGCGACCATCAGCCCGAACCCCGTAGCGCAACTGATGATTATCGGCTGGGCTTTTGCCTTTATGATTGAAGGCGCATCCGGCTTCGGCACGCCTGCCGCGATTGCCGCGCCGATTCTGATGAGC…	no	no	no	no	no	no	no	no	no	no	no	no	no	no	no	no	no	no	no	no	no	no	no	no	no	no	no	no	no	no	no	no	no	no	no	no	no	no	no	no	no	no	no	no
27373	GCGS0097	ATGGCACTTTTCCTCAGCATATTCCCCATCGTCCTGCTGATTTGGCTGATGGTGAAAAAAAACAGTATGCCTTCCTACGTCGCACTGCCGATTACCGCAGTGCTGATTTACGCCATCAAACTTTTCTACTTCGGCGATGCGGGAATGCTGCTCAACGCCACCGCCGCTTCCGGCCTCGTCAAAACGCTCACGCCGATTACCGTGATTTTCGGCGCGATTATGTTCAACCGTATGATGGAAACCACGGGCTGCATCGATGTCATCCGCAAATGGCTGGCGACCATCAGCCCGAACCCCGTAGCGCAACTGATGATTATCGGCTGGGCTTTTGCCTTTATGATTGAAGGCGCATCCGGCTTCGGCACGCCTGCCGCGATTGCCGCGCCGATTCTGATGAGC…	no	no	no	no	no	no	no	no	no	no	no	no	no	no	no	no	no	no	no	yes	no	no	no	no	no	no	no	no	no	no	no	no	no	no	no	no	no	no	no	no	no	no	no	no
27374	GCGS0031	ATGGCACTTTTCCTCAGCATATTCCCCATCGTCCTGCTGATTTGGCTGATGGTGAAAAAAAACAGTATGCCTTCCTACGTCGCACTGCCGATTACCGCAGTGCTGATTTACGCCATCAAACTTTTCTACTTCGGCGATGCGGGAATGCTGCTCAACGCCACCGCCGCTTCCGGCCTCGTCAAAACGCTCACGCCGATTACCGTGATTTTCGGCGCGATTATGTTCAACCGTATGATGGAAACCACGGGCTGCATCGATGTCATCCGCAAATGGCTGGCGACCATCAGCCCGAACCCCGTAGCGCAACTGATGATTATCGGCTGGGCTTTTGCCTTTATGATTGAAGGCGCATCCGGCTTCGGCACGCCTGCCGCGATTGCCGCGCCGATTCTGATGAGC…	no	no	no	no	no	no	no	no	no	no	no	no	no	no	no	no	no	no	no	yes	no	no	no	no	no	no	no	no	no	no	no	no	no	no	no	no	no	no	no	no	no	no	no	no
27375	GCGS0017	ATGGCACTTTTCCTCAGCATATTCCCCATCGTCCTGCTGATTTGGCTGATGGTGAAAAAAAACAGTATGCCTTCCTACGTCGCACTGCCGATTACCGCAGTGCTGATTTACGCCATCAAACTTTTCTACTTCGGCGATGCGGGAATGCTGCTCAACGCCACCGCCGCTTCCGGCCTCGTCAAAACGCTCACGCCGATTACCGTGATTTTCGGCGCGATTATGTTCAACCGTATGATGGAAACCACGGGCTGCATCGATGTCATCCGCAAATGGCTGGCGACCATCAGCCCGAACCCCGTAGCGCAACTGATGATTATCGGCTGGGCTTTTGCCTTTATGATTGAAGGCGCATCCGGCTTCGGCACGCCTGCCGCGATTGCCGCGCCGATTCTGATGAGC…	no	no	no	no	no	no	no	no	no	no	no	no	no	no	no	no	no	no	no	yes	no	no	no	no	no	no	no	no	no	no	no	no	no	no	no	no	no	no	no	no	no	no	no	no
27376	GCGS0225	ATGGCACTTTTCCTCAGCATATTCCCCATCGTCCTGCTGATTTGGCTGATGGTGAAAAAAAACAGTATGCCTTCCTACGTCGCACTGCCGATTACCGCAGTGCTGATTTACGCCATCAAACTTTTCTACTTCGGCGATGCGGGAATGCTGCTCAACGCCACCGCCGCTTCCGGCCTCGTCAAAACGCTCACGCCGATTACCGTGATTTTCGGCGCGATTATGTTCAACCGTATGATGGAAACCACGGGCTGCATCGATGTCATCCGCAAATGGCTGGCGACCATCAGCCCGAACCCCGTAGCGCAACTGATGATTATCGGCTGGGCTTTTGCCTTTATGATTGAAGGCGCATCCGGTTTCGGCACGCCTGCCGCGATTGCCGCGCCGATTCTGATGAGC…	no	no	no	no	no	no	no	no	no	no	no	no	no	no	no	no	no	no	no	no	no	no	no	no	no	no	no	no	no	no	no	no	no	no	no	no	no	no	no	no	no	no	no	no
27377	GCGS0221	ATGGCACTTTTCCTCAGCATATTCCCCATCGTCCTGCTGATTTGGCTGATGGTGAAAAAAAACAGTATGCCTTCCTACGTCGCACTGCCGATTACCGCAGTGCTGATTTACGCCATCAAACTTTTCTACTTCGGCGATGCGGGAATGCTGCTCAACGCCACCGCCGCTTCCGGCCTCGTCAAAACGCTCACGCCGATTACCGTGATTTTCGGCGCGATTATGTTCAACCGTATGATGGAAACCACGGGCTGCATCGATGTCATCCGCAAATGGCTGGCGACCATCAGCCCGAACCCCGTAGCGCAACTGATGATTATCGGCTGGGCTTTTGCCTTTATGATTGAAGGCGCATCCGGTTTCGGCACGCCTGCCGCGATTGCCGCGCCGATTCTGATGAGC…	no	no	no	no	no	no	no	no	no	no	no	no	no	no	no	no	no	no	no	no	no	no	no	no	no	no	no	no	no	no	no	no	no	no	no	no	no	no	no	no	no	no	no	no
27378	GCGS0211	ATGGCACTTTTCCTCAGCATATTCCCCATCGTCCTGCTGATTTGGCTGATGGTGAAAAAAAACAGTATGCCTTCCTACGTCGCACTGCCGATTACCGCAGTGCTGATTTACGCCATCAAACTTTTCTACTTCGGCGATGCGGGAATGCTGCTCAACGCCACCGCCGCTTCCGGCCTCGTCAAAACGCTCACGCCGATTACCGTGATTTTCGGCGCGATTATGTTCAACCGTATGATGGAAACCACGGGCTGCATCGATGTCATCCGCAAATGGCTGGCGACCATCAGCCCGAACCCCGTAGCGCAACTGATGATTATCGGCTGGGCTTTTGCCTTTATGATTGAAGGCGCATCCGGTTTCGGCACGCCTGCCGCGATTGCCGCGCCGATTCTGATGAGC…	no	no	no	no	no	no	no	no	no	no	no	no	no	no	no	no	no	no	no	no	no	no	no	no	no	no	no	no	no	no	no	no	no	no	no	no	no	no	no	no	no	no	no	no
27379	GCGS0019	ATGGCACTTTTCCTCAGCATATTCCCCATCGTCCTGCTGATTTGGCTGATGGTGAAAAAAAACAGTATGCCTTCCTACGTCGCACTGCCGATTACCGCAGTGCTGATTTACGCCATCAAACTTTTCTACTTCGGCGATGCGGGAATGCTGCTCAACGCCACCGCCGCTTCCGGCCTCGTCAAAACGCTCACGCCGATTACCGTGATTTTCGGCGCGATTATGTTCAACCGTATGATGGAAACCACGGGCTGCATCGATGTCATCCGCAAATGGCTGGCGACCATCAGCCCGAACCCCGTAGCGCAACTGATGATTATCGGCTGGGCTTTTGCCTTTATGATTGAAGGCGCATCCGGCTTCGGCACGCCTGCCGCGATTGCCGCGCCGATTCTGATGAGC…	no	no	no	no	no	no	no	no	no	no	no	no	no	no	no	no	no	no	no	yes	no	no	no	no	no	no	no	no	no	no	no	no	no	no	no	no	no	no	no	no	no	no	no	no
27380	GCGS0042	ATGGCACTTTTCCTCAGCATATTCCCCATCGTCCTGCTGATTTGGCTGATGGTGAAAAAAAACAGTATGCCTTCCTACGTCGCACTGCCGATTACCGCAGTGCTGATTTACGCCATCAAACTTTTCTACTTCGGCGATGCGGGAATGCTGCTCAACGCCACCGCCGCTTCCGGCCTCGTCAAAACGCTCACGCCGATTACCGTGATTTTCGGCGCGATTATGTTCAACCGTATGATGGAAACCACGGGCTGCATCGATGTCATCCGCAAATGGCTGGCGACCATCAGCCCGAACCCCGTAGCGCAACTGATGATTATCGGCTGGGCTTTTGCCTTTATGATTGAAGGCGCATCCGGCTTCGGCACGCCTGCCGCGATTGCCGCGCCGATTCTGATGAGC…	no	no	no	no	no	no	no	no	no	no	no	no	no	no	no	no	no	no	no	no	no	no	no	no	no	no	no	no	no	no	no	no	no	no	no	no	no	no	no	no	no	no	no	no
27381	GCGS0104	ATGGCACTTTTCCTCAGCATATTCCCCATCGTCCTGCTGATTTGGCTGATGGTGAAAAAAAACAGTATGCCTTCCTACGTCGCACTGCCGATTACCGCAGTGCTGATTTACGCCATCAAACTTTTCTACTTCGGCGATGCGGGAATGCTGCTCAACGCCACCGCCGCTTCCGGCCTCGTCAAAACGCTCACGCCGATTACCGTGATTTTCGGCGCGATTATGTTCAACCGTATGATGGAAACCACGGGCTGCATCGATGTCATCCGCAAATGGCTGGCGACCATCAGCCCGAACCCCGTAGCGCAACTGATGATTATCGGCTGGGCTTTTGCCTTTATGATTGAAGGCGCATCCGGCTTCGGCACGCCTGCCGCGATTGCCGCGCCGATTCTGATGAGC…	no	no	no	no	no	no	no	no	no	no	no	no	no	no	no	no	no	no	no	yes	no	no	no	no	no	no	no	no	no	no	no	no	no	no	no	no	no	no	no	no	no	no	no	no
27382	GCGS0147	ATGGCACTTTTCCTCAGCATATTCCCCATCGTCCTGCTGATTTGGCTGATGGTGAAAAAAAACAGTATGCCTTCCTACGTCGCACTGCCGATTACCGCAGTGCTGATTTACGCCATCAAACTTTTCTACTTCGGCGATGCGGGAATGCTGCTCAACGCCACCGCCGCTTCCGGCCTCGTCAAAACGCTCACGCCGATTACCGTGATTTTCGGCGCGATTATGTTCAACCGTATGATGGAAACCACGGGCTGCATCGATGTCATCCGCAAATGGCTGGCGACCATCAGCCCGAACCCCGTAGCGCAACTGATGATTATCGGCTGGGCTTTTGCCTTTATGATTGAAGGCGCATCCGGCTTCGGCACGCCTGCCGCGATTGCCGCGCCGATTCTGATGAGC…	no	no	no	no	no	no	no	no	no	no	no	no	no	no	no	no	no	no	no	yes	no	no	no	no	no	no	no	no	no	no	no	no	no	no	no	no	no	no	no	no	no	no	no	no
27383	GCGS0078	ATGGCACTTTTCCTCAGCATATTCCCCATCGTCCTGCTGATTTGGCTGATGGTGAAAAAAAACAGTATGCCTTCCTACGTCGCACTGCCGATTACCGCAGTGCTGATTTACGCCATCAAACTTTTCTACTTCGGCGATGCGGGAATGCTGCTCAACGCCACCGCCGCTTCCGGCCTCGTCAAAACGCTCACGCCGATTACCGTGATTTTCGGCGCGATTATGTTCAACCGTATGATGGAAACCACGGGCTGCATCGATGTCATCCGCAAATGGCTGGCGACCATCAGCCCGAACCCCGTAGCGCAACTGATGATTATCGGCTGGGCTTTTGCCTTTATGATTGAAGGCGCATCCGGTTTCGGCACGCCTGCCGCGATTGCCGCGCCGATTCTGATGAGC…	no	no	no	no	no	no	no	no	no	no	no	no	no	no	no	no	no	no	no	no	no	no	no	no	no	no	no	no	no	no	no	no	no	no	no	no	no	yes	no	no	no	no	no	no
27384	GCGS0190	ATGGCACTTTTCCTCAGCATATTCCCCATCGTCCTGCTGATTTGGCTGATGGTGAAAAAAAACAGTATGCCTTCCTACGTCGCACTGCCGATTACCGCAGTGCTGATTTACGCCATCAAACTTTTCTACTTCGGCGATGCGGGAATGCTGCTCAACGCCACCGCCGCTTCCGGCCTCGTCAAAACGCTCACGCCGATTACCGTGATTTTCGGCGCGATTATGTTCAACCGTATGATGGAAACCACGGGCTGCATCGATGTCATCCGCAAATGGCTGGCGACCATCAGCCCGAACCCCGTAGCGCAACTGATGATTATCGGCTGGGCTTTTGCCTTTATGATTGAAGGCGCATCCGGCTTCGGCACGCCTGCCGCGATTGCCGCGCCGATTCTGATGAGC…	no	no	no	no	no	no	no	no	no	no	no	no	no	no	yes	no	no	no	no	no	no	no	no	no	no	no	no	no	no	no	no	no	no	no	no	no	no	no	no	no	no	no	no	no
27385	GCGS0079	ATGGCACTTTTCCTCAGCATATTCCCCATCGTCCTGCTGATTTGGCTGATGGTGAAAAAAAACAGTATGCCTTCCTACGTCGCACTGCCGATTACCGCAGTGCTGATTTACGCCATCAAACTTTTCTACTTCGGCGATGCGGGAATGCTGCTCAACGCCACCGCCGCTTCCGGCCTCGTCAAAACGCTCACGCCGATTACCGTGATTTTCGGCGCGATTATGTTCAACCGTATGATGGAAACCACGGGCTGCATCGATGTCATCCGCAAATGGCTGGCGACCATCAGCCCGAACCCCGTAGCGCAACTGATGATTATCGGCTGGGCTTTTGCCTTTATGATTGAAGGCGCATCCGGCTTCGGCACGCCTGCCGCGATTGCCGCGCCGATTCTGATGAGC…	no	no	no	no	no	no	no	no	no	no	no	no	no	no	no	no	no	no	no	yes	no	no	no	no	no	no	no	no	no	no	no	no	no	no	no	no	no	no	no	no	no	no	no	no
27386	GCGS0145	ATGGCACTTTTCCTCAGCATATTCCCCATCGTCCTGCTGATTTGGCTGATGGTGAAAAAAAACAGTATGCCTTCCTACGTCGCACTGCCGATTACCGCAGTGCTGATTTACGCCATCAAACTTTTCTACTTCGGCGATGCGGGAATGCTGCTCAACGCCACCGCCGCTTCCGGCCTCGTCAAAACGCTCACGCCGATTACCGTGATTTTCGGCGCGATTATGTTCAACCGTATGATGGAAACCACGGGCTGCATCGATGTCATCCGCAAATGGCTGGCGACCATCAGCCCGAACCCCGTAGCGCAACTGATGATTATCGGCTGGGCTTTTGCCTTTATGATTGAAGGCGCATCCGGCTTCGGCACGCCTGCCGCGATTGCCGCGCCGATTCTGATGAGC…	no	no	no	no	no	no	no	no	no	no	no	no	no	no	no	no	no	no	no	yes	no	no	no	no	no	no	no	no	no	no	no	no	no	no	no	no	no	no	no	no	no	no	no	no
27387	GCGS0125	ATGGCACTTTTCCTCAGCATATTCCCCATCGTCCTGCTGATTTGGCTGATGGTGAAAAAAAACAGTATGCCTTCCTACGTCGCACTGCCGATTACCGCAGTGCTGATTTACGCCATCAAACTTTTCTACTTCGGCGATGCGGGAATGCTGCTCAACGCCACCGCCGCTTCCGGCCTCGTCAAAACGCTCACGCCGATTACCGTGATTTTCGGCGCGATTATGTTCAACCGTATGATGGAAACCACGGGCTGCATCGATGTCATCCGCAAATGGCTGGCGACCATCAGCCCGAACCCCGTAGCGCAACTGATGATTATCGGCTGGGCTTTTGCCTTTATGATTGAAGGCGCATCCGGCTTCGGCACGCCTGCCGCGATTGCCGCGCCGATTCTGATGAGC…	no	no	no	no	no	no	no	no	no	no	no	no	no	no	no	no	no	no	no	yes	no	no	no	no	no	no	no	no	no	no	no	no	no	no	no	no	no	no	no	no	no	no	no	no
27388	GCGS0141	ATGGCACTTTTCCTCAGCATATTCCCCATCGTCCTGCTGATTTGGCTGATGGTGAAAAAAAACAGTATGCCTTCCTACGTCGCACTGCCGATTACCGCAGTGCTGATTTACGCCATCAAACTTTTCTACTTCGGCGATGCGGGAATGCTGCTCAACGCCACCGCCGCTTCCGGCCTCGTCAAAACGCTCACGCCGATTACCGTGATTTTCGGCGCGATTATGTTCAACCGTATGATGGAAACCACGGGCTGCATCGATGTCATCCGCAAATGGCTGGCGACCATCAGCCCGAACCCCGTAGCGCAACTGATGATTATCGGCTGGGCTTTTGCCTTTATGATTGAAGGCGCATCCGGCTTCGGCACGCCTGCCGCGATTGCCGCGCCGATTCTGATGAGC…	no	no	no	no	no	no	no	no	no	no	no	no	no	no	no	no	no	no	no	yes	no	no	no	no	no	no	no	no	no	no	no	no	no	no	no	no	no	no	no	no	no	no	no	no
27389	GCGS0075	ATGGCACTTTTCCTCAGCATATTCCCCATCGTCCTGCTGATTTGGCTGATGGTGAAAAAAAACAGTATGCCTTCCTACGTCGCACTGCCGATTACCGCAGTGCTGATTTACGCCATCAAACTTTTCTACTTCGGCGATGCGGGAATGCTGCTCAACGCCACCGCCGCTTCCGGCCTCGTCAAAACGCTCACGCCGATTACCGTGATTTTCGGCGCGATTATGTTCAACCGTATGATGGAAACCACGGGCTGCATCGATGTCATCCGCAAATGGCTGGCGACCATCAGCCCGAACCCCGTAGCGCAACTGATGATTATCGGCTGGGCTTTTGCCTTTATGATTGAAGGCGCATCCGGCTTCGGCACGCCTGCCGCGATTGCCGCGCCGATTCTGATGAGC…	no	no	no	no	no	no	no	no	no	no	no	no	no	no	no	no	no	no	no	yes	no	no	no	no	no	no	no	no	no	no	no	no	no	no	no	no	no	no	no	no	no	no	no	no
27390	GCGS0053	ATGGCACTTTTCCTCAGCATATTCCCCATCGTCCTGCTGATTTGGCTGATGGTGAAAAAAAACAGTATGCCTTCCTACGTCGCACTGCCGATTACCGCAGTGCTGATTTACGCCATCAAACTTTTCTACTTCGGCGATGCGGGAATGCTGCTCAACGCCACCGCCGCTTCCGGCCTCGTCAAAACGCTCACGCCGATTACCGTGATTTTCGGCGCGATTATGTTCAACCGTATGATGGAAACCACGGGCTGCATCGATGTCATCCGCAAATGGCTGGCGACCATCAGCCCGAACCCCGTAGCGCAACTGATGATTATCGGCTGGGCTTTTGCCTTTATGATTGAAGGCGCATCCGGCTTCGGCACGCCTGCCGCGATTGCCGCGCCGATTCTGATGAGC…	no	no	no	no	no	no	no	no	no	no	no	no	no	no	no	no	no	no	no	yes	no	no	no	no	no	no	no	no	no	no	no	no	no	no	no	no	no	no	no	no	no	no	no	no
27391	GCGS0023	ATGGCACTTTTCCTCAGCATATTCCCCATCGTCCTGCTGATTTGGCTGATGGTGAAAAAAAACAGTATGCCTTCCTACGTCGCACTGCCGATTACCGCAGTGCTGATTTACGCCATCAAACTTTTCTACTTCGGCGATGCGGGAATGCTGCTCAACGCCACCGCCGCTTCCGGCCTCGTCAAAACGCTCACGCCGATTACCGTGATTTTCGGCGCGATTATGTTCAACCGTATGATGGAAACCACGGGCTGCATCGATGTCATCCGCAAATGGCTGGCGACCATCAGCCCGAACCCCGTAGCGCAACTGATGATTATCGGCTGGGCTTTTGCCTTTATGATTGAAGGCGCATCCGGCTTCGGCACGCCTGCCGCGATTGCCGCGCCGATTCTGATGAGC…	no	no	no	no	no	no	no	no	no	no	no	no	no	no	no	no	no	no	no	yes	no	no	no	no	no	no	no	no	no	no	no	no	no	no	no	no	no	no	no	no	no	no	no	no
27392	GCGS0181	ATGGCACTTTTCCTCAGCATATTCCCCATCGTCCTGCTGATTTGGCTGATGGTGAAAAAAAACAGTATGCCTTCCTACGTCGCACTGCCGATTACCGCAGTGCTGATTTACGCCATCAAACTTTTCTACTTCGGCGATGCGGGAATGCTGCTCAACGCCACCGCCGCTTCCGGCCTCGTCAAAACGCTCACGCCGATTACCGTGATTTTCGGCGCGATTATGTTCAACCGTATGATGGAAACCACGGGCTGCATCGATGTCATCCGCAAATGGCTGGCGACCATCAGCCCGAACCCCGTAGCGCAACTGATGATTATCGGCTGGGCTTTTGCCTTTATGATTGAAGGCGCATCCGGCTTCGGCACGCCTGCCGCGATTGCCGCGCCGATTCTGATGAGC…	no	no	no	no	no	no	no	no	no	no	no	no	no	no	no	no	no	no	no	yes	no	no	no	no	no	no	no	no	no	no	no	no	no	no	no	no	no	no	no	no	no	no	no	no
27393	GCGS159	ATGGCACTTTTCCTCAGCATATTCCCCATCGTCCTGCTGATTTGGCTGATGGTGAAAAAAAACAGTATGCCTTCCTACGTCGCACTGCCGATTACCGCAGTGCTGATTTACGCCATCAAACTTTTCTACTTCGGCGATGCGGGAATGCTGCTCAACGCCACCGCCGCTTCCGGCCTCGTCAAAACGCTCACGCCGATTACCGTGATTTTCGGCGCGATTATGTTCAACCGTATGATGGAAACCACGGGCTGCATCGATGTCATCCGCAAATGGCTGGCGACCATCAGCCCGAACCCCGTAGCGCAACTGATGATTATCGGCTGGGCTTTTGCCTTTATGATTGAAGGCGCATCCGGCTTCGGCACGCCTGCCGCGATTGCCGCGCCGATTCTGATGAGC…	no	no	no	no	no	no	no	no	no	no	no	no	no	no	no	no	no	no	no	yes	no	no	no	no	no	no	no	no	no	no	no	no	no	no	no	no	no	no	no	no	no	no	no	no
27394	GCGS0235	ATGGCACTTTTCCTCAGCATATTCCCCATCGTCCTGCTGATTTGGCTGATGGTGAAAAAAAACAGTATGCCTTCCTACGTCGCACTGCCGATTACCGCAGTGCTGATTTACGCCATCAAACTTTTCTACTTCGGCGATGCGGGAATGCTGCTCAACGCCACCGCCGCTTCCGGCCTCGTCAAAACGCTCACGCCGATTACCGTGATTTTCGGCGCGATTATGTTCAACCGTATGATGGAAACCACGGGCTGCATCGATGTCATCCGCAAATGGCTGGCGACCATCAGCCCGAACCCCGTAGCGCAACTGATGATTATCGGCTGGGCTTTTGCCTTTATGATTGAAGGCGCATCCGGCTTCGGCACGCCTGCCGCGATTGCCGCGCCGATTCTGATGAGC…	no	no	no	no	no	no	no	no	no	no	no	no	no	no	no	no	no	no	no	yes	no	no	no	no	no	no	no	no	no	no	no	no	no	no	no	no	no	no	no	no	no	no	no	no
27395	GCGS0076	ATGGCACTTTTCCTCAGCATATTCCCCATCGTCCTGCTGATTTGGCTGATGGTGAAAAAAAACAGTATGCCTTCCTACGTCGCACTGCCGATTACCGCAGTGCTGATTTACGCCATCAAACTTTTCTACTTCGGCGATGCGGGAATGCTGCTCAACGCCACCGCCGCTTCCGGCCTCGTCAAAACGCTCACGCCGATTACCGTGATTTTCGGCGCGATTATGTTCAACCGTATGATGGAAACCACGGGCTGCATCGATGTCATCCGCAAATGGCTGGCGACCATCAGCCCGAACCCCGTAGCGCAACTGATGATTATCGGCTGGGCTTTTGCCTTTATGATTGAAGGCGCATCCGGCTTCGGCACGCCTGCCGCGATTGCCGCGCCGATTCTGATGAGC…	no	no	no	no	no	no	no	no	no	no	no	no	no	no	no	no	no	no	no	yes	no	no	no	no	no	no	no	no	no	no	no	no	no	no	no	no	no	no	no	no	no	no	no	no
27396	GCGS0149	ATGGCACTTTTCCTCAGCATATTCCCCATCGTCCTGCTGATTTGGCTGATGGTGAAAAAAAACAGTATGCCTTCCTACGTCGCACTGCCGATTACCGCAGTGCTGATTTACGCCATCAAACTTTTCTACTTCGGCGATGCGGGAATGCTGCTCAACGCCACCGCCGCTTCCGGCCTCGTCAAAACGCTCACGCCGATTACCGTGATTTTCGGCGCGATTATGTTCAACCGTATGATGGAAACCACGGGCTGCATCGATGTCATCCGCAAATGGCTGGCGACCATCAGCCCGAACCCCGTAGCGCAACTGATGATTATCGGCTGGGCTTTTGCCTTTATGATTGAAGGCGCATCCGGTTTCGGCACGCCTGCCGCGATTGCCGCGCCGATTCTGATGAGC…	no	no	no	no	no	no	no	no	no	no	no	no	no	no	no	no	no	no	no	no	no	no	no	no	no	no	no	no	no	no	no	no	no	no	no	no	no	no	no	no	no	no	no	no
27397	GCGS0229	ATGGCACTTTTCCTCAGCATATTCCCCATCGTCCTGCTGATTTGGCTGATGGTGAAAAAAAACAGTATGCCTTCCTACGTCGCACTGCCGATTACCGCAGTGCTGATTTACGCCATCAAACTTTTCTACTTCGGCGATGCGGGAATGCTGCTCAACGCCACCGCCGCTTCCGGCCTCGTCAAAACGCTCACGCCGATTACCGTGATTTTCGGCGCGATTATGTTCAACCGTATGATGGAAACCACGGGCTGCATCGATGTCATCCGCAAATGGCTGGCGACCATCAGCCCGAACCCCGTAGCGCAACTGATGATTATCGGCTGGGCTTTTGCCTTTATGATTGAAGGCGCATCCGGCTTCGGCACGCCTGCCGCGATTGCCGCGCCGATTCTGATGAGC…	no	no	no	no	no	no	no	no	no	no	no	no	no	no	no	no	no	no	no	yes	no	no	no	no	no	no	no	no	no	no	no	no	no	no	no	no	no	no	no	no	no	no	no	no
27398	GCGS0139	ATGGCACTTTTCCTCAGCATATTCCCCATCGTCCTGCTGATTTGGCTGATGGTGAAAAAAAACAGTATGCCTTCCTACGTCGCACTGCCGATTACCGCAGTGCTGATTTACGCCATCAAACTTTTCTACTTCGGCGATGCGGGAATGCTGCTCAACGCCACCGCCGCTTCCGGCCTCGTCAAAACGCTCACGCCGATTACCGTGATTTTCGGCGCGATTATGTTCAACCGTATGATGGAAACCACGGGCTGCATCGATGTCATCCGCAAATGGCTGGCGACCATCAGCCCGAACCCCGTAGCGCAACTGATGATTATCGGCTGGGCTTTTGCCTTTATGATTGAAGGCGCATCCGGCTTCGGCACGCCTGCCGCGATTGCCGCGCCGATTCTGATGAGC…	no	no	no	no	no	no	no	no	no	no	no	no	no	no	no	no	no	no	no	yes	no	no	no	no	no	no	no	no	no	no	no	no	no	no	no	no	no	no	no	no	no	no	no	no
27399	GCGS0185	ATGGCACTTTTCCTCAGCATATTCCCCATCGTCCTGCTGATTTGGCTGATGGTGAAAAAAAACAGTATGCCTTCCTACGTCGCACTGCCGATTACCGCAGTGCTGATTTACGCCATCAAACTTTTCTACTTCGGCGATGCGGGAATGCTGCTCAACGCCACCGCCGCTTCCGGCCTCGTCAAAACGCTCACGCCGATTACCGTGATTTTCGGCGCGATTATGTTCAACCGTATGATGGAAACCACGGGCTGCATCGATGTCATCCGCAAATGGCTGGCGACCATCAGCCCGAACCCCGTAGCGCAACTGATGATTATCGGCTGGGCTTTTGCCTTTATGATTGAAGGCGCATCCGGCTTCGGCACGCCTGCCGCGATTGCCGCGCCGATTCTGATGAGC…	no	no	no	no	no	no	no	no	no	no	no	no	no	no	no	no	no	no	no	yes	no	no	no	no	no	no	no	no	no	no	no	no	no	no	no	no	no	no	no	no	no	no	no	no
27400	GCGS0081	ATGGCACTTTTCCTCAGCATATTCCCCATCGTCCTGCTGATTTGGCTGATGGTGAAAAAAAACAGTATGCCTTCCTACGTCGCACTGCCGATTACCGCAGTGCTGATTTACGCCATCAAACTTTTCTACTTCGGCGATGCGGGAATGCTGCTCAACGCCACCGCCGCTTCCGGCCTCGTCAAAACGCTCACGCCGATTACCGTGATTTTCGGCGCGATTATGTTCAACCGTATGATGGAAACCACGGGCTGCATCGATGTCATCCGCAAATGGCTGGCGACCATCAGCCCGAACCCCGTAGCGCAACTGATGATTATCGGCTGGGCTTTTGCCTTTATGATTGAAGGCGCATCCGGCTTCGGCACGCCTGCCGCGATTGCCGCGCCGATTCTGATGAGC…	no	no	no	no	no	no	no	no	no	no	no	no	no	no	no	no	no	no	no	yes	no	no	no	no	no	no	no	no	no	no	no	no	no	no	no	no	no	no	no	no	no	no	no	no
27401	GCGS0077	ATGGCACTTTTCCTCAGCATATTCCCCATCGTCCTGCTGATTTGGCTGATGGTGAAAAAAAACAGTATGCCTTCCTACGTCGCACTGCCGATTACCGCAGTGCTGATTTACGCCATCAAACTTTTCTACTTCGGCGATGCGGGAATGCTGCTCAACGCCACCGCCGCTTCCGGCCTCGTCAAAACGCTCACGCCGATTACCGTGATTTTCGGCGCGATTATGTTCAACCGTATGATGGAAACCACGGGCTGCATCGATGTCATCCGCAAATGGCTGGCGACCATCAGCCCGAACCCCGTAGCGCAACTGATGATTATCGGCTGGGCTTTTGCCTTTATGATTGAAGGCGCATCCGGCTTCGGCACGCCTGCCGCGATTGCCGCGCCGATTCTGATGAGC…	no	no	no	no	no	no	no	no	no	no	no	no	no	no	no	no	no	no	no	yes	no	no	no	no	no	no	no	no	no	no	no	no	no	no	no	no	no	no	no	no	no	no	no	no
27402	GCGS0201	ATGGCACTTTTCCTCAGCATATTCCCCATCGTCCTGCTGATTTGGCTGATGGTGAAAAAAAACAGTATGCCTTCCTACGTCGCACTGCCGATTACCGCAGTGCTGATTTACGCCATCAAACTTTTCTACTTCGGCGATGCGGGAATGCTGCTCAACGCCACCGCCGCTTCCGGCCTCGTCAAAACGCTCACGCCGATTACCGTGATTTTCGGCGCGATTATGTTCAACCGTATGATGGAAACCACGGGCTGCATCGATGTCATCCGCAAATGGCTGGCGACCATCAGCCCGAACCCCGTAGCGCAACTGATGATTATCGGCTGGGCTTTTGCCTTTATGATTGAAGGCGCATCCGGTTTCGGCACGCCTGCCGCGATTGCCGCGCCGATTCTGATGAGC…	no	no	no	no	no	no	no	no	no	no	no	no	no	no	no	no	no	no	no	no	no	no	no	no	no	no	no	no	no	no	no	no	no	no	no	no	no	no	no	no	no	no	no	no
27403	GCGS0213	ATGGCACTTTTCCTCAGCATATTCCCCATCGTCCTGCTGATTTGGCTGATGGTGAAAAAAAACAGTATGCCTTCCTACGTCGCACTGCCGATTACCGCAGTGCTGATTTACGCCATCAAACTTTTCTACTTCGGCGATGCGGGAATGCTGCTCAACGCCACCGCCGCTTCCGGCCTCGTCAAAACGCTCACGCCGATTACCGTGATTTTCGGCGCGATTATGTTCAACCGTATGATGGAAACCACGGGCTGCATCGATGTCATCCGCAAATGGCTGGCGACCATCAGCCCGAACCCCGTAGCGCAACTGATGATTATCGGCTGGGCTTTTGCCTTTATGATTGAAGGCGCATCCGGTTTCGGCACGCCTGCCGCGATTGCCGCGCCGATTCTGATGAGC…	no	no	no	no	no	no	no	no	no	no	no	no	no	no	no	no	no	no	no	no	no	no	no	no	no	no	no	no	no	no	no	no	no	no	no	no	no	no	no	no	no	no	no	no
27404	GCGS0028	ATGGCACTTTTCCTCAGCATATTCCCCATCGTCCTGCTGATTTGGCTGATGGTGAAAAAAAACAGTATGCCTTCCTACGTCGCACTGCCGATTACCGCAGTGCTGATTTACGCCATCAAACTTTTCTACTTCGGCGATGCGGGAATGCTGCTCAACGCCACCGCCGCTTCCGGCCTCGTCAAAACGCTCACGCCGATTACCGTGATTTTCGGCGCGATTATGTTCAACCGTATGATGGAAACCACGGGCTGCATCGATGTCATCCGCAAATGGCTGGCGACCATCAGCCCGAACCCCGTAGCGCAACTGATGATTATCGGCTGGGCTTTTGCCTTTATGATTGAAGGCGCATCCGGCTTCGGCACGCCTGCCGCGATTGCCGCGCCGATTCTGATGAGC…	no	no	no	no	no	no	no	no	no	no	no	no	no	no	no	no	no	no	no	yes	no	no	no	no	no	no	no	no	no	no	no	no	no	no	no	no	no	no	no	no	no	no	no	no
27405	GCGS0020	ATGGCACTTTTCCTCAGCATATTCCCCATCGTCCTGCTGATTTGGCTGATGGTGAAAAAAAACAGTATGCCTTCCTACGTCGCACTGCCGATTACCGCAGTGCTGATTTACGCCATCAAACTTTTCTACTTCGGCGATGCGGGAATGCTGCTCAACGCCACCGCCGCTTCCGGCCTCGTCAAAACGCTCACGCCGATTACCGTGATTTTCGGCGCGATTATGTTCAACCGTATGATGGAAACCACGGGCTGCATCGATGTCATCCGCAAATGGCTGGCGACCATCAGCCCGAACCCCGTAGCGCAACTGATGATTATCGGCTGGGCTTTTGCCTTTATGATTGAAGGCGCATCCGGCTTCGGCACGCCTGCCGCGATTGCCGCGCCGATTCTGATGAGC…	no	no	no	no	no	no	no	no	no	no	no	no	no	no	no	no	no	no	no	no	no	no	no	no	no	no	no	no	no	no	no	no	no	no	no	no	no	no	no	no	no	no	no	no
27406	GCGS0067	ATGGCACTTTTCCTCAGCATATTCCCCATCGTCCTGCTGATTTGGCTGATGGTGAAAAAAAACAGTATGCCTTCCTACGTCGCACTGCCGATTACCGCAGTGCTGATTTACGCCATCAAACTTTTCTACTTCGGCGATGCGGGAATGCTGCTCAACGCCACCGCCGCTTCCGGCCTCGTCAAAACGCTCACGCCGATTACCGTGATTTTCGGCGCGATTATGTTCAACCGTATGATGGAAACCACGGGCTGCATCGATGTCATCCGCAAATGGCTGGCGACCATCAGCCCGAACCCCGTAGCGCAACTGATGATTATCGGCTGGGCTTTTGCCTTTATGATTGAAGGCGCATCCGGCTTCGGCACGCCTGCCGCGATTGCCGCGCCGATTCTGATGAGC…	no	no	no	no	no	no	no	no	no	no	no	no	no	no	no	no	no	no	no	yes	no	no	no	no	no	no	no	no	no	no	no	no	no	no	no	no	no	no	no	no	no	no	no	no
27407	GCGS0203	ATGGCACTTTTCCTCAGCATATTCCCCATCGTCCTGCTGATTTGGCTGATGGTGAAAAAAAACAGTATGCCTTCCTACGTCGCACTGCCGATTACCGCAGTGCTGATTTACGCCATCAAACTTTTCTACTTCGGCGATGCGGGAATGCTGCTCAACGCCACCGCCGCTTCCGGCCTCGTCAAAACGCTCACGCCGATTACCGTGATTTTCGGCGCGATTATGTTCAACCGTATGATGGAAACCACGGGCTGCATCGATGTCATCCGCAAATGGCTGGCGACCATCAGCCCGAACCCCGTAGCGCAACTGATGATTATCGGCTGGGCTTTTGCCTTTATGATTGAAGGCGCATCCGGTTTCGGCACGCCTGCCGCGATTGCCGCGCCGATTCTGATGAGC…	no	no	no	no	no	no	no	no	no	no	no	no	no	no	no	no	no	no	no	no	no	no	no	no	no	no	no	no	no	no	no	no	no	no	no	no	no	no	no	no	no	no	no	no
27408	GCGS0161	ATGGCACTTTTCCTCAGCATATTCCCCATCGTCCTGCTGATTTGGCTGATGGTGAAAAAAAACAGTATGCCTTCCTACGTCGCACTGCCGATTACCGCAGTGCTGATTTACGCCATCAAACTTTTCTACTTCGGCGATGCGGGAATGCTGCTCAACGCCACCGCCGCTTCCGGCCTCGTCAAAACGCTCACGCCGATTACCGTGATTTTCGGCGCGATTATGTTCAACCGTATGATGGAAACCACGGGCTGCATCGATGTCATCCGCAAATGGCTGGCGACCATCAGCCCGAACCCCGTAGCGCAACTGATGATTATCGGCTGGGCTTTTGCCTTTATGATTGAAGGCGCATCCGGTTTCGGCACGCCTGCCGCGATTGCCGCGCCGATTCTGATGAGC…	no	no	no	no	no	no	no	no	no	no	no	no	no	no	no	no	no	no	no	no	no	no	no	no	no	no	no	no	no	no	no	no	no	no	no	no	no	no	no	no	no	no	no	no
27409	GCGS0215	ATGGCACTTTTCCTCAGCATATTCCCCATCGTCCTGCTGATTTGGCTGATGGTGAAAAAAAACAGTATGCCTTCCTACGTCGCACTGCCGATTACCGCAGTGCTGATTTACGCCATCAAACTTTTCTACTTCGGCGATGCGGGAATGCTGCTCAACGCCACCGCCGCTTCCGGCCTCGTCAAAACGCTCACGCCGATTACCGTGATTTTCGGCGCGATTATGTTCAACCGTATGATGGAAACCACGGGCTGCATCGATGTCATCCGCAAATGGCTGGCGACCATCAGCCCGAACCCCGTAGCGCAACTGATGATTATCGGCTGGGCTTTTGCCTTTATGATTGAAGGCGCATCCGGTTTCGGCACGCCTGCCGCGATTGCCGCGCCGATTCTGATGAGC…	no	no	no	no	no	no	no	no	no	no	no	no	no	no	no	no	no	no	no	no	no	no	no	no	no	no	no	no	no	no	no	no	no	no	no	no	no	no	no	no	no	no	no	no
27410	GCGS0058	ATGGCACTTTTCCTCAGCATATTCCCCATCGTCCTGCTGATTTGGCTGATGGTGAAAAAAAACAGTATGCCTTCCTACGTCGCACTGCCGATTACCGCAGTGCTGATTTACGCCATCAAACTTTTCTACTTCGGCGATGCGGGAATGCTGCTCAACGCCACCGCCGCTTCCGGCCTCGTCAAAACGCTCACGCCGATTACCGTGATTTTCGGCGCGATTATGTTCAACCGTATGATGGAAACCACGGGCTGCATCGATGTCATCCGCAAATGGCTGGCGACCATCAGCCCGAACCCCGTAGCGCAACTGATGATTATCGGCTGGGCTTTTGCCTTTATGATTGAAGGCGCATCCGGTTTCGGCACGCCTGCCGCGATTGCCGCGCCGATTCTGATGAGC…	no	no	no	no	no	no	no	no	no	no	no	no	no	no	no	no	no	no	no	no	no	no	no	no	no	no	no	no	no	no	no	no	no	no	no	no	no	no	no	no	no	no	no	no
27411	GCGS0012	ATGGCACTTTTCCTCAGCATATTCCCCATCGTCCTGCTGATTTGGCTGATGGTGAAAAAAAACAGTATGCCTTCCTACGTCGCACTGCCGATTACCGCAGTGCTGATTTACGCCATCAAACTTTTCTACTTCGGCGATGCGGGAATGCTGCTCAACGCCACCGCCGCTTCCGGCCTCGTCAAAACGCTCACGCCGATTACCGTGATTTTCGGCGCGATTATGTTCAACCGTATGATGGAAACCACGGGCTGCATCGATGTCATCCGCAAATGGCTGGCGACCATCAGCCCGAACCCCGTAGCGCAACTGATGATTATCGGCTGGGCTTTTGCCTTTATGATTGAAGGCGCATCCGGCTTCGGCACGCCTGCCGCGATTGCCGCGCCGATTCTGATGAGC…	no	no	no	no	no	no	no	no	no	no	no	no	no	no	no	no	no	no	no	no	no	no	no	no	no	no	no	no	no	no	no	no	no	no	no	no	no	no	no	no	no	no	no	no
27412	GCGS0153	ATGGCACTTTTCCTCAGCATATTCCCCATCGTCCTGCTGATTTGGCTGATGGTGAAAAAAAACAGTATGCCTTCCTACGTCGCACTGCCGATTACCGCAGTGCTGATTTACGCCATCAAACTTTTCTACTTCGGCGATGCGGGAATGCTGCTCAACGCCACCGCCGCTTCCGGCCTCGTCAAAACGCTCACGCCGATTACCGTGATTTTCGGCGCGATTATGTTCAACCGTATGATGGAAACCACGGGCTGCATCGATGTCATCCGCAAATGGCTGGCGACCATCAGCCCGAACCCCGTAGCGCAACTGATGATTATCGGCTGGGCTTTTGCCTTTATGATTGAAGGCGCATCCGGTTTCGGCACGCCTGCCGCGATTGCCGCGCCGATTCTGATGAGC…	no	no	no	no	no	no	no	no	no	no	no	no	no	no	no	no	no	no	no	no	no	no	no	no	no	no	no	no	no	no	no	no	no	no	no	no	no	no	no	no	no	no	no	no
27413	GCGS0131	ATGGCACTTTTCCTCAGCATATTCCCCATCGTCCTGCTGATTTGGCTGATGGTGAAAAAAAACAGTATGCCTTCCTACGTCGCACTGCCGATTACCGCAGTGCTGATTTACGCCATCAAACTTTTCTACTTCGGCGATGCGGGAATGCTGCTCAACGCCACCGCCGCTTCCGGCCTCGTCAAAACGCTCACGCCGATTACCGTGATTTTCGGCGCGATTATGTTCAACCGTATGATGGAAACCACGGGCTGCATCGATGTCATCCGCAAATGGCTGGCGACCATCAGCCCGAACCCCGTAGCGCAACTGATGATTATCGGCTGGGCTTTTGCCTTTATGATTGAAGGCGCATCCGGCTTCGGCACGCCTGCCGCGATTGCCGCGCCGATTCTGATGAGC…	no	no	no	no	no	no	no	no	no	no	no	no	no	no	no	no	no	no	no	yes	no	no	no	no	no	no	no	no	no	no	no	no	no	no	no	no	no	no	no	no	no	no	no	no
27414	GCGS0021	ATGGCACTTTTCCTCAGCATATTCCCCATCGTCCTGCTGATTTGGCTGATGGTGAAAAAAAACAGTATGCCTTCCTACGTCGCACTGCCGATTACCGCAGTGCTGATTTACGCCATCAAACTTTTCTACTTCGGCGATGCGGGAATGCTGCTCAACGCCACCGCCGCTTCCGGCCTCGTCAAAACGCTCACGCCGATTACCGTGATTTTCGGCGCGATTATGTTCAACCGTATGATGGAAACCACGGGCTGCATCGATGTCATCCGCAAATGGCTGGCGACCATCAGCCCGAACCCCGTAGCGCAACTGATGATTATCGGCTGGGCTTTTGCCTTTATGATTGAAGGCGCATCCGGCTTCGGCACGCCTGCCGCGATTGCCGCGCCGATTCTGATGAGC…	no	no	no	no	no	no	no	no	no	no	no	no	no	no	no	no	no	no	no	yes	no	no	no	no	no	no	no	no	no	no	no	no	no	no	no	no	no	no	no	no	no	no	no	no
27415	GCGS0066	ATGGCACTTTTCCTCAGCATATTCCCCATCGTCCTGCTGATTTGGCTGATGGTGAAAAAAAACAGTATGCCTTCCTACGTCGCACTGCCGATTACCGCAGTGCTGATTTACGCCATCAAACTTTTCTACTTCGGCGATGCGGGAATGCTGCTCAACGCCACCGCCGCTTCCGGCCTCGTCAAAACGCTCACGCCGATTACCGTGATTTTCGGCGCGATTATGTTCAACCGTATGATGGAAACCACGGGCTGCATCGATGTCATCCGCAAATGGCTGGCGACCATCAGCCCGAACCCCGTAGCGCAACTGATGATTATCGGCTGGGCTTTTGCCTTTATGATTGAAGGCGCATCCGGCTTCGGCACGCCTGCCGCGATTGCCGCGCCGATTCTGATGAGC…	no	no	no	no	no	no	no	no	no	no	no	no	no	no	no	no	no	no	no	yes	no	no	no	no	no	no	no	no	no	no	no	no	no	no	no	no	no	no	no	no	no	no	no	no
27416	GCGS0189	ATGGCACTTTTCCTCAGCATATTCCCCATCGTCCTGCTGATTTGGCTGATGGTGAAAAAAAACAGTATGCCTTCCTACGTCGCACTGCCGATTACCGCAGTGCTGATTTACGCCATCAAACTTTTCTACTTCGGCGATGCGGGAATGCTGCTCAACGCCACCGCCGCTTCCGGCCTCGTCAAAACGCTCACGCCGATTACCGTGATTTTCGGCGCGATTATGTTCAACCGTATGATGGAAACCACGGGCTGCATCGATGTCATCCGCAAATGGCTGGCGACCATCAGCCCGAACCCCGTAGCGCAACTGATGATTATCGGCTGGGCTTTTGCCTTTATGATTGAAGGCGCATCCGGCTTCGGCACGCCTGCCGCGATTGCCGCGCCGATTCTGATGAGC…	no	no	no	no	no	no	no	no	no	no	no	no	no	no	no	no	no	no	no	yes	no	no	no	no	no	no	no	no	no	no	no	no	no	no	no	no	no	no	no	no	no	no	no	no
27417	GCGS0183	ATGGCACTTTTCCTCAGCATATTCCCCATCGTCCTGCTGATTTGGCTGATGGTGAAAAAAAACAGTATGCCTTCCTACGTCGCACTGCCGATTACCGCAGTGCTGATTTACGCCATCAAACTTTTCTACTTCGGCGATGCGGGAATGCTGCTCAACGCCACCGCCGCTTCCGGCCTCGTCAAAACGCTCACGCCGATTACCGTGATTTTCGGCGCGATTATGTTCAACCGTATGATGGAAACCACGGGCTGCATCGATGTCATCCGCAAATGGCTGGCGACCATCAGCCCGAACCCCGTAGCGCAACTGATGATTATCGGCTGGGCTTTTGCCTTTATGATTGAAGGCGCATCCGGCTTCGGCACGCCTGCCGCGATTGCCGCGCCGATTCTGATGAGC…	no	no	no	no	no	no	no	no	no	no	no	no	no	no	no	no	no	no	no	yes	no	no	no	no	no	no	no	no	no	no	no	no	no	no	no	no	no	no	no	no	no	no	no	no
27418	GCGS0057	ATGGCACTTTTCCTCAGCATATTCCCCATCGTCCTGCTGATTTGGCTGATGGTGAAAAAAAACAGTATGCCTTCCTACGTCGCACTGCCGATTACCGCAGTGCTGATTTACGCCATCAAACTTTTCTACTTCGGCGATGCGGGAATGCTGCTCAACGCCACCGCCGCTTCCGGCCTCGTCAAAACGCTCACGCCGATTACCGTGATTTTCGGCGCGATTATGTTCAACCGTATGATGGAAACCACGGGCTGCATCGATGTCATCCGCAAATGGCTGGCGACCATCAGCCCGAACCCCGTAGCGCAACTGATGATTATCGGCTGGGCTTTTGCCTTTATGATTGAAGGCGCATCCGGCTTCGGCACGCCTGCCGCGATTGCCGCGCCGATTCTGATGAGC…	no	no	no	no	no	no	no	no	no	no	no	no	no	no	no	no	no	no	no	yes	no	no	no	no	no	no	no	no	no	no	no	no	no	no	no	no	no	no	no	no	no	no	no	no
27419	GCGS0073	ATGGCACTTTTCCTCAGCATATTCCCCATCGTCCTGCTGATTTGGCTGATGGTGAAAAAAAACAGTATGCCTTCCTACGTCGCACTGCCGATTACCGCAGTGCTGATTTACGCCATCAAACTTTTCTACTTCGGCGATGCGGGAATGCTGCTCAACGCCACCGCCGCTTCCGGCCTCGTCAAAACGCTCACGCCGATTACCGTGATTTTCGGCGCGATTATGTTCAACCGTATGATGGAAACCACGGGCTGCATCGATGTCATCCGCAAATGGCTGGCGACCATCAGCCCGAACCCCGTAGCGCAACTGATGATTATCGGCTGGGCTTTTGCCTTTATGATTGAAGGCGCATCCGGTTTCGGCACGCCTGCCGCGATTGCCGCGCCGATTCTGATGAGC…	no	no	no	no	no	no	no	no	no	no	no	no	no	no	no	no	no	no	no	no	no	no	no	no	no	no	no	no	no	no	no	no	no	no	no	no	no	no	no	no	no	no	no	no
27420	GCGS0236	ATGGCACTTTTCCTCAGCATATTCCCCATCGTCCTGCTGATTTGGCTGATGGTGAAAAAAAACAGTATGCCTTCCTACGTCGCACTGCCGATTACCGCAGTGCTGATTTACGCCATCAAACTTTTCTACTTCGGCGATGCGGGAATGCTGCTCAACGCCACCGCCGCTTCCGGCCTCGTCAAAACGCTCACGCCGATTACCGTGATTTTCGGCGCGATTATGTTCAACCGTATGATGGAAACCACGGGCTGCATCGATGTCATCCGCAAATGGCTGGCGACCATCAGCCCGAACCCCGTAGCGCAACTGATGATTATCGGCTGGGCTTTTGCCTTTATGATTGAAGGCGCATCCGGTTTCGGCACGCCTGCCGCGATTGCCGCGCCGATTCTGATGAGC…	no	no	no	no	no	no	no	no	no	no	no	no	no	no	no	no	no	no	no	no	no	no	no	no	no	no	no	no	no	no	no	no	no	no	no	no	no	no	no	no	no	no	no	no
27421	GCGS0109	ATGGCACTTTTCCTCAGCATATTCCCCATCGTCCTGCTGATTTGGCTGATGGTGAAAAAAAACAGTATGCCTTCCTACGTCGCACTGCCGATTACCGCAGTGCTGATTTACGCCATCAAACTTTTCTACTTCGGCGATGCGGGAATGCTGCTCAACGCCACCGCCGCTTCCGGCCTCGTCAAAACGCTCACGCCGATTACCGTGATTTTCGGCGCGATTATGTTCAACCGTATGATGGAAACCACGGGCTGCATCGATGTCATCCGCAAATGGCTGGCGACCATCAGCCCGAACCCCGTAGCGCAACTGATGATTATCGGCTGGGCTTTTGCCTTTATGATTGAAGGCGCATCCGGCTTCGGCACGCCTGCCGCGATTGCCGCGCCGATTCTGATGAGC…	no	no	no	no	no	no	no	no	no	no	no	no	no	no	no	no	no	no	no	yes	no	no	no	no	no	no	no	no	no	no	no	no	no	no	no	no	no	no	no	no	no	no	no	no
27422	GCGS0004	ATGGCACTTTTCCTCAGCATATTCCCCATCGTCCTGCTGATTTGGCTGATGGTGAAAAAAAACAGTATGCCTTCCTACGTCGCACTGCCGATTACCGCAGTGCTGATTTACGCCATCAAACTTTTCTACTTCGGCGATGCGGGAATGCTGCTCAACGCCACCGCCGCTTCCGGCCTCGTCAAAACGCTCACGCCGATTACCGTGATTTTCGGCGCGATTATGTTCAACCGTATGATGGAAACCACGGGCTGCATCGATGTCATCCGCAAATGGCTGGCGACCATCAGCCCGAACCCCGTAGCGCAACTGATGATTATCGGCTGGGCTTTTGCCTTTATGATTGAAGGCGCATCCGGTTTCGGCACGCCTGCCGCGATTGCCGCGCCGATTCTGATGAGC…	no	no	no	no	no	no	no	no	no	no	no	no	no	no	no	no	no	no	no	no	no	no	no	no	no	no	no	no	no	no	no	no	no	no	no	no	no	no	no	no	no	no	no	no
27423	GCGS0195	ATGGCACTTTTCCTCAGCATATTCCCCATCGTCCTGCTGATTTGGCTGATGGTGAAAAAAAACAGTATGCCTTCCTACGTCGCACTGCCGATTACCGCAGTGCTGATTTACGCCATCAAACTTTTCTACTTCGGCGATGCGGGAATGCTGCTCAACGCCACCGCCGCTTCCGGCCTCGTCAAAACGCTCACGCCGATTACCGTGATTTTCGGCGCGATTATGTTCAACCGTATGATGGAAACCACGGGCTGCATCGATGTCATCCGCAAATGGCTGGCGACCATCAGCCCGAACCCCGTAGCGCAACTGATGATTATCGGCTGGGCTTTTGCCTTTATGATTGAAGGCGCATCCGGCTTCGGCACGCCTGCCGCGATTGCCGCGCCGATTCTGATGAGC…	no	no	no	no	no	no	no	no	no	no	no	no	no	no	no	no	no	no	no	yes	no	no	no	no	no	no	no	no	no	no	no	no	no	no	no	no	no	no	no	no	no	no	no	no
27424	GCGS140	ATGGCACTTTTCCTCAGCATATTCCCCATCGTCCTGCTGATTTGGCTGATGGTGAAAAAAAACAGTATGCCTTCCTACGTCGCACTGCCGATTACCGCAGTGCTGATTTACGCCATCAAACTTTTCTACTTCGGCGATGCGGGAATGCTGCTCAACGCCACCGCCGCTTCCGGCCTCGTCAAAACGCTCACGCCGATTACCGTGATTTTCGGCGCGATTATGTTCAACCGTATGATGGAAACCACGGGCTGCATCGATGTCATCCGCAAATGGCTGGCGACCATCAGCCCGAACCCCGTAGCGCAACTGATGATTATCGGCTGGGCTTTTGCCTTTATGATTGAAGGCGCATCCGGTTTCGGCACGCCTGCCGCGATTGCCGCGCCGATTCTGATGAGC…	no	no	no	no	no	no	no	no	no	no	no	no	no	no	no	no	no	no	no	no	no	no	no	no	no	no	no	no	no	no	no	no	no	no	no	no	no	no	no	no	no	no	no	no
27425	GCGS0158	ATGGCACTTTTCCTCAGCATATTCCCCATCGTCCTGCTGATTTGGCTGATGGTGAAAAAAAACAGTATGCCTTCCTACGTCGCACTGCCGATTACCGCAGTGCTGATTTACGCCATCAAACTTTTCTACTTCGGCGATGCGGGAATGCTGCTCAACGCCACCGCCGCTTCCGGCCTCGTCAAAACGCTCACGCCGATTACCGTGATTTTCGGCGCGATTATGTTCAACCGTATGATGGAAACCACGGGCTGCATCGATGTCATCCGCAAATGGCTGGCGACCATCAGCCCGAACCCCGTAGCGCAACTGATGATTATCGGCTGGGCTTTTGCCTTTATGATTGAAGGCGCATCCGGTTTCGGCACGCCTGCCGCGATTGCCGCGCCGATTCTGATGAGC…	no	no	no	no	no	no	no	no	no	no	no	no	no	no	no	no	no	no	no	no	no	no	no	no	no	no	no	no	no	no	no	no	no	no	no	no	no	no	no	no	no	no	no	no
27426	GCGS0160	ATGGCACTTTTCCTCAGCATATTCCCCATCGTCCTGCTGATTTGGCTGATGGTGAAAAAAAACAGTATGCCTTCCTACGTCGCACTGCCGATTACCGCAGTGCTGATTTACGCCATCAAACTTTTCTACTTCGGCGATGCGGGAATGCTGCTCAACGCCACCGCCGCTTCCGGCCTCGTCAAAACGCTCACGCCGATTACCGTGATTTTCGGCGCGATTATGTTCAACCGTATGATGGAAACCACGGGCTGCATCGATGTCATCCGCAAATGGCTGGCGACCATCAGCCCGAACCCCGTAGCGCAACTGATGATTATCGGCTGGGCTTTTGCCTTTATGATTGAAGGCGCATCCGGCTTCGGCACGCCTGCCGCGATTGCCGCGCCGATTCTGATGAGC…	no	no	no	no	no	no	no	no	no	no	no	no	no	no	no	no	no	no	no	yes	no	no	no	no	no	no	no	no	no	no	no	no	no	no	no	no	no	no	no	no	no	no	no	no
27427	GCGS0151	ATGGCACTTTTCCTCAGCATATTCCCCATCGTCCTGCTGATTTGGCTGATGGTGAAAAAAAACAGTATGCCTTCCTACGTCGCACTGCCGATTACCGCAGTGCTGATTTACGCCATCAAACTTTTCTACTTCGGCGATGCGGGAATGCTGCTCAACGCCACCGCCGCTTCCGGCCTCGTCAAAACGCTCACGCCGATTACCGTAATTTTCGGCGCGATTATGTTCAACCGTATGATGGAAACCACGGGCTGCATCGATGTCATCCGCAAATGGCTGGCGACCATCAGCCCGAACCCCGTAGCGCAACTGATGATTATCGGCTGGGCTTTTGCCTTTATGATTGAAGGCGCATCCGGCTTCGGCACGCCTGCCGCGATTGCCGCGCCGATTCTGATGAGC…	no	no	no	no	no	no	no	no	no	no	no	no	no	no	no	no	no	no	no	yes	no	no	no	no	no	no	no	no	no	no	no	no	no	no	no	no	no	no	no	no	no	no	no	no
27428	GCGS0122	ATGGCACTTTTCCTCAGCATATTCCCCATCGTCCTGCTGATTTGGCTGATGGTGAAAAAAAACAGTATGCCTTCCTACGTCGCACTGCCGATTACCGCAGTGCTGATTTACGCCATCAAACTTTTCTACTTCGGCGATGCGGGAATGCTGCTCAACGCCACCGCCGCTTCCGGCCTCGTCAAAACGCTCACGCCGATTACCGTGATTTTCGGCGCGATTATGTTCAACCGTATGATGGAAACCACGGGCTGCATCGATGTCATCCGCAAATGGCTGGCGACCATCAGCCCGAACCCCGTAGCGCAACTGATGATTATCGGCTGGGCTTTTGCCTTTATGATTGAAGGCGCATCCGGTTTCGGCACGCCTGCCGCGATTGCCGCGCCGATTCTGATGAGC…	no	no	no	no	no	no	no	no	no	no	no	no	no	no	no	no	no	no	no	no	no	no	no	no	no	no	no	no	no	no	no	no	no	no	no	no	no	no	no	no	no	no	no	no
27429	GCGS0001	ATGGCACTTTTCCTCAGCATATTCCCCATCGTCCTGCTGATTTGGCTGATGGTGAAAAAAAACAGTATGCCTTCCTACGTCGCACTGCCGATTACCGCAGTGCTGATTTACGCCATCAAACTTTTCTACTTCGGCGATGCGGGAATGCTGCTCAACGCCACCGCCGCTTCCGGCCTCGTCAAAACGCTCACGCCGATTACCGTGATTTTCGGCGCGATTATGTTCAACCGTATGATGGAAACCACGGGCTGCATCGATGTCATCCGCAAATGGCTGGCGACCATCAGCCCGAACCCCGTAGCGCAACTGATGATTATCGGCTGGGCTTTTGCCTTTATGATTGAAGGCGCATCCGGCTTCGGCACGCCTGCCGCGATTGCCGCGCCGATTCTGATGAGC…	no	no	no	no	no	no	no	no	no	no	no	no	no	no	no	no	no	no	no	yes	no	no	no	no	no	no	no	no	no	no	no	no	no	no	no	no	no	no	no	no	no	no	no	no
27430	GCGS0155	ATGGCACTTTTCCTCAGCATATTCCCCATCGTCCTGCTGATTTGGCTGATGGTGAAAAAAAACAGTATGCCTTCCTACGTCGCACTGCCGATTACCGCAGTGCTGATTTACGCCATCAAACTTTTCTACTTCGGCGATGCGGGAATGCTGCTCAACGCCACCGCCGCTTCCGGCCTCGTCAAAACGCTCACGCCGATTACCGTGATTTTCGGCGCGATTATGTTCAACCGTATGATGGAAACCACGGGCTGCATCGATGTCATCCGCAAATGGCTGGCGACCATCAGCCCGAACCCCGTAGCGCAACTGATGATTATCGGCTGGGCTTTTGCCTTTATGATTGAAGGCGCATCCGGCTTCGGCACGCCTGCCGCGATTGCCGCGCCGATTCTGATGAGC…	no	no	no	no	no	no	no	no	no	no	no	no	no	no	no	no	no	no	no	yes	no	no	no	no	no	no	no	no	no	no	no	no	no	no	no	no	no	no	no	no	no	no	no	no
27431	GCGS011	ATGGCACTTTTCCTCAGCATATTCCCCATCGTCCTGCTGATTTGGCTGATGGTGAAAAAAAACAGTATGCCTTCCTACGTCGCACTGCCGATTACCGCAGTGCTGATTTACGCCATCAAACTTTTCTACTTCGGCGATGCGGGAATGCTGCTCAACGCCACCGCCGCTTCCGGCCTCGTCAAAACGCTCACGCCGATTACCGTGATTTTCGGCGCGATTATGTTCAACCGTATGATGGAAACCACGGGCTGCATCGATGTCATCCGCAAATGGCTGGCGACCATCAGCCCGAACCCCGTAGCGCAACTGATGATTATCGGCTGGGCTTTTGCCTTTATGATTGAAGGCGCATCCGGCTTCGGCACGCCTGCCGCGATTGCCGCGCCGATTCTGATGAGC…	no	no	no	no	no	no	no	no	no	no	no	no	no	no	no	no	no	no	no	no	no	no	no	no	no	no	no	no	no	no	no	no	no	no	no	no	no	no	no	no	no	no	no	no
27432	GCGS0014	ATGGCACTTTTCCTCAGCATATTCCCCATCGTCCTGCTGATTTGGCTGATGGTGAAAAAAAACAGTATGCCTTCCTACGTCGCACTGCCGATTACCGCAGTGCTGATTTACGCCATCAAACTTTTCTACTTCGGCGATGCGGGAATGCTGCTCAACGCCACCGCCGCTTCCGGCCTCGTCAAAACGCTCACGCCGATTACCGTGATTTTCGGCGCGATTATGTTCAACCGTATGATGGAAACCACGGGCTGCATCGATGTCATCCGCAAATGGCTGGCGACCATCAGCCCGAACCCCGTAGCGCAACTGATGATTATCGGCTGGGCTTTTGCCTTTATGATTGAAGGCGCATCCGGCTTCGGCACGCCTGCCGCGATTGCCGCGCCGATTCTGATGAGC…	no	no	no	no	no	no	no	no	no	no	no	no	no	no	no	no	no	no	no	no	no	no	no	no	no	no	no	no	no	no	no	no	no	no	no	no	no	no	no	no	no	no	no	no
27433	GCGS0111	ATGGCACTTTTCCTCAGCATATTCCCCATCGTCCTGCTGATTTGGCTGATGGTGAAAAAAAACAGTATGCCTTCCTACGTCGCACTGCCGATTACCGCAGTGCTGATTTACGCCATCAAACTTTTCTACTTCGGCGATGCGGGAATGCTGCTCAACGCCACCGCCGCTTCCGGCCTCGTCAAAACGCTCACGCCGATTACCGTGATTTTCGGCGCGATTATGTTCAACCGTATGATGGAAACCACGGGCTGCATCGATGTCATCCGCAAATGGCTGGCGACCATCAGCCCGAACCCCGTAGCGCAACTGATGATTATCGGCTGGGCTTTTGCCTTTATGATTGAAGGCGCATCCGGCTTCGGCACGCCTGCCGCGATTGCCGCGCCGATTCTGATGAGC…	no	no	no	no	no	no	no	no	no	no	no	no	no	no	no	no	no	no	no	yes	no	no	no	no	no	no	no	no	no	no	no	no	no	no	no	no	no	no	no	no	no	no	no	no
27434	GCGS0232	ATGGCACTTTTCCTCAGCATATTCCCCATCGTCCTGCTGATTTGGCTGATGGTGAAAAAAAACAGTATGCCTTCCTACGTCGCACTGCCGATTACCGCAGTGCTGATTTACGCCATCAAACTTTTCTACTTCGGCGATGCGGGAATGCTGCTCAACGCCACCGCCGCTTCCGGCCTCGTCAAAACGCTCACGCCGATTACCGTGATTTTCGGCGCGATTATGTTCAACCGTATGATGGAAACCACGGGCTGCATCGATGTCATCCGCAAATGGCTGGCGACCATCAGCCCGAACCCCGTAGCGCAACTGATGATTATCGGCTGGGCTTTTGCCTTTATGATTGAAGGCGCATCCGGTTTCGGCACGCCTGCCGCGATTGCCGCGCCGATTCTGATGAGC…	no	no	no	no	no	no	no	no	no	no	no	no	no	no	no	no	no	no	no	no	no	no	no	no	no	no	no	no	no	no	no	no	no	no	no	no	no	no	no	no	no	no	no	no
27435	GCGS0086	ATGGCACTTTTCCTCAGCATATTCCCCATCGTCCTGCTGATTTGGCTGATGGTGAAAAAAAACAGTATGCCTTCCTACGTCGCACTGCCGATTACCGCAGTGCTGATTTACGCCATCAAACTTTTCTACTTCGGCGATGCGGGAATGCTGCTCAACGCCACCGCCGCTTCCGGCCTCGTCAAAACGCTCACGCCGATTACCGTGATTTTCGGCGCGATTATGTTCAACCGTATGATGGAAACCACGGGCTGCATCGATGTCATCCGCAAATGGCTGGCGACCATCAGCCCGAACCCCGTAGCGCAACTGATGATTATCGGCTGGGCTTTTGCCTTTATGATTGAAGGCGCATCCGGCTTCGGCACGCCTGCCGCGATTGCCGCGCCGATTCTGATGAGC…	no	no	no	no	no	no	no	no	no	no	no	no	no	no	no	no	no	no	no	no	no	no	no	no	no	no	no	no	no	no	no	no	no	no	no	no	no	no	no	no	no	no	no	no
27436	GCGS0193	ATGGCACTTTTCCTCAGCATATTCCCCATCGTCCTGCTGATTTGGCTGATGGTGAAAAAAAACAGTATGCCTTCCTACGTCGCACTGCCGATTACCGCAGTGCTGATTTACGCCATCAAACTTTTCTACTTCGGCGATGCGGGAATGCTGCTCAACGCCACCGCCGCTTCCGGCCTCGTCAAAACGCTCACGCCGATTACCGTGATTTTCGGCGCGATTATGTTCAACCGTATGATGGAAACCACGGGCTGCATCGATGTCATCCGCAAATGGCTGGCGACCATCAGCCCGAACCCCGTAGCGCAACTGATGATTATCGGCTGGGCTTTTGCCTTTATGATTGAAGGCGCATCCGGTTTCGGCACGCCTGCCGCGATTGCCGCGCCGATTCTGATGAGC…	no	no	no	no	no	no	no	no	no	no	no	no	no	no	no	no	no	no	no	no	no	no	no	no	no	no	no	no	no	no	no	no	no	no	no	no	no	no	no	no	no	no	no	no
27437	GCGS0056	ATGGCACTTTTCCTCAGCATATTCCCCATCGTCCTGCTGATTTGGCTGATGGTGAAAAAAAACAGTATGCCTTCCTACGTCGCACTGCCGATTACCGCAGTGCTGATTTACGCCATCAAACTTTTCTACTTCGGCGATGCGGGAATGCTGCTCAACGCCACCGCCGCTTCCGGCCTCGTCAAAACGCTCACGCCGATTACCGTGATTTTCGGCGCGATTATGTTCAACCGTATGATGGAAACCACGGGCTGCATCGATGTCATCCGCAAATGGCTGGCGACCATCAGCCCGAACCCCGTAGCGCAACTGATGATTATCGGCTGGGCTTTTGCCTTTATGATTGAAGGCGCATCCGGCTTCGGCACGCCTGCCGCGATTGCCGCGCCGATTCTGATGAGC…	no	no	no	no	no	no	no	no	no	no	no	no	no	no	yes	no	no	no	no	no	no	no	no	no	no	no	no	no	no	no	no	no	no	no	no	no	no	no	no	no	no	no	no	no
27438	GCGS0123	ATGGCACTTTTCCTCAGCATATTCCCCATCGTCCTGCTGATTTGGCTGATGGTGAAAAAAAACAGTATGCCTTCCTACGTCGCACTGCCGATTACCGCAGTGCTGATTTACGCCATCAAACTTTTCTACTTCGGCGATGCGGGAATGCTGCTCAACGCCACCGCCGCTTCCGGCCTCGTCAAAACGCTCACGCCGATTACCGTGATTTTCGGCGCGATTATGTTCAACCGTATGATGGAAACCACGGGCTGCATCGATGTCATCCGCAAATGGCTGGCGACCATCAGCCCGAACCCCGTAGCGCAACTGATGATTATCGGCTGGGCTTTTGCCTTTATGATTGAAGGCGCATCCGGCTTCGGCACGCCTGCCGCGATTGCCGCGCCGATTCTGATGAGC…	no	no	no	no	no	no	no	no	no	no	no	no	no	no	no	no	no	no	no	yes	no	no	no	no	no	no	no	no	no	no	no	no	no	no	no	no	no	no	no	no	no	no	no	no
27439	GCGS0182	ATGGCACTTTTCCTCAGCATATTCCCCATCGTCCTGCTGATTTGGCTGATGGTGAAAAAAAACAGTATGCCTTCCTACGTCGCACTGCCGATTACCGCAGTGCTGATTTACGCCATCAAACTTTTCTACTTCGGCGATGCGGGAATGCTGCTCAACGCCACCGCCGCTTCCGGCCTCGTCAAAACGCTCACGCCGATTACCGTGATTTTCGGCGCGATTATGTTCAACCGTATGATGGAAACCACGGGCTGCATCGATGTCATCCGCAAATGGCTGGCGACCATCAGCCCGAACCCCGTAGCGCAACTGATGATTATCGGCTGGGCTTTTGCCTTTATGATTGAAGGCGCATCCGGCTTCGGCACGCCTGCCGCGATTGCCGCGCCGATTCTGATGAGC…	no	no	no	no	no	no	no	no	no	no	no	no	no	no	no	no	no	no	no	no	no	no	no	no	no	no	no	no	no	no	no	no	no	no	no	no	no	no	no	no	no	no	no	no
27440	GCGS0099	ATGGCACTTTTCCTCAGCATATTCCCCATCGTCCTGCTGATTTGGCTGATGGTGAAAAAAAACAGTATGCCTTCCTACGTCGCACTGCCGATTACCGCAGTGCTGATTTACGCCATCAAACTTTTCTACTTCGGCGATGCGGGAATGCTGCTCAACGCCACCGCCGCTTCCGGCCTCGTCAAAACGCTCACGCCGATTACCGTGATTTTCGGCGCGATTATGTTCAACCGTATGATGGAAACCACGGGCTGCATCGATGTCATCCGCAAATGGCTGGCGACCATCAGCCCGAACCCCGTAGCGCAACTGATGATTATCGGCTGGGCTTTTGCCTTTATGATTGAAGGCGCATCCGGTTTCGGCACGCCTGCCGCGATTGCCGCGCCGATTCTGATGAGC…	no	no	no	no	no	no	no	no	no	no	no	no	no	no	no	no	no	no	no	no	no	no	no	no	no	no	no	no	no	no	no	no	no	no	no	no	no	no	no	no	no	no	no	no
27441	GCGS0130	ATGGCACTTTTCCTCAGCATATTCCCCATCGTCCTGCTGATTTGGCTGATGGTGAAAAAAAACAGTATGCCTTCCTACGTCGCACTGCCGATTACCGCAGTGCTGATTTACGCCATCAAACTTTTCTACTTCGGCGATGCGGGAATGCTGCTCAACGCCACCGCCGCTTCCGGCCTCGTCAAAACGCTCACGCCGATTACCGTGATTTTCGGCGCGATTATGTTCAACCGTATGATGGAAACCACGGGCTGCATCGATGTCATCCGCAAATGGCTGGCGACCATCAGCCCGAACCCCGTAGCGCAACTGATGATTATCGGCTGGGCTTTTGCCTTTATGATTGAAGGCGCATCCGGTTTCGGCACGCCTGCCGCGATTGCCGCGCCGATTCTGATGAGC…	no	no	no	no	no	no	no	no	no	no	no	no	no	no	no	no	no	no	no	no	no	no	no	no	no	no	no	no	no	no	no	no	no	no	no	no	no	no	no	no	no	no	no	no
27442	GCGS0052	ATGGCACTTTTCCTCAGCATATTCCCCATCGTCCTGCTGATTTGGCTGATGGTGAAAAAAAACAGTATGCCTTCCTACGTCGCACTGCCGATTACCGCAGTGCTGATTTACGCCATCAAACTTTTCTACTTCGGCGATGCGGGAATGCTGCTCAACGCCACCGCCGCTTCCGGCCTCGTCAAAACGCTCACGCCGATTACCGTGATTTTCGGCGCGATTATGTTCAACCGTATGATGGAAACCACGGGCTGCATCGATGTCATCCGCAAATGGCTGGCGACCATCAGCCCGAACCCCGTAGCGCAACTGATGATTATCGGCTGGGCTTTTGCCTTTATGATTGAAGGCGCATCCGGCTTCGGCACGCCTGCCGCGATTGCCGCGCCGATTCTGATGAGC…	no	no	no	no	no	no	no	no	no	no	no	no	no	no	no	no	no	no	no	no	no	no	no	no	no	no	no	no	no	no	no	no	no	no	no	no	no	no	no	no	no	no	no	no
27443	GCGS0089	ATGGCACTTTTCCTCAGCATATTCCCCATCGTCCTGCTGATTTGGCTGATGGTGAAAAAAAACAGTATGCCTTCCTACGTCGCACTGCCGATTACCGCAGTGCTGATTTACGCCATCAAACTTTTCTACTTCGGCGATGCGGGAATGCTGCTCAACGCCACCGCCGCTTCCGGCCTCGTCAAAACGCTCACGCCGATTACCGTGATTTTCGGCGCGATTATGTTCAACCGTATGATGGAAACCACGGGCTGCATCGATGTCATCCGCAAATGGCTGGCGACCATCAGCCCGAACCCCGTAGCGCAACTGATGATTATCGGCTGGGCTTTTGCCTTTATGATTGAAGGCGCATCCGGCTTCGGCACGCCTGCCGCGATTGCCGCGCCGATTCTGATGAGC…	no	no	no	no	no	no	no	no	no	no	no	no	no	no	no	no	no	no	no	yes	no	no	no	no	no	no	no	no	no	no	no	no	no	no	no	no	no	no	no	no	no	no	no	no
27444	GCGS0037	ATGGCACTTTTCCTCAGCATATTCCCCATCGTCCTGCTGATTTGGCTGATGGTGAAAAAAAACAGTATGCCTTCCTACGTCGCACTGCCGATTACCGCAGTGCTGATTTACGCCATCAAACTTTTCTACTTCGGCGATGCGGGAATGCTGCTCAACGCCACCGCCGCTTCCGGCCTCGTCAAAACGCTCACGCCGATTACCGTGATTTTCGGCGCGATTATGTTCAACCGTATGATGGAAACCACGGGCTGCATCGATGTCATCCGCAAATGGCTGGCGACCATCAGCCCGAACCCCGTAGCGCAACTGATGATTATCGGCTGGGCTTTTGCCTTTATGATTGAAGGCGCATCCGGCTTCGGCACGCCTGCCGCGATTGCCGCGCCGATTCTGATGAGC…	no	no	no	no	no	no	no	no	no	no	no	no	no	no	no	no	no	no	no	yes	no	no	no	no	no	no	no	no	no	no	no	no	no	no	no	no	no	no	no	no	no	no	no	no
27445	GCGS0178	ATGGCACTTTTCCTCAGCATATTCCCCATCGTCCTGCTGATTTGGCTGATGGTGAAAAAAAACAGTATGCCTTCCTACGTCGCACTGCCGATTACCGCAGTGCTGATTTACGCCATCAAACTTTTCTACTTCGGCGATGCGGGAATGCTGCTCAACGCCACCGCCGCTTCCGGCCTCGTCAAAACGCTCACGCCGATTACCGTGATTTTCGGCGCGATTATGTTCAACCGTATGATGGAAACCACGGGCTGCATCGATGTCATCCGCAAATGGCTGGCGACCATCAGCCCGAACCCCGTAGCGCAACTGATGATTATCGGCTGGGCTTTTGCCTTTATGATTGAAGGCGCATCCGGCTTCGGCACGCCTGCCGCGATTGCCGCGCCGATTCTGATGAGC…	no	no	no	no	no	no	no	no	no	no	no	no	no	no	no	no	no	no	no	yes	no	no	no	no	no	no	no	no	no	no	no	no	no	no	no	no	no	no	no	no	no	no	no	no
27446	GCGS0205	ATGGCACTTTTCCTCAGCATATTCCCCATCGTCCTGCTGATTTGGCTGATGGTGAAAAAAAACAGTATGCCTTCCTACGTCGCACTGCCGATTACCGCAGTGCTGATTTACGCCATCAAACTTTTCTACTTCGGCGATGCGGGAATGCTGCTCAACGCCACCGCCGCTTCCGGCCTCGTCAAAACGCTCACGCCGATTACCGTGATTTTCGGCGCGATTATGTTCAACCGTATGATGGAAACCACGGGCTGCATCGATGTCATCCGCAAATGGCTGGCGACCATCAGCCCGAACCCCGTAGCGCAACTGATGATTATCGGCTGGGCTTTTGCCTTTATGATTGAAGGCGCATCCGGCTTCGGCACGCCTGCCGCGATTGCCGCGCCGATTCTGATGAGC…	no	no	no	no	no	no	no	no	no	no	no	no	no	no	no	no	no	no	no	yes	no	no	no	no	no	no	no	no	no	no	no	no	no	no	no	no	no	no	no	no	no	no	no	no
27447	GCGS061	ATGGCACTTTTCCTCAGCATATTCCCCATCGTCCTGCTGATTTGGCTGATGGTGAAAAAAAACAGTATGCCTTCCTACGTCGCACTGCCGATTACCGCAGTGCTGATTTACGCCATCAAACTTTTCTACTTCGGCGATGCGGGAATGCTGCTCAACGCCACCGCCGCTTCCGGCCTCGTCAAAACGCTCACGCCGATTACCGTGATTTTCGGCGCGATTATGTTCAACCGTATGATGGAAACCACGGGCTGCATCGATGTCATCCGCAAATGGCTGGCGACCATCAGCCCGAACCCCGTAGCGCAACTGATGATTATCGGCTGGGCTTTTGCCTTTATGATTGAAGGCGCATCCGGCTTCGGCACGCCTGCCGCGATTGCCGCGCCGATTCTGATGAGC…	no	no	no	no	no	no	no	no	no	no	no	no	no	no	no	no	no	no	no	yes	no	no	no	no	no	no	no	no	no	no	no	no	no	no	no	no	no	no	no	no	no	no	no	no
27448	GCGS0241	ATGGCACTTTTCCTCAGCATATTCCCCATCGTCCTGCTGATTTGGCTGATGGTGAAAAAAAACAGTATGCCTTCCTACGTCGCACTGCCGATTACCGCAGTGCTGATTTACGCCATCAAACTTTTCTACTTCGGCGATGCGGGAATGCTGCTCAACGCCACCGCCGCTTCCGGCCTCGTCAAAACGCTCACGCCGATTACCGTGATTTTCGGCGCGATTATGTTCAACCGTATGATGGAAACCACGGGCTGCATCGATGTCATCCGCAAATGGCTGGCGACCATCAGCCCGAACCCCGTAGCGCAACTGATGATTATCGGCTGGGCTTTTGCCTTTATGATTGAAGGCGCATCCGGCTTCGGCACGCCTGCCGCGATTGCCGCGCCGATTCTGATGAGC…	no	no	no	no	no	no	no	no	no	no	no	no	no	no	no	no	no	no	no	yes	no	no	no	no	no	no	no	no	no	no	no	no	no	no	no	no	no	no	no	no	no	no	no	no
27449	GCGS0088	ATGGCACTTTTCCTCAGCATATTCCCCATCGTCCTGCTGATTTGGCTGATGGTGAAAAAAAACAGTATGCCTTCCTACGTCGCACTGCCGATTACCGCAGTGCTGATTTACGCCATCAAACTTTTCTACTTCGGCGATGCGGGAATGCTGCTCAACGCCACCGCCGCTTCCGGCCTCGTCAAAACGCTCACGCCGATTACCGTGATTTTCGGCGCGATTATGTTCAACCGTATGATGGAAACCACGGGCTGCATCGATGTCATCCGCAAATGGCTGGCGACCATCAGCCCGAACCCCGTAGCGCAACTGATGATTATCGGCTGGGCTTTTGCCTTTATGATTGAAGGCGCATCCGGCTTCGGCACGCCTGCCGCGATTGCCGCGCCGATTCTGATGAGC…	no	no	no	no	no	no	no	no	no	no	no	no	no	no	no	no	no	no	no	yes	no	no	no	no	no	no	no	no	no	no	no	no	no	no	no	no	no	no	no	no	no	no	no	no
27450	GCGS0106	ATGGCACTTTTCCTCAGCATATTCCCCATCGTCCTGCTGATTTGGCTGATGGTGAAAAAAAACAGTATGCCTTCCTACGTCGCACTGCCGATTACCGCAGTGCTGATTTACGCCATCAAACTTTTCTACTTCGGCGATGCGGGAATGCTGCTCAACGCCACCGCCGCTTCCGGCCTCGTCAAAACGCTCACGCCGATTACCGTGATTTTCGGCGCGATTATGTTCAACCGTATGATGGAAACCACGGGCTGCATCGATGTCATCCGCAAATGGCTGGCGACCATCAGCCCGAACCCCGTAGCGCAACTGATGATTATCGGCTGGGCTTTTGCCTTTATGATTGAAGGCGCATCCGGTTTCGGCACGCCTGCCGCGATTGCCGCGCCGATTCTGATGAGC…	no	no	no	no	no	no	no	no	no	no	no	no	no	no	no	no	no	no	no	no	no	no	no	no	no	no	no	no	no	no	no	no	no	no	no	no	no	no	no	no	no	no	no	no
27451	GCGS0165	ATGGCACTTTTCCTCAGCATATTCCCCATCGTCCTGCTGATTTGGCTGATGGTGAAAAAAAACAGTATGCCTTCCTACGTCGCACTGCCGATTACCGCAGTGCTGATTTACGCCATCAAACTTTTCTACTTCGGCGATGCGGGAATGCTGCTCAACGCCACCGCCGCTTCCGGCCTCGTCAAAACGCTCACGCCGATTACCGTGATTTTCGGCGCGATTATGTTCAACCGTATGATGGAAACCACGGGCTGCATCGATGTCATCCGCAAATGGCTGGCGACCATCAGCCCGAACCCCGTAGCGCAACTGATGATTATCGGCTGGGCTTTTGCCTTTATGATTGAAGGCGCATCCGGCTTCGGCACGCCTGCCGCGATTGCCGCGCCGATTCTGATGAGC…	no	no	no	no	no	no	no	no	no	no	no	no	no	no	no	no	no	no	no	yes	no	no	no	no	no	no	no	no	no	no	no	no	no	no	no	no	no	no	no	no	no	no	no	no
27452	GCGS0085	ATGGCACTTTTCCTCAGCATATTCCCCATCGTCCTGCTGATTTGGCTGATGGTGAAAAAAAACAGTATGCCTTCCTACGTCGCACTGCCGATTACCGCAGTGCTGATTTACGCCATCAAACTTTTCTACTTCGGCGATGCGGGAATGCTGCTCAACGCCACCGCCGCTTCCGGCCTCGTCAAAACGCTCACGCCGATTACCGTGATTTTCGGCGCGATTATGTTCAACCGTATGATGGAAACCACGGGCTGCATCGATGTCATCCGCAAATGGCTGGCGACCATCAGCCCGAACCCCGTAGCGCAACTGATGATTATCGGCTGGGCTTTTGCCTTTATGATTGAAGGCGCATCCGGCTTCGGCACGCCTGCCGCGATTGCCGCGCCGATTCTGATGAGC…	no	no	no	no	no	no	no	no	no	no	no	no	no	no	no	no	no	no	no	yes	no	no	no	no	no	no	no	no	no	no	no	no	no	no	no	no	no	no	no	no	no	no	no	no
27453	GCGS0095	ATGGCACTTTTCCTCAGCATATTCCCCATCGTCCTGCTGATTTGGCTGATGGTGAAAAAAAACAGTATGCCTTCCTACGTCGCACTGCCGATTACCGCAGTGCTGATTTACGCCATCAAACTTTTCTACTTCGGCGATGCGGGAATGCTGCTCAACGCCACCGCCGCTTCCGGCCTCGTCAAAACGCTCACGCCGATTACCGTGATTTTCGGCGCGATTATGTTCAACCGTATGATGGAAACCACGGGCTGCATCGATGTCATCCGCAAATGGCTGGCGACCATCAGCCCGAACCCCGTAGCGCAACTGATGATTATCGGCTGGGCTTTTGCCTTTATGATTGAAGGCGCATCCGGCTTCGGCACGCCTGCCGCGATTGCCGCGCCGATTCTGATGAGC…	no	no	no	no	no	no	no	no	no	no	no	no	no	no	no	no	no	no	no	yes	no	no	no	no	no	no	no	no	no	no	no	no	no	no	no	no	no	no	no	no	no	no	no	no
27454	GCGS0177	ATGGCACTTTTCCTCAGCATATTCCCCATCGTCCTGCTGATTTGGCTGATGGTGAAAAAAAACAGTATGCCTTCCTACGTCGCACTGCCGATTACCGCAGTGCTGATTTACGCCATCAAACTTTTCTACTTCGGCGATGCGGGAATGCTGCTCAACGCCACCGCCGCTTCCGGCCTCGTCAAAACGCTCACGCCGATTACCGTGATTTTCGGCGCGATTATGTTCAACCGTATGATGGAAACCACGGGCTGCATCGATGTCATCCGCAAATGGCTGGCGACCATCAGCCCGAACCCCGTAGCGCAACTGATGATTATCGGCTGGGCTTTTGCCTTTATGATTGAAGGCGCATCCGGCTTCGGCACGCCTGCCGCGATTGCCGCGCCGATTCTGATGAGC…	no	no	no	no	no	no	no	no	no	no	no	no	no	no	no	no	no	no	no	yes	no	no	no	no	no	no	no	no	no	no	no	no	no	no	no	no	no	no	no	no	no	no	no	no
27455	GCGS0026	ATGGCACTTTTCCTCAGCATATTCCCCATCGTCCTGCTGATTTGGCTGATGGTGAAAAAAAACAGTATGCCTTCCTACGTCGCACTGCCGATTACCGCAGTGCTGATTTACGCCATCAAACTTTTCTACTTCGGCGATGCGGGAATGCTGCTCAACGCCACCGCCGCTTCCGGCCTCGTCAAAACGCTCACGCCGATTACCGTGATTTTCGGCGCGATTATGTTCAACCGTATGATGGAAACCACGGGCTGCATCGATGTCATCCGCAAATGGCTGGCGACCATCAGCCCGAACCCCGTAGCGCAACTGATGATTATCGGCTGGGCTTTTGCCTTTATGATTGAAGGCGCATCCGGCTTCGGCACGCCTGCCGCGATTGCCGCGCCGATTCTGATGAGC…	no	no	no	no	no	no	no	no	no	no	no	no	no	no	yes	no	no	no	no	no	no	no	no	no	no	no	no	no	no	no	no	no	no	no	no	no	no	no	no	no	no	no	no	no
27456	GCGS0036	ATGGCACTTTTCCTCAGCATATTCCCCATCGTCCTGCTGATTTGGCTGATGGTGAAAAAAAACAGTATGCCTTCCTACGTCGCACTGCCGATTACCGCAGTGCTGATTTACGCCATCAAACTTTTCTACTTCGGCGATGCGGGAATGCTGCTCAACGCCACCGCCGCTTCCGGCCTCGTCAAAACGCTCACGCCGATTACCGTGATTTTCGGCGCGATTATGTTCAACCGTATGATGGAAACCACGGGCTGCATCGATGTCATCCGCAAATGGCTGGCGACCATCAGCCCGAACCCCGTAGCGCAACTGATGATTATCGGCTGGGCTTTTGCCTTTATGATTGAAGGCGCATCCGGTTTCGGCACGCCTGCCGCGATTGCCGCGCCGATTCTGATGAGC…	no	no	no	no	no	no	no	no	no	no	no	no	no	no	no	no	no	no	no	no	no	no	no	no	no	no	no	no	no	no	no	no	no	no	no	no	no	no	no	no	no	no	no	no
27457	GCGS0002	ATGGCACTTTTCCTCAGCATATTCCCCATCGTCCTGCTGATTTGGCTGATGGTGAAAAAAAACAGTATGCCTTCCTACGTCGCACTGCCGATTACCGCAGTGCTGATTTACGCCATCAAACTTTTCTACTTCGGCGATGCGGGAATGCTGCTCAACGCCACCGCCGCTTCCGGCCTCGTCAAAACGCTCACGCCGATTACCGTGATTTTCGGCGCGATTATGTTCAACCGTATGATGGAAACCACGGGCTGCATCGATGTCATCCGCAAATGGCTGGCGACCATCAGCCCGAACCCCGTAGCGCAACTGATGATTATCGGCTGGGCTTTTGCCTTTATGATTGAAGGCGCATCCGGTTTCGGCACGCCTGCCGCGATTGCCGCGCCGATTCTGATGAGC…	no	no	no	no	no	no	no	no	no	no	no	no	no	no	no	no	no	no	no	no	no	no	no	no	no	no	no	no	no	no	no	no	no	no	no	no	no	no	no	no	no	no	no	no
27458	GCGS0166	ATGGCACTTTTCCTCAGCATATTCCCCATCGTCCTGCTGATTTGGCTGATGGTGAAAAAAAACAGTATGCCTTCCTACGTCGCACTGCCGATTACCGCAGTGCTGATTTACGCCATCAAACTTTTCTACTTCGGCGATGCGGGAATGCTGCTCAACGCCACCGCCGCTTCCGGCCTCGTCAAAACGCTCACGCCGATTACCGTGATTTTCGGCGCGATTATGTTCAACCGTATGATGGAAACCACGGGCTGCATCGATGTCATCCGCAAATGGCTGGCGACCATCAGCCCGAACCCCGTAGCGCAACTGATGATTATCGGCTGGGCTTTTGCCTTTATGATTGAAGGCGCATCCGGCTTCGGCACGCCTGCCGCGATTGCCGCGCCGATTCTGATGAGC…	no	no	no	no	no	no	no	no	no	no	no	no	no	no	no	no	no	no	no	yes	no	no	no	no	no	no	no	no	no	no	no	no	no	no	no	no	no	no	no	no	no	no	no	no
27459	GCGS0016	ATGGCACTTTTCCTCAGCATATTCCCCATCGTCCTGCTGATTTGGCTGATGGTGAAAAAAAACAGTATGCCTTCCTACGTCGCACTGCCGATTACCGCAGTGCTGATTTACGCCATCAAACTTTTCTACTTCGGCGATGCGGGAATGCTGCTCAACGCCACCGCCGCTTCCGGCCTCGTCAAAACGCTCACGCCGATTACCGTGATTTTCGGCGCGATTATGTTCAACCGTATGATGGAAACCACGGGCTGCATCGATGTCATCCGCAAATGGCTGGCGACCATCAGCCCGAACCCCGTAGCGCAACTGATGATTATCGGCTGGGCTTTTGCCTTTATGATTGAAGGCGCATCCGGCTTCGGCACGCCTGCCGCGATTGCCGCGCCGATTCTGATGAGC…	no	no	no	no	no	no	no	no	no	no	no	no	no	no	no	no	no	no	no	no	no	no	no	no	no	no	no	no	no	no	no	no	no	no	no	no	no	no	no	no	no	no	no	no
27460	GCGS0070	ATGGCACTTTTCCTCAGCATATTCCCCATCGTCCTGCTGATTTGGCTGATGGTGAAAAAAAACAGTATGCCTTCCTACGTCGCACTGCCGATTACCGCAGTGCTGATTTACGCCATCAAACTTTTCTACTTCGGCGATGCGGGAATGCTGCTCAACGCCACCGCCGCTTCCGGCCTCGTCAAAACGCTCACGCCGATTACCGTGATTTTCGGCGCGATTATGTTCAACCGTATGATGGAAACCACGGGCTGCATCGATGTCATCCGCAAATGGCTGGCGACCATCAGCCCGAACCCCGTAGCGCAACTGATGATTATCGGCTGGGCTTTTGCCTTTATGATTGAAGGCGCATCCGGCTTCGGCACGCCTGCCGCGATTGCCGCGCCGATTCTGATGAGC…	no	no	no	no	no	no	no	no	no	no	no	no	no	no	no	no	no	no	no	no	no	no	no	no	no	no	no	no	no	no	no	no	no	no	no	no	no	no	no	no	no	no	no	no
27461	GCGS0094	ATGGCACTTTTCCTCAGCATATTCCCCATCGTCCTGCTGATTTGGCTGATGGTGAAAAAAAACAGTATGCCTTCCTACGTCGCACTGCCGATTACCGCAGTGCTGATTTACGCCATCAAACTTTTCTACTTCGGCGATGCGGGAATGCTGCTCAACGCCACCGCCGCTTCCGGCCTCGTCAAAACGCTCACGCCGATTACCGTGATTTTCGGCGCGATTATGTTCAACCGTATGATGGAAACCACGGGCTGCATCGATGTCATCCGCAAATGGCTGGCGACCATCAGCCCGAACCCCGTAGCGCAACTGATGATTATCGGCTGGGCTTTTGCCTTTATGATTGAAGGCGCATCCGGCTTCGGCACGCCTGCCGCGATTGCCGCGCCGATTCTGATGAGC…	no	no	no	no	no	no	no	no	no	no	no	no	no	no	no	no	no	no	no	no	no	no	no	no	no	no	no	no	no	no	no	no	no	no	no	no	no	no	no	no	no	no	no	no
27462	GCGS0103	ATGGCACTTTTCCTCAGCATATTCCCCATCGTCCTGCTGATTTGGCTGATGGTGAAAAAAAACAGTATGCCTTCCTACGTCGCACTGCCGATTACCGCAGTGCTGATTTACGCCATCAAACTTTTCTACTTCGGCGATGCGGGAATGCTGCTCAACGCCACCGCCGCTTCCGGCCTCGTCAAAACGCTCACGCCGATTACCGTGATTTTCGGCGCGATTATGTTCAACCGTATGATGGAAACCACGGGCTGCATCGATGTCATCCGCAAATGGCTGGCGACCATCAGCCCGAACCCCGTAGCGCAACTGATGATTATCGGCTGGGCTTTTGCCTTTATGATTGAAGGCGCATCCGGCTTCGGCACGCCTGCCGCGATTGCCGCGCCGATTCTGATGAGC…	no	no	no	no	no	no	no	no	no	no	no	no	no	no	no	no	no	no	no	yes	no	no	no	no	no	no	no	no	no	no	no	no	no	no	no	no	no	no	no	no	no	no	no	no
27463	GCGS0108	ATGGCACTTTTCCTCAGCATATTCCCCATCGTCCTGCTGATTTGGCTGATGGTGAAAAAAAACAGTATGCCTTCCTACGTCGCACTGCCGATTACCGCAGTGCTGATTTACGCCATCAAACTTTTCTACTTCGGCGATGCGGGAATGCTGCTCAACGCCACCGCCGCTTCCGGCCTCGTCAAAACGCTCACGCCGATTACCGTGATTTTCGGCGCGATTATGTTCAACCGTATGATGGAAACCACGGGCTGCATCGATGTCATCCGCAAATGGCTGGCGACCATCAGCCCGAACCCCGTAGCGCAACTGATGATTATCGGCTGGGCTTTTGCCTTTATGATTGAAGGCGCATCCGGTTTCGGCACGCCTGCCGCGATTGCCGCGCCGATTCTGATGAGC…	no	no	no	no	no	no	no	no	no	no	no	no	no	no	no	no	no	no	no	no	no	no	no	no	no	no	no	no	no	no	no	no	no	no	no	no	no	no	no	no	no	no	no	no
27464	GCGS0240	ATGGCACTTTTCCTCAGCATATTCCCCATCGTCCTGCTGATTTGGCTGATGGTGAAAAAAAACAGTATGCCTTCCTACGTCGCACTGCCGATTACCGCAGTGCTGATTTACGCCATCAAACTTTTCTACTTCGGCGATGCGGGAATGCTGCTCAACGCCACCGCCGCTTCCGGCCTCGTCAAAACGCTCACGCCGATTACCGTGATTTTCGGCGCGATTATGTTCAACCGTATGATGGAAACCACGGGCTGCATCGATGTCATCCGCAAATGGCTGGCGACCATCAGCCCGAACCCCGTAGCGCAACTGATGATTATCGGCTGGGCTTTTGCCTTTATGATTGAAGGCGCATCCGGCTTCGGCACGCCTGCCGCGATTGCCGCGCCGATTCTGATGAGC…	no	no	no	no	no	no	no	no	no	no	no	no	no	no	yes	no	no	no	no	no	no	no	no	no	no	no	no	no	no	no	no	no	no	no	no	no	no	no	no	no	no	no	no	no
27465	ERR173153	ATGGCACTTTTCCTCAGCATATTCCCCATCGTCCTGCTGATTTGGCTGATGGTGAAAAAAAACAGTATGCCTTCCTACGTCGCACTGCCGATTACCGCAGTGCTGATTTACGCCATCAAACTTTTCTACTTCGGCGATGCGGGAATGCTGCTCAACGCCACCGCCGCTTCCGGCCTCGTCAAAACGCTCACGCCGATTACCGTGATTTTCGGCGCGATTATGTTCAACCGTATGATGGAAACCACGGGCTGCATCGATGTCATCCGCAAATGGCTGGCGACCATCAGCCCGAACCCCGTAGCGCAACTGATGATTATCGGCTGGGCTTTTGCCTTTATGATTGAAGGCGCATCCGGCTTCGGCACGCCTGCCGCGATTGCCGCGCCGATTCTGATGAGC…	no	no	no	no	no	no	no	no	no	no	no	no	no	no	no	no	no	no	no	no	no	no	no	no	no	no	no	no	no	no	no	no	no	no	no	no	no	yes	no	no	no	no	no	no
27466	GCGS0034	ATGGCACTTTTCCTCAGCATATTCCCCATCGTCCTGCTGATTTGGCTGATGGTGAAAAAAAACAGTATGCCTTCCTACGTCGCACTGCCGATTACCGCAGTGCTGATTTACGCCATCAAACTTTTCTACTTCGGCGATGCGGGAATGCTGCTCAACGCCACCGCCGCTTCCGGCCTCGTCAAAACGCTCACGCCGATTACCGTGATTTTCGGCGCGATTATGTTCAACCGTATGATGGAAACCACGGGCTGCATCGATGTCATCCGCAAATGGCTGGCGACCATCAGCCCGAACCCCGTAGCGCAACTGATGATTATCGGCTGGGCTTTTGCCTTTATGATTGAAGGCGCATCCGGCTTCGGCACGCCTGCCGCGATTGCCGCGCCGATTCTGATGAGC…	no	no	no	no	no	no	no	no	no	no	no	no	no	no	no	no	no	no	no	no	no	no	no	no	no	no	no	no	no	no	no	no	no	no	no	no	no	no	no	no	no	no	no	no
27467	GCGS0006	ATGGCACTTTTCCTCAGCATATTCCCCATCGTCCTGCTGATTTGGCTGATGGTGAAAAAAAACAGTATGCCTTCCTACGTCGCACTGCCGATTACCGCAGTGCTGATTTACGCCATCAAACTTTTCTACTTCGGCGATGCGGGAATGCTGCTCAACGCCACCGCCGCTTCCGGCCTCGTCAAAACGCTCACGCCGATTACCGTGATTTTCGGCGCGATTATGTTCAACCGTATGATGGAAACCACGGGCTGCATCGATGTCATCCGCAAATGGCTGGCGACCATCAGCCCGAACCCCGTAGCGCAACTGATGATTATCGGCTGGGCTTTTGCCTTTATGATTGAAGGCGCATCCGGCTTCGGCACGCCTGCCGCGATTGCCGCGCCGATTCTGATGAGC…	no	no	no	no	no	no	no	no	no	no	no	no	no	no	no	no	no	no	no	no	no	no	no	no	no	no	no	no	no	no	no	no	no	no	no	no	no	no	no	no	no	no	no	no
27468	ERR173151	ATGGCACTTTTCCTCAGCATATTCCCCATCGTCCTGCTGATTTGGCTGATGGTGAAAAAAAACAGTATGCCTTCCTACGTCGCACTGCCGATTACCGCAGTGCTGATTTACGCCATCAAACTTTTCTACTTCGGCGATGCGGGAATGCTGCTCAACGCCACCGCCGCTTCCGGCCTCGTCAAAACGCTCACGCCGATTACCGTGATTTTCGGCGCGATTATGTTCAACCGTATGATGGAAACCACGGGCTGCATCGATGTCATCCGCAAATGGCTGGCGACCATCAGCCCGAACCCCGTAGCGCAACTGATGATTATCGGCTGGGCTTTTGCCTTTATGATTGAAGGCGCATCCGGCTTCGGCACGCCTGCCGCGATTGCCGCGCCGATTCTGATGAGC…	no	no	no	no	no	no	no	no	no	no	no	no	no	no	no	no	no	no	no	no	no	no	no	no	no	no	no	no	no	no	no	no	no	no	no	no	no	yes	no	no	no	no	no	no
27469	GCGS0041	ATGGCACTTTTCCTCAGCATATTCCCCATCGTCCTGCTGATTTGGCTGATGGTGAAAAAAAACAGTATGCCTTCCTACGTCGCACTGCCGATTACCGCAGTGCTGATTTACGCCATCAAACTTTTCTACTTCGGCGATGCGGGAATGCTGCTCAACGCCACCGCCGCTTCCGGCCTCGTCAAAACGCTCACGCCGATTACCGTGATTTTCGGCGCGATTATGTTCAACCGTATGATGGAAACCACGGGCTGCATCGATGTCATCCGCAAATGGCTGGCGACCATCAGCCCGAACCCCGTAGCGCAACTGATGATTATCGGCTGGGCTTTTGCCTTTATGATTGAAGGCGCATCCGGCTTCGGCACGCCTGCCGCGATTGCCGCGCCGATTCTGATGAGC…	no	no	no	no	no	no	no	no	no	no	no	no	no	no	no	no	no	no	no	yes	no	no	no	no	no	no	no	no	no	no	no	no	no	no	no	no	no	no	no	no	no	no	no	no
27470	GCGS0101	ATGGCACTTTTCCTCAGCATATTCCCCATCGTCCTGCTGATTTGGCTGATGGTGAAAAAAAACAGTATGCCTTCCTACGTCGCACTGCCGATTACCGCAGTGCTGATTTACGCCATCAAACTTTTCTACTTCGGCGATGCGGGAATGCTGCTCAACGCCACCGCCGCTTCCGGCCTCGTCAAAACGCTCACGCCGATTACCGTGATTTTCGGCGCGATTATGTTCAACCGTATGATGGAAACCACGGGCTGCATCGATGTCATCCGCAAATGGCTGGCGACCATCAGCCCGAACCCCGTAGCGCAACTGATGATTATCGGCTGGGCTTTTGCCTTTATGATTGAAGGCGCATCCGGCTTCGGCACGCCTGCCGCGATTGCCGCGCCGATTCTGATGAGC…	no	no	no	no	no	no	no	no	no	no	no	no	no	no	no	no	no	no	no	yes	no	no	no	no	no	no	no	no	no	no	no	no	no	no	no	no	no	no	no	no	no	no	no	no
27471	GCGS0072	ATGGCACTTTTCCTCAGCATATTCCCCATCGTCCTGCTGATTTGGCTGATGGTGAAAAAAAACAGTATGCCTTCCTACGTCGCACTGCCGATTACCGCAGTGCTGATTTACGCCATCAAACTTTTCTACTTCGGCGATGCGGGAATGCTGCTCAACGCCACCGCCGCTTCCGGCCTCGTCAAAACGCTCACGCCGATTACCGTGATTTTCGGCGCGATTATGTTCAACCGTATGATGGAAACCACGGGCTGCATCGATGTCATCCGCAAATGGCTGGCGACCATCAGCCCGAACCCCGTAGCGCAACTGATGATTATCGGCTGGGCTTTTGCCTTTATGATTGAAGGCGCATCCGGCTTCGGCACGCCTGCCGCGATTGCCGCGCCGATTCTGATGAGC…	no	no	no	no	no	no	no	no	no	no	no	no	no	no	no	no	no	no	no	no	no	no	no	no	no	no	no	no	no	no	no	no	no	no	no	no	no	no	no	no	no	no	no	no
27472	GCGS0162	ATGGCACTTTTCCTCAGCATATTCCCCATCGTCCTGCTGATTTGGCTGATGGTGAAAAAAAACAGTATGCCTTCCTACGTCGCACTGCCGATTACCGCAGTGCTGATTTACGCCATCAAACTTTTCTACTTCGGCGATGCGGGAATGCTGCTCAACGCCACCGCCGCTTCCGGCCTCGTCAAAACGCTCACGCCGATTACCGTGATTTTCGGCGCGATTATGTTCAACCGTATGATGGAAACCACGGGCTGCATCGATGTCATCCGCAAATGGCTGGCGACCATCAGCCCGAACCCCGTAGCGCAACTGATGATTATCGGCTGGGCTTTTGCCTTTATGATTGAAGGCGCATCCGGCTTCGGCACGCCTGCCGCGATTGCCGCGCCGATTCTGATGAGC…	no	no	no	no	no	no	no	no	no	no	no	no	no	no	no	no	no	no	no	no	no	no	no	no	no	no	no	no	no	no	no	no	no	no	no	no	no	no	no	no	no	no	no	no
27473	GCGS0033	ATGGCACTTTTCCTCAGCATATTCCCCATCGTCCTGCTGATTTGGCTGATGGTGAAAAAAAACAGTATGCCTTCCTACGTCGCACTGCCGATTACCGCAGTGCTGATTTACGCCATCAAACTTTTCTACTTCGGCGATGCGGGAATGCTGCTCAACGCCACCGCCGCTTCCGGCCTCGTCAAAACGCTCACGCCGATTACCGTGATTTTCGGCGCGATTATGTTCAACCGTATGATGGAAACCACGGGCTGCATCGATGTCATCCGCAAATGGCTGGCGACCATCAGCCCGAACCCCGTAGCGCAACTGATGATTATCGGCTGGGCTTTTGCCTTTATGATTGAAGGCGCATCCGGCTTCGGCACGCCTGCCGCGATTGCCGCGCCGATTCTGATGAGC…	no	no	no	no	no	no	no	no	no	no	no	no	no	no	no	no	no	no	no	yes	no	no	no	no	no	no	no	no	no	no	no	no	no	no	no	no	no	no	no	no	no	no	no	no
27474	GCGS0150	ATGGCACTTTTCCTCAGCATATTCCCCATCGTCCTGCTGATTTGGCTGATGGTGAAAAAAAACAGTATGCCTTCCTACGTCGCACTGCCGATTACCGCAGTGCTGATTTACGCCATCAAACTTTTCTACTTCGGCGATGCGGGAATGCTGCTCAACGCCACCGCCGCTTCCGGCCTCGTCAAAACGCTCACGCCGATTACCGTGATTTTCGGCGCGATTATGTTCAACCGTATGATGGAAACCACGGGCTGCATCGATGTCATCCGCAAATGGCTGGCGACCATCAGCCCGAACCCCGTAGCGCAACTGATGATTATCGGCTGGGCTTTTGCCTTTATGATTGAAGGCGCATCCGGCTTCGGCACGCCTGCCGCGATTGCCGCGCCGATTCTGATGAGC…	no	no	no	no	no	no	no	no	no	no	no	no	no	no	no	no	no	no	no	no	no	no	no	no	no	no	no	no	no	no	no	no	no	no	no	no	no	no	no	no	no	no	no	no
27475	GCGS0068	ATGGCACTTTTCCTCAGCATATTCCCCATCGTCCTGCTGATTTGGCTGATGGTGAAAAAAAACAGTATGCCTTCCTACGTCGCACTGCCGATTACCGCAGTGCTGATTTACGCCATCAAACTTTTCTACTTCGGCGATGCGGGAATGCTGCTCAACGCCACCGCCGCTTCCGGCCTCGTCAAAACGCTCACGCCGATTACCGTGATTTTCGGCGCGATTATGTTCAACCGTATGATGGAAACCACGGGCTGCATCGATGTCATCCGCAAATGGCTGGCGACCATCAGCCCGAACCCCGTAGCGCAACTGATGATTATCGGCTGGGCTTTTGCCTTTATGATTGAAGGCGCATCCGGCTTCGGCACGCCTGCCGCGATTGCCGCGCCGATTCTGATGAGC…	no	no	no	no	no	no	no	no	no	no	no	no	no	no	no	no	no	no	no	yes	no	no	no	no	no	no	no	no	no	no	no	no	no	no	no	no	no	no	no	no	no	no	no	no
31125	MU_NG1	ATGGCACTTTTCCTCAGCATATTCCCCATCGTCCTGCTGATTTGGCTGATGGTGAAAAAAAACAGTATGCCTTCCTACGTCGCACTGCCGATTACCGCAGTGCTGATTTACGCCATCAAACTTTTCTACTTCGGCGATGCGGGAATGCTGCTCAACGCCACCGCCGCTTCCGGCCTCGTCAAAACGCTCACGCCGATTACCGTGATTTTCGGCGCGATTATGTTCAACCGTATGATGGAAACCACGGGCTGCATCGATGTCATCCGCAAATGGCTGGCGACCATCAGCCCGAACCCCGTAGCGCAACTGATGATTATCGGCTGGGCTTTTGCCTTTATGATTGAAGGCGCATCCGGCTTCGGCACGCCTGCCGCGATTGCCGCGCCGATTCTGATGAGC…	no	no	no	no	no	no	no	no	no	no	no	no	no	no	no	no	no	no	no	no	yes	no	no	no	no	no	no	no	no	no	no	no	no	no	no	no	no	no	no	no	no	no	no	no
31128	SK1902	ATGGCACTTTTCCTCAGCATATTCCCCATCGTCCTGCTGATTTGGCTGATGGTGAAAAAAAACAGTATGCCTTCCTACGTCGCACTGCCGATTACCGCAGTGCTGATTTACGCCATCAAACTTTTCTACTTCGGCGATGCGGGAATGCTGCTCAACGCCACCGCCGCTTCCGGCCTCGTCAAAACGCTCACGCCGATTACCGTGATTTTCGGCGCGATTATGTTCAACCGTATGATGGAAACCACGGGCTGCATCGATGTCATCCGCAAATGGCTGGCGACCATCAGCCCGAACCCCGTAGCGCAACTGATGATTATCGGCTGGGCTTTTGCCTTTATGATTGAAGGCGCATCCGGCTTCGGCACGCCTGCCGCGATTGCCGCGCCGATTCTGATGAGC…	no	no	no	no	no	no	no	no	no	no	no	no	no	no	no	no	no	no	no	no	no	no	no	no	no	no	no	no	no	no	no	no	no	no	no	no	no	no	no	no	no	no	no	no
31129	SK12684	ATGGCACTTTTCCTCAGCATATTCCCCATCGTCCTGCTGATTTGGCTGATGGTGAAAAAAAACAGTATGCCTTCCTACGTCGCACTGCCGATTACCGCAGTGCTGATTTACGCCATCAAACTTTTCTACTTCGGCGATGCGGGAATGCTGCTCAACGCCACCGCCGCTTCCGGCCTCGTCAAAACGCTCACGCCGATTACCGTGATTTTCGGCGCGATTATGTTCAACCGTATGATGGAAACCACGGGCTGCATCGATGTCATCCGCAAATGGCTGGCGACCATCAGCCCGAACCCCGTAGCGCAACTGATGATTATCGGCTGGGCTTTTGCCTTTATGATTGAAGGCGCATCCGGCTTCGGCACGCCTGCCGCGATTGCCGCGCCGATTCTGATGAGC…	no	no	no	no	no	no	no	no	no	no	no	no	no	no	no	no	no	no	no	no	no	no	no	no	no	no	no	no	no	no	no	no	no	no	no	no	no	no	no	no	no	no	no	no
31178	NM8365	ATGGCACTTTTCCTCAGCATATTCCCCATCGTCCTGCTGATTTGGCTGATGGTGAAAAAAAACAGTATGCCTTCCTACGTCGCACTGCCGATTACCGCAGTGCTGATTTACGCCATCAAACTTTTCTACTTCGGCGATGCGGGAATGCTGCTCAACGCCACCGCCGCTTCCGGCCTCGTCAAAACGCTCACGCCGATTACCGTGATTTTCGGCGCGATTATGTTCAACCGTATGATGGAAACCACGGGCTGCATCGATGTCATCCGCAAATGGCTGGCGACCATCAGCCCGAACCCCGTAGCGCAACTGATGATTATCGGCTGGGCTTTTGCCTTTATGATTGAAGGCGCATCCGGCTTCGGCACGCCTGCCGCGATTGCCGCGCCGATTCTGATGAGC…	no	no	no	no	no	no	no	no	no	no	no	no	no	no	no	no	no	no	no	yes	no	no	no	no	no	no	no	no	no	no	no	no	no	no	no	no	no	no	no	no	no	no	no	no
31193	NM9396	ATGGCACTTTTCCTCAGCATATTCCCCATCGTCCTGCTGATTTGGCTGATGGTGAAAAAAAACAGTATGCCTTCCTACGTCGCACTGCCGATTACCGCAGTGCTGATTTACGCCATCAAACTTTTCTACTTCGGCGATGCGGGAATGCTGCTCAACGCCACCGCCGCTTCCGGCCTCGTCAAAACGCTCACGCCGATTACCGTGATTTTCGGCGCGATTATGTTCAACCGTATGATGGAAACCACGGGCTGCATCGATGTCATCCGCAAATGGCTGGCGACCATCAGCCCGAACCCCGTAGCGCAACTGATGATTATCGGCTGGGCTTTTGCCTTTATGATTGAAGGCGCATCCGGCTTCGGCACGCCTGCCGCGATTGCCGCGCCGATTCTGATGAGC…	no	no	no	no	no	no	no	no	no	no	no	no	no	no	no	no	no	no	no	no	no	no	no	no	no	no	no	no	no	no	no	no	no	no	no	no	no	no	no	no	no	no	no	no
31333	W0306	ATGGCACTTTTCCTCAGCATATTCCCCATCGTCCTGCTGATTTGGCTGATGGTGAAAAAAAACAGTATGCCTTCCTACGTCGCACTGCCGATTACCGCAGTGCTGATTTACGCCATCAAACTTTTCTACTTCGGCGATGCGGGAATGCTGCTCAACGCCACCGCCGCTTCCGGCCTCGTCAAAACGCTCACGCCGATTACCGTGATTTTCGGCGCGATTATGTTCAACCGTATGATGGAAACCACGGGCTGCATCGATGTCATCCGCAAATGGCTGGCGACCATCAGCCCGAACCCCGTAGCGCAACTGATGATTATCGGCTGGGCTTTTGCCTTTATGATTGAAGGCGCATCCGGCTTCGGCACGCCTGCCGCGATTGCCGCGCCGATTCTGATGAGC…	no	no	no	no	no	no	no	no	no	no	no	no	no	no	yes	no	no	no	no	no	no	no	no	no	no	no	no	no	no	no	no	no	no	no	no	no	no	no	no	no	no	no	no	no
31334	W0322	ATGGCACTTTTCCTCAGCATATTCCCCATCGTCCTGCTGATTTGGCTGATGGTGAAAAAAAACAGTATGCCTTCCTACGTCGCACTGCCGATTACCGCAGTGCTGATTTACGCCATCAAACTTTTCTACTTCGGCGATGCGGGAATGCTGCTCAACGCCACCGCCGCTTCCGGCCTCGTCAAAACGCTCACGCCGATTACCGTGATTTTCGGCGCGATTATGTTCAACCGTATGATGGAAACCACGGGCTGCATCGATGTCATCCGCAAATGGCTGGCGACCATCAGCCCGAACCCCGTAGCGCAACTGATGATTATCGGCTGGGCTTTTGCCTTTATGATTGAAGGCGCATCCGGCTTCGGCACGCCTGCCGCGATTGCCGCGCCGATTCTGATGAGC…	no	no	no	no	no	no	no	no	no	no	no	no	no	no	yes	no	no	no	no	no	no	no	no	no	no	no	no	no	no	no	no	no	no	no	no	no	no	no	no	no	no	no	no	no
31335	W0362	ATGGCACTTTTCCTCAGCATATTCCCCATCGTCCTGCTGATTTGGCTGATGGTGAAAAAAAACAGTATGCCTTCCTACGTCGCACTGCCGATTACCGCAGTGCTGATTTACGCCATCAAACTTTTCTACTTCGGCGATGCGGGAATGCTGCTCAACGCCACCGCCGCTTCCGGCCTCGTCAAAACGCTCACGCCGATTACCGTGATTTTCGGCGCGATTATGTTCAACCGTATGATGGAAACCACGGGCTGCATCGATGTCATCCGCAAATGGCTGGCGACCATCAGCCCGAACCCCGTAGCGCAACTGATGATTATCGGCTGGGCTTTTGCCTTTATGATTGAAGGCGCATCCGGCTTCGGCACGCCTGCCGCGATTGCCGCGCCGATTCTGATGAGC…	no	no	no	no	no	no	no	no	no	no	no	no	no	no	yes	no	no	no	no	no	no	no	no	no	no	no	no	no	no	no	no	no	no	no	no	no	no	no	no	no	no	no	no	no
31336	W0370	ATGGCACTTTTCCTCAGCATATTCCCCATCGTCCTGCTGATTTGGCTGATGGTGAAAAAAAACAGTATGCCTTCCTACGTCGCACTGCCGATTACCGCAGTGCTGATTTACGCCATCAAACTTTTCTACTTCGGCGATGCGGGAATGCTGCTCAACGCCACCGCCGCTTCCGGCCTCGTCAAAACGCTCACGCCGATTACCGTGATTTTCGGCGCGATTATGTTCAACCGTATGATGGAAACCACGGGCTGCATCGATGTCATCCGCAAATGGCTGGCGACCATCAGCCCGAACCCCGTAGCGCAACTGATGATTATCGGCTGGGCTTTTGCCTTTATGATTGAAGGCGCATCCGGCTTCGGCACGCCTGCCGCGATTGCCGCGCCGATTCTGATGAGC…	no	no	no	no	no	no	no	no	no	no	no	no	no	no	yes	no	no	no	no	no	no	no	no	no	no	no	no	no	no	no	no	no	no	no	no	no	no	no	no	no	no	no	no	no
31337	W0420	ATGGCACTTTTCCTCAGCATATTCCCCATCGTCCTGCTGATTTGGCTGATGGTGAAAAAAAACAGTATGCCTTCCTACGTCGCACTGCCGATTACCGCAGTGCTGATTTACGCCATCAAACTTTTCTACTTCGGCGATGCGGGAATGCTGCTCAACGCCACCGCCGCTTCCGGCCTCGTCAAAACGCTCACGCCGATTACCGTGATTTTCGGCGCGATTATGTTCAACCGTATGATGGAAACCACGGGCTGCATCGATGTCATCCGCAAATGGCTGGCGACCATCAGCCCGAACCCCGTAGCGCAACTGATGATTATCGGCTGGGCTTTTGCCTTTATGATTGAAGGCGCATCCGGCTTCGGCACGCCTGCCGCGATTGCCGCGCCGATTCTGATGAGC…	no	no	no	no	no	no	no	no	no	no	no	no	no	no	yes	no	no	no	no	no	no	no	no	no	no	no	no	no	no	no	no	no	no	no	no	no	no	no	no	no	no	no	no	no
31338	W0492	ATGGCACTTTTCCTCAGCATATTCCCCATCGTCCTGCTGATTTGGCTGATGGTGAAAAAAAACAGTATGCCTTCCTACGTCGCACTGCCGATTACCGCAGTGCTGATTTACGCCATCAAACTTTTCTACTTCGGCGATGCGGGAATGCTGCTCAACGCCACCGCCGCTTCCGGCCTCGTCAAAACGCTCACGCCGATTACCGTGATTTTCGGCGCGATTATGTTCAACCGTATGATGGAAACCACGGGCTGCATCGATGTCATCCGCAAATGGCTGGCGACCATCAGCCCGAACCCCGTAGCGCAACTGATGATTATCGGCTGGGCTTTTGCCTTTATGATTGAAGGCGCATCCGGCTTCGGCACGCCTGCCGCGATTGCCGCGCCGATTCTGATGAGC…	no	no	no	no	no	no	no	no	no	no	no	no	no	no	yes	no	no	no	no	no	no	no	no	no	no	no	no	no	no	no	no	no	no	no	no	no	no	no	no	no	no	no	no	no
31339	W0550	ATGGCACTTTTCCTCAGCATATTCCCCATCGTCCTGCTGATTTGGCTGATGGTGAAAAAAAACAGTATGCCTTCCTACGTCGCACTGCCGATTACCGCAGTGCTGATTTACGCCATCAAACTTTTCTACTTCGGCGATGCGGGAATGCTGCTCAACGCCACCGCCGCTTCCGGCCTCGTCAAAACGCTCACGCCGATTACCGTGATTTTCGGCGCGATTATGTTCAACCGTATGATGGAAACCACGGGCTGCATCGATGTCATCCGCAAATGGCTGGCGACCATCAGCCCGAACCCCGTAGCGCAACTGATGATTATCGGCTGGGCTTTTGCCTTTATGATTGAAGGCGCATCCGGCTTCGGCACGCCTGCCGCGATTGCCGCGCCGATTCTGATGAGC…	no	no	no	no	no	no	no	no	no	no	no	no	no	no	yes	no	no	no	no	no	no	no	no	no	no	no	no	no	no	no	no	no	no	no	no	no	no	no	no	no	no	no	no	no
31340	W0560	ATGGCACTTTTCCTCAGCATATTCCCCATCGTCCTGCTGATTTGGCTGATGGTGAAAAAAAACAGTATGCCTTCCTACGTCGCACTGCCGATTACCGCAGTGCTGATTTACGCCATCAAACTTTTCTACTTCGGCGATGCGGGAATGCTGCTCAACGCCACCGCCGCTTCCGGCCTCGTCAAAACGCTCACGCCGATTACCGTGATTTTCGGCGCGATTATGTTCAACCGTATGATGGAAACCACGGGCTGCATCGATGTCATCCGCAAATGGCTGGCGACCATCAGCCCGAACCCCGTAGCGCAACTGATGATTATCGGCTGGGCTTTTGCCTTTATGATTGAAGGCGCATCCGGCTTCGGCACGCCTGCCGCGATTGCCGCGCCGATTCTGATGAGC…	no	no	no	no	no	no	no	no	no	no	no	no	no	no	yes	no	no	no	no	no	no	no	no	no	no	no	no	no	no	no	no	no	no	no	no	no	no	no	no	no	no	no	no	no
31341	W0561	ATGGCACTTTTCCTCAGCATATTCCCCATCGTCCTGCTGATTTGGCTGATGGTGAAAAAAAACAGTATGCCTTCCTACGTCGCACTGCCGATTACCGCAGTGCTGATTTACGCCATCAAACTTTTCTACTTCGGCGATGCGGGAATGCTGCTCAACGCCACCGCCGCTTCCGGCCTCGTCAAAACGCTCACGCCGATTACCGTGATTTTCGGCGCGATTATGTTCAACCGTATGATGGAAACCACGGGCTGCATCGATGTCATCCGCAAATGGCTGGCGACCATCAGCCCGAACCCCGTAGCGCAACTGATGATTATCGGCTGGGCTTTTGCCTTTATGATTGAAGGCGCATCCGGCTTCGGCACGCCTGCCGCGATTGCCGCGCCGATTCTGATGAGC…	no	no	no	no	no	no	no	no	no	no	no	no	no	no	yes	no	no	no	no	no	no	no	no	no	no	no	no	no	no	no	no	no	no	no	no	no	no	no	no	no	no	no	no	no
31342	W0563	ATGGCACTTTTCCTCAGCATATTCCCCATCGTCCTGCTGATTTGGCTGATGGTGAAAAAAAACAGTATGCCTTCCTACGTCGCACTGCCGATTACCGCAGTGCTGATTTACGCCATCAAACTTTTCTACTTCGGCGATGCGGGAATGCTGCTCAACGCCACCGCCGCTTCCGGCCTCGTCAAAACGCTCACGCCGATTACCGTGATTTTCGGCGCGATTATGTTCAACCGTATGATGGAAACCACGGGCTGCATCGATGTCATCCGCAAATGGCTGGCGACCATCAGCCCGAACCCCGTAGCGCAACTGATGATTATCGGCTGGGCTTTTGCCTTTATGATTGAAGGCGCATCCGGCTTCGGCACGCCTGCCGCGATTGCCGCGCCGATTCTGATGAGC…	no	no	no	no	no	no	no	no	no	no	no	no	no	no	yes	no	no	no	no	no	no	no	no	no	no	no	no	no	no	no	no	no	no	no	no	no	no	no	no	no	no	no	no	no
31343	W0564	ATGGCACTTTTCCTCAGCATATTCCCCATCGTCCTGCTGATTTGGCTGATGGTGAAAAAAAACAGTATGCCTTCCTACGTCGCACTGCCGATTACCGCAGTGCTGATTTACGCCATCAAACTTTTCTACTTCGGCGATGCGGGAATGCTGCTCAACGCCACCGCCGCTTCCGGCCTCGTCAAAACGCTCACGCCGATTACCGTGATTTTCGGCGCGATTATGTTCAACCGTATGATGGAAACCACGGGCTGCATCGATGTCATCCGCAAATGGCTGGCGACCATCAGCCCGAACCCCGTAGCGCAACTGATGATTATCGGCTGGGCTTTTGCCTTTATGATTGAAGGCGCATCCGGCTTCGGCACGCCTGCCGCGATTGCCGCGCCGATTCTGATGAGC…	no	no	no	no	no	no	no	no	no	no	no	no	no	no	yes	no	no	no	no	no	no	no	no	no	no	no	no	no	no	no	no	no	no	no	no	no	no	no	no	no	no	no	no	no
31344	W0569	ATGGCACTTTTCCTCAGCATATTCCCCATCGTCCTGCTGATTTGGCTGATGGTGAAAAAAAACAGTATGCCTTCCTACGTCGCACTGCCGATTACCGCAGTGCTGATTTACGCCATCAAACTTTTCTACTTCGGCGATGCGGGAATGCTGCTCAACGCCACCGCCGCTTCCGGCCTCGTCAAAACGCTCACGCCGATTACCGTGATTTTCGGCGCGATTATGTTCAACCGTATGATGGAAACCACGGGCTGCATCGATGTCATCCGCAAATGGCTGGCGACCATCAGCCCGAACCCCGTAGCGCAACTGATGATTATCGGCTGGGCTTTTGCCTTTATGATTGAAGGCGCATCCGGCTTCGGCACGCCTGCCGCGATTGCCGCGCCGATTCTGATGAGC…	no	no	no	no	no	no	no	no	no	no	no	no	no	no	yes	no	no	no	no	no	no	no	no	no	no	no	no	no	no	no	no	no	no	no	no	no	no	no	no	no	no	no	no	no
31345	W0587	ATGGCACTTTTCCTCAGCATATTCCCCATCGTCCTGCTGATTTGGCTGATGGTGAAAAAAAACAGTATGCCTTCCTACGTCGCACTGCCGATTACCGCAGTGCTGATTTACGCCATCAAACTTTTCTACTTCGGCGATGCGGGAATGCTGCTCAACGCCACCGCCGCTTCCGGCCTCGTCAAAACGCTCACGCCGATTACCGTGATTTTCGGCGCGATTATGTTCAACCGTATGATGGAAACCACGGGCTGCATCGATGTCATCCGCAAATGGCTGGCGACCATCAGCCCGAACCCCGTAGCGCAACTGATGATTATCGGCTGGGCTTTTGCCTTTATGATTGAAGGCGCATCCGGCTTCGGCACGCCTGCCGCGATTGCCGCGCCGATTCTGATGAGC…	no	no	no	no	no	no	no	no	no	no	no	no	no	no	yes	no	no	no	no	no	no	no	no	no	no	no	no	no	no	no	no	no	no	no	no	no	no	no	no	no	no	no	no	no
31346	W0592	ATGGCACTTTTCCTCAGCATATTCCCCATCGTCCTGCTGATTTGGCTGATGGTGAAAAAAAACAGTATGCCTTCCTACGTCGCACTGCCGATTACCGCAGTGCTGATTTACGCCATCAAACTTTTCTACTTCGGCGATGCGGGAATGCTGCTCAACGCCACCGCCGCTTCCGGCCTCGTCAAAACGCTCACGCCGATTACCGTGATTTTCGGCGCGATTATGTTCAACCGTATGATGGAAACCACGGGCTGCATCGATGTCATCCGCAAATGGCTGGCGACCATCAGCCCGAACCCCGTAGCGCAACTGATGATTATCGGCTGGGCTTTTGCCTTTATGATTGAAGGCGCATCCGGCTTCGGCACGCCTGCCGCGATTGCCGCGCCGATTCTGATGAGC…	no	no	no	no	no	no	no	no	no	no	no	no	no	no	yes	no	no	no	no	no	no	no	no	no	no	no	no	no	no	no	no	no	no	no	no	no	no	no	no	no	no	no	no	no
31347	W0603	ATGGCACTTTTCCTCAGCATATTCCCCATCGTCCTGCTGATTTGGCTGATGGTGAAAAAAAACAGTATGCCTTCCTACGTCGCACTGCCGATTACCGCAGTGCTGATTTACGCCATCAAACTTTTCTACTTCGGCGATGCGGGAATGCTGCTCAACGCCACCGCCGCTTCCGGCCTCGTCAAAACGCTCACGCCGATTACCGTGATTTTCGGCGCGATTATGTTCAACCGTATGATGGAAACCACGGGCTGCATCGATGTCATCCGCAAATGGCTGGCGACCATCAGCCCGAACCCCGTAGCGCAACTGATGATTATCGGCTGGGCTTTTGCCTTTATGATTGAAGGCGCATCCGGCTTCGGCACGCCTGCCGCGATTGCCGCGCCGATTCTGATGAGC…	no	no	no	no	no	no	no	no	no	no	no	no	no	no	yes	no	no	no	no	no	no	no	no	no	no	no	no	no	no	no	no	no	no	no	no	no	no	no	no	no	no	no	no	no
31348	W0604	ATGGCACTTTTCCTCAGCATATTCCCCATCGTCCTGCTGATTTGGCTGATGGTGAAAAAAAACAGTATGCCTTCCTACGTCGCACTGCCGATTACCGCAGTGCTGATTTACGCCATCAAACTTTTCTACTTCGGCGATGCGGGAATGCTGCTCAACGCCACCGCCGCTTCCGGCCTCGTCAAAACGCTCACGCCGATTACCGTGATTTTCGGCGCGATTATGTTCAACCGTATGATGGAAACCACGGGCTGCATCGATGTCATCCGCAAATGGCTGGCGACCATCAGCCCGAACCCCGTAGCGCAACTGATGATTATCGGCTGGGCTTTTGCCTTTATGATTGAAGGCGCATCCGGCTTCGGCACGCCTGCCGCGATTGCCGCGCCGATTCTGATGAGC…	no	no	no	no	no	no	no	no	no	no	no	no	no	no	yes	no	no	no	no	no	no	no	no	no	no	no	no	no	no	no	no	no	no	no	no	no	no	no	no	no	no	no	no	no
31349	W0611	ATGGCACTTTTCCTCAGCATATTCCCCATCGTCCTGCTGATTTGGCTGATGGTGAAAAAAAACAGTATGCCTTCCTACGTCGCACTGCCGATTACCGCAGTGCTGATTTACGCCATCAAACTTTTCTACTTCGGCGATGCGGGAATGCTGCTCAACGCCACCGCCGCTTCCGGCCTCGTCAAAACGCTCACGCCGATTACCGTGATTTTCGGCGCGATTATGTTCAACCGTATGATGGAAACCACGGGCTGCATCGATGTCATCCGCAAATGGCTGGCGACCATCAGCCCGAACCCCGTAGCGCAACTGATGATTATCGGCTGGGCTTTTGCCTTTATGATTGAAGGCGCATCCGGCTTCGGCACGCCTGCCGCGATTGCCGCGCCGATTCTGATGAGC…	no	no	no	no	no	no	no	no	no	no	no	no	no	no	yes	no	no	no	no	no	no	no	no	no	no	no	no	no	no	no	no	no	no	no	no	no	no	no	no	no	no	no	no	no
31350	W0613	ATGGCACTTTTCCTCAGCATATTCCCCATCGTCCTGCTGATTTGGCTGATGGTGAAAAAAAACAGTATGCCTTCCTACGTCGCACTGCCGATTACCGCAGTGCTGATTTACGCCATCAAACTTTTCTACTTCGGCGATGCGGGAATGCTGCTCAACGCCACCGCCGCTTCCGGCCTCGTCAAAACGCTCACGCCGATTACCGTGATTTTCGGCGCGATTATGTTCAACCGTATGATGGAAACCACGGGCTGCATCGATGTCATCCGCAAATGGCTGGCGACCATCAGCCCGAACCCCGTAGCGCAACTGATGATTATCGGCTGGGCTTTTGCCTTTATGATTGAAGGCGCATCCGGCTTCGGCACGCCTGCCGCGATTGCCGCGCCGATTCTGATGAGC…	no	no	no	no	no	no	no	no	no	no	no	no	no	no	yes	no	no	no	no	no	no	no	no	no	no	no	no	no	no	no	no	no	no	no	no	no	no	no	no	no	no	no	no	no
31351	W0618	ATGGCACTTTTCCTCAGCATATTCCCCATCGTCCTGCTGATTTGGCTGATGGTGAAAAAAAACAGTATGCCTTCCTACGTCGCACTGCCGATTACCGCAGTGCTGATTTACGCCATCAAACTTTTCTACTTCGGCGATGCGGGAATGCTGCTCAACGCCACCGCCGCTTCCGGCCTCGTCAAAACGCTCACGCCGATTACCGTGATTTTCGGCGCGATTATGTTCAACCGTATGATGGAAACCACGGGCTGCATCGATGTCATCCGCAAATGGCTGGCGACCATCAGCCCGAACCCCGTAGCGCAACTGATGATTATCGGCTGGGCTTTTGCCTTTATGATTGAAGGCGCATCCGGCTTCGGCACGCCTGCCGCGATTGCCGCGCCGATTCTGATGAGC…	no	no	no	no	no	no	no	no	no	no	no	no	no	no	yes	no	no	no	no	no	no	no	no	no	no	no	no	no	no	no	no	no	no	no	no	no	no	no	no	no	no	no	no	no
31352	W0627	ATGGCACTTTTCCTCAGCATATTCCCCATCGTCCTGCTGATTTGGCTGATGGTGAAAAAAAACAGTATGCCTTCCTACGTCGCACTGCCGATTACCGCAGTGCTGATTTACGCCATCAAACTTTTCTACTTCGGCGATGCGGGAATGCTGCTCAACGCCACCGCCGCTTCCGGCCTCGTCAAAACGCTCACGCCGATTACCGTGATTTTCGGCGCGATTATGTTCAACCGTATGATGGAAACCACGGGCTGCATCGATGTCATCCGCAAATGGCTGGCGACCATCAGCCCGAACCCCGTAGCGCAACTGATGATTATCGGCTGGGCTTTTGCCTTTATGATTGAAGGCGCATCCGGCTTCGGCACGCCTGCCGCGATTGCCGCGCCGATTCTGATGAGC…	no	no	no	no	no	no	no	no	no	no	no	no	no	no	yes	no	no	no	no	no	no	no	no	no	no	no	no	no	no	no	no	no	no	no	no	no	no	no	no	no	no	no	no	no
31353	W0725	ATGGCACTTTTCCTCAGCATATTCCCCATCGTCCTGCTGATTTGGCTGATGGTGAAAAAAAACAGTATGCCTTCCTACGTCGCACTGCCGATTACCGCAGTGCTGATTTACGCCATCAAACTTTTCTACTTCGGCGATGCGGGAATGCTGCTCAACGCCACCGCCGCTTCCGGCCTCGTCAAAACGCTCACGCCGATTACCGTGATTTTCGGCGCGATTATGTTCAACCGTATGATGGAAACCACGGGCTGCATCGATGTCATCCGCAAATGGCTGGCGACCATCAGCCCGAACCCCGTAGCGCAACTGATGATTATCGGCTGGGCTTTTGCCTTTATGATTGAAGGCGCATCCGGCTTCGGCACGCCTGCCGCGATTGCCGCGCCGATTCTGATGAGC…	no	no	no	no	no	no	no	no	no	no	no	no	no	no	yes	no	no	no	no	no	no	no	no	no	no	no	no	no	no	no	no	no	no	no	no	no	no	no	no	no	no	no	no	no
31354	W0749	ATGGCACTTTTCCTCAGCATATTCCCCATCGTCCTGCTGATTTGGCTGATGGTGAAAAAAAACAGTATGCCTTCCTACGTCGCACTGCCGATTACCGCAGTGCTGATTTACGCCATCAAACTTTTCTACTTCGGCGATGCGGGAATGCTGCTCAACGCCACCGCCGCTTCCGGCCTCGTCAAAACGCTCACGCCGATTACCGTGATTTTCGGCGCGATTATGTTCAACCGTATGATGGAAACCACGGGCTGCATCGATGTCATCCGCAAATGGCTGGCGACCATCAGCCCGAACCCCGTAGCGCAACTGATGATTATCGGCTGGGCTTTTGCCTTTATGATTGAAGGCGCATCCGGCTTCGGCACGCCTGCCGCGATTGCCGCGCCGATTCTGATGAGC…	no	no	no	no	no	no	no	no	no	no	no	no	no	no	yes	no	no	no	no	no	no	no	no	no	no	no	no	no	no	no	no	no	no	no	no	no	no	no	no	no	no	no	no	no
31355	W0751	ATGGCACTTTTCCTCAGCATATTCCCCATCGTCCTGCTGATTTGGCTGATGGTGAAAAAAAACAGTATGCCTTCCTACGTCGCACTGCCGATTACCGCAGTGCTGATTTACGCCATCAAACTTTTCTACTTCGGCGATGCGGGAATGCTGCTCAACGCCACCGCCGCTTCCGGCCTCGTCAAAACGCTCACGCCGATTACCGTGATTTTCGGCGCGATTATGTTCAACCGTATGATGGAAACCACGGGCTGCATCGATGTCATCCGCAAATGGCTGGCGACCATCAGCCCGAACCCCGTAGCGCAACTGATGATTATCGGCTGGGCTTTTGCCTTTATGATTGAAGGCGCATCCGGCTTCGGCACGCCTGCCGCGATTGCCGCGCCGATTCTGATGAGC…	no	no	no	no	no	no	no	no	no	no	no	no	no	no	yes	no	no	no	no	no	no	no	no	no	no	no	no	no	no	no	no	no	no	no	no	no	no	no	no	no	no	no	no	no
31356	W0761	ATGGCACTTTTCCTCAGCATATTCCCCATCGTCCTGCTGATTTGGCTGATGGTGAAAAAAAACAGTATGCCTTCCTACGTCGCACTGCCGATTACCGCAGTGCTGATTTACGCCATCAAACTTTTCTACTTCGGCGATGCGGGAATGCTGCTCAACGCCACCGCCGCTTCCGGCCTCGTCAAAACGCTCACGCCGATTACCGTGATTTTCGGCGCGATTATGTTCAACCGTATGATGGAAACCACGGGCTGCATCGATGTCATCCGCAAATGGCTGGCGACCATCAGCCCGAACCCCGTAGCGCAACTGATGATTATCGGCTGGGCTTTTGCCTTTATGATTGAAGGCGCATCCGGCTTCGGCACGCCTGCCGCGATTGCCGCGCCGATTCTGATGAGC…	no	no	no	no	no	no	no	no	no	no	no	no	no	no	yes	no	no	no	no	no	no	no	no	no	no	no	no	no	no	no	no	no	no	no	no	no	no	no	no	no	no	no	no	no
31357	W0762	ATGGCACTTTTCCTCAGCATATTCCCCATCGTCCTGCTGATTTGGCTGATGGTGAAAAAAAACAGTATGCCTTCCTACGTCGCACTGCCGATTACCGCAGTGCTGATTTACGCCATCAAACTTTTCTACTTCGGCGATGCGGGAATGCTGCTCAACGCCACCGCCGCTTCCGGCCTCGTCAAAACGCTCACGCCGATTACCGTGATTTTCGGCGCGATTATGTTCAACCGTATGATGGAAACCACGGGCTGCATCGATGTCATCCGCAAATGGCTGGCGACCATCAGCCCGAACCCCGTAGCGCAACTGATGATTATCGGCTGGGCTTTTGCCTTTATGATTGAAGGCGCATCCGGCTTCGGCACGCCTGCCGCGATTGCCGCGCCGATTCTGATGAGC…	no	no	no	no	no	no	no	no	no	no	no	no	no	no	yes	no	no	no	no	no	no	no	no	no	no	no	no	no	no	no	no	no	no	no	no	no	no	no	no	no	no	no	no	no
31358	W0782	ATGGCACTTTTCCTCAGCATATTCCCCATCGTCCTGCTGATTTGGCTGATGGTGAAAAAAAACAGTATGCCTTCCTACGTCGCACTGCCGATTACCGCAGTGCTGATTTACGCCATCAAACTTTTCTACTTCGGCGATGCGGGAATGCTGCTCAACGCCACCGCCGCTTCCGGCCTCGTCAAAACGCTCACGCCGATTACCGTGATTTTCGGCGCGATTATGTTCAACCGTATGATGGAAACCACGGGCTGCATCGATGTCATCCGCAAATGGCTGGCGACCATCAGCCCGAACCCCGTAGCGCAACTGATGATTATCGGCTGGGCTTTTGCCTTTATGATTGAAGGCGCATCCGGCTTCGGCACGCCTGCCGCGATTGCCGCGCCGATTCTGATGAGC…	no	no	no	no	no	no	no	no	no	no	no	no	no	no	yes	no	no	no	no	no	no	no	no	no	no	no	no	no	no	no	no	no	no	no	no	no	no	no	no	no	no	no	no	no
31359	W0789	ATGGCACTTTTCCTCAGCATATTCCCCATCGTCCTGCTGATTTGGCTGATGGTGAAAAAAAACAGTATGCCTTCCTACGTCGCACTGCCGATTACCGCAGTGCTGATTTACGCCATCAAACTTTTCTACTTCGGCGATGCGGGAATGCTGCTCAACGCCACCGCCGCTTCCGGCCTCGTCAAAACGCTCACGCCGATTACCGTGATTTTCGGCGCGATTATGTTCAACCGTATGATGGAAACCACGGGCTGCATCGATGTCATCCGCAAATGGCTGGCGACCATCAGCCCGAACCCCGTAGCGCAACTGATGATTATCGGCTGGGCTTTTGCCTTTATGATTGAAGGCGCATCCGGCTTCGGCACGCCTGCCGCGATTGCCGCGCCGATTCTGATGAGC…	no	no	no	no	no	no	no	no	no	no	no	no	no	no	yes	no	no	no	no	no	no	no	no	no	no	no	no	no	no	no	no	no	no	no	no	no	no	no	no	no	no	no	no	no
31360	W0818	ATGGCACTTTTCCTCAGCATATTCCCCATCGTCCTGCTGATTTGGCTGATGGTGAAAAAAAACAGTATGCCTTCCTACGTCGCACTGCCGATTACCGCAGTGCTGATTTACGCCATCAAACTTTTCTACTTCGGCGATGCGGGAATGCTGCTCAACGCCACCGCCGCTTCCGGCCTCGTCAAAACGCTCACGCCGATTACCGTGATTTTCGGCGCGATTATGTTCAACCGTATGATGGAAACCACGGGCTGCATCGATGTCATCCGCAAATGGCTGGCGACCATCAGCCCGAACCCCGTAGCGCAACTGATGATTATCGGCTGGGCTTTTGCCTTTATGATTGAAGGCGCATCCGGCTTCGGCACGCCTGCCGCGATTGCCGCGCCGATTCTGATGAGC…	no	no	no	no	no	no	no	no	no	no	no	no	no	no	yes	no	no	no	no	no	no	no	no	no	no	no	no	no	no	no	no	no	no	no	no	no	no	no	no	no	no	no	no	no
31361	W0885	ATGGCACTTTTCCTCAGCATATTCCCCATCGTCCTGCTGATTTGGCTGATGGTGAAAAAAAACAGTATGCCTTCCTACGTCGCACTGCCGATTACCGCAGTGCTGATTTACGCCATCAAACTTTTCTACTTCGGCGATGCGGGAATGCTGCTCAACGCCACCGCCGCTTCCGGCCTCGTCAAAACGCTCACGCCGATTACCGTGATTTTCGGCGCGATTATGTTCAACCGTATGATGGAAACCACGGGCTGCATCGATGTCATCCGCAAATGGCTGGCGACCATCAGCCCGAACCCCGTAGCGCAACTGATGATTATCGGCTGGGCTTTTGCCTTTATGATTGAAGGCGCATCCGGCTTCGGCACGCCTGCCGCGATTGCCGCGCCGATTCTGATGAGC…	no	no	no	no	no	no	no	no	no	no	no	no	no	no	yes	no	no	no	no	no	no	no	no	no	no	no	no	no	no	no	no	no	no	no	no	no	no	no	no	no	no	no	no	no
31362	LG0186	ATGGCACTTTTCCTCAGCATATTCCCCATCGTCCTGCTGATTTGGCTGATGGTGAAAAAAAACAGTATGCCTTCCTACGTCGCACTGCCGATTACCGCAGTGCTGATTTACGCCATCAAACTTTTCTACTTCGGCGATGCGGGAATGCTGCTCAACGCCACCGCCGCTTCCGGCCTCGTCAAAACGCTCACGCCGATTACCGTGATTTTCGGCGCGATTATGTTCAACCGTATGATGGAAACCACGGGCTGCATCGATGTCATCCGCAAATGGCTGGCGACCATCAGCCCGAACCCCGTAGCGCAACTGATGATTATCGGCTGGGCTTTTGCCTTTATGATTGAAGGCGCATCCGGCTTCGGCACGCCTGCCGCGATTGCCGCGCCGATTCTGATGAGC…	no	no	no	no	no	no	no	no	no	no	no	no	no	no	yes	no	no	no	no	no	no	no	no	no	no	no	no	no	no	no	no	no	no	no	no	no	no	no	no	no	no	no	no	no
31363	LG0394	ATGGCACTTTTCCTCAGCATATTCCCCATCGTCCTGCTGATTTGGCTGATGGTGAAAAAAAACAGTATGCCTTCCTACGTCGCACTGCCGATTACCGCAGTGCTGATTTACGCCATCAAACTTTTCTACTTCGGCGATGCGGGAATGCTGCTCAACGCCACCGCCGCTTCCGGCCTCGTCAAAACGCTCACGCCGATTACCGTGATTTTCGGCGCGATTATGTTCAACCGTATGATGGAAACCACGGGCTGCATCGATGTCATCCGCAAATGGCTGGCGACCATCAGCCCGAACCCCGTAGCGCAACTGATGATTATCGGCTGGGCTTTTGCCTTTATGATTGAAGGCGCATCCGGCTTCGGCACGCCTGCCGCGATTGCCGCGCCGATTCTGATGAGC…	no	no	no	no	no	no	no	no	no	no	no	no	no	no	yes	no	no	no	no	no	no	no	no	no	no	no	no	no	no	no	no	no	no	no	no	no	no	no	no	no	no	no	no	no
31364	LG0671	ATGGCACTTTTCCTCAGCATATTCCCCATCGTCCTGCTGATTTGGCTGATGGTGAAAAAAAACAGTATGCCTTCCTACGTCGCACTGCCGATTACCGCAGTGCTGATTTACGCCATCAAACTTTTCTACTTCGGCGATGCGGGAATGCTGCTCAACGCCACCGCCGCTTCCGGCCTCGTCAAAACGCTCACGCCGATTACCGTGATTTTCGGCGCGATTATGTTCAACCGTATGATGGAAACCACGGGCTGCATCGATGTCATCCGCAAATGGCTGGCGACCATCAGCCCGAACCCCGTAGCGCAACTGATGATTATCGGCTGGGCTTTTGCCTTTATGATTGAAGGCGCATCCGGCTTCGGCACGCCTGCCGCGATTGCCGCGCCGATTCTGATGAGC…	no	no	no	no	no	no	no	no	no	no	no	no	no	no	yes	no	no	no	no	no	no	no	no	no	no	no	no	no	no	no	no	no	no	no	no	no	no	no	no	no	no	no	no	no
31365	LG1091	ATGGCACTTTTCCTCAGCATATTCCCCATCGTCCTGCTGATTTGGCTGATGGTGAAAAAAAACAGTATGCCTTCCTACGTCGCACTGCCGATTACCGCAGTGCTGATTTACGCCATCAAACTTTTCTACTTCGGCGATGCGGGAATGCTGCTCAACGCCACCGCCGCTTCCGGCCTCGTCAAAACGCTCACGCCGATTACCGTGATTTTCGGCGCGATTATGTTCAACCGTATGATGGAAACCACGGGCTGCATCGATGTCATCCGCAAATGGCTGGCGACCATCAGCCCGAACCCCGTAGCGCAACTGATGATTATCGGCTGGGCTTTTGCCTTTATGATTGAAGGCGCATCCGGCTTCGGCACGCCTGCCGCGATTGCCGCGCCGATTCTGATGAGC…	no	no	no	no	no	no	no	no	no	no	no	no	no	no	yes	no	no	no	no	no	no	no	no	no	no	no	no	no	no	no	no	no	no	no	no	no	no	no	no	no	no	no	no	no
31366	LG1291	ATGGCACTTTTCCTCAGCATATTCCCCATCGTCCTGCTGATTTGGCTGATGGTGAAAAAAAACAGTATGCCTTCCTACGTCGCACTGCCGATTACCGCAGTGCTGATTTACGCCATCAAACTTTTCTACTTCGGCGATGCGGGAATGCTGCTCAACGCCACCGCCGCTTCCGGCCTCGTCAAAACGCTCACGCCGATTACCGTGATTTTCGGCGCGATTATGTTCAACCGTATGATGGAAACCACGGGCTGCATCGATGTCATCCGCAAATGGCTGGCGACCATCAGCCCGAACCCCGTAGCGCAACTGATGATTATCGGCTGGGCTTTTGCCTTTATGATTGAAGGCGCATCCGGCTTCGGCACGCCTGCCGCGATTGCCGCGCCGATTCTGATGAGC…	no	no	no	no	no	no	no	no	no	no	no	no	no	no	yes	no	no	no	no	no	no	no	no	no	no	no	no	no	no	no	no	no	no	no	no	no	no	no	no	no	no	no	no	no
31367	LG1515	ATGGCACTTTTCCTCAGCATATTCCCCATCGTCCTGCTGATTTGGCTGATGGTGAAAAAAAACAGTATGCCTTCCTACGTCGCACTGCCGATTACCGCAGTGCTGATTTACGCCATCAAACTTTTCTACTTCGGCGATGCGGGAATGCTGCTCAACGCCACCGCCGCTTCCGGCCTCGTCAAAACGCTCACGCCGATTACCGTGATTTTCGGCGCGATTATGTTCAACCGTATGATGGAAACCACGGGCTGCATCGATGTCATCCGCAAATGGCTGGCGACCATCAGCCCGAACCCCGTAGCGCAACTGATGATTATCGGCTGGGCTTTTGCCTTTATGATTGAAGGCGCATCCGGCTTCGGCACGCCTGCCGCGATTGCCGCGCCGATTCTGATGAGC…	no	no	no	no	no	no	no	no	no	no	no	no	no	no	yes	no	no	no	no	no	no	no	no	no	no	no	no	no	no	no	no	no	no	no	no	no	no	no	no	no	no	no	no	no
31368	LG1721	ATGGCACTTTTCCTCAGCATATTCCCCATCGTCCTGCTGATTTGGCTGATGGTGAAAAAAAACAGTATGCCTTCCTACGTCGCACTGCCGATTACCGCAGTGCTGATTTACGCCATCAAACTTTTCTACTTCGGCGATGCGGGAATGCTGCTCAACGCCACCGCCGCTTCCGGCCTCGTCAAAACGCTCACGCCGATTACCGTGATTTTCGGCGCGATTATGTTCAACCGTATGATGGAAACCACGGGCTGCATCGATGTCATCCGCAAATGGCTGGCGACCATCAGCCCGAACCCCGTAGCGCAACTGATGATTATCGGCTGGGCTTTTGCCTTTATGATTGAAGGCGCATCCGGTTTCGGCACGCCTGCCGCGATTGCCGCGCCGATTCTGATGAGC…	no	no	no	no	no	no	no	no	no	no	no	no	no	no	no	no	no	no	no	no	no	no	no	no	no	no	no	no	no	no	no	no	no	no	no	no	no	yes	no	no	no	no	no	no
31369	LG1851	ATGGCACTTTTCCTCAGCATATTCCCCATCGTCCTGCTGATTTGGCTGATGGTGAAAAAAAACAGTATGCCTTCCTACGTCGCACTGCCGATTACCGCAGTGCTGATTTACGCCATCAAACTTTTCTACTTCGGCGATGCGGGAATGCTGCTCAACGCCACCGCCGCTTCCGGCCTCGTCAAAACGCTCACGCCGATTACCGTGATTTTCGGCGCGATTATGTTCAACCGTATGATGGAAACCACGGGCTGCATCGATGTCATCCGCAAATGGCTGGCGACCATCAGCCCGAACCCCGTAGCGCAACTGATGATTATCGGCTGGGCTTTTGCCTTTATGATTGAAGGCGCATCCGGCTTCGGCACGCCTGCCGCGATTGCCGCGCCGATTCTGATGAGC…	no	no	no	no	no	no	no	no	no	no	no	no	no	no	yes	no	no	no	no	no	no	no	no	no	no	no	no	no	no	no	no	no	no	no	no	no	no	no	no	no	no	no	no	no
31370	LG0199	ATGGCACTTTTCCTCAGCATATTCCCCATCGTCCTGCTGATTTGGCTGATGGTGAAAAAAAACAGTATGCCTTCCTACGTCGCACTGCCGATTACCGCAGTGCTGATTTACGCCATCAAACTTTTCTACTTCGGCGATGCGGGAATGCTGCTCAACGCCACCGCCGCTTCCGGCCTCGTCAAAACGCTCACGCCGATTACCGTGATTTTCGGCGCGATTATGTTCAACCGTATGATGGAAACCACGGGCTGCATCGATGTCATCCGCAAATGGCTGGCGACCATCAGCCCGAACCCCGTAGCGCAACTGATGATTATCGGCTGGGCTTTTGCCTTTATGATTGAAGGCGCATCCGGCTTCGGCACGCCTGCCGCGATTGCCGCGCCGATTCTGATGAGC…	no	no	no	no	no	no	no	no	no	no	no	no	no	no	yes	no	no	no	no	no	no	no	no	no	no	no	no	no	no	no	no	no	no	no	no	no	no	no	no	no	no	no	no	no
31371	LG0458	ATGGCACTTTTCCTCAGCATATTCCCCATCGTCCTGCTGATTTGGCTGATGGTGAAAAAAAACAGTATGCCTTCCTACGTCGCACTGCCGATTACCGCAGTGCTGATTTACGCCATCAAACTTTTCTACTTCGGCGATGCGGGAATGCTGCTCAACGCCACCGCCGCTTCCGGCCTCGTCAAAACGCTCACGCCGATTACCGTGATTTTCGGCGCGATTATGTTCAACCGTATGATGGAAACCACGGGCTGCATCGATGTCATCCGCAAATGGCTGGCGACCATCAGCCCGAACCCCGTAGCGCAACTGATGATTATCGGCTGGGCTTTTGCCTTTATGATTGAAGGCGCATCCGGCTTCGGCACGCCTGCCGCGATTGCCGCGCCGATTCTGATGAGC…	no	no	no	no	no	no	no	no	no	no	no	no	no	no	yes	no	no	no	no	no	no	no	no	no	no	no	no	no	no	no	no	no	no	no	no	no	no	no	no	no	no	no	no	no
31372	LG0674	ATGGCACTTTTCCTCAGCATATTCCCCATCGTCCTGCTGATTTGGCTGATGGTGAAAAAAAACAGTATGCCTTCCTACGTCGCACTGCCGATTACCGCAGTGCTGATTTACGCCATCAAACTTTTCTACTTCGGCGATGCGGGAATGCTGCTCAACGCCACCGCCGCTTCCGGCCTCGTCAAAACGCTCACGCCGATTACCGTGATTTTCGGCGCGATTATGTTCAACCGTATGATGGAAACCACGGGCTGCATCGATGTCATCCGCAAATGGCTGGCGACCATCAGCCCGAACCCCGTAGCGCAACTGATGATTATCGGCTGGGCTTTTGCCTTTATGATTGAAGGCGCATCCGGCTTCGGCACGCCTGCCGCGATTGCCGCGCCGATTCTGATGAGC…	no	no	no	no	no	no	no	no	no	no	no	no	no	no	yes	no	no	no	no	no	no	no	no	no	no	no	no	no	no	no	no	no	no	no	no	no	no	no	no	no	no	no	no	no
31373	LG1094	ATGGCACTTTTCCTCAGCATATTCCCCATCGTCCTGCTGATTTGGCTGATGGTGAAAAAAAACAGTATGCCTTCCTACGTCGCACTGCCGATTACCGCAGTGCTGATTTACGCCATCAAACTTTTCTACTTCGGCGATGCGGGAATGCTGCTCAACGCCACCGCCGCTTCCGGCCTCGTCAAAACGCTCACGCCGATTACCGTGATTTTCGGCGCGATTATGTTCAACCGTATGATGGAAACCACGGGCTGCATCGATGTCATCCGCAAATGGCTGGCGACCATCAGCCCGAACCCCGTAGCGCAACTGATGATTATCGGCTGGGCTTTTGCCTTTATGATTGAAGGCGCATCCGGCTTCGGCACGCCTGCCGCGATTGCCGCGCCGATTCTGATGAGC…	no	no	no	no	no	no	no	no	no	no	no	no	no	no	yes	no	no	no	no	no	no	no	no	no	no	no	no	no	no	no	no	no	no	no	no	no	no	no	no	no	no	no	no	no
31374	LG1295	ATGGCACTTTTCCTCAGCATATTCCCCATCGTCCTGCTGATTTGGCTGATGGTGAAAAAAAACAGTATGCCTTCCTACGTCGCACTGCCGATTACCGCAGTGCTGATTTACGCCATCAAACTTTTCTACTTCGGCGATGCGGGAATGCTGCTCAACGCCACCGCCGCTTCCGGCCTCGTCAAAACGCTCACGCCGATTACCGTGATTTTCGGCGCGATTATGTTCAACCGTATGATGGAAACCACGGGCTGCATCGATGTCATCCGCAAATGGCTGGCGACCATCAGCCCGAACCCCGTAGCGCAACTGATGATTATCGGCTGGGCTTTTGCCTTTATGATTGAAGGCGCATCCGGCTTCGGCACGCCTGCCGCGATTGCCGCGCCGATTCTGATGAGC…	no	no	no	no	no	no	no	no	no	no	no	no	no	no	yes	no	no	no	no	no	no	no	no	no	no	no	no	no	no	no	no	no	no	no	no	no	no	no	no	no	no	no	no	no
31375	LG1548	ATGGCACTTTTCCTCAGCATATTCCCCATCGTCCTGCTGATTTGGCTGATGGTGAAAAAAAACAGTATGCCTTCCTACGTCGCACTGCCGATTACCGCAGTGCTGATTTACGCCATCAAACTTTTCTACTTCGGCGATGCGGGAATGCTGCTCAACGCCACCGCCGCTTCCGGCCTCGTCAAAACGCTCACGCCGATTACCGTGATTTTCGGCGCGATTATGTTCAACCGTATGATGGAAACCACGGGCTGCATCGATGTCATCCGCAAATGGCTGGCGACCATCAGCCCGAACCCCGTAGCGCAACTGATGATTATCGGCTGGGCTTTTGCCTTTATGATTGAAGGCGCATCCGGCTTCGGCACGCCTGCCGCGATTGCCGCGCCGATTCTGATGAGC…	no	no	no	no	no	no	no	no	no	no	no	no	no	no	yes	no	no	no	no	no	no	no	no	no	no	no	no	no	no	no	no	no	no	no	no	no	no	no	no	no	no	no	no	no
31376	LG1736	ATGGCACTTTTCCTCAGCATATTCCCCATCGTCCTGCTGATTTGGCTGATGGTGAAAAAAAACAGTATGCCTTCCTACGTCGCACTGCCGATTACCGCAGTGCTGATTTACGCCATCAAACTTTTCTACTTCGGCGATGCGGGAATGCTGCTCAACGCCACCGCCGCTTCCGGCCTCGTCAAAACGCTCACGCCGATTACCGTGATTTTCGGCGCGATTATGTTCAACCGTATGATGGAAACCACGGGCTGCATCGATGTCATCCGCAAATGGCTGGCGACCATCAGCCCGAACCCCGTAGCGCAACTGATGATTATCGGCTGGGCTTTTGCCTTTATGATTGAAGGCGCATCCGGCTTCGGCACGCCTGCCGCGATTGCCGCGCCGATTCTGATGAGC…	no	no	no	no	no	no	no	no	no	no	no	no	no	no	yes	no	no	no	no	no	no	no	no	no	no	no	no	no	no	no	no	no	no	no	no	no	no	no	no	no	no	no	no	no
31377	LG1861	ATGGCACTTTTCCTCAGCATATTCCCCATCGTCCTGCTGATTTGGCTGATGGTGAAAAAAAACAGTATGCCTTCCTACGTCGCACTGCCGATTACCGCAGTGCTGATTTACGCCATCAAACTTTTCTACTTCGGCGATGCGGGAATGCTGCTCAACGCCACCGCCGCTTCCGGCCTCGTCAAAACGCTCACGCCGATTACCGTGATTTTCGGCGCGATTATGTTCAACCGTATGATGGAAACCACGGGCTGCATCGATGTCATCCGCAAATGGCTGGCGACCATCAGCCCGAACCCCGTAGCGCAACTGATGATTATCGGCTGGGCTTTTGCCTTTATGATTGAAGGCGCATCCGGCTTCGGCACGCCTGCCGCGATTGCCGCGCCGATTCTGATGAGC…	no	no	no	no	no	no	no	no	no	no	no	no	no	no	yes	no	no	no	no	no	no	no	no	no	no	no	no	no	no	no	no	no	no	no	no	no	no	no	no	no	no	no	no	no
31378	LG0205	ATGGCACTTTTCCTCAGCATATTCCCCATCGTCCTGCTGATTTGGCTGATGGTGAAAAAAAACAGTATGCCTTCCTACGTCGCACTGCCGATTACCGCAGTGCTGATTTACGCCATCAAACTTTTCTACTTCGGCGATGCGGGAATGCTGCTCAACGCCACCGCCGCTTCCGGCCTCGTCAAAACGCTCACGCCGATTACCGTGATTTTCGGCGCGATTATGTTCAACCGTATGATGGAAACCACGGGCTGCATCGATGTCATCCGCAAATGGCTGGCGACCATCAGCCCGAACCCCGTAGCGCAACTGATGATTATCGGCTGGGCTTTTGCCTTTATGATTGAAGGCGCATCCGGCTTCGGCACGCCTGCCGCGATTGCCGCGCCGATTCTGATGAGC…	no	no	no	no	no	no	no	no	no	no	no	no	no	no	yes	no	no	no	no	no	no	no	no	no	no	no	no	no	no	no	no	no	no	no	no	no	no	no	no	no	no	no	no	no
31379	LG0463	ATGGCACTTTTCCTCAGCATATTCCCCATCGTCCTGCTGATTTGGCTGATGGTGAAAAAAAACAGTATGCCTTCCTACGTCGCACTGCCGATTACCGCAGTGCTGATTTACGCCATCAAACTTTTCTACTTCGGCGATGCGGGAATGCTGCTCAACGCCACCGCCGCTTCCGGCCTCGTCAAAACGCTCACGCCGATTACCGTGATTTTCGGCGCGATTATGTTCAACCGTATGATGGAAACCACGGGCTGCATCGATGTCATCCGCAAATGGCTGGCGACCATCAGCCCGAACCCCGTAGCGCAACTGATGATTATCGGCTGGGCTTTTGCCTTTATGATTGAAGGCGCATCCGGCTTCGGCACGCCTGCCGCGATTGCCGCGCCGATTCTGATGAGC…	no	no	no	no	no	no	no	no	no	no	no	no	no	no	yes	no	no	no	no	no	no	no	no	no	no	no	no	no	no	no	no	no	no	no	no	no	no	no	no	no	no	no	no	no
31380	LG0675	ATGGCACTTTTCCTCAGCATATTCCCCATCGTCCTGCTGATTTGGCTGATGGTGAAAAAAAACAGTATGCCTTCCTACGTCGCACTGCCGATTACCGCAGTGCTGATTTACGCCATCAAACTTTTCTACTTCGGCGATGCGGGAATGCTGCTCAACGCCACCGCCGCTTCCGGCCTCGTCAAAACGCTCACGCCGATTACCGTGATTTTCGGCGCGATTATGTTCAACCGTATGATGGAAACCACGGGCTGCATCGATGTCATCCGCAAATGGCTGGCGACCATCAGCCCGAACCCCGTAGCGCAACTGATGATTATCGGCTGGGCTTTTGCCTTTATGATTGAAGGCGCATCCGGCTTCGGCACGCCTGCCGCGATTGCCGCGCCGATTCTGATGAGC…	no	no	no	no	no	no	no	no	no	no	no	no	no	no	yes	no	no	no	no	no	no	no	no	no	no	no	no	no	no	no	no	no	no	no	no	no	no	no	no	no	no	no	no	no
31381	LG1114	ATGGCACTTTTCCTCAGCATATTCCCCATCGTCCTGCTGATTTGGCTGATGGTGAAAAAAAACAGTATGCCTTCCTACGTCGCACTGCCGATTACCGCAGTGCTGATTTACGCCATCAAACTTTTCTACTTCGGCGATGCGGGAATGCTGCTCAACGCCACCGCCGCTTCCGGCCTCGTCAAAACGCTCACGCCGATTACCGTGATTTTCGGCGCGATTATGTTCAACCGTATGATGGAAACCACGGGCTGCATCGATGTCATCCGCAAATGGCTGGCGACCATCAGCCCGAACCCCGTAGCGCAACTGATGATTATCGGCTGGGCTTTTGCCTTTATGATTGAAGGCGCATCCGGCTTCGGCACGCCTGCCGCGATTGCCGCGCCGATTCTGATGAGC…	no	no	no	no	no	no	no	no	no	no	no	no	no	no	yes	no	no	no	no	no	no	no	no	no	no	no	no	no	no	no	no	no	no	no	no	no	no	no	no	no	no	no	no	no
31382	LG1342	ATGGCACTTTTCCTCAGCATATTCCCCATCGTCCTGCTGATTTGGCTGATGGTGAAAAAAAACAGTATGCCTTCCTACGTCGCACTGCCGATTACCGCAGTGCTGATTTACGCCATCAAACTTTTCTACTTCGGCGATGCGGGAATGCTGCTCAACGCCACCGCCGCTTCCGGCCTCGTCAAAACGCTCACGCCGATTACCGTGATTTTCGGCGCGATTATGTTCAACCGTATGATGGAAACCACGGGCTGCATCGATGTCATCCGCAAATGGCTGGCGACCATCAGCCCGAACCCCGTAGCGCAACTGATGATTATCGGCTGGGCTTTTGCCTTTATGATTGAAGGCGCATCCGGCTTCGGCACGCCTGCCGCGATTGCCGCGCCGATTCTGATGAGC…	no	no	no	no	no	no	no	no	no	no	no	no	no	no	yes	no	no	no	no	no	no	no	no	no	no	no	no	no	no	no	no	no	no	no	no	no	no	no	no	no	no	no	no	no
31383	LG1580	ATGGCACTTTTCCTCAGCATATTCCCCATCGTCCTGCTGATTTGGCTGATGGTGAAAAAAAACAGTATGCCTTCCTACGTCGCACTGCCGATTACCGCAGTGCTGATTTACGCCATCAAACTTTTCTACTTCGGCGATGCGGGAATGCTGCTCAACGCCACCGCCGCTTCCGGCCTCGTCAAAACGCTCACGCCGATTACCGTGATTTTCGGCGCGATTATGTTCAACCGTATGATGGAAACCACGGGCTGCATCGATGTCATCCGCAAATGGCTGGCGACCATCAGCCCGAACCCCGTAGCGCAACTGATGATTATCGGCTGGGCTTTTGCCTTTATGATTGAAGGCGCATCCGGCTTCGGCACGCCTGCCGCGATTGCCGCGCCGATTCTGATGAGC…	no	no	no	no	no	no	no	no	no	no	no	no	no	no	yes	no	no	no	no	no	no	no	no	no	no	no	no	no	no	no	no	no	no	no	no	no	no	no	no	no	no	no	no	no
31384	LG1737	ATGGCACTTTTCCTCAGCATATTCCCCATCGTCCTGCTGATTTGGCTGATGGTGAAAAAAAACAGTATGCCTTCCTACGTCGCACTGCCGATTACCGCAGTGCTGATTTACGCCATCAAACTTTTCTACTTCGGCGATGCGGGAATGCTGCTCAACGCCACCGCCGCTTCCGGCCTCGTCAAAACGCTCACGCCGATTACCGTGATTTTCGGCGCGATTATGTTCAACCGTATGATGGAAACCACGGGCTGCATCGATGTCATCCGCAAATGGCTGGCGACCATCAGCCCGAACCCCGTAGCGCAACTGATGATTATCGGCTGGGCTTTTGCCTTTATGATTGAAGGCGCATCCGGCTTCGGCACGCCTGCCGCGATTGCCGCGCCGATTCTGATGAGC…	no	no	no	no	no	no	no	no	no	no	no	no	no	no	yes	no	no	no	no	no	no	no	no	no	no	no	no	no	no	no	no	no	no	no	no	no	no	no	no	no	no	no	no	no
31385	LG1865	ATGGCACTTTTCCTCAGCATATTCCCCATCGTCCTGCTGATTTGGCTGATGGTGAAAAAAAACAGTATGCCTTCCTACGTCGCACTGCCGATTACCGCAGTGCTGATTTACGCCATCAAACTTTTCTACTTCGGCGATGCGGGAATGCTGCTCAACGCCACCGCCGCTTCCGGCCTCGTCAAAACGCTCACGCCGATTACCGTGATTTTCGGCGCGATTATGTTCAACCGTATGATGGAAACCACGGGCTGCATCGATGTCATCCGCAAATGGCTGGCGACCATCAGCCCGAACCCCGTAGCGCAACTGATGATTATCGGCTGGGCTTTTGCCTTTATGATTGAAGGCGCATCCGGCTTCGGCACGCCTGCCGCGATTGCCGCGCCGATTCTGATGAGC…	no	no	no	no	no	no	no	no	no	no	no	no	no	no	yes	no	no	no	no	no	no	no	no	no	no	no	no	no	no	no	no	no	no	no	no	no	no	no	no	no	no	no	no	no
31386	LG0211	ATGGCACTTTTCCTCAGCATATTCCCCATCGTCCTGCTGATTTGGCTGATGGTGAAAAAAAACAGTATGCCTTCCTACGTCGCACTGCCGATTACCGCAGTGCTGATTTACGCCATCAAACTTTTCTACTTCGGCGATGCGGGAATGCTGCTCAACGCCACCGCCGCTTCCGGCCTCGTCAAAACGCTCACGCCGATTACCGTGATTTTCGGCGCGATTATGTTCAACCGTATGATGGAAACCACGGGCTGCATCGATGTCATCCGCAAATGGCTGGCGACCATCAGCCCGAACCCCGTAGCGCAACTGATGATTATCGGCTGGGCTTTTGCCTTTATGATTGAAGGCGCATCCGGCTTCGGCACGCCTGCCGCGATTGCCGCGCCGATTCTGATGAGC…	no	no	no	no	no	no	no	no	no	no	no	no	no	no	yes	no	no	no	no	no	no	no	no	no	no	no	no	no	no	no	no	no	no	no	no	no	no	no	no	no	no	no	no	no
31387	LG0465	ATGGCACTTTTCCTCAGCATATTCCCCATCGTCCTGCTGATTTGGCTGATGGTGAAAAAAAACAGTATGCCTTCCTACGTCGCACTGCCGATTACCGCAGTGCTGATTTACGCCATCAAACTTTTCTACTTCGGCGATGCGGGAATGCTGCTCAACGCCACCGCCGCTTCCGGCCTCGTCAAAACGCTCACGCCGATTACCGTGATTTTCGGCGCGATTATGTTCAACCGTATGATGGAAACCACGGGCTGCATCGATGTCATCCGCAAATGGCTGGCGACCATCAGCCCGAACCCCGTAGCGCAACTGATGATTATCGGCTGGGCTTTTGCCTTTATGATTGAAGGCGCATCCGGCTTCGGCACGCCTGCCGCGATTGCCGCGCCGATTCTGATGAGC…	no	no	no	no	no	no	no	no	no	no	no	no	no	no	yes	no	no	no	no	no	no	no	no	no	no	no	no	no	no	no	no	no	no	no	no	no	no	no	no	no	no	no	no	no
31388	LG0689	ATGGCACTTTTCCTCAGCATATTCCCCATCGTCCTGCTGATTTGGCTGATGGTGAAAAAAAACAGTATGCCTTCCTACGTCGCACTGCCGATTACCGCAGTGCTGATTTACGCCATCAAACTTTTCTACTTCGGCGATGCGGGAATGCTGCTCAACGCCACCGCCGCTTCCGGCCTCGTCAAAACGCTCACGCCGATTACCGTGATTTTCGGCGCGATTATGTTCAACCGTATGATGGAAACCACGGGCTGCATCGATGTCATCCGCAAATGGCTGGCGACCATCAGCCCGAACCCCGTAGCGCAACTGATGATTATCGGCTGGGCTTTTGCCTTTATGATTGAAGGCGCATCCGGCTTCGGCACGCCTGCCGCGATTGCCGCGCCGATTCTGATGAGC…	no	no	no	no	no	no	no	no	no	no	no	no	no	no	yes	no	no	no	no	no	no	no	no	no	no	no	no	no	no	no	no	no	no	no	no	no	no	no	no	no	no	no	no	no
31389	LG1126	ATGGCACTTTTCCTCAGCATATTCCCCATCGTCCTGCTGATTTGGCTGATGGTGAAAAAAAACAGTATGCCTTCCTACGTCGCACTGCCGATTACCGCAGTGCTGATTTACGCCATCAAACTTTTCTACTTCGGCGATGCGGGAATGCTGCTCAACGCCACCGCCGCTTCCGGCCTCGTCAAAACGCTCACGCCGATTACCGTGATTTTCGGCGCGATTATGTTCAACCGTATGATGGAAACCACGGGCTGCATCGATGTCATCCGCAAATGGCTGGCGACCATCAGCCCGAACCCCGTAGCGCAACTGATGATTATCGGCTGGGCTTTTGCCTTTATGATTGAAGGCGCATCCGGCTTCGGCACGCCTGCCGCGATTGCCGCGCCGATTCTGATGAGC…	no	no	no	no	no	no	no	no	no	no	no	no	no	no	yes	no	no	no	no	no	no	no	no	no	no	no	no	no	no	no	no	no	no	no	no	no	no	no	no	no	no	no	no	no
31390	LG1346	ATGGCACTTTTCCTCAGCATATTCCCCATCGTCCTGCTGATTTGGCTGATGGTGAAAAAAAACAGTATGCCTTCCTACGTCGCACTGCCGATTACCGCAGTGCTGATTTACGCCATCAAACTTTTCTACTTCGGCGATGCGGGAATGCTGCTCAACGCCACCGCCGCTTCCGGCCTCGTCAAAACGCTCACGCCGATTACCGTGATTTTCGGCGCGATTATGTTCAACCGTATGATGGAAACCACGGGCTGCATCGATGTCATCCGCAAATGGCTGGCGACCATCAGCCCGAACCCCGTAGCGCAACTGATGATTATCGGCTGGGCTTTTGCCTTTATGATTGAAGGCGCATCCGGCTTCGGCACGCCTGCCGCGATTGCCGCGCCGATTCTGATGAGC…	no	no	no	no	no	no	no	no	no	no	no	no	no	no	yes	no	no	no	no	no	no	no	no	no	no	no	no	no	no	no	no	no	no	no	no	no	no	no	no	no	no	no	no	no
31391	LG1619	ATGGCACTTTTCCTCAGCATATTCCCCATCGTCCTGCTGATTTGGCTGATGGTGAAAAAAAACAGTATGCCTTCCTACGTCGCACTGCCGATTACCGCAGTGCTGATTTACGCCATCAAACTTTTCTACTTCGGCGATGCGGGAATGCTGCTCAACGCCACCGCCGCTTCCGGCCTCGTCAAAACGCTCACGCCGATTACCGTGATTTTCGGCGCGATTATGTTCAACCGTATGATGGAAACCACGGGCTGCATCGATGTCATCCGCAAATGGCTGGCGACCATCAGCCCGAACCCCGTAGCGCAACTGATGATTATCGGCTGGGCTTTTGCCTTTATGATTGAAGGCGCATCCGGCTTCGGCACGCCTGCCGCGATTGCCGCGCCGATTCTGATGAGC…	no	no	no	no	no	no	no	no	no	no	no	no	no	no	yes	no	no	no	no	no	no	no	no	no	no	no	no	no	no	no	no	no	no	no	no	no	no	no	no	no	no	no	no	no
31392	LG1739	ATGGCACTTTTCCTCAGCATATTCCCCATCGTCCTGCTGATTTGGCTGATGGTGAAAAAAAACAGTATGCCTTCCTACGTCGCACTGCCGATTACCGCAGTGCTGATTTACGCCATCAAACTTTTCTACTTCGGCGATGCGGGAATGCTGCTCAACGCCACCGCCGCTTCCGGCCTCGTCAAAACGCTCACGCCGATTACCGTGATTTTCGGCGCGATTATGTTCAACCGTATGATGGAAACCACGGGCTGCATCGATGTCATCCGCAAATGGCTGGCGACCATCAGCCCGAACCCCGTAGCGCAACTGATGATTATCGGCTGGGCTTTTGCCTTTATGATTGAAGGCGCATCCGGCTTCGGCACGCCTGCCGCGATTGCCGCGCCGATTCTGATGAGC…	no	no	no	no	no	no	no	no	no	no	no	no	no	no	yes	no	no	no	no	no	no	no	no	no	no	no	no	no	no	no	no	no	no	no	no	no	no	no	no	no	no	no	no	no
31393	W0065	ATGGCACTTTTCCTCAGCATATTCCCCATCGTCCTGCTGATTTGGCTGATGGTGAAAAAAAACAGTATGCCTTCCTACGTCGCACTGCCGATTACCGCAGTGCTGATTTACGCCATCAAACTTTTCTACTTCGGCGATGCGGGAATGCTGCTCAACGCCACCGCCGCTTCCGGCCTCGTCAAAACGCTCACGCCGATTACCGTGATTTTCGGCGCGATTATGTTCAACCGTATGATGGAAACCACGGGCTGCATCGATGTCATCCGCAAATGGCTGGCGACCATCAGCCCGAACCCCGTAGCGCAACTGATGATTATCGGCTGGGCTTTTGCCTTTATGATTGAAGGCGCATCCGGCTTCGGCACGCCTGCCGCGATTGCCGCGCCGATTCTGATGAGC…	no	no	no	no	no	no	no	no	no	no	no	no	no	no	yes	no	no	no	no	no	no	no	no	no	no	no	no	no	no	no	no	no	no	no	no	no	no	no	no	no	no	no	no	no
31394	LG0241	ATGGCACTTTTCCTCAGCATATTCCCCATCGTCCTGCTGATTTGGCTGATGGTGAAAAAAAACAGTATGCCTTCCTACGTCGCACTGCCGATTACCGCAGTGCTGATTTACGCCATCAAACTTTTCTACTTCGGCGATGCGGGAATGCTGCTCAACGCCACCGCCGCTTCCGGCCTCGTCAAAACGCTCACGCCGATTACCGTGATTTTCGGCGCGATTATGTTCAACCGTATGATGGAAACCACGGGCTGCATCGATGTCATCCGCAAATGGCTGGCGACCATCAGCCCGAACCCCGTAGCGCAACTGATGATTATCGGCTGGGCTTTTGCCTTTATGATTGAAGGCGCATCCGGCTTCGGCACGCCTGCCGCGATTGCCGCGCCGATTCTGATGAGC…	no	no	no	no	no	no	no	no	no	no	no	no	no	no	yes	no	no	no	no	no	no	no	no	no	no	no	no	no	no	no	no	no	no	no	no	no	no	no	no	no	no	no	no	no
31395	LG0493	ATGGCACTTTTCCTCAGCATATTCCCCATCGTCCTGCTGATTTGGCTGATGGTGAAAAAAAACAGTATGCCTTCCTACGTCGCACTGCCGATTACCGCAGTGCTGATTTACGCCATCAAACTTTTCTACTTCGGCGATGCGGGAATGCTGCTCAACGCCACCGCCGCTTCCGGCCTCGTCAAAACGCTCACGCCGATTACCGTGATTTTCGGCGCGATTATGTTCAACCGTATGATGGAAACCACGGGCTGCATCGATGTCATCCGCAAATGGCTGGCGACCATCAGCCCGAACCCCGTAGCGCAACTGATGATTATCGGCTGGGCTTTTGCCTTTATGATTGAAGGCGCATCCGGCTTCGGCACGCCTGCCGCGATTGCCGCGCCGATTCTGATGAGC…	no	no	no	no	no	no	no	no	no	no	no	no	no	no	yes	no	no	no	no	no	no	no	no	no	no	no	no	no	no	no	no	no	no	no	no	no	no	no	no	no	no	no	no	no
31396	LG0735	ATGGCACTTTTCCTCAGCATATTCCCCATCGTCCTGCTGATTTGGCTGATGGTGAAAAAAAACAGTATGCCTTCCTACGTCGCACTGCCGATTACCGCAGTGCTGATTTACGCCATCAAACTTTTCTACTTCGGCGATGCGGGAATGCTGCTCAACGCCACCGCCGCTTCCGGCCTCGTCAAAACGCTCACGCCGATTACCGTGATTTTCGGCGCGATTATGTTCAACCGTATGATGGAAACCACGGGCTGCATCGATGTCATCCGCAAATGGCTGGCGACCATCAGCCCGAACCCCGTAGCGCAACTGATGATTATCGGCTGGGCTTTTGCCTTTATGATTGAAGGCGCATCCGGCTTCGGCACGCCTGCCGCGATTGCCGCGCCGATTCTGATGAGC…	no	no	no	no	no	no	no	no	no	no	no	no	no	no	yes	no	no	no	no	no	no	no	no	no	no	no	no	no	no	no	no	no	no	no	no	no	no	no	no	no	no	no	no	no
31397	LG1132	ATGGCACTTTTCCTCAGCATATTCCCCATCGTCCTGCTGATTTGGCTGATGGTGAAAAAAAACAGTATGCCTTCCTACGTCGCACTGCCGATTACCGCAGTGCTGATTTACGCCATCAAACTTTTCTACTTCGGCGATGCGGGAATGCTGCTCAACGCCACCGCCGCTTCCGGCCTCGTCAAAACGCTCACGCCGATTACCGTGATTTTCGGCGCGATTATGTTCAACCGTATGATGGAAACCACGGGCTGCATCGATGTCATCCGCAAATGGCTGGCGACCATCAGCCCGAACCCCGTAGCGCAACTGATGATTATCGGCTGGGCTTTTGCCTTTATGATTGAAGGCGCATCCGGCTTCGGCACGCCTGCCGCGATTGCCGCGCCGATTCTGATGAGC…	no	no	no	no	no	no	no	no	no	no	no	no	no	no	yes	no	no	no	no	no	no	no	no	no	no	no	no	no	no	no	no	no	no	no	no	no	no	no	no	no	no	no	no	no
31398	LG1347	ATGGCACTTTTCCTCAGCATATTCCCCATCGTCCTGCTGATTTGGCTGATGGTGAAAAAAAACAGTATGCCTTCCTACGTCGCACTGCCGATTACCGCAGTGCTGATTTACGCCATCAAACTTTTCTACTTCGGCGATGCGGGAATGCTGCTCAACGCCACCGCCGCTTCCGGCCTCGTCAAAACGCTCACGCCGATTACCGTGATTTTCGGCGCGATTATGTTCAACCGTATGATGGAAACCACGGGCTGCATCGATGTCATCCGCAAATGGCTGGCGACCATCAGCCCGAACCCCGTAGCGCAACTGATGATTATCGGCTGGGCTTTTGCCTTTATGATTGAAGGCGCATCCGGCTTCGGCACGCCTGCCGCGATTGCCGCGCCGATTCTGATGAGC…	no	no	no	no	no	no	no	no	no	no	no	no	no	no	yes	no	no	no	no	no	no	no	no	no	no	no	no	no	no	no	no	no	no	no	no	no	no	no	no	no	no	no	no	no
31399	LG1628	ATGGCACTTTTCCTCAGCATATTCCCCATCGTCCTGCTGATTTGGCTGATGGTGAAAAAAAACAGTATGCCTTCCTACGTCGCACTGCCGATTACCGCAGTGCTGATTTACGCCATCAAACTTTTCTACTTCGGCGATGCGGGAATGCTGCTCAACGCCACCGCCGCTTCCGGCCTCGTCAAAACGCTCACGCCGATTACCGTGATTTTCGGCGCGATTATGTTCAACCGTATGATGGAAACCACGGGCTGCATCGATGTCATCCGCAAATGGCTGGCGACCATCAGCCCGAACCCCGTAGCGCAACTGATGATTATCGGCTGGGCTTTTGCCTTTATGATTGAAGGCGCATCCGGCTTCGGCACGCCTGCCGCGATTGCCGCGCCGATTCTGATGAGC…	no	no	no	no	no	no	no	no	no	no	no	no	no	no	yes	no	no	no	no	no	no	no	no	no	no	no	no	no	no	no	no	no	no	no	no	no	no	no	no	no	no	no	no	no
31400	LG1740	ATGGCACTTTTCCTCAGCATATTCCCCATCGTCCTGCTGATTTGGCTGATGGTGAAAAAAAACAGTATGCCTTCCTACGTCGCACTGCCGATTACCGCAGTGCTGATTTACGCCATCAAACTTTTCTACTTCGGCGATGCGGGAATGCTGCTCAACGCCACCGCCGCTTCCGGCCTCGTCAAAACGCTCACGCCGATTACCGTGATTTTCGGCGCGATTATGTTCAACCGTATGATGGAAACCACGGGCTGCATCGATGTCATCCGCAAATGGCTGGCGACCATCAGCCCGAACCCCGTAGCGCAACTGATGATTATCGGCTGGGCTTTTGCCTTTATGATTGAAGGCGCATCCGGCTTCGGCACGCCTGCCGCGATTGCCGCGCCGATTCTGATGAGC…	no	no	no	no	no	no	no	no	no	no	no	no	no	no	yes	no	no	no	no	no	no	no	no	no	no	no	no	no	no	no	no	no	no	no	no	no	no	no	no	no	no	no	no	no
31401	W0185	ATGGCACTTTTCCTCAGCATATTCCCCATCGTCCTGCTGATTTGGCTGATGGTGAAAAAAAACAGTATGCCTTCCTACGTCGCACTGCCGATTACCGCAGTGCTGATTTACGCCATCAAACTTTTCTACTTCGGCGATGCGGGAATGCTGCTCAACGCCACCGCCGCTTCCGGCCTCGTCAAAACGCTCACGCCGATTACCGTGATTTTCGGCGCGATTATGTTCAACCGTATGATGGAAACCACGGGCTGCATCGATGTCATCCGCAAATGGCTGGCGACCATCAGCCCGAACCCCGTAGCGCAACTGATGATTATCGGCTGGGCTTTTGCCTTTATGATTGAAGGCGCATCCGGCTTCGGCACGCCTGCCGCGATTGCCGCGCCGATTCTGATGAGC…	no	no	no	no	no	no	no	no	no	no	no	no	no	no	yes	no	no	no	no	no	no	no	no	no	no	no	no	no	no	no	no	no	no	no	no	no	no	no	no	no	no	no	no	no
31402	LG0261	ATGGCACTTTTCCTCAGCATATTCCCCATCGTCCTGCTGATTTGGCTGATGGTGAAAAAAAACAGTATGCCTTCCTACGTCGCACTGCCGATTACCGCAGTGCTGATTTACGCCATCAAACTTTTCTACTTCGGCGATGCGGGAATGCTGCTCAACGCCACCGCCGCTTCCGGCCTCGTCAAAACGCTCACGCCGATTACCGTGATTTTCGGCGCGATTATGTTCAACCGTATGATGGAAACCACGGGCTGCATCGATGTCATCCGCAAATGGCTGGCGACCATCAGCCCGAACCCCGTAGCGCAACTGATGATTATCGGCTGGGCTTTTGCCTTTATGATTGAAGGCGCATCCGGCTTCGGCACGCCTGCCGCGATTGCCGCGCCGATTCTGATGAGC…	no	no	no	no	no	no	no	no	no	no	no	no	no	no	yes	no	no	no	no	no	no	no	no	no	no	no	no	no	no	no	no	no	no	no	no	no	no	no	no	no	no	no	no	no
31403	LG0516	ATGGCACTTTTCCTCAGCATATTCCCCATCGTCCTGCTGATTTGGCTGATGGTGAAAAAAAACAGTATGCCTTCCTACGTCGCACTGCCGATTACCGCAGTGCTGATTTACGCCATCAAACTTTTCTACTTCGGCGATGCGGGAATGCTGCTCAACGCCACCGCCGCTTCCGGCCTCGTCAAAACGCTCACGCCGATTACCGTGATTTTCGGCGCGATTATGTTCAACCGTATGATGGAAACCACGGGCTGCATCGATGTCATCCGCAAATGGCTGGCGACCATCAGCCCGAACCCCGTAGCGCAACTGATGATTATCGGCTGGGCTTTTGCCTTTATGATTGAAGGCGCATCCGGCTTCGGCACGCCTGCCGCGATTGCCGCGCCGATTCTGATGAGC…	no	no	no	no	no	no	no	no	no	no	no	no	no	no	yes	no	no	no	no	no	no	no	no	no	no	no	no	no	no	no	no	no	no	no	no	no	no	no	no	no	no	no	no	no
31404	LG0751	ATGGCACTTTTCCTCAGCATATTCCCCATCGTCCTGCTGATTTGGCTGATGGTGAAAAAAAACAGTATGCCTTCCTACGTCGCACTGCCGATTACCGCAGTGCTGATTTACGCCATCAAACTTTTCTACTTCGGCGATGCGGGAATGCTGCTCAACGCCACCGCCGCTTCCGGCCTCGTCAAAACGCTCACGCCGATTACCGTGATTTTCGGCGCGATTATGTTCAACCGTATGATGGAAACCACGGGCTGCATCGATGTCATCCGCAAATGGCTGGCGACCATCAGCCCGAACCCCGTAGCGCAACTGATGATTATCGGCTGGGCTTTTGCCTTTATGATTGAAGGCGCATCCGGCTTCGGCACGCCTGCCGCGATTGCCGCGCCGATTCTGATGAGC…	no	no	no	no	no	no	no	no	no	no	no	no	no	no	yes	no	no	no	no	no	no	no	no	no	no	no	no	no	no	no	no	no	no	no	no	no	no	no	no	no	no	no	no	no
31405	LG1133	ATGGCACTTTTCCTCAGCATATTCCCCATCGTCCTGCTGATTTGGCTGATGGTGAAAAAAAACAGTATGCCTTCCTACGTCGCACTGCCGATTACCGCAGTGCTGATTTACGCCATCAAACTTTTCTACTTCGGCGATGCGGGAATGCTGCTCAACGCCACCGCCGCTTCCGGCCTCGTCAAAACGCTCACGCCGATTACCGTGATTTTCGGCGCGATTATGTTCAACCGTATGATGGAAACCACGGGCTGCATCGATGTCATCCGCAAATGGCTGGCGACCATCAGCCCGAACCCCGTAGCGCAACTGATGATTATCGGCTGGGCTTTTGCCTTTATGATTGAAGGCGCATCCGGCTTCGGCACGCCTGCCGCGATTGCCGCGCCGATTCTGATGAGC…	no	no	no	no	no	no	no	no	no	no	no	no	no	no	yes	no	no	no	no	no	no	no	no	no	no	no	no	no	no	no	no	no	no	no	no	no	no	no	no	no	no	no	no	no
31406	LG1349	ATGGCACTTTTCCTCAGCATATTCCCCATCGTCCTGCTGATTTGGCTGATGGTGAAAAAAAACAGTATGCCTTCCTACGTCGCACTGCCGATTACCGCAGTGCTGATTTACGCCATCAAACTTTTCTACTTCGGCGATGCGGGAATGCTGCTCAACGCCACCGCCGCTTCCGGCCTCGTCAAAACGCTCACGCCGATTACCGTGATTTTCGGCGCGATTATGTTCAACCGTATGATGGAAACCACGGGCTGCATCGATGTCATCCGCAAATGGCTGGCGACCATCAGCCCGAACCCCGTAGCGCAACTGATGATTATCGGCTGGGCTTTTGCCTTTATGATTGAAGGCGCATCCGGCTTCGGCACGCCTGCCGCGATTGCCGCGCCGATTCTGATGAGC…	no	no	no	no	no	no	no	no	no	no	no	no	no	no	yes	no	no	no	no	no	no	no	no	no	no	no	no	no	no	no	no	no	no	no	no	no	no	no	no	no	no	no	no	no
31407	LG1630	ATGGCACTTTTCCTCAGCATATTCCCCATCGTCCTGCTGATTTGGCTGATGGTGAAAAAAAACAGTATGCCTTCCTACGTCGCACTGCCGATTACCGCAGTGCTGATTTACGCCATCAAACTTTTCTACTTCGGCGATGCGGGAATGCTGCTCAACGCCACCGCCGCTTCCGGCCTCGTCAAAACGCTCACGCCGATTACCGTGATTTTCGGCGCGATTATGTTCAACCGTATGATGGAAACCACGGGCTGCATCGATGTCATCCGCAAATGGCTGGCGACCATCAGCCCGAACCCCGTAGCGCAACTGATGATTATCGGCTGGGCTTTTGCCTTTATGATTGAAGGCGCATCCGGCTTCGGCACGCCTGCCGCGATTGCCGCGCCGATTCTGATGAGC…	no	no	no	no	no	no	no	no	no	no	no	no	no	no	yes	no	no	no	no	no	no	no	no	no	no	no	no	no	no	no	no	no	no	no	no	no	no	no	no	no	no	no	no	no
31408	LG1745	ATGGCACTTTTCCTCAGCATATTCCCCATCGTCCTGCTGATTTGGCTGATGGTGAAAAAAAACAGTATGCCTTCCTACGTCGCACTGCCGATTACCGCAGTGCTGATTTACGCCATCAAACTTTTCTACTTCGGCGATGCGGGAATGCTGCTCAACGCCACCGCCGCTTCCGGCCTCGTCAAAACGCTCACGCCGATTACCGTGATTTTCGGCGCGATTATGTTCAACCGTATGATGGAAACCACGGGCTGCATCGATGTCATCCGCAAATGGCTGGCGACCATCAGCCCGAACCCCGTAGCGCAACTGATGATTATCGGCTGGGCTTTTGCCTTTATGATTGAAGGCGCATCCGGCTTCGGCACGCCTGCCGCGATTGCCGCGCCGATTCTGATGAGC…	no	no	no	no	no	no	no	no	no	no	no	no	no	no	yes	no	no	no	no	no	no	no	no	no	no	no	no	no	no	no	no	no	no	no	no	no	no	no	no	no	no	no	no	no
31409	W0204	ATGGCACTTTTCCTCAGCATATTCCCCATCGTCCTGCTGATTTGGCTGATGGTGAAAAAAAACAGTATGCCTTCCTACGTCGCACTGCCGATTACCGCAGTGCTGATTTACGCCATCAAACTTTTCTACTTCGGCGATGCGGGAATGCTGCTCAACGCCACCGCCGCTTCCGGCCTCGTCAAAACGCTCACGCCGATTACCGTGATTTTCGGCGCGATTATGTTCAACCGTATGATGGAAACCACGGGCTGCATCGATGTCATCCGCAAATGGCTGGCGACCATCAGCCCGAACCCCGTAGCGCAACTGATGATTATCGGCTGGGCTTTTGCCTTTATGATTGAAGGCGCATCCGGCTTCGGCACGCCTGCCGCGATTGCCGCGCCGATTCTGATGAGC…	no	no	no	no	no	no	no	no	no	no	no	no	no	no	yes	no	no	no	no	no	no	no	no	no	no	no	no	no	no	no	no	no	no	no	no	no	no	no	no	no	no	no	no	no
31410	LG0273	ATGGCACTTTTCCTCAGCATATTCCCCATCGTCCTGCTGATTTGGCTGATGGTGAAAAAAAACAGTATGCCTTCCTACGTCGCACTGCCGATTACCGCAGTGCTGATTTACGCCATCAAACTTTTCTACTTCGGCGATGCGGGAATGCTGCTCAACGCCACCGCCGCTTCCGGCCTCGTCAAAACGCTCACGCCGATTACCGTGATTTTCGGCGCGATTATGTTCAACCGTATGATGGAAACCACGGGCTGCATCGATGTCATCCGCAAATGGCTGGCGACCATCAGCCCGAACCCCGTAGCGCAACTGATGATTATCGGCTGGGCTTTTGCCTTTATGATTGAAGGCGCATCCGGCTTCGGCACGCCTGCCGCGATTGCCGCGCCGATTCTGATGAGC…	no	no	no	no	no	no	no	no	no	no	no	no	no	no	yes	no	no	no	no	no	no	no	no	no	no	no	no	no	no	no	no	no	no	no	no	no	no	no	no	no	no	no	no	no
31411	LG0541	ATGGCACTTTTCCTCAGCATATTCCCCATCGTCCTGCTGATTTGGCTGATGGTGAAAAAAAACAGTATGCCTTCCTACGTCGCACTGCCGATTACCGCAGTGCTGATTTACGCCATCAAACTTTTCTACTTCGGCGATGCGGGAATGCTGCTCAACGCCACCGCCGCTTCCGGCCTCGTCAAAACGCTCACGCCGATTACCGTGATTTTCGGCGCGATTATGTTCAACCGTATGATGGAAACCACGGGCTGCATCGATGTCATCCGCAAATGGCTGGCGACCATCAGCCCGAACCCCGTAGCGCAACTGATGATTATCGGCTGGGCTTTTGCCTTTATGATTGAAGGCGCATCCGGCTTCGGCACGCCTGCCGCGATTGCCGCGCCGATTCTGATGAGC…	no	no	no	no	no	no	no	no	no	no	no	no	no	no	yes	no	no	no	no	no	no	no	no	no	no	no	no	no	no	no	no	no	no	no	no	no	no	no	no	no	no	no	no	no
31412	LG0790	ATGGCACTTTTCCTCAGCATATTCCCCATCGTCCTGCTGATTTGGCTGATGGTGAAAAAAAACAGTATGCCTTCCTACGTCGCACTGCCGATTACCGCAGTGCTGATTTACGCCATCAAACTTTTCTACTTCGGCGATGCGGGAATGCTGCTCAACGCCACCGCCGCTTCCGGCCTCGTCAAAACGCTCACGCCGATTACCGTGATTTTCGGCGCGATTATGTTCAACCGTATGATGGAAACCACGGGCTGCATCGATGTCATCCGCAAATGGCTGGCGACCATCAGCCCGAACCCCGTAGCGCAACTGATGATTATCGGCTGGGCTTTTGCCTTTATGATTGAAGGCGCATCCGGCTTCGGCACGCCTGCCGCGATTGCCGCGCCGATTCTGATGAGC…	no	no	no	no	no	no	no	no	no	no	no	no	no	no	yes	no	no	no	no	no	no	no	no	no	no	no	no	no	no	no	no	no	no	no	no	no	no	no	no	no	no	no	no	no
31413	LG1137	ATGGCACTTTTCCTCAGCATATTCCCCATCGTCCTGCTGATTTGGCTGATGGTGAAAAAAAACAGTATGCCTTCCTACGTCGCACTGCCGATTACCGCAGTGCTGATTTACGCCATCAAACTTTTCTACTTCGGCGATGCGGGAATGCTGCTCAACGCCACCGCCGCTTCCGGCCTCGTCAAAACGCTCACGCCGATTACCGTGATTTTCGGCGCGATTATGTTCAACCGTATGATGGAAACCACGGGCTGCATCGATGTCATCCGCAAATGGCTGGCGACCATCAGCCCGAACCCCGTAGCGCAACTGATGATTATCGGCTGGGCTTTTGCCTTTATGATTGAAGGCGCATCCGGCTTCGGCACGCCTGCCGCGATTGCCGCGCCGATTCTGATGAGC…	no	no	no	no	no	no	no	no	no	no	no	no	no	no	yes	no	no	no	no	no	no	no	no	no	no	no	no	no	no	no	no	no	no	no	no	no	no	no	no	no	no	no	no	no
31414	LG1365	ATGGCACTTTTCCTCAGCATATTCCCCATCGTCCTGCTGATTTGGCTGATGGTGAAAAAAAACAGTATGCCTTCCTACGTCGCACTGCCGATTACCGCAGTGCTGATTTACGCCATCAAACTTTTCTACTTCGGCGATGCGGGAATGCTGCTCAACGCCACCGCCGCTTCCGGCCTCGTCAAAACGCTCACGCCGATTACCGTGATTTTCGGCGCGATTATGTTCAACCGTATGATGGAAACCACGGGCTGCATCGATGTCATCCGCAAATGGCTGGCGACCATCAGCCCGAACCCCGTAGCGCAACTGATGATTATCGGCTGGGCTTTTGCCTTTATGATTGAAGGCGCATCCGGCTTCGGCACGCCTGCCGCGATTGCCGCGCCGATTCTGATGAGC…	no	no	no	no	no	no	no	no	no	no	no	no	no	no	yes	no	no	no	no	no	no	no	no	no	no	no	no	no	no	no	no	no	no	no	no	no	no	no	no	no	no	no	no	no
31415	LG1635	ATGGCACTTTTCCTCAGCATATTCCCCATCGTCCTGCTGATTTGGCTGATGGTGAAAAAAAACAGTATGCCTTCCTACGTCGCACTGCCGATTACCGCAGTGCTGATTTACGCCATCAAACTTTTCTACTTCGGCGATGCGGGAATGCTGCTCAACGCCACCGCCGCTTCCGGCCTCGTCAAAACGCTCACGCCGATTACCGTGATTTTCGGCGCGATTATGTTCAACCGTATGATGGAAACCACGGGCTGCATCGATGTCATCCGCAAATGGCTGGCGACCATCAGCCCGAACCCCGTAGCGCAACTGATGATTATCGGCTGGGCTTTTGCCTTTATGATTGAAGGCGCATCCGGCTTCGGCACGCCTGCCGCGATTGCCGCGCCGATTCTGATGAGC…	no	no	no	no	no	no	no	no	no	no	no	no	no	no	yes	no	no	no	no	no	no	no	no	no	no	no	no	no	no	no	no	no	no	no	no	no	no	no	no	no	no	no	no	no
31416	LG1757	ATGGCACTTTTCCTCAGCATATTCCCCATCGTCCTGCTGATTTGGCTGATGGTGAAAAAAAACAGTATGCCTTCCTACGTCGCACTGCCGATTACCGCAGTGCTGATTTACGCCATCAAACTTTTCTACTTCGGCGATGCGGGAATGCTGCTCAACGCCACCGCCGCTTCCGGCCTCGTCAAAACGCTCACGCCGATTACCGTGATTTTCGGCGCGATTATGTTCAACCGTATGATGGAAACCACGGGCTGCATCGATGTCATCCGCAAATGGCTGGCGACCATCAGCCCGAACCCCGTAGCGCAACTGATGATTATCGGCTGGGCTTTTGCCTTTATGATTGAAGGCGCATCCGGCTTCGGCACGCCTGCCGCGATTGCCGCGCCGATTCTGATGAGC…	no	no	no	no	no	no	no	no	no	no	no	no	no	no	yes	no	no	no	no	no	no	no	no	no	no	no	no	no	no	no	no	no	no	no	no	no	no	no	no	no	no	no	no	no
31417	W0239	ATGGCACTTTTCCTCAGCATATTCCCCATCGTCCTGCTGATTTGGCTGATGGTGAAAAAAAACAGTATGCCTTCCTACGTCGCACTGCCGATTACCGCAGTGCTGATTTACGCCATCAAACTTTTCTACTTCGGCGATGCGGGAATGCTGCTCAACGCCACCGCCGCTTCCGGCCTCGTCAAAACGCTCACGCCGATTACCGTGATTTTCGGCGCGATTATGTTCAACCGTATGATGGAAACCACGGGCTGCATCGATGTCATCCGCAAATGGCTGGCGACCATCAGCCCGAACCCCGTAGCGCAACTGATGATTATCGGCTGGGCTTTTGCCTTTATGATTGAAGGCGCATCCGGCTTCGGCACGCCTGCCGCGATTGCCGCGCCGATTCTGATGAGC…	no	no	no	no	no	no	no	no	no	no	no	no	no	no	yes	no	no	no	no	no	no	no	no	no	no	no	no	no	no	no	no	no	no	no	no	no	no	no	no	no	no	no	no	no
31418	LG0285	ATGGCACTTTTCCTCAGCATATTCCCCATCGTCCTGCTGATTTGGCTGATGGTGAAAAAAAACAGTATGCCTTCCTACGTCGCACTGCCGATTACCGCAGTGCTGATTTACGCCATCAAACTTTTCTACTTCGGCGATGCGGGAATGCTGCTCAACGCCACCGCCGCTTCCGGCCTCGTCAAAACGCTCACGCCGATTACCGTGATTTTCGGCGCGATTATGTTCAACCGTATGATGGAAACCACGGGCTGCATCGATGTCATCCGCAAATGGCTGGCGACCATCAGCCCGAACCCCGTAGCGCAACTGATGATTATCGGCTGGGCTTTTGCCTTTATGATTGAAGGCGCATCCGGCTTCGGCACGCCTGCCGCGATTGCCGCGCCGATTCTGATGAGC…	no	no	no	no	no	no	no	no	no	no	no	no	no	no	yes	no	no	no	no	no	no	no	no	no	no	no	no	no	no	no	no	no	no	no	no	no	no	no	no	no	no	no	no	no
31419	LG0571	ATGGCACTTTTCCTCAGCATATTCCCCATCGTCCTGCTGATTTGGCTGATGGTGAAAAAAAACAGTATGCCTTCCTACGTCGCACTGCCGATTACCGCAGTGCTGATTTACGCCATCAAACTTTTCTACTTCGGCGATGCGGGAATGCTGCTCAACGCCACCGCCGCTTCCGGCCTCGTCAAAACGCTCACGCCGATTACCGTGATTTTCGGCGCGATTATGTTCAACCGTATGATGGAAACCACGGGCTGCATCGATGTCATCCGCAAATGGCTGGCGACCATCAGCCCGAACCCCGTAGCGCAACTGATGATTATCGGCTGGGCTTTTGCCTTTATGATTGAAGGCGCATCCGGCTTCGGCACGCCTGCCGCGATTGCCGCGCCGATTCTGATGAGC…	no	no	no	no	no	no	no	no	no	no	no	no	no	no	yes	no	no	no	no	no	no	no	no	no	no	no	no	no	no	no	no	no	no	no	no	no	no	no	no	no	no	no	no	no
31420	LG0795	ATGGCACTTTTCCTCAGCATATTCCCCATCGTCCTGCTGATTTGGCTGATGGTGAAAAAAAACAGTATGCCTTCCTACGTCGCACTGCCGATTACCGCAGTGCTGATTTACGCCATCAAACTTTTCTACTTCGGCGATGCGGGAATGCTGCTCAACGCCACCGCCGCTTCCGGCCTCGTCAAAACGCTCACGCCGATTACCGTGATTTTCGGCGCGATTATGTTCAACCGTATGATGGAAACCACGGGCTGCATCGATGTCATCCGCAAATGGCTGGCGACCATCAGCCCGAACCCCGTAGCGCAACTGATGATTATCGGCTGGGCTTTTGCCTTTATGATTGAAGGCGCATCCGGCTTCGGCACGCCTGCCGCGATTGCCGCGCCGATTCTGATGAGC…	no	no	no	no	no	no	no	no	no	no	no	no	no	no	yes	no	no	no	no	no	no	no	no	no	no	no	no	no	no	no	no	no	no	no	no	no	no	no	no	no	no	no	no	no
31421	LG1197	ATGGCACTTTTCCTCAGCATATTCCCCATCGTCCTGCTGATTTGGCTGATGGTGAAAAAAAACAGTATGCCTTCCTACGTCGCACTGCCGATTACCGCAGTGCTGATTTACGCCATCAAACTTTTCTACTTCGGCGATGCGGGAATGCTGCTCAACGCCACCGCCGCTTCCGGCCTCGTCAAAACGCTCACGCCGATTACCGTGATTTTCGGCGCGATTATGTTCAACCGTATGATGGAAACCACGGGCTGCATCGATGTCATCCGCAAATGGCTGGCGACCATCAGCCCGAACCCCGTAGCGCAACTGATGATTATCGGCTGGGCTTTTGCCTTTATGATTGAAGGCGCATCCGGCTTCGGCACGCCTGCCGCGATTGCCGCGCCGATTCTGATGAGC…	no	no	no	no	no	no	no	no	no	no	no	no	no	no	yes	no	no	no	no	no	no	no	no	no	no	no	no	no	no	no	no	no	no	no	no	no	no	no	no	no	no	no	no	no
31422	LG1375	ATGGCACTTTTCCTCAGCATATTCCCCATCGTCCTGCTGATTTGGCTGATGGTGAAAAAAAACAGTATGCCTTCCTACGTCGCACTGCCGATTACCGCAGTGCTGATTTACGCCATCAAACTTTTCTACTTCGGCGATGCGGGAATGCTGCTCAACGCCACCGCCGCTTCCGGCCTCGTCAAAACGCTCACGCCGATTACCGTGATTTTCGGCGCGATTATGTTCAACCGTATGATGGAAACCACGGGCTGCATCGATGTCATCCGCAAATGGCTGGCGACCATCAGCCCGAACCCCGTAGCGCAACTGATGATTATCGGCTGGGCTTTTGCCTTTATGATTGAAGGCGCATCCGGCTTCGGCACGCCTGCCGCGATTGCCGCGCCGATTCTGATGAGC…	no	no	no	no	no	no	no	no	no	no	no	no	no	no	yes	no	no	no	no	no	no	no	no	no	no	no	no	no	no	no	no	no	no	no	no	no	no	no	no	no	no	no	no	no
31423	LG1636	ATGGCACTTTTCCTCAGCATATTCCCCATCGTCCTGCTGATTTGGCTGATGGTGAAAAAAAACAGTATGCCTTCCTACGTCGCACTGCCGATTACCGCAGTGCTGATTTACGCCATCAAACTTTTCTACTTCGGCGATGCGGGAATGCTGCTCAACGCCACCGCCGCTTCCGGCCTCGTCAAAACGCTCACGCCGATTACCGTGATTTTCGGCGCGATTATGTTCAACCGTATGATGGAAACCACGGGCTGCATCGATGTCATCCGCAAATGGCTGGCGACCATCAGCCCGAACCCCGTAGCGCAACTGATGATTATCGGCTGGGCTTTTGCCTTTATGATTGAAGGCGCATCCGGCTTCGGCACGCCTGCCGCGATTGCCGCGCCGATTCTGATGAGC…	no	no	no	no	no	no	no	no	no	no	no	no	no	no	yes	no	no	no	no	no	no	no	no	no	no	no	no	no	no	no	no	no	no	no	no	no	no	no	no	no	no	no	no	no
31424	LG1781	ATGGCACTTTTCCTCAGCATATTCCCCATCGTCCTGCTGATTTGGCTGATGGTGAAAAAAAACAGTATGCCTTCCTACGTCGCACTGCCGATTACCGCAGTGCTGATTTACGCCATCAAACTTTTCTACTTCGGCGATGCGGGAATGCTGCTCAACGCCACCGCCGCTTCCGGCCTCGTCAAAACGCTCACGCCGATTACCGTGATTTTCGGCGCGATTATGTTCAACCGTATGATGGAAACCACGGGCTGCATCGATGTCATCCGCAAATGGCTGGCGACCATCAGCCCGAACCCCGTAGCGCAACTGATGATTATCGGCTGGGCTTTTGCCTTTATGATTGAAGGCGCATCCGGCTTCGGCACGCCTGCCGCGATTGCCGCGCCGATTCTGATGAGC…	no	no	no	no	no	no	no	no	no	no	no	no	no	no	yes	no	no	no	no	no	no	no	no	no	no	no	no	no	no	no	no	no	no	no	no	no	no	no	no	no	no	no	no	no
31425	W0251	ATGGCACTTTTCCTCAGCATATTCCCCATCGTCCTGCTGATTTGGCTGATGGTGAAAAAAAACAGTATGCCTTCCTACGTCGCACTGCCGATTACCGCAGTGCTGATTTACGCCATCAAACTTTTCTACTTCGGCGATGCGGGAATGCTGCTCAACGCCACCGCCGCTTCCGGCCTCGTCAAAACGCTCACGCCGATTACCGTGATTTTCGGCGCGATTATGTTCAACCGTATGATGGAAACCACGGGCTGCATCGATGTCATCCGCAAATGGCTGGCGACCATCAGCCCGAACCCCGTAGCGCAACTGATGATTATCGGCTGGGCTTTTGCCTTTATGATTGAAGGCGCATCCGGCTTCGGCACGCCTGCCGCGATTGCCGCGCCGATTCTGATGAGC…	no	no	no	no	no	no	no	no	no	no	no	no	no	no	yes	no	no	no	no	no	no	no	no	no	no	no	no	no	no	no	no	no	no	no	no	no	no	no	no	no	no	no	no	no
31426	LG0311	ATGGCACTTTTCCTCAGCATATTCCCCATCGTCCTGCTGATTTGGCTGATGGTGAAAAAAAACAGTATGCCTTCCTACGTCGCACTGCCGATTACCGCAGTGCTGATTTACGCCATCAAACTTTTCTACTTCGGCGATGCGGGAATGCTGCTCAACGCCACCGCCGCTTCCGGCCTCGTCAAAACGCTCACGCCGATTACCGTGATTTTCGGCGCGATTATGTTCAACCGTATGATGGAAACCACGGGCTGCATCGATGTCATCCGCAAATGGCTGGCGACCATCAGCCCGAACCCCGTAGCGCAACTGATGATTATCGGCTGGGCTTTTGCCTTTATGATTGAAGGCGCATCCGGCTTCGGCACGCCTGCCGCGATTGCCGCGCCGATTCTGATGAGC…	no	no	no	no	no	no	no	no	no	no	no	no	no	no	yes	no	no	no	no	no	no	no	no	no	no	no	no	no	no	no	no	no	no	no	no	no	no	no	no	no	no	no	no	no
31427	LG0621	ATGGCACTTTTCCTCAGCATATTCCCCATCGTCCTGCTGATTTGGCTGATGGTGAAAAAAAACAGTATGCCTTCCTACGTCGCACTGCCGATTACCGCAGTGCTGATTTACGCCATCAAACTTTTCTACTTCGGCGATGCGGGAATGCTGCTCAACGCCACCGCCGCTTCCGGCCTCGTCAAAACGCTCACGCCGATTACCGTGATTTTCGGCGCGATTATGTTCAACCGTATGATGGAAACCACGGGCTGCATCGATGTCATCCGCAAATGGCTGGCGACCATCAGCCCGAACCCCGTAGCGCAACTGATGATTATCGGCTGGGCTTTTGCCTTTATGATTGAAGGCGCATCCGGCTTCGGCACGCCTGCCGCGATTGCCGCGCCGATTCTGATGAGC…	no	no	no	no	no	no	no	no	no	no	no	no	no	no	yes	no	no	no	no	no	no	no	no	no	no	no	no	no	no	no	no	no	no	no	no	no	no	no	no	no	no	no	no	no
31428	LG0910	ATGGCACTTTTCCTCAGCATATTCCCCATCGTCCTGCTGATTTGGCTGATGGTGAAAAAAAACAGTATGCCTTCCTACGTCGCACTGCCGATTACCGCAGTGCTGATTTACGCCATCAAACTTTTCTACTTCGGCGATGCGGGAATGCTGCTCAACGCCACCGCCGCTTCCGGCCTCGTCAAAACGCTCACGCCGATTACCGTGATTTTCGGCGCGATTATGTTCAACCGTATGATGGAAACCACGGGCTGCATCGATGTCATCCGCAAATGGCTGGCGACCATCAGCCCGAACCCCGTAGCGCAACTGATGATTATCGGCTGGGCTTTTGCCTTTATGATTGAAGGCGCATCCGGCTTCGGCACGCCTGCCGCGATTGCCGCGCCGATTCTGATGAGC…	no	no	no	no	no	no	no	no	no	no	no	no	no	no	yes	no	no	no	no	no	no	no	no	no	no	no	no	no	no	no	no	no	no	no	no	no	no	no	no	no	no	no	no	no
31429	LG1244	ATGGCACTTTTCCTCAGCATATTCCCCATCGTCCTGCTGATTTGGCTGATGGTGAAAAAAAACAGTATGCCTTCCTACGTCGCACTGCCGATTACCGCAGTGCTGATTTACGCCATCAAACTTTTCTACTTCGGCGATGCGGGAATGCTGCTCAACGCCACCGCCGCTTCCGGCCTCGTCAAAACGCTCACGCCGATTACCGTGATTTTCGGCGCGATTATGTTCAACCGTATGATGGAAACCACGGGCTGCATCGATGTCATCCGCAAATGGCTGGCGACCATCAGCCCGAACCCCGTAGCGCAACTGATGATTATCGGCTGGGCTTTTGCCTTTATGATTGAAGGCGCATCCGGCTTCGGCACGCCTGCCGCGATTGCCGCGCCGATTCTGATGAGC…	no	no	no	no	no	no	no	no	no	no	no	no	no	no	yes	no	no	no	no	no	no	no	no	no	no	no	no	no	no	no	no	no	no	no	no	no	no	no	no	no	no	no	no	no
31430	LG1423	ATGGCACTTTTCCTCAGCATATTCCCCATCGTCCTGCTGATTTGGCTGATGGTGAAAAAAAACAGTATGCCTTCCTACGTCGCACTGCCGATTACCGCAGTGCTGATTTACGCCATCAAACTTTTCTACTTCGGCGATGCGGGAATGCTGCTCAACGCCACCGCCGCTTCCGGCCTCGTCAAAACGCTCACGCCGATTACCGTGATTTTCGGCGCGATTATGTTCAACCGTATGATGGAAACCACGGGCTGCATCGATGTCATCCGCAAATGGCTGGCGACCATCAGCCCGAACCCCGTAGCGCAACTGATGATTATCGGCTGGGCTTTTGCCTTTATGATTGAAGGCGCATCCGGCTTCGGCACGCCTGCCGCGATTGCCGCGCCGATTCTGATGAGC…	no	no	no	no	no	no	no	no	no	no	no	no	no	no	yes	no	no	no	no	no	no	no	no	no	no	no	no	no	no	no	no	no	no	no	no	no	no	no	no	no	no	no	no	no
31431	LG1644	ATGGCACTTTTCCTCAGCATATTCCCCATCGTCCTGCTGATTTGGCTGATGGTGAAAAAAAACAGTATGCCTTCCTACGTCGCACTGCCGATTACCGCAGTGCTGATTTACGCCATCAAACTTTTCTACTTCGGCGATGCGGGAATGCTGCTCAACGCCACCGCCGCTTCCGGCCTCGTCAAAACGCTCACGCCGATTACCGTGATTTTCGGCGCGATTATGTTCAACCGTATGATGGAAACCACGGGCTGCATCGATGTCATCCGCAAATGGCTGGCGACCATCAGCCCGAACCCCGTAGCGCAACTGATGATTATCGGCTGGGCTTTTGCCTTTATGATTGAAGGCGCATCCGGCTTCGGCACGCCTGCCGCGATTGCCGCGCCGATTCTGATGAGC…	no	no	no	no	no	no	no	no	no	no	no	no	no	no	yes	no	no	no	no	no	no	no	no	no	no	no	no	no	no	no	no	no	no	no	no	no	no	no	no	no	no	no	no	no
31432	LG1799	ATGGCACTTTTCCTCAGCATATTCCCCATCGTCCTGCTGATTTGGCTGATGGTGAAAAAAAACAGTATGCCTTCCTACGTCGCACTGCCGATTACCGCAGTGCTGATTTACGCCATCAAACTTTTCTACTTCGGCGATGCGGGAATGCTGCTCAACGCCACCGCCGCTTCCGGCCTCGTCAAAACGCTCACGCCGATTACCGTGATTTTCGGCGCGATTATGTTCAACCGTATGATGGAAACCACGGGCTGCATCGATGTCATCCGCAAATGGCTGGCGACCATCAGCCCGAACCCCGTAGCGCAACTGATGATTATCGGCTGGGCTTTTGCCTTTATGATTGAAGGCGCATCCGGCTTCGGCACGCCTGCCGCGATTGCCGCGCCGATTCTGATGAGC…	no	no	no	no	no	no	no	no	no	no	no	no	no	no	yes	no	no	no	no	no	no	no	no	no	no	no	no	no	no	no	no	no	no	no	no	no	no	no	no	no	no	no	no	no
31433	W0255	ATGGCACTTTTCCTCAGCATATTCCCCATCGTCCTGCTGATTTGGCTGATGGTGAAAAAAAACAGTATGCCTTCCTACGTCGCACTGCCGATTACCGCAGTGCTGATTTACGCCATCAAACTTTTCTACTTCGGCGATGCGGGAATGCTGCTCAACGCCACCGCCGCTTCCGGCCTCGTCAAAACGCTCACGCCGATTACCGTGATTTTCGGCGCGATTATGTTCAACCGTATGATGGAAACCACGGGCTGCATCGATGTCATCCGCAAATGGCTGGCGACCATCAGCCCGAACCCCGTAGCGCAACTGATGATTATCGGCTGGGCTTTTGCCTTTATGATTGAAGGCGCATCCGGCTTCGGCACGCCTGCCGCGATTGCCGCGCCGATTCTGATGAGC…	no	no	no	no	no	no	no	no	no	no	no	no	no	no	yes	no	no	no	no	no	no	no	no	no	no	no	no	no	no	no	no	no	no	no	no	no	no	no	no	no	no	no	no	no
31434	LG0353	ATGGCACTTTTCCTCAGCATATTCCCCATCGTCCTGCTGATTTGGCTGATGGTGAAAAAAAACAGTATGCCTTCCTACGTCGCACTGCCGATTACCGCAGTGCTGATTTACGCCATCAAACTTTTCTACTTCGGCGATGCGGGAATGCTGCTCAACGCCACCGCCGCTTCCGGCCTCGTCAAAACGCTCACGCCGATTACCGTGATTTTCGGCGCGATTATGTTCAACCGTATGATGGAAACCACGGGCTGCATCGATGTCATCCGCAAATGGCTGGCGACCATCAGCCCGAACCCCGTAGCGCAACTGATGATTATCGGCTGGGCTTTTGCCTTTATGATTGAAGGCGCATCCGGCTTCGGCACGCCTGCCGCGATTGCCGCGCCGATTCTGATGAGC…	no	no	no	no	no	no	no	no	no	no	no	no	no	no	yes	no	no	no	no	no	no	no	no	no	no	no	no	no	no	no	no	no	no	no	no	no	no	no	no	no	no	no	no	no
31435	LG0633	ATGGCACTTTTCCTCAGCATATTCCCCATCGTCCTGCTGATTTGGCTGATGGTGAAAAAAAACAGTATGCCTTCCTACGTCGCACTGCCGATTACCGCAGTGCTGATTTACGCCATCAAACTTTTCTACTTCGGCGATGCGGGAATGCTGCTCAACGCCACCGCCGCTTCCGGCCTCGTCAAAACGCTCACGCCGATTACCGTGATTTTCGGCGCGATTATGTTCAACCGTATGATGGAAACCACGGGCTGCATCGATGTCATCCGCAAATGGCTGGCGACCATCAGCCCGAACCCCGTAGCGCAACTGATGATTATCGGCTGGGCTTTTGCCTTTATGATTGAAGGCGCATCCGGCTTCGGCACGCCTGCCGCGATTGCCGCGCCGATTCTGATGAGC…	no	no	no	no	no	no	no	no	no	no	no	no	no	no	yes	no	no	no	no	no	no	no	no	no	no	no	no	no	no	no	no	no	no	no	no	no	no	no	no	no	no	no	no	no
31436	LG0931	ATGGCACTTTTCCTCAGCATATTCCCCATCGTCCTGCTGATTTGGCTGATGGTGAAAAAAAACAGTATGCCTTCCTACGTCGCACTGCCGATTACCGCAGTGCTGATTTACGCCATCAAACTTTTCTACTTCGGCGATGCGGGAATGCTGCTCAACGCCACCGCCGCTTCCGGCCTCGTCAAAACGCTCACGCCGATTACCGTGATTTTCGGCGCGATTATGTTCAACCGTATGATGGAAACCACGGGCTGCATCGATGTCATCCGCAAATGGCTGGCGACCATCAGCCCGAACCCCGTAGCGCAACTGATGATTATCGGCTGGGCTTTTGCCTTTATGATTGAAGGCGCATCCGGCTTCGGCACGCCTGCCGCGATTGCCGCGCCGATTCTGATGAGC…	no	no	no	no	no	no	no	no	no	no	no	no	no	no	yes	no	no	no	no	no	no	no	no	no	no	no	no	no	no	no	no	no	no	no	no	no	no	no	no	no	no	no	no	no
31437	LG1248	ATGGCACTTTTCCTCAGCATATTCCCCATCGTCCTGCTGATTTGGCTGATGGTGAAAAAAAACAGTATGCCTTCCTACGTCGCACTGCCGATTACCGCAGTGCTGATTTACGCCATCAAACTTTTCTACTTCGGCGATGCGGGAATGCTGCTCAACGCCACCGCCGCTTCCGGCCTCGTCAAAACGCTCACGCCGATTACCGTGATTTTCGGCGCGATTATGTTCAACCGTATGATGGAAACCACGGGCTGCATCGATGTCATCCGCAAATGGCTGGCGACCATCAGCCCGAACCCCGTAGCGCAACTGATGATTATCGGCTGGGCTTTTGCCTTTATGATTGAAGGCGCATCCGGCTTCGGCACGCCTGCCGCGATTGCCGCGCCGATTCTGATGAGC…	no	no	no	no	no	no	no	no	no	no	no	no	no	no	yes	no	no	no	no	no	no	no	no	no	no	no	no	no	no	no	no	no	no	no	no	no	no	no	no	no	no	no	no	no
31438	LG1456	ATGGCACTTTTCCTCAGCATATTCCCCATCGTCCTGCTGATTTGGCTGATGGTGAAAAAAAACAGTATGCCTTCCTACGTCGCACTGCCGATTACCGCAGTGCTGATTTACGCCATCAAACTTTTCTACTTCGGCGATGCGGGAATGCTGCTCAACGCCACCGCCGCTTCCGGCCTCGTCAAAACGCTCACGCCGATTACCGTGATTTTCGGCGCGATTATGTTCAACCGTATGATGGAAACCACGGGCTGCATCGATGTCATCCGCAAATGGCTGGCGACCATCAGCCCGAACCCCGTAGCGCAACTGATGATTATCGGCTGGGCTTTTGCCTTTATGATTGAAGGCGCATCCGGCTTCGGCACGCCTGCCGCGATTGCCGCGCCGATTCTGATGAGC…	no	no	no	no	no	no	no	no	no	no	no	no	no	no	yes	no	no	no	no	no	no	no	no	no	no	no	no	no	no	no	no	no	no	no	no	no	no	no	no	no	no	no	no	no
31439	LG1685	ATGGCACTTTTCCTCAGCATATTCCCCATCGTCCTGCTGATTTGGCTGATGGTGAAAAAAAACAGTATGCCTTCCTACGTCGCACTGCCGATTACCGCAGTGCTGATTTACGCCATCAAACTTTTCTACTTCGGCGATGCGGGAATGCTGCTCAACGCCACCGCCGCTTCCGGCCTCGTCAAAACGCTCACGCCGATTACCGTGATTTTCGGCGCGATTATGTTCAACCGTATGATGGAAACCACGGGCTGCATCGATGTCATCCGCAAATGGCTGGCGACCATCAGCCCGAACCCCGTAGCGCAACTGATGATTATCGGCTGGGCTTTTGCCTTTATGATTGAAGGCGCATCCGGCTTCGGCACGCCTGCCGCGATTGCCGCGCCGATTCTGATGAGC…	no	no	no	no	no	no	no	no	no	no	no	no	no	no	yes	no	no	no	no	no	no	no	no	no	no	no	no	no	no	no	no	no	no	no	no	no	no	no	no	no	no	no	no	no
31440	LG1810	ATGGCACTTTTCCTCAGCATATTCCCCATCGTCCTGCTGATTTGGCTGATGGTGAAAAAAAACAGTATGCCTTCCTACGTCGCACTGCCGATTACCGCAGTGCTGATTTACGCCATCAAACTTTTCTACTTCGGCGATGCGGGAATGCTGCTCAACGCCACCGCCGCTTCCGGCCTCGTCAAAACGCTCACGCCGATTACCGTGATTTTCGGCGCGATTATGTTCAACCGTATGATGGAAACCACGGGCTGCATCGATGTCATCCGCAAATGGCTGGCGACCATCAGCCCGAACCCCGTAGCGCAACTGATGATTATCGGCTGGGCTTTTGCCTTTATGATTGAAGGCGCATCCGGCTTCGGCACGCCTGCCGCGATTGCCGCGCCGATTCTGATGAGC…	no	no	no	no	no	no	no	no	no	no	no	no	no	no	yes	no	no	no	no	no	no	no	no	no	no	no	no	no	no	no	no	no	no	no	no	no	no	no	no	no	no	no	no	no
31441	W0264	ATGGCACTTTTCCTCAGCATATTCCCCATCGTCCTGCTGATTTGGCTGATGGTGAAAAAAAACAGTATGCCTTCCTACGTCGCACTGCCGATTACCGCAGTGCTGATTTACGCCATCAAACTTTTCTACTTCGGCGATGCGGGAATGCTGCTCAACGCCACCGCCGCTTCCGGCCTCGTCAAAACGCTCACGCCGATTACCGTGATTTTCGGCGCGATTATGTTCAACCGTATGATGGAAACCACGGGCTGCATCGATGTCATCCGCAAATGGCTGGCGACCATCAGCCCGAACCCCGTAGCGCAACTGATGATTATCGGCTGGGCTTTTGCCTTTATGATTGAAGGCGCATCCGGCTTCGGCACGCCTGCCGCGATTGCCGCGCCGATTCTGATGAGC…	no	no	no	no	no	no	no	no	no	no	no	no	no	no	yes	no	no	no	no	no	no	no	no	no	no	no	no	no	no	no	no	no	no	no	no	no	no	no	no	no	no	no	no	no
31442	LG0355	ATGGCACTTTTCCTCAGCATATTCCCCATCGTCCTGCTGATTTGGCTGATGGTGAAAAAAAACAGTATGCCTTCCTACGTCGCACTGCCGATTACCGCAGTGCTGATTTACGCCATCAAACTTTTCTACTTCGGCGATGCGGGAATGCTGCTCAACGCCACCGCCGCTTCCGGCCTCGTCAAAACGCTCACGCCGATTACCGTGATTTTCGGCGCGATTATGTTCAACCGTATGATGGAAACCACGGGCTGCATCGATGTCATCCGCAAATGGCTGGCGACCATCAGCCCGAACCCCGTAGCGCAACTGATGATTATCGGCTGGGCTTTTGCCTTTATGATTGAAGGCGCATCCGGCTTCGGCACGCCTGCCGCGATTGCCGCGCCGATTCTGATGAGC…	no	no	no	no	no	no	no	no	no	no	no	no	no	no	yes	no	no	no	no	no	no	no	no	no	no	no	no	no	no	no	no	no	no	no	no	no	no	no	no	no	no	no	no	no
31443	LG0640	ATGGCACTTTTCCTCAGCATATTCCCCATCGTCCTGCTGATTTGGCTGATGGTGAAAAAAAACAGTATGCCTTCCTACGTCGCACTGCCGATTACCGCAGTGCTGATTTACGCCATCAAACTTTTCTACTTCGGCGATGCGGGAATGCTGCTCAACGCCACCGCCGCTTCCGGCCTCGTCAAAACGCTCACGCCGATTACCGTGATTTTCGGCGCGATTATGTTCAACCGTATGATGGAAACCACGGGCTGCATCGATGTCATCCGCAAATGGCTGGCGACCATCAGCCCGAACCCCGTAGCGCAACTGATGATTATCGGCTGGGCTTTTGCCTTTATGATTGAAGGCGCATCCGGCTTCGGCACGCCTGCCGCGATTGCCGCGCCGATTCTGATGAGC…	no	no	no	no	no	no	no	no	no	no	no	no	no	no	yes	no	no	no	no	no	no	no	no	no	no	no	no	no	no	no	no	no	no	no	no	no	no	no	no	no	no	no	no	no
31444	LG0989	ATGGCACTTTTCCTCAGCATATTCCCCATCGTCCTGCTGATTTGGCTGATGGTGAAAAAAAACAGTATGCCTTCCTACGTCGCACTGCCGATTACCGCAGTGCTGATTTACGCCATCAAACTTTTCTACTTCGGCGATGCGGGAATGCTGCTCAACGCCACCGCCGCTTCCGGCCTCGTCAAAACGCTCACGCCGATTACCGTGATTTTCGGCGCGATTATGTTCAACCGTATGATGGAAACCACGGGCTGCATCGATGTCATCCGCAAATGGCTGGCGACCATCAGCCCGAACCCCGTAGCGCAACTGATGATTATCGGCTGGGCTTTTGCCTTTATGATTGAAGGCGCATCCGGCTTCGGCACGCCTGCCGCGATTGCCGCGCCGATTCTGATGAGC…	no	no	no	no	no	no	no	no	no	no	no	no	no	no	yes	no	no	no	no	no	no	no	no	no	no	no	no	no	no	no	no	no	no	no	no	no	no	no	no	no	no	no	no	no
31445	LG1274	ATGGCACTTTTCCTCAGCATATTCCCCATCGTCCTGCTGATTTGGCTGATGGTGAAAAAAAACAGTATGCCTTCCTACGTCGCACTGCCGATTACCGCAGTGCTGATTTACGCCATCAAACTTTTCTACTTCGGCGATGCGGGAATGCTGCTCAACGCCACCGCCGCTTCCGGCCTCGTCAAAACGCTCACGCCGATTACCGTGATTTTCGGCGCGATTATGTTCAACCGTATGATGGAAACCACGGGCTGCATCGATGTCATCCGCAAATGGCTGGCGACCATCAGCCCGAACCCCGTAGCGCAACTGATGATTATCGGCTGGGCTTTTGCCTTTATGATTGAAGGCGCATCCGGCTTCGGCACGCCTGCCGCGATTGCCGCGCCGATTCTGATGAGC…	no	no	no	no	no	no	no	no	no	no	no	no	no	no	yes	no	no	no	no	no	no	no	no	no	no	no	no	no	no	no	no	no	no	no	no	no	no	no	no	no	no	no	no	no
31446	LG1477	ATGGCACTTTTCCTCAGCATATTCCCCATCGTCCTGCTGATTTGGCTGATGGTGAAAAAAAACAGTATGCCTTCCTACGTCGCACTGCCGATTACCGCAGTGCTGATTTACGCCATCAAACTTTTCTACTTCGGCGATGCGGGAATGCTGCTCAACGCCACCGCCGCTTCCGGCCTCGTCAAAACGCTCACGCCGATTACCGTGATTTTCGGCGCGATTATGTTCAACCGTATGATGGAAACCACGGGCTGCATCGATGTCATCCGCAAATGGCTGGCGACCATCAGCCCGAACCCCGTAGCGCAACTGATGATTATCGGCTGGGCTTTTGCCTTTATGATTGAAGGCGCATCCGGCTTCGGCACGCCTGCCGCGATTGCCGCGCCGATTCTGATGAGC…	no	no	no	no	no	no	no	no	no	no	no	no	no	no	yes	no	no	no	no	no	no	no	no	no	no	no	no	no	no	no	no	no	no	no	no	no	no	no	no	no	no	no	no	no
31447	LG1687	ATGGCACTTTTCCTCAGCATATTCCCCATCGTCCTGCTGATTTGGCTGATGGTGAAAAAAAACAGTATGCCTTCCTACGTCGCACTGCCGATTACCGCAGTGCTGATTTACGCCATCAAACTTTTCTACTTCGGCGATGCGGGAATGCTGCTCAACGCCACCGCCGCTTCCGGCCTCGTCAAAACGCTCACGCCGATTACCGTGATTTTCGGCGCGATTATGTTCAACCGTATGATGGAAACCACGGGCTGCATCGATGTCATCCGCAAATGGCTGGCGACCATCAGCCCGAACCCCGTAGCGCAACTGATGATTATCGGCTGGGCTTTTGCCTTTATGATTGAAGGCGCATCCGGCTTCGGCACGCCTGCCGCGATTGCCGCGCCGATTCTGATGAGC…	no	no	no	no	no	no	no	no	no	no	no	no	no	no	yes	no	no	no	no	no	no	no	no	no	no	no	no	no	no	no	no	no	no	no	no	no	no	no	no	no	no	no	no	no
31448	LG1834	ATGGCACTTTTCCTCAGCATATTCCCCATCGTCCTGCTGATTTGGCTGATGGTGAAAAAAAACAGTATGCCTTCCTACGTCGCACTGCCGATTACCGCAGTGCTGATTTACGCCATCAAACTTTTCTACTTCGGCGATGCGGGAATGCTGCTCAACGCCACCGCCGCTTCCGGCCTCGTCAAAACGCTCACGCCGATTACCGTGATTTTCGGCGCGATTATGTTCAACCGTATGATGGAAACCACGGGCTGCATCGATGTCATCCGCAAATGGCTGGCGACCATCAGCCCGAACCCCGTAGCGCAACTGATGATTATCGGCTGGGCTTTTGCCTTTATGATTGAAGGCGCATCCGGCTTCGGCACGCCTGCCGCGATTGCCGCGCCGATTCTGATGAGC…	no	no	no	no	no	no	no	no	no	no	no	no	no	no	yes	no	no	no	no	no	no	no	no	no	no	no	no	no	no	no	no	no	no	no	no	no	no	no	no	no	no	no	no	no
31449	W0296	ATGGCACTTTTCCTCAGCATATTCCCCATCGTCCTGCTGATTTGGCTGATGGTGAAAAAAAACAGTATGCCTTCCTACGTCGCACTGCCGATTACCGCAGTGCTGATTTACGCCATCAAACTTTTCTACTTCGGCGATGCGGGAATGCTGCTCAACGCCACCGCCGCTTCCGGCCTCGTCAAAACGCTCACGCCGATTACCGTGATTTTCGGCGCGATTATGTTCAACCGTATGATGGAAACCACGGGCTGCATCGATGTCATCCGCAAATGGCTGGCGACCATCAGCCCGAACCCCGTAGCGCAACTGATGATTATCGGCTGGGCTTTTGCCTTTATGATTGAAGGCGCATCCGGCTTCGGCACGCCTGCCGCGATTGCCGCGCCGATTCTGATGAGC…	no	no	no	no	no	no	no	no	no	no	no	no	no	no	yes	no	no	no	no	no	no	no	no	no	no	no	no	no	no	no	no	no	no	no	no	no	no	no	no	no	no	no	no	no
31450	LG0383	ATGGCACTTTTCCTCAGCATATTCCCCATCGTCCTGCTGATTTGGCTGATGGTGAAAAAAAACAGTATGCCTTCCTACGTCGCACTGCCGATTACCGCAGTGCTGATTTACGCCATCAAACTTTTCTACTTCGGCGATGCGGGAATGCTGCTCAACGCCACCGCCGCTTCCGGCCTCGTCAAAACGCTCACGCCGATTACCGTGATTTTCGGCGCGATTATGTTCAACCGTATGATGGAAACCACGGGCTGCATCGATGTCATCCGCAAATGGCTGGCGACCATCAGCCCGAACCCCGTAGCGCAACTGATGATTATCGGCTGGGCTTTTGCCTTTATGATTGAAGGCGCATCCGGCTTCGGCACGCCTGCCGCGATTGCCGCGCCGATTCTGATGAGC…	no	no	no	no	no	no	no	no	no	no	no	no	no	no	yes	no	no	no	no	no	no	no	no	no	no	no	no	no	no	no	no	no	no	no	no	no	no	no	no	no	no	no	no	no
31451	LG0660	ATGGCACTTTTCCTCAGCATATTCCCCATCGTCCTGCTGATTTGGCTGATGGTGAAAAAAAACAGTATGCCTTCCTACGTCGCACTGCCGATTACCGCAGTGCTGATTTACGCCATCAAACTTTTCTACTTCGGCGATGCGGGAATGCTGCTCAACGCCACCGCCGCTTCCGGCCTCGTCAAAACGCTCACGCCGATTACCGTGATTTTCGGCGCGATTATGTTCAACCGTATGATGGAAACCACGGGCTGCATCGATGTCATCCGCAAATGGCTGGCGACCATCAGCCCGAACCCCGTAGCGCAACTGATGATTATCGGCTGGGCTTTTGCCTTTATGATTGAAGGCGCATCCGGCTTCGGCACGCCTGCCGCGATTGCCGCGCCGATTCTGATGAGC…	no	no	no	no	no	no	no	no	no	no	no	no	no	no	yes	no	no	no	no	no	no	no	no	no	no	no	no	no	no	no	no	no	no	no	no	no	no	no	no	no	no	no	no	no
31452	LG1009	ATGGCACTTTTCCTCAGCATATTCCCCATCGTCCTGCTGATTTGGCTGATGGTGAAAAAAAACAGTATGCCTTCCTACGTCGCACTGCCGATTACCGCAGTGCTGATTTACGCCATCAAACTTTTCTACTTCGGCGATGCGGGAATGCTGCTCAACGCCACCGCCGCTTCCGGCCTCGTCAAAACGCTCACGCCGATTACCGTGATTTTCGGCGCGATTATGTTCAACCGTATGATGGAAACCACGGGCTGCATCGATGTCATCCGCAAATGGCTGGCGACCATCAGCCCGAACCCCGTAGCGCAACTGATGATTATCGGCTGGGCTTTTGCCTTTATGATTGAAGGCGCATCCGGCTTCGGCACGCCTGCCGCGATTGCCGCGCCGATTCTGATGAGC…	no	no	no	no	no	no	no	no	no	no	no	no	no	no	yes	no	no	no	no	no	no	no	no	no	no	no	no	no	no	no	no	no	no	no	no	no	no	no	no	no	no	no	no	no
31453	LG1289	ATGGCACTTTTCCTCAGCATATTCCCCATCGTCCTGCTGATTTGGCTGATGGTGAAAAAAAACAGTATGCCTTCCTACGTCGCACTGCCGATTACCGCAGTGCTGATTTACGCCATCAAACTTTTCTACTTCGGCGATGCGGGAATGCTGCTCAACGCCACCGCCGCTTCCGGCCTCGTCAAAACGCTCACGCCGATTACCGTGATTTTCGGCGCGATTATGTTCAACCGTATGATGGAAACCACGGGCTGCATCGATGTCATCCGCAAATGGCTGGCGACCATCAGCCCGAACCCCGTAGCGCAACTGATGATTATCGGCTGGGCTTTTGCCTTTATGATTGAAGGCGCATCCGGCTTCGGCACGCCTGCCGCGATTGCCGCGCCGATTCTGATGAGC…	no	no	no	no	no	no	no	no	no	no	no	no	no	no	yes	no	no	no	no	no	no	no	no	no	no	no	no	no	no	no	no	no	no	no	no	no	no	no	no	no	no	no	no	no
31454	LG1512	ATGGCACTTTTCCTCAGCATATTCCCCATCGTCCTGCTGATTTGGCTGATGGTGAAAAAAAACAGTATGCCTTCCTACGTCGCACTGCCGATTACCGCAGTGCTGATTTACGCCATCAAACTTTTCTACTTCGGCGATGCGGGAATGCTGCTCAACGCCACCGCCGCTTCCGGCCTCGTCAAAACGCTCACGCCGATTACCGTGATTTTCGGCGCGATTATGTTCAACCGTATGATGGAAACCACGGGCTGCATCGATGTCATCCGCAAATGGCTGGCGACCATCAGCCCGAACCCCGTAGCGCAACTGATGATTATCGGCTGGGCTTTTGCCTTTATGATTGAAGGCGCATCCGGCTTCGGCACGCCTGCCGCGATTGCCGCGCCGATTCTGATGAGC…	no	no	no	no	no	no	no	no	no	no	no	no	no	no	yes	no	no	no	no	no	no	no	no	no	no	no	no	no	no	no	no	no	no	no	no	no	no	no	no	no	no	no	no	no
31455	LG1719	ATGGCACTTTTCCTCAGCATATTCCCCATCGTCCTGCTGATTTGGCTGATGGTGAAAAAAAACAGTATGCCTTCCTACGTCGCACTGCCGATTACCGCAGTGCTGATTTACGCCATCAAACTTTTCTACTTCGGCGATGCGGGAATGCTGCTCAACGCCACCGCCGCTTCCGGCCTCGTCAAAACGCTCACGCCGATTACCGTGATTTTCGGCGCGATTATGTTCAACCGTATGATGGAAACCACGGGCTGCATCGATGTCATCCGCAAATGGCTGGCGACCATCAGCCCGAACCCCGTAGCGCAACTGATGATTATCGGCTGGGCTTTTGCCTTTATGATTGAAGGCGCATCCGGCTTCGGCACGCCTGCCGCGATTGCCGCGCCGATTCTGATGAGC…	no	no	no	no	no	no	no	no	no	no	no	no	no	no	yes	no	no	no	no	no	no	no	no	no	no	no	no	no	no	no	no	no	no	no	no	no	no	no	no	no	no	no	no	no
31456	LG1850	ATGGCACTTTTCCTCAGCATATTCCCCATCGTCCTGCTGATTTGGCTGATGGTGAAAAAAAACAGTATGCCTTCCTACGTCGCACTGCCGATTACCGCAGTGCTGATTTACGCCATCAAACTTTTCTACTTCGGCGATGCGGGAATGCTGCTCAACGCCACCGCCGCTTCCGGCCTCGTCAAAACGCTCACGCCGATTACCGTGATTTTCGGCGCGATTATGTTCAACCGTATGATGGAAACCACGGGCTGCATCGATGTCATCCGCAAATGGCTGGCGACCATCAGCCCGAACCCCGTAGCGCAACTGATGATTATCGGCTGGGCTTTTGCCTTTATGATTGAAGGCGCATCCGGCTTCGGCACGCCTGCCGCGATTGCCGCGCCGATTCTGATGAGC…	no	no	no	no	no	no	no	no	no	no	no	no	no	no	yes	no	no	no	no	no	no	no	no	no	no	no	no	no	no	no	no	no	no	no	no	no	no	no	no	no	no	no	no	no
31457	POL_12_153	ATGGCACTTTTCCTCAGCATATTCCCCATCGTCCTGCTGATTTGGCTGATGGTGAAAAAAAACAGTATGCCTTCCTACGTCGCACTGCCGATTACCGCAGTGCTGATTTACGCCATCAAACTTTTCTACTTCGGCGATGCGGGAATGCTGCTCAACGCCACCGCCGCTTCCGGCCTCGTCAAAACGCTCACGCCGATTACCGTGATTTTCGGCGCGATTATGTTCAACCGTATGATGGAAACCACGGGCTGCATCGATGTCATCCGCAAATGGCTGGCGACCATCAGCCCGAACCCCGTAGCGCAACTGATGATTATCGGCTGGGCTTTTGCCTTTATGATTGAAGGCGCATCCGGCTTCGGCACGCCTGCCGCGATTGCCGCGCCGATTCTGATGAGC…	no	no	no	no	no	no	no	no	no	no	no	no	no	no	yes	no	no	no	no	no	no	no	no	no	no	no	no	no	no	no	no	no	no	no	no	no	no	no	no	no	no	no	no	no
31458	NO_09_3569	ATGGCACTTTTCCTCAGCATATTCCCCATCGTCCTGCTGATTTGGCTGATGGTGAAAAAAAACAGTATGCCTTCCTACGTCGCACTGCCGATTACCGCAGTGCTGATTTACGCCATCAAACTTTTCTACTTCGGCGATGCGGGAATGCTGCTCAACGCCACCGCCGCTTCCGGCCTCGTCAAAACGCTCACGCCGATTACCGTGATTTTCGGCGCGATTATGTTCAACCGTATGATGGAAACCACGGGCTGCATCGATGTCATCCGCAAATGGCTGGCGACCATCAGCCCGAACCCCGTAGCGCAACTGATGATTATCGGCTGGGCTTTTGCCTTTATGATTGAAGGCGCATCCGGCTTCGGCACGCCTGCCGCGATTGCCGCGCCGATTCTGATGAGC…	no	no	no	no	no	no	no	no	no	no	no	no	no	no	no	no	no	no	no	yes	no	no	no	no	no	no	no	no	no	no	no	no	no	no	no	no	no	no	no	no	no	no	no	no
31459	SI12-21	ATGGCACTTTTCCTCAGCATATTCCCCATCGTCCTGCTGATTTGGCTGATGGTGAAAAAAAACAGTATGCCTTCCTACGTCGCACTGCCGATTACCGCAGTGCTGATTTACGCCATCAAACTTTTCTACTTCGGCGATGCGGGAATGCTGCTCAACGCCACCGCCGCTTCCGGCCTCGTCAAAACGCTCACGCCGATTACCGTGATTTTCGGCGCGATTATGTTCAACCGTATGATGGAAACCACGGGCTGCATCGATGTCATCCGCAAATGGCTGGCGACCATCAGCCCGAACCCCGTAGCGCAACTGATGATTATCGGCTGGGCTTTTGCCTTTATGATTGAAGGCGCATCCGGCTTCGGCACGCCTGCCGCGATTGCCGCGCCGATTCTGATGAGC…	no	no	no	no	no	no	no	no	no	no	no	no	no	no	no	no	no	no	no	yes	no	no	no	no	no	no	no	no	no	no	no	no	no	no	no	no	no	no	no	no	no	no	no	no
31460	GC_0808699	ATGGCACTTTTCCTCAGCATATTCCCCATCGTCCTGCTGATTTGGCTGATGGTGAAAAAAAACAGTATGCCTTCCTACGTCGCACTGCCGATTACCGCAGTGCTGATTTACGCCATCAAACTTTTCTACTTCGGCGATGCGGGAATGCTGCTCAACGCCACCGCCGCTTCCGGCCTCGTCAAAACGCTCACGCCGATTACCGTGATTTTCGGCGCGATTATGTTCAACCGTATGATGGAAACCACGGGCTGCATCGATGTCATCCGCAAATGGCTGGCGACCATCAGCCCGAACCCCGTAGCGCAACTGATGATTATCGGCTGGGCTTTTGCCTTTATGATTGAAGGCGCATCCGGTTTCGGCACGCCTGCCGCGATTGCCGCGCCGATTCTGATGAGC…	no	no	no	no	no	no	no	no	no	no	no	no	no	no	no	no	no	no	no	no	no	no	no	no	no	no	no	no	no	no	no	no	no	no	no	no	no	no	no	no	no	no	no	no
31461	WHO_O	ATGGCACTTTTCCTCAGCATATTCCCCATCGTCCTGCTGATTTGGCTGATGGTGAAAAAAAACAGTATGCCTTCCTACGTCGCACTGCCGATTACCGCAGTGCTGATTTACGCCATCAAACTTTTCTACTTCGGCGATGCGGGAATGCTGCTCAACGCCACCGCCGCTTCCGGCCTCGTCAAAACGCTCACGCCGATTACCGTGATTTTCGGCGCGATTATGTTCAACCGTATGATGGAAACCACGGGCTGCATCGATGTCATCCGCAAATGGCTGGCGACCATCAGCCCGAACCCCGTAGCGCAACTGATGATTATCGGCTGGGCTTTTGCCTTTATGATTGAAGGCGCATCCGGCTTCGGCACGCCTGCCGCGATTGCCGCGCCGATTCTGATGAGC…	no	no	no	no	no	no	no	no	no	no	no	no	no	no	no	no	no	no	no	no	no	no	no	no	no	no	no	no	no	no	no	no	no	no	no	no	no	no	no	no	no	no	no	no
31462	GC_10775	ATGGCACTTTTCCTCAGCATATTCCCCATCGTCCTGCTGATTTGGCTGATGGTGAAAAAAAACAGTATGCCTTCCTACGTCGCACTGCCGATTACCGCAGTGCTGATTTACGCCATCAAACTTTTCTACTTCGGCGATGCGGGAATGCTGCTCAACGCCACCGCCGCTTCCGGCCTCGTCAAAACGCTCACGCCGATTACCGTGATTTTCGGCGCGATTATGTTCAACCGTATGATGGAAACCACGGGCTGCATCGATGTCATCCGCAAATGGCTGGCGACCATCAGCCCGAACCCCGTAGCGCAACTGATGATTATCGGCTGGGCTTTTGCCTTTATGATTGAAGGCGCATCCGGCTTCGGCACGCCTGCCGCGATTGCCGCGCCGATTCTGATGAGC…	no	no	no	no	no	no	no	no	no	no	no	no	no	no	no	no	no	no	no	yes	no	no	no	no	no	no	no	no	no	no	no	no	no	no	no	no	no	no	no	no	no	no	no	no
31463	590_4	ATGGCACTTTTCCTCAGCATATTCCCCATCGTCCTGCTGATTTGGCTGATGGTGAAAAAAAACAGTATGCCTTCCTACGTCGCACTGCCGATTACCGCAGTGCTGATTTACGCCATCAAACTTTTCTACTTCGGCGATGCGGGAATGCTGCTCAACGCCACCGCCGCTTCCGGCCTCGTCAAAACGCTCACGCCGATTACCGTGATTTTCGGCGCGATTATGTTCAACCGTATGATGGAAACCACGGGCTGCATCGATGTCATCCGCAAATGGCTGGCGACCATCAGCCCGAACCCCGTAGCGCAACTGATGATTATCGGCTGGGCTTTTGCCTTTATGATTGAAGGCGCATCCGGCTTCGGCACGCCTGCCGCGATTGCCGCGCCGATTCTGATGAGC…	no	no	no	no	no	no	no	no	no	no	no	no	no	no	yes	no	no	no	no	no	no	no	no	no	no	no	no	no	no	no	no	no	no	no	no	no	no	no	no	no	no	no	no	no
31464	590_10	ATGGCACTTTTCCTCAGCATATTCCCCATCGTCCTGCTGATTTGGCTGATGGTGAAAAAAAACAGTATGCCTTCCTACGTCGCACTGCCGATTACCGCAGTGCTGATTTACGCCATCAAACTTTTCTACTTCGGCGATGCGGGAATGCTGCTCAACGCCACCGCCGCTTCCGGCCTCGTCAAAACGCTCACGCCGATTACCGTGATTTTCGGCGCGATTATGTTCAACCGTATGATGGAAACCACGGGCTGCATCGATGTCATCCGCAAATGGCTGGCGACCATCAGCCCGAACCCCGTAGCGCAACTGATGATTATCGGCTGGGCTTTTGCCTTTATGATTGAAGGCGCATCCGGCTTCGGCACGCCTGCCGCGATTGCCGCGCCGATTCTGATGAGC…	no	no	no	no	no	no	no	no	no	no	no	no	no	no	no	no	no	no	no	no	no	no	no	no	no	no	no	no	no	no	no	no	no	no	no	no	no	yes	no	no	no	no	no	no
31465	590_68	ATGGCACTTTTCCTCAGCATATTCCCCATCGTCCTGCTGATTTGGCTGATGGTGAAAAAAAACAGTATGCCTTCCTACGTCGCACTGCCGATTACCGCAGTGCTGATTTACGCCATCAAACTTTTCTACTTCGGCGATGCGGGAATGCTGCTCAACGCCACCGCCGCTTCCGGCCTCGTCAAAACGCTCACGCCGATTACCGTGATTTTCGGCGCGATTATGTTCAACCGTATGATGGAAACCACGGGCTGCATCGATGTCATCCGCAAATGGCTGGCGACCATCAGCCCGAACCCCGTAGCGCAACTGATGATTATCGGCTGGGCTTTTGCCTTTATGATTGAAGGCGCATCCGGCTTCGGCACGCCTGCCGCGATTGCCGCGCCGATTCTGATGAGC…	no	no	no	no	no	no	no	no	no	no	no	no	no	no	no	no	no	no	no	no	no	no	no	no	no	no	no	no	no	no	no	no	no	no	no	no	no	no	no	no	no	no	no	no
31466	GC_0811053	ATGGCACTTTTCCTCAGCATATTCCCCATCGTCCTGCTGATTTGGCTGATGGTGAAAAAAAACAGTATGCCTTCCTACGTCGCACTGCCGATTACCGCAGTGCTGATTTACGCCATCAAACTTTTCTACTTCGGCGATGCGGGAATGCTGCTCAACGCCACCGCCGCTTCCGGCCTCGTCAAAACGCTCACGCCGATTACCGTGATTTTCGGCGCGATTATGTTCAACCGTATGATGGAAACCACGGGCTGCATCGATGTCATCCGCAAATGGCTGGCGACCATCAGCCCGAACCCCGTAGCGCAACTGATGATTATCGGCTGGGCTTTTGCCTTTATGATTGAAGGCGCATCCGGCTTCGGCACGCCTGCCGCGATTGCCGCGCCGATTCTGATGAGC…	no	no	no	no	no	no	no	no	no	no	no	no	no	no	no	no	no	no	no	no	no	no	no	no	no	no	no	no	no	no	no	no	no	no	no	no	no	no	no	no	no	no	no	no
31467	GC_0817358	ATGGCACTTTTCCTCAGCATATTCCCCATCGTCCTGCTGATTTGGCTGATGGTGAAAAAAAACAGTATGCCTTCCTACGTCGCACTGCCGATTACCGCAGTGCTGATTTACGCCATCAAACTTTTCTACTTCGGCGATGCGGGAATGCTGCTCAACGCCACCGCCGCTTCCGGCCTCGTCAAAACGCTCACGCCGATTACCGTGATTTTCGGCGCGATTATGTTCAACCGTATGATGGAAACCACGGGCTGCATCGATGTCATCCGCAAATGGCTGGCGACCATCAGCCCGAACCCCGTAGCGCAACTGATGATTATCGGCTGGGCTTTTGCCTTTATGATTGAAGGCGCATCCGGCTTCGGCACGCCTGCCGCGATTGCCGCGCCGATTCTGATGAGC…	no	no	no	no	no	no	no	no	no	no	no	no	no	no	no	no	no	no	no	no	no	no	no	no	no	no	no	no	no	no	no	no	no	no	no	no	no	no	no	no	no	no	no	no
31468	NO_09_O1	ATGGCACTTTTCCTCAGCATATTCCCCATCGTCCTGCTGATTTGGCTGATGGTGAAAAAAAACAGTATGCCTTCCTACGTCGCACTGCCGATTACCGCAGTGCTGATTTACGCCATCAAACTTTTCTACTTCGGCGATGCGGGAATGCTGCTCAACGCCACCGCCGCTTCCGGCCTCGTCAAAACGCTCACGCCGATTACCGTGATTTTCGGCGCGATTATGTTCAACCGTATGATGGAAACCACGGGCTGCATCGATGTCATCCGCAAATGGCTGGCGACCATCAGCCCGAACCCCGTAGCGCAACTGATGATTATCGGCTGGGCTTTTGCCTTTATGATTGAAGGCGCATCCGGCTTCGGCACGCCTGCCGCGATTGCCGCGCCGATTCTGATGAGC…	no	no	no	no	no	no	no	no	no	no	no	no	no	no	no	no	no	no	no	no	no	no	no	no	no	no	no	no	no	no	no	no	no	no	no	no	no	no	no	no	no	no	no	no
31469	BEL_09_4	ATGGCACTTTTCCTCAGCATATTCCCCATCGTCCTGCTGATTTGGCTGATGGTGAAAAAAAACAGTATGCCTTCCTACGTCGCACTGCCGATTACCGCAGTGCTGATTTACGCCATCAAACTTTTCTACTTCGGCGATGCGGGAATGCTGCTCAACGCCACCGCCGCTTCCGGCCTCGTCAAAACGCTCACGCCGATTACCGTGATTTTCGGCGCGATTATGTTCAACCGTATGATGGAAACCACGGGCTGCATCGATGTCATCCGCAAATGGCTGGCGACCATCAGCCCGAACCCCGTAGCGCAACTGATGATTATCGGCTGGGCTTTTGCCTTTATGATTGAAGGCGCATCCGGTTTCGGCACGCCTGCCGCGATTGCCGCGCCGATTCTGATGAGC…	no	no	no	no	no	no	no	no	no	no	no	no	no	no	no	no	no	no	no	no	no	no	no	no	no	no	no	no	no	no	no	no	no	no	no	no	no	no	no	no	no	no	no	no
31470	BEL_09_12	ATGGCACTTTTCCTCAGCATATTCCCCATCGTCCTGCTGATTTGGCTGATGGTGAAAAAAAACAGTATGCCTTCCTACGTCGCACTGCCGATTACCGCAGTGCTGATTTACGCCATCAAACTTTTCTACTTCGGCGATGCGGGAATGCTGCTCAACGCCACCGCCGCTTCCGGCCTCGTCAAAACGCTCACGCCGATTACCGTGATTTTCGGCGCGATTATGTTCAACCGTATGATGGAAACCACGGGCTGCATCGATGTCATCCGCAAATGGCTGGCGACCATCAGCCCGAACCCCGTAGCGCAACTGATGATTATCGGCTGGGCTTTTGCCTTTATGATTGAAGGCGCATCCGGTTTCGGCACGCCTGCCGCGATTGCCGCGCCGATTCTGATGAGC…	no	no	no	no	no	no	no	no	no	no	no	no	no	no	no	no	no	no	no	no	no	no	no	no	no	no	no	no	no	no	no	no	no	no	no	no	no	no	no	no	no	no	no	no
31471	10868_8_44	ATGGCACTTTTCCTCAGCATATTCCCCATCGTCCTGCTGATTTGGCTGATGGTGAAAAAAAACAGTATGCCTTCCTACGTCGCACTGCCGATTACCGCAGTGCTGATTTACGCCATCAAACTTTTCTACTTCGGCGATGCGGGAATGCTGCTCAACGCCACCGCCGCTTCCGGCCTCGTCAAAACGCTCACGCCGATTACCGTGATTTTCGGCGCGATTATGTTCAACCGTATGATGGAAACCACGGGCTGCATCGATGTCATCCGCAAATGGCTGGCGACCATCAGCCCGAACCCCGTAGCGCAACTGATGATTATCGGCTGGGCTTTTGCCTTTATGATTGAAGGCGCATCCGGTTTCGGCACGCCTGCCGCGATTGCCGCGCCGATTCTGATGAGC…	no	no	no	no	no	no	no	no	no	no	no	no	no	no	no	no	no	no	no	no	no	no	no	no	no	no	no	no	no	no	no	no	no	no	no	no	no	no	no	no	no	no	no	no
31472	BEL_09_43	ATGGCACTTTTCCTCAGCATATTCCCCATCGTCCTGCTGATTTGGCTGATGGTGAAAAAAAACAGTATGCCTTCCTACGTCGCACTGCCGATTACCGCAGTGCTGATTTACGCCATCAAACTTTTCTACTTCGGCGATGCGGGAATGCTGCTCAACGCCACCGCCGCTTCCGGCCTCGTCAAAACGCTCACGCCGATTACCGTGATTTTCGGCGCGATTATGTTCAACCGTATGATGGAAACCACGGGCTGCATCGATGTCATCCGCAAATGGCTGGCGACCATCAGCCCGAACCCCGTAGCGCAACTGATGATTATCGGCTGGGCTTTTGCCTTTATGATTGAAGGCGCATCCGGTTTCGGCACGCCTGCCGCGATTGCCGCGCCGATTCTGATGAGC…	no	no	no	no	no	no	no	no	no	no	no	no	no	no	no	no	no	no	no	no	no	no	no	no	no	no	no	no	no	no	no	no	no	no	no	no	no	no	no	no	no	no	no	no
31473	BEL_09_44	ATGGCACTTTTCCTCAGCATATTCCCCATCGTCCTGCTGATTTGGCTGATGGTGAAAAAAAACAGTATGCCTTCCTACGTCGCACTGCCGATTACCGCAGTGCTGATTTACGCCATCAAACTTTTCTACTTCGGCGATGCGGGAATGCTGCTCAACGCCACCGCCGCTTCCGGCCTCGTCAAAACGCTCACGCCGATTACCGTGATTTTCGGCGCGATTATGTTCAACCGTATGATGGAAACCACGGGCTGCATCGATGTCATCCGCAAATGGCTGGCGACCATCAGCCCGAACCCCGTAGCGCAACTGATGATTATCGGCTGGGCTTTTGCCTTTATGATTGAAGGCGCATCCGGCTTCGGCACGCCTGCCGCGATTGCCGCGCCGATTCTGATGAGC…	no	no	no	no	no	no	no	no	no	no	no	no	no	no	no	no	no	no	no	no	no	no	no	no	no	no	no	no	no	no	no	no	no	no	no	no	no	no	no	no	no	no	no	no
31474	BEL_09_45	ATGGCACTTTTCCTCAGCATATTCCCCATCGTCCTGCTGATTTGGCTGATGGTGAAAAAAAACAGTATGCCTTCCTACGTCGCACTGCCGATTACCGCAGTGCTGATTTACGCCATCAAACTTTTCTACTTCGGCGATGCGGGAATGCTGCTCAACGCCACCGCCGCTTCCGGCCTCGTCAAAACGCTCACGCCGATTACCGTGATTTTCGGCGCGATTATGTTCAACCGTATGATGGAAACCACGGGCTGCATCGATGTCATCCGCAAATGGCTGGCGACCATCAGCCCGAACCCCGTAGCGCAACTGATGATTATCGGCTGGGCTTTTGCCTTTATGATTGAAGGCGCATCCGGCTTCGGCACGCCTGCCGCGATTGCCGCGCCGATTCTGATGAGC…	no	no	no	no	no	no	no	no	no	no	no	no	no	no	no	no	no	no	no	no	no	no	no	no	no	no	no	no	no	no	no	no	no	no	no	no	no	no	no	no	no	no	no	no
31475	BEL_09_8	ATGGCACTTTTCCTCAGCATATTCCCCATCGTCCTGCTGATTTGGCTGATGGTGAAAAAAAACAGTATGCCTTCCTACGTCGCACTGCCGATTACCGCAGTGCTGATTTACGCCATCAAACTTTTCTACTTCGGCGATGCGGGAATGCTGCTCAACGCCACCGCCGCTTCCGGCCTCGTCAAAACGCTCACGCCGATTACCGTGATTTTCGGCGCGATTATGTTCAACCGTATGATGGAAACCACGGGCTGCATCGATGTCATCCGCAAATGGCTGGCGACCATCAGCCCGAACCCCGTAGCGCAACTGATGATTATCGGCTGGGCTTTTGCCTTTATGATTGAAGGCGCATCCGGCTTCGGCACGCCTGCCGCGATTGCCGCGCCGATTCTGATGAGC…	no	no	no	no	no	no	no	no	no	no	no	no	no	no	no	no	no	no	no	no	no	no	no	no	no	no	no	no	no	no	no	no	no	no	no	no	no	no	no	no	no	no	no	no
31476	BEL_09_28	ATGGCACTTTTCCTCAGCATATTCCCCATCGTCCTGCTGATTTGGCTGATGGTGAAAAAAAACAGTATGCCTTCCTACGTCGCACTGCCGATTACCGCAGTGCTGATTTACGCCATCAAACTTTTCTACTTCGGCGATGCGGGAATGCTGCTCAACGCCACCGCCGCTTCCGGCCTCGTCAAAACGCTCACGCCGATTACCGTGATTTTCGGCGCGATTATGTTCAACCGTATGATGGAAACCACGGGCTGCATCGATGTCATCCGCAAATGGCTGGCGACCATCAGCCCGAACCCCGTAGCGCAACTGATGATTATCGGCTGGGCTTTTGCCTTTATGATTGAAGGCGCATCCGGCTTCGGCACGCCTGCCGCGATTGCCGCGCCGATTCTGATGAGC…	no	no	no	no	no	no	no	no	no	no	no	no	no	no	no	no	no	no	no	no	no	no	no	no	no	no	no	no	no	no	no	no	no	no	no	no	no	no	no	no	no	no	no	no
31477	BEL_09_37	ATGGCACTTTTCCTCAGCATATTCCCCATCGTCCTGCTGATTTGGCTGATGGTGAAAAAAAACAGTATGCCTTCCTACGTCGCACTGCCGATTACCGCAGTGCTGATTTACGCCATCAAACTTTTCTACTTCGGCGATGCGGGAATGCTGCTCAACGCCACCGCCGCTTCCGGCCTCGTCAAAACGCTCACGCCGATTACCGTGATTTTCGGCGCGATTATGTTCAACCGTATGATGGAAACCACGGGCTGCATCGATGTCATCCGCAAATGGCTGGCGACCATCAGCCCGAACCCCGTAGCGCAACTGATGATTATCGGCTGGGCTTTTGCCTTTATGATTGAAGGCGCATCCGGTTTCGGCACGCCTGCCGCGATTGCCGCGCCGATTCTGATGAGC…	no	no	no	no	no	no	no	no	no	no	no	no	no	no	no	no	no	no	no	no	no	no	no	no	no	no	no	no	no	no	no	no	no	no	no	no	no	no	no	no	no	no	no	no
31478	SI09_08	ATGGCACTTTTCCTCAGCATATTCCCCATCGTCCTGCTGATTTGGCTGATGGTGAAAAAAAACAGTATGCCTTCCTACGTCGCACTGCCGATTACCGCAGTGCTGATTTACGCCATCAAACTTTTCTACTTCGGCGATGCGGGAATGCTGCTCAACGCCACCGCCGCTTCCGGCCTCGTCAAAACGCTCACGCCGATTACCGTGATTTTCGGCGCGATTATGTTCAACCGTATGATGGAAACCACGGGCTGCATCGATGTCATCCGCAAATGGCTGGCGACCATCAGCCCGAACCCCGTAGCGCAACTGATGATTATCGGCTGGGCTTTTGCCTTTATGATTGAAGGCGCATCCGGTTTCGGCACGCCTGCCGCGATTGCCGCGCCGATTCTGATGAGC…	no	no	no	no	no	no	no	no	no	no	no	no	no	no	no	no	no	no	no	no	no	no	no	no	no	no	no	no	no	no	no	no	no	no	no	no	no	no	no	no	no	no	no	no
31479	EST_10_6	ATGGCACTTTTCCTCAGCATATTCCCCATCGTCCTGCTGATTTGGCTGATGGTGAAAAAAAACAGTATGCCTTCCTACGTCGCACTGCCGATTACCGCAGTGCTGATTTACGCCATCAAACTTTTCTACTTCGGCGATGCGGGAATGCTGCTCAACGCCACCGCCGCTTCCGGCCTCGTCAAAACGCTCACGCCGATTACCGTGATTTTCGGCGCGATTATGTTCAACCGTATGATGGAAACCACGGGCTGCATCGATGTCATCCGCAAATGGCTGGCGACCATCAGCCCGAACCCCGTAGCGCAACTGATGATTATCGGCTGGGCTTTTGCCTTTATGATTGAAGGCGCATCCGGCTTCGGCACGCCTGCCGCGATTGCCGCGCCGATTCTGATGAGC…	no	no	no	no	no	no	no	no	no	no	no	no	no	no	no	no	no	no	no	no	no	no	no	no	no	no	no	no	no	no	no	no	no	no	no	no	no	no	no	no	no	no	no	no
31480	EST_10_11TK	ATGGCACTTTTCCTCAGCATATTCCCCATCGTCCTGCTGATTTGGCTGATGGTGAAAAAAAACAGTATGCCTTCCTACGTCGCACTGCCGATTACCGCAGTGCTGATTTACGCCATCAAACTTTTCTACTTCGGCGATGCGGGAATGCTGCTCAACGCCACCGCCGCTTCCGGCCTCGTCAAAACGCTCACGCCGATTACCGTGATTTTCGGCGCGATTATGTTCAACCGTATGATGGAAACCACGGGCTGCATCGATGTCATCCGCAAATGGCTGGCGACCATCAGCCCGAACCCCGTAGCGCAACTGATGATTATCGGCTGGGCTTTTGCCTTTATGATTGAAGGCGCATCCGGCTTCGGCACGCCTGCCGCGATTGCCGCGCCGATTCTGATGAGC…	no	no	no	no	no	no	no	no	no	no	no	no	no	no	no	no	no	no	no	no	no	no	no	no	no	no	no	no	no	no	no	no	no	no	no	no	no	no	no	no	no	no	no	no
31481	EST_10_16	ATGGCACTTTTCCTCAGCATATTCCCCATCGTCCTGCTGATTTGGCTGATGGTGAAAAAAAACAGTATGCCTTCCTACGTCGCACTGCCGATTACCGCAGTGCTGATTTACGCCATCAAACTTTTCTACTTCGGCGATGCGGGAATGCTGCTCAACGCCACCGCCGCTTCCGGCCTCGTCAAAACGCTCACGCCGATTACCGTGATTTTCGGCGCGATTATGTTCAACCGTATGATGGAAACCACGGGCTGCATCGATGTCATCCGCAAATGGCTGGCGACCATCAGCCCGAACCCCGTAGCGCAACTGATGATTATCGGCTGGGCTTTTGCCTTTATGATTGAAGGCGCATCCGGTTTCGGCACGCCTGCCGCGATTGCCGCGCCGATTCTGATGAGC…	no	no	no	no	no	no	no	no	no	no	no	no	no	no	no	no	no	no	no	no	no	no	no	no	no	no	no	no	no	no	no	no	no	no	no	no	no	no	no	no	no	no	no	no
31482	EST_10_18	ATGGCACTTTTCCTCAGCATATTCCCCATCGTCCTGCTGATTTGGCTGATGGTGAAAAAAAACAGTATGCCTTCCTACGTCGCACTGCCGATTACCGCAGTGCTGATTTACGCCATCAAACTTTTCTACTTCGGCGATGCGGGAATGCTGCTCAACGCCACCGCCGCTTCCGGCCTCGTCAAAACGCTCACGCCGATTACCGTGATTTTCGGCGCGATTATGTTCAACCGTATGATGGAAACCACGGGCTGCATCGATGTCATCCGCAAATGGCTGGCGACCATCAGCCCGAACCCCGTAGCGCAACTGATGATTATCGGCTGGGCTTTTGCCTTTATGATTGAAGGCGCATCCGGTTTCGGCACGCCTGCCGCGATTGCCGCGCCGATTCTGATGAGC…	no	no	no	no	no	no	no	no	no	no	no	no	no	no	no	no	no	yes	no	no	no	no	no	no	no	no	no	no	no	no	no	no	no	no	no	no	no	no	no	no	no	no	no	no
31483	EST_10_22	ATGGCACTTTTCCTCAGCATATTCCCCATCGTCCTGCTGATTTGGCTGATGGTGAAAAAAAACAGTATGCCTTCCTACGTCGCACTGCCGATTACCGCAGTGCTGATTTACGCCATCAAACTTTTCTACTTCGGCGATGCGGGAATGCTGCTCAACGCCACCGCCGCTTCCGGCCTCGTCAAAACGCTCACGCCGATTACCGTGATTTTCGGCGCGATTATGTTCAACCGTATGATGGAAACCACGGGCTGCATCGATGTCATCCGCAAATGGCTGGCGACCATCAGCCCGAACCCCGTAGCGCAACTGATGATTATCGGCTGGGCTTTTGCCTTTATGATTGAAGGCGCATCCGGTTTCGGCACGCCTGCCGCGATTGCCGCGCCGATTCTGATGAGC…	no	no	no	no	no	no	no	no	no	no	no	no	no	no	no	no	no	no	no	no	no	no	no	no	no	no	no	no	no	no	no	no	no	no	no	no	no	no	no	no	no	no	no	no
31484	EST_10_25	ATGGCACTTTTCCTCAGCATATTCCCCATCGTCCTGCTGATTTGGCTGATGGTGAAAAAAAACAGTATGCCTTCCTACGTCGCACTGCCGATTACCGCAGTGCTGATTTACGCCATCAAACTTTTCTACTTCGGCGATGCGGGAATGCTGCTCAACGCCACCGCCGCTTCCGGCCTCGTCAAAACGCTCACGCCGATTACCGTGATTTTCGGCGCGATTATGTTCAACCGTATGATGGAAACCACGGGCTGCATCGATGTCATCCGCAAATGGCTGGCGACCATCAGCCCGAACCCCGTAGCGCAACTGATGATTATCGGCTGGGCTTTTGCCTTTATGATTGAAGGCGCATCCGGCTTCGGCACGCCTGCCGCGATTGCCGCGCCGATTCTGATGAGC…	no	no	no	no	no	no	no	no	no	no	no	no	no	no	no	no	no	no	no	no	no	no	no	no	no	no	no	no	no	no	no	no	no	no	no	no	no	no	no	no	no	no	no	no
31485	BEL_10_6	ATGGCACTTTTCCTCAGCATATTCCCCATCGTCCTGCTGATTTGGCTGATGGTGAAAAAAAACAGTATGCCTTCCTACGTCGCACTGCCGATTACCGCAGTGCTGATTTACGCCATCAAACTTTTCTACTTCGGCGATGCGGGAATGCTGCTCAACGCCACCGCCGCTTCCGGCCTCGTCAAAACGCTCACGCCGATTACCGTGATTTTCGGCGCGATTATGTTCAACCGTATGATGGAAACCACGGGCTGCATCGATGTCATCCGCAAATGGCTGGCGACCATCAGCCCGAACCCCGTAGCGCAACTGATGATTATCGGCTGGGCTTTTGCCTTTATGATTGAAGGCGCATCCGGCTTCGGCACGCCTGCCGCGATTGCCGCGCCGATTCTGATGAGC…	no	no	no	no	no	no	no	no	no	no	no	no	no	no	no	no	no	no	no	no	no	no	no	no	no	no	no	no	no	no	no	no	no	no	no	no	no	no	no	no	no	no	no	no
31486	BEL_10_46M	ATGGCACTTTTCCTCAGCATATTCCCCATCGTCCTGCTGATTTGGCTGATGGTGAAAAAAAACAGTATGCCTTCCTACGTCGCACTGCCGATTACCGCAGTGCTGATTTACGCCATCAAACTTTTCTACTTCGGCGATGCGGGAATGCTGCTCAACGCCACCGCCGCTTCCGGCCTCGTCAAAACGCTCACGCCGATTACCGTGATTTTCGGCGCGATTATGTTCAACCGTATGATGGAAACCACGGGCTGCATCGATGTCATCCGCAAATGGCTGGCGACCATCAGCCCGAACCCCGTAGCGCAACTGATGATTATCGGCTGGGCTTTTGCCTTTATGATTGAAGGCGCATCCGGCTTCGGCACGCCTGCCGCGATTGCCGCGCCGATTCTGATGAGC…	no	no	no	no	no	no	no	no	no	no	no	no	no	no	no	no	no	no	no	no	no	no	no	no	no	no	no	no	no	no	no	no	no	no	no	no	no	no	no	no	no	no	no	no
31487	BEL_10_59M	ATGGCACTTTTCCTCAGCATATTCCCCATCGTCCTGCTGATTTGGCTGATGGTGAAAAAAAACAGTATGCCTTCCTACGTCGCACTGCCGATTACCGCAGTGCTGATTTACGCCATCAAACTTTTCTACTTCGGCGATGCGGGAATGCTGCTCAACGCCACCGCCGCTTCCGGCCTCGTCAAAACGCTCACGCCGATTACCGTGATTTTCGGCGCGATTATGTTCAACCGTATGATGGAAACCACGGGCTGCATCGATGTCATCCGCAAATGGCTGGCGACCATCAGCCCGAACCCCGTAGCGCAACTGATGATTATCGGCTGGGCTTTTGCCTTTATGATTGAAGGCGCATCCGGCTTCGGCACGCCTGCCGCGATTGCCGCGCCGATTCTGATGAGC…	no	no	no	no	no	no	no	no	no	no	no	no	no	no	no	no	no	no	no	no	no	no	no	no	no	no	no	no	no	no	no	no	no	no	no	no	no	no	no	no	no	no	no	no
31488	BEL_10_66M	ATGGCACTTTTCCTCAGCATATTCCCCATCGTCCTGCTGATTTGGCTGATGGTGAAAAAAAACAGTATGCCTTCCTACGTCGCACTGCCGATTACCGCAGTGCTGATTTACGCCATCAAACTTTTCTACTTCGGCGATGCGGGAATGCTGCTCAACGCCACCGCCGCTTCCGGCCTCGTCAAAACGCTCACGCCGATTACCGTGATTTTCGGCGCGATTATGTTCAACCGTATGATGGAAACCACGGGCTGCATCGATGTCATCCGCAAATGGCTGGCGACCATCAGCCCGAACCCCGTAGCGCAACTGATGATTATCGGCTGGGCTTTTGCCTTTATGATTGAAGGCGCATCCGGCTTCGGCACGCCTGCCGCGATTGCCGCGCCGATTCTGATGAGC…	no	no	no	no	no	no	no	no	no	no	no	no	no	no	no	no	no	no	no	no	no	no	no	no	no	no	no	no	no	no	no	no	no	no	no	no	no	no	no	no	no	no	no	no
31489	POL_10_1	ATGGCACTTTTCCTCAGCATATTCCCCATCGTCCTGCTGATTTGGCTGATGGTGAAAAAAAACAGTATGCCTTCCTACGTCGCACTGCCGATTACCGCAGTGCTGATTTACGCCATCAAACTTTTCTACTTCGGCGATGCGGGAATGCTGCTCAACGCCACCGCCGCTTCCGGCCTCGTCAAAACGCTCACGCCGATTACCGTGATTTTCGGCGCGATTATGTTCAACCGTATGATGGAAACCACGGGCTGCATCGATGTCATCCGCAAATGGCTGGCGACCATCAGCCCGAACCCCGTAGCGCAACTGATGATTATCGGCTGGGCTTTTGCCTTTATGATTGAAGGCGCATCCGGCTTCGGCACGCCTGCCGCGATTGCCGCGCCGATTCTGATGAGC…	no	no	no	no	no	no	no	no	no	no	no	no	no	no	no	no	no	no	no	no	no	no	no	no	no	no	no	no	no	no	no	no	no	no	no	no	no	no	no	no	no	no	no	no
31490	POL_10_11	ATGGCACTTTTCCTCAGCATATTCCCCATCGTCCTGCTGATTTGGCTGATGGTGAAAAAAAACAGTATGCCTTCCTACGTCGCACTGCCGATTACCGCAGTGCTGATTTACGCCATCAAACTTTTCTACTTCGGCGATGCGGGAATGCTGCTCAACGCCACCGCCGCTTCCGGCCTCGTCAAAACGCTCACGCCGATTACCGTGATTTTCGGCGCGATTATGTTCAACCGTATGATGGAAACCACGGGCTGCATCGATGTCATCCGCAAATGGCTGGCGACCATCAGCCCGAACCCCGTAGCGCAACTGATGATTATCGGCTGGGCTTTTGCCTTTATGATTGAAGGCGCATCCGGCTTCGGCACGCCTGCCGCGATTGCCGCGCCGATTCTGATGAGC…	no	no	no	no	no	no	no	no	no	no	no	no	no	no	yes	no	no	no	no	no	no	no	no	no	no	no	no	no	no	no	no	no	no	no	no	no	no	no	no	no	no	no	no	no
31491	POL_10_24	ATGGCACTTTTCCTCAGCATATTCCCCATCGTCCTGCTGATTTGGCTGATGGTGAAAAAAAACAGTATGCCTTCCTACGTCGCACTGCCGATTACCGCAGTGCTGATTTACGCCATCAAACTTTTCTACTTCGGCGATGCGGGAATGCTGCTCAACGCCACCGCCGCTTCCGGCCTCGTCAAAACGCTCACGCCGATTACCGTGATTTTCGGCGCGATTATGTTCAACCGTATGATGGAAACCACGGGCTGCATCGATGTCATCCGCAAATGGCTGGCGACCATCAGCCCGAACCCCGTAGCGCAACTGATGATTATCGGCTGGGCTTTTGCCTTTATGATTGAAGGCGCATCCGGCTTCGGCACGCCTGCCGCGATTGCCGCGCCGATTCTGATGAGC…	no	no	no	no	no	no	no	no	no	no	no	no	no	no	no	no	no	no	no	no	no	no	no	no	no	no	no	no	no	no	no	no	no	no	no	no	no	no	no	no	no	no	no	no
31492	POL_10_29	ATGGCACTTTTCCTCAGCATATTCCCCATCGTCCTGCTGATTTGGCTGATGGTGAAAAAAAACAGTATGCCTTCCTACGTCGCACTGCCGATTACCGCAGTGCTGATTTACGCCATCAAACTTTTCTACTTCGGCGATGCGGGAATGCTGCTCAACGCCACCGCCGCTTCCGGCCTCGTCAAAACGCTCACGCCGATTACCGTGATTTTCGGCGCGATTATGTTCAACCGTATGATGGAAACCACGGGCTGCATCGATGTCATCCGCAAATGGCTGGCGACCATCAGCCCGAACCCCGTAGCGCAACTGATGATTATCGGCTGGGCTTTTGCCTTTATGATTGAAGGCGCATCCGGCTTCGGCACGCCTGCCGCGATTGCCGCGCCGATTCTGATGAGC…	no	no	no	no	no	no	no	no	no	no	no	no	no	no	no	no	no	no	no	no	no	no	no	no	no	no	no	no	no	no	no	no	no	no	no	no	no	no	no	no	no	no	no	no
31493	POL_10_31	ATGGCACTTTTCCTCAGCATATTCCCCATCGTCCTGCTGATTTGGCTGATGGTGAAAAAAAACAGTATGCCTTCCTACGTCGCACTGCCGATTACCGCAGTGCTGATTTACGCCATCAAACTTTTCTACTTCGGCGATGCGGGAATGCTGCTCAACGCCACCGCCGCTTCCGGCCTCGTCAAAACGCTCACGCCGATTACCGTGATTTTCGGCGCGATTATGTTCAACCGTATGATGGAAACCACGGGCTGCATCGATGTCATCCGCAAATGGCTGGCGACCATCAGCCCGAACCCCGTAGCGCAACTGATGATTATCGGCTGGGCTTTTGCCTTTATGATTGAAGGCGCATCCGGCTTCGGCACGCCTGCCGCGATTGCCGCGCCGATTCTGATGAGC…	no	no	no	no	no	no	no	no	no	no	no	no	no	no	no	no	no	no	no	no	no	no	no	no	no	no	no	no	no	no	no	no	no	no	no	no	no	no	no	no	no	no	no	no
31494	SI10_15	ATGGCACTTTTCCTCAGCATATTCCCCATCGTCCTGCTGATTTGGCTGATGGTGAAAAAAAACAGTATGCCTTCCTACGTCGCACTGCCGATTACCGCAGTGCTGATTTACGCCATCAAACTTTTCTACTTCGGCGATGCGGGAATGCTGCTCAACGCCACCGCCGCTTCCGGCCTCGTCAAAACGCTCACGCCGATTACCGTGATTTTCGGCGCGATTATGTTCAACCGTATGATGGAAACCACGGGCTGCATCGATGTCATCCGCAAATGGCTGGCGACCATCAGCCCGAACCCCGTAGCGCAACTGATGATTATCGGCTGGGCTTTTGCCTTTATGATTGAAGGCGCATCCGGCTTCGGCACGCCTGCCGCGATTGCCGCGCCGATTCTGATGAGC…	no	no	no	no	no	no	no	no	no	no	no	no	no	no	no	no	no	no	no	yes	no	no	no	no	no	no	no	no	no	no	no	no	no	no	no	no	no	no	no	no	no	no	no	no
31495	SI10_21	ATGGCACTTTTCCTCAGCATATTCCCCATCGTCCTGCTGATTTGGCTGATGGTGAAAAAAAACAGTATGCCTTCCTACGTCGCACTGCCGATTACCGCAGTGCTGATTTACGCCATCAAACTTTTCTACTTCGGCGATGCGGGAATGCTGCTCAACGCCACCGCCGCTTCCGGCCTCGTCAAAACGCTCACGCCGATTACCGTGATTTTCGGCGCGATTATGTTCAACCGTATGATGGAAACCACGGGCTGCATCGATGTCATCCGCAAATGGCTGGCGACCATCAGCCCGAACCCCGTAGCGCAACTGATGATTATCGGCTGGGCTTTTGCCTTTATGATTGAAGGCGCATCCGGCTTCGGCACGCCTGCCGCGATTGCCGCGCCGATTCTGATGAGC…	no	no	no	no	no	no	no	no	no	no	no	no	no	no	no	no	no	no	no	yes	no	no	no	no	no	no	no	no	no	no	no	no	no	no	no	no	no	no	no	no	no	no	no	no
31496	SI10_28	ATGGCACTTTTCCTCAGCATATTCCCCATCGTCCTGCTGATTTGGCTGATGGTGAAAAAAAACAGTATGCCTTCCTACGTCGCACTGCCGATTACCGCAGTGCTGATTTACGCCATCAAACTTTTCTACTTCGGCGATGCGGGAATGCTGCTCAACGCCACCGCCGCTTCCGGCCTCGTCAAAACGCTCACGCCGATTACCGTGATTTTCGGCGCGATTATGTTCAACCGTATGATGGAAACCACGGGCTGCATCGATGTCATCCGCAAATGGCTGGCGACCATCAGCCCGAACCCCGTAGCGCAACTGATGATTATCGGCTGGGCTTTTGCCTTTATGATTGAAGGCGCATCCGGTTTCGGCACGCCTGCCGCGATTGCCGCGCCGATTCTGATGAGC…	no	no	no	no	no	no	no	no	no	no	no	no	no	no	no	no	no	no	no	no	no	no	no	no	no	no	no	no	no	no	no	no	no	no	no	no	no	no	no	no	no	no	no	no
31497	EST_11_8	ATGGCACTTTTCCTCAGCATATTCCCCATCGTCCTGCTGATTTGGCTGATGGTGAAAAAAAACAGTATGCCTTCCTACGTCGCACTGCCGATTACCGCAGTGCTGATTTACGCCATCAAACTTTTCTACTTCGGCGATGCGGGAATGCTGCTCAACGCCACCGCCGCTTCCGGCCTCGTCAAAACGCTCACGCCGATTACCGTGATTTTCGGCGCGATTATGTTCAACCGTATGATGGAAACCACGGGCTGCATCGATGTCATCCGCAAATGGCTGGCGACCATCAGCCCGAACCCCGTAGCGCAACTGATGATTATCGGCTGGGCTTTTGCCTTTATGATTGAAGGCGCATCCGGCTTCGGCACGCCTGCCGCGATTGCCGCGCCGATTCTGATGAGC…	no	no	no	no	no	no	no	no	no	no	no	no	no	no	no	no	no	no	no	no	no	no	no	no	no	no	no	no	no	no	no	no	no	no	no	no	no	no	no	no	no	no	no	no
31498	EST_11_14	ATGGCACTTTTCCTCAGCATATTCCCCATCGTCCTGCTGATTTGGCTGATGGTGAAAAAAAACAGTATGCCTTCCTACGTCGCACTGCCGATTACCGCAGTGCTGATTTACGCCATCAAACTTTTCTACTTCGGCGATGCGGGAATGCTGCTCAACGCCACCGCCGCTTCCGGCCTCGTCAAAACGCTCACGCCGATTACCGTGATTTTCGGCGCGATTATGTTCAACCGTATGATGGAAACCACGGGCTGCATCGATGTCATCCGCAAATGGCTGGCGACCATCAGCCCGAACCCCGTAGCGCAACTGATGATTATCGGCTGGGCTTTTGCCTTTATGATTGAAGGCGCATCCGGCTTCGGCACGCCTGCCGCGATTGCCGCGCCGATTCTGATGAGC…	no	no	no	no	no	no	no	no	no	no	no	no	no	no	no	no	no	no	no	no	no	no	no	no	no	no	no	no	no	no	no	no	no	no	no	no	no	no	no	no	no	no	no	no
31499	EST_11_17	ATGGCACTTTTCCTCAGCATATTCCCCATCGTCCTGCTGATTTGGCTGATGGTGAAAAAAAACAGTATGCCTTCCTACGTCGCACTGCCGATTACCGCAGTGCTGATTTACGCCATCAAACTTTTCTACTTCGGCGATGCGGGAATGCTGCTCAACGCCACCGCCGCTTCCGGCCTCGTCAAAACGCTCACGCCGATTACCGTGATTTTCGGCGCGATTATGTTCAACCGTATGATGGAAACCACGGGCTGCATCGATGTCATCCGCAAATGGCTGGCGACCATCAGCCCGAACCCCGTAGCGCAACTGATGATTATCGGCTGGGCTTTTGCCTTTATGATTGAAGGCGCATCCGGCTTCGGCACGCCTGCCGCGATTGCCGCGCCGATTCTGATGAGC…	no	no	no	no	no	no	no	no	no	no	no	no	no	no	no	no	no	no	no	no	no	no	no	no	no	no	no	no	no	no	no	no	no	no	no	no	no	no	no	no	no	no	no	no
31500	EST_11_24	ATGGCACTTTTCCTCAGCATATTCCCCATCGTCCTGCTGATTTGGCTGATGGTGAAAAAAAACAGTATGCCTTCCTACGTCGCACTGCCGATTACCGCAGTGCTGATTTACGCCATCAAACTTTTCTACTTCGGCGATGCGGGAATGCTGCTCAACGCCACCGCCGCTTCCGGCCTCGTCAAAACGCTCACGCCGATTACCGTGATTTTCGGCGCGATTATGTTCAACCGTATGATGGAAACCACGGGCTGCATCGATGTCATCCGCAAATGGCTGGCGACCATCAGCCCGAACCCCGTAGCGCAACTGATGATTATCGGCTGGGCTTTTGCCTTTATGATTGAAGGCGCATCCGGTTTCGGCACGCCTGCCGCGATTGCCGCGCCGATTCTGATGAGC…	no	no	no	no	no	no	no	no	no	no	no	no	no	no	no	no	no	no	no	no	no	no	no	no	no	no	no	no	no	no	no	no	no	no	no	no	no	no	no	no	no	no	no	no
31501	BEL_11_103	ATGGCACTTTTCCTCAGCATATTCCCCATCGTCCTGCTGATTTGGCTGATGGTGAAAAAAAACAGTATGCCTTCCTACGTCGCACTGCCGATTACCGCAGTGCTGATTTACGCCATCAAACTTTTCTACTTCGGCGATGCGGGAATGCTGCTCAACGCCACCGCCGCTTCCGGCCTCGTCAAAACGCTCACGCCGATTACCGTGATTTTCGGCGCGATTATGTTCAACCGTATGATGGAAACCACGGGCTGCATCGATGTCATCCGCAAATGGCTGGCGACCATCAGCCCGAACCCCGTAGCGCAACTGATGATTATCGGCTGGGCTTTTGCCTTTATGATTGAAGGCGCATCCGGCTTCGGCACGCCTGCCGCGATTGCCGCGCCGATTCTGATGAGC…	no	no	no	no	no	no	no	no	no	no	no	no	no	no	no	no	no	no	no	no	no	no	no	no	no	no	no	no	no	no	no	no	no	no	no	no	no	no	no	no	no	no	no	no
31502	BEL_11_154	ATGGCACTTTTCCTCAGCATATTCCCCATCGTCCTGCTGATTTGGCTGATGGTGAAAAAAAACAGTATGCCTTCCTACGTCGCACTGCCGATTACCGCAGTGCTGATTTACGCCATCAAACTTTTCTACTTCGGCGATGCGGGAATGCTGCTCAACGCCACCGCCGCTTCCGGCCTCGTCAAAACGCTCACGCCGATTACCGTGATTTTCGGCGCGATTATGTTCAACCGTATGATGGAAACCACGGGCTGCATCGATGTCATCCGCAAATGGCTGGCGACCATCAGCCCGAACCCCGTAGCGCAACTGATGATTATCGGCTGGGCTTTTGCCTTTATGATTGAAGGCGCATCCGGCTTCGGCACGCCTGCCGCGATTGCCGCGCCGATTCTGATGAGC…	no	no	no	no	no	no	no	no	no	no	no	no	no	no	no	no	no	no	no	no	no	no	no	no	no	no	no	no	no	no	no	no	no	no	no	no	no	no	no	no	no	no	no	no
31503	BEL_11_163	ATGGCACTTTTCCTCAGCATATTCCCCATCGTCCTGCTGATTTGGCTGATGGTGAAAAAAAACAGTATGCCTTCCTACGTCGCACTGCCGATTACCGCAGTGCTGATTTACGCCATCAAACTTTTCTACTTCGGCGATGCGGGAATGCTGCTCAACGCCACCGCCGCTTCCGGCCTCGTCAAAACGCTCACGCCGATTACCGTGATTTTCGGCGCGATTATGTTCAACCGTATGATGGAAACCACGGGCTGCATCGATGTCATCCGCAAATGGCTGGCGACCATCAGCCCGAACCCCGTAGCGCAACTGATGATTATCGGCTGGGCTTTTGCCTTTATGATTGAAGGCGCATCCGGCTTCGGCACGCCTGCCGCGATTGCCGCGCCGATTCTGATGAGC…	no	no	no	no	no	no	no	no	no	no	no	no	no	no	no	no	no	no	no	yes	no	no	no	no	no	no	no	no	no	no	no	no	no	no	no	no	no	no	no	no	no	no	no	no
31504	316/-11	ATGGCACTTTTCCTCAGCATATTCCCCATCGTCCTGCTGATTTGGCTGATGGTGAAAAAAAACAGTATGCCTTCCTACGTCGCACTGCCGATTACCGCAGTGCTGATTTACGCCATCAAACTTTTCTACTTCGGCGATGCGGGAATGCTGCTCAACGCCACCGCCGCTTCCGGCCTCGTCAAAACGCTCACGCCGATTACCGTGATTTTCGGCGCGATTATGTTCAACCGTATGATGGAAACCACGGGCTGCATCGATGTCATCCGCAAATGGCTGGCGACCATCAGCCCGAACCCCGTAGCGCAACTGATGATTATCGGCTGGGCTTTTGCCTTTATGATTGAAGGCGCATCCGGCTTCGGCACGCCTGCCGCGATTGCCGCGCCGATTCTGATGAGC…	no	no	no	no	no	no	no	no	no	no	no	no	no	no	no	no	no	no	no	yes	no	no	no	no	no	no	no	no	no	no	no	no	no	no	no	no	no	no	no	no	no	no	no	no
31505	WHO_Y	ATGGCACTTTTCCTCAGCATATTCCCCATCGTCCTGCTGATTTGGCTGATGGTGAAAAAAAACAGTATGCCTTCCTACGTCGCACTGCCGATTACCGCAGTGCTGATTTACGCCATCAAACTTTTCTACTTCGGCGATGCGGGAATGCTGCTCAACGCCACCGCCGCTTCCGGCCTCGTCAAAACGCTCACGCCGATTACCGTGATTTTCGGCGCGATTATGTTCAACCGTATGATGGAAACCACGGGCTGCATCGATGTCATCCGCAAATGGCTGGCGACCATCAGCCCGAACCCCGTAGCGCAACTGATGATTATCGGCTGGGCTTTTGCCTTTATGATTGAAGGCGCATCCGGCTTCGGCACGCCTGCCGCGATTGCCGCGCCGATTCTGATGAGC…	no	no	no	no	no	no	no	no	no	no	no	no	no	no	no	no	no	no	no	yes	no	no	no	no	no	no	no	no	no	no	no	no	no	no	no	no	no	no	no	no	no	no	no	no
31506	POL_11_54	ATGGCACTTTTCCTCAGCATATTCCCCATCGTCCTGCTGATTTGGCTGATGGTGAAAAAAAACAGTATGCCTTCCTACGTCGCACTGCCGATTACCGCAGTGCTGATTTACGCCATCAAACTTTTCTACTTCGGCGATGCGGGAATGCTGCTCAACGCCACCGCCGCTTCCGGCCTCGTCAAAACGCTCACGCCGATTACCGTGATTTTCGGCGCGATTATGTTCAACCGTATGATGGAAACCACGGGCTGCATCGATGTCATCCGCAAATGGCTGGCGACCATCAGCCCGAACCCCGTAGCGCAACTGATGATTATCGGCTGGGCTTTTGCCTTTATGATTGAAGGCGCATCCGGCTTCGGCACGCCTGCCGCGATTGCCGCGCCGATTCTGATGAGC…	no	no	no	no	no	no	no	no	no	no	no	no	no	no	yes	no	no	no	no	no	no	no	no	no	no	no	no	no	no	no	no	no	no	no	no	no	no	no	no	no	no	no	no	no
31507	POL_11_89	ATGGCACTTTTCCTCAGCATATTCCCCATCGTCCTGCTGATTTGGCTGATGGTGAAAAAAAACAGTATGCCTTCCTACGTCGCACTGCCGATTACCGCAGTGCTGATTTACGCCATCAAACTTTTCTACTTCGGCGATGCGGGAATGCTGCTCAACGCCACCGCCGCTTCCGGCCTCGTCAAAACGCTCACGCCGATTACCGTGATTTTCGGCGCGATTATGTTCAACCGTATGATGGAAACCACGGGCTGCATCGATGTCATCCGCAAATGGCTGGCGACCATCAGCCCGAACCCCGTAGCGCAACTGATGATTATCGGCTGGGCTTTTGCCTTTATGATTGAAGGCGCATCCGGCTTCGGCACGCCTGCCGCGATTGCCGCGCCGATTCTGATGAGC…	no	no	no	no	no	no	no	no	no	no	no	no	no	no	no	no	no	no	no	no	no	no	no	no	no	no	no	no	no	no	no	no	no	no	no	no	no	no	no	no	no	no	no	no
31508	POL_11_139	ATGGCACTTTTCCTCAGCATATTCCCCATCGTCCTGCTGATTTGGCTGATGGTGAAAAAAAACAGTATGCCTTCCTACGTCGCACTGCCGATTACCGCAGTGCTGATTTACGCCATCAAACTTTTCTACTTCGGCGATGCGGGAATGCTGCTCAACGCCACCGCCGCTTCCGGCCTCGTCAAAACGCTCACGCCGATTACCGTGATTTTCGGCGCGATTATGTTCAACCGTATGATGGAAACCACGGGCTGCATCGATGTCATCCGCAAATGGCTGGCGACCATCAGCCCGAACCCCGTAGCGCAACTGATGATTATCGGCTGGGCTTTTGCCTTTATGATTGAAGGCGCATCCGGCTTCGGCACGCCTGCCGCGATTGCCGCGCCGATTCTGATGAGC…	no	no	no	no	no	no	no	no	no	no	no	no	no	no	no	no	no	no	no	yes	no	no	no	no	no	no	no	no	no	no	no	no	no	no	no	no	no	no	no	no	no	no	no	no
31509	POL_11_148	ATGGCACTTTTCCTCAGCATATTCCCCATCGTCCTGCTGATTTGGCTGATGGTGAAAAAAAACAGTATGCCTTCCTACGTCGCACTGCCGATTACCGCAGTGCTGATTTACGCCATCAAACTTTTCTACTTCGGCGATGCGGGAATGCTGCTCAACGCCACCGCCGCTTCCGGCCTCGTCAAAACGCTCACGCCGATTACCGTGATTTTCGGCGCGATTATGTTCAACCGTATGATGGAAACCACGGGCTGCATCGATGTCATCCGCAAATGGCTGGCGACCATCAGCCCGAACCCCGTAGCGCAACTGATGATTATCGGCTGGGCTTTTGCCTTTATGATTGAAGGCGCATCCGGCTTCGGCACGCCTGCCGCGATTGCCGCGCCGATTCTGATGAGC…	no	no	no	no	no	no	no	no	no	no	no	no	no	no	no	no	no	no	no	no	no	no	no	no	no	no	no	no	no	no	no	no	no	no	no	no	no	yes	no	no	no	no	no	no
31510	SI11-15	ATGGCACTTTTCCTCAGCATATTCCCCATCGTCCTGCTGATTTGGCTGATGGTGAAAAAAAACAGTATGCCTTCCTACGTCGCACTGCCGATTACCGCAGTGCTGATTTACGCCATCAAACTTTTCTACTTCGGCGATGCGGGAATGCTGCTCAACGCCACCGCCGCTTCCGGCCTCGTCAAAACGCTCACGCCGATTACCGTGATTTTCGGCGCGATTATGTTCAACCGTATGATGGAAACCACGGGCTGCATCGATGTCATCCGCAAATGGCTGGCGACCATCAGCCCGAACCCCGTAGCGCAACTGATGATTATCGGCTGGGCTTTTGCCTTTATGATTGAAGGCGCATCCGGTTTCGGCACGCCTGCCGCGATTGCCGCGCCGATTCTGATGAGC…	no	no	no	no	no	no	no	no	no	no	no	no	no	no	no	no	no	no	no	no	no	no	no	no	no	no	no	no	no	no	no	no	no	no	no	no	no	no	no	no	no	no	no	no
31511	EST_12_19	ATGGCACTTTTCCTCAGCATATTCCCCATCGTCCTGCTGATTTGGCTGATGGTGAAAAAAAACAGTATGCCTTCCTACGTCGCACTGCCGATTACCGCAGTGCTGATTTACGCCATCAAACTTTTCTACTTCGGCGATGCGGGAATGCTGCTCAACGCCACCGCCGCTTCCGGCCTCGTCAAAACGCTCACGCCGATTACCGTGATTTTCGGCGCGATTATGTTCAACCGTATGATGGAAACCACGGGCTGCATCGATGTCATCCGCAAATGGCTGGCGACCATCAGCCCGAACCCCGTAGCGCAACTGATGATTATCGGCTGGGCTTTTGCCTTTATGATTGAAGGCGCATCCGGCTTCGGCACGCCTGCCGCGATTGCCGCGCCGATTCTGATGAGC…	no	no	no	no	no	no	no	no	no	no	no	no	no	no	no	no	no	no	no	no	no	no	no	no	no	no	no	no	no	no	no	no	no	no	no	no	no	no	no	no	no	no	no	no
31512	EST_12_26	ATGGCACTTTTCCTCAGCATATTCCCCATCGTCCTGCTGATTTGGCTGATGGTGAAAAAAAACAGTATGCCTTCCTACGTCGCACTGCCGATTACCGCAGTGCTGATTTACGCCATCAAACTTTTCTACTTCGGCGATGCGGGAATGCTGCTCAACGCCACCGCCGCTTCCGGCCTCGTCAAAACGCTCACGCCGATTACCGTGATTTTCGGCGCGATTATGTTCAACCGTATGATGGAAACCACGGGCTGCATCGATGTCATCCGCAAATGGCTGGCGACCATCAGCCCGAACCCCGTAGCGCAACTGATGATTATCGGCTGGGCTTTTGCCTTTATGATTGAAGGCGCATCCGGCTTCGGCACGCCTGCCGCGATTGCCGCGCCGATTCTGATGAGC…	no	no	no	no	no	no	no	no	no	no	no	no	no	no	no	no	no	no	no	no	no	no	no	no	no	no	no	no	no	no	no	no	no	no	no	no	no	no	no	no	no	no	no	no
31513	POL_12_167	ATGGCACTTTTCCTCAGCATATTCCCCATCGTCCTGCTGATTTGGCTGATGGTGAAAAAAAACAGTATGCCTTCCTACGTCGCACTGCCGATTACCGCAGTGCTGATTTACGCCATCAAACTTTTCTACTTCGGCGATGCGGGAATGCTGCTCAACGCCACCGCCGCTTCCGGCCTCGTCAAAACGCTCACGCCGATTACCGTGATTTTCGGCGCGATTATGTTCAACCGTATGATGGAAACCACGGGCTGCATCGATGTCATCCGCAAATGGCTGGCGACCATCAGCCCGAACCCCGTAGCGCAACTGATGATTATCGGCTGGGCTTTTGCCTTTATGATTGAAGGCGCATCCGGCTTCGGCACGCCTGCCGCGATTGCCGCGCCGATTCTGATGAGC…	no	no	no	no	no	no	no	no	no	no	no	no	no	no	no	no	no	no	no	yes	no	no	no	no	no	no	no	no	no	no	no	no	no	no	no	no	no	no	no	no	no	no	no	no
31514	POL_12_197	ATGGCACTTTTCCTCAGCATATTCCCCATCGTCCTGCTGATTTGGCTGATGGTGAAAAAAAACAGTATGCCTTCCTACGTCGCACTGCCGATTACCGCAGTGCTGATTTACGCCATCAAACTTTTCTACTTCGGCGATGCGGGAATGCTGCTCAACGCCACCGCCGCTTCCGGCCTCGTCAAAACGCTCACGCCGATTACCGTGATTTTCGGCGCGATTATGTTCAACCGTATGATGGAAACCACGGGCTGCATCGATGTCATCCGCAAATGGCTGGCGACCATCAGCCCGAACCCCGTAGCGCAACTGATGATTATCGGCTGGGCTTTTGCCTTTATGATTGAAGGCGCATCCGGCTTCGGCACGCCTGCCGCGATTGCCGCGCCGATTCTGATGAGC…	no	no	no	no	no	no	no	no	no	no	no	no	no	no	no	no	no	no	no	yes	no	no	no	no	no	no	no	no	no	no	no	no	no	no	no	no	no	no	no	no	no	no	no	no
31515	POL_12_B2a	ATGGCACTTTTCCTCAGCATATTCCCCATCGTCCTGCTGATTTGGCTGATGGTGAAAAAAAACAGTATGCCTTCCTACGTCGCACTGCCGATTACCGCAGTGCTGATTTACGCCATCAAACTTTTCTACTTCGGCGATGCGGGAATGCTGCTCAACGCCACCGCCGCTTCCGGCCTCGTCAAAACGCTCACGCCGATTACCGTGATTTTCGGCGCGATTATGTTCAACCGTATGATGGAAACCACGGGCTGCATCGATGTCATCCGCAAATGGCTGGCGACCATCAGCCCGAACCCCGTAGCGCAACTGATGATTATCGGCTGGGCTTTTGCCTTTATGATTGAAGGCGCATCCGGCTTCGGCACGCCTGCCGCGATTGCCGCGCCGATTCTGATGAGC…	no	no	no	no	no	no	no	no	no	no	no	no	no	no	no	no	no	no	no	yes	no	no	no	no	no	no	no	no	no	no	no	no	no	no	no	no	no	no	no	no	no	no	no	no
31516	POL_12_B3a	ATGGCACTTTTCCTCAGCATATTCCCCATCGTCCTGCTGATTTGGCTGATGGTGAAAAAAAACAGTATGCCTTCCTACGTCGCACTGCCGATTACCGCAGTGCTGATTTACGCCATCAAACTTTTCTACTTCGGCGATGCGGGAATGCTGCTCAACGCCACCGCCGCTTCCGGCCTCGTCAAAACGCTCACGCCGATTACCGTGATTTTCGGCGCGATTATGTTCAACCGTATGATGGAAACCACGGGCTGCATCGATGTCATCCGCAAATGGCTGGCGACCATCAGCCCGAACCCCGTAGCGCAACTGATGATTATCGGCTGGGCTTTTGCCTTTATGATTGAAGGCGCATCCGGCTTCGGCACGCCTGCCGCGATTGCCGCGCCGATTCTGATGAGC…	no	no	no	no	no	no	no	no	no	no	no	no	no	no	no	no	no	no	no	yes	no	no	no	no	no	no	no	no	no	no	no	no	no	no	no	no	no	no	no	no	no	no	no	no
31517	SI12-18	ATGGCACTTTTCCTCAGCATATTCCCCATCGTCCTGCTGATTTGGCTGATGGTGAAAAAAAACAGTATGCCTTCCTACGTCGCACTGCCGATTACCGCAGTGCTGATTTACGCCATCAAACTTTTCTACTTCGGCGATGCGGGAATGCTGCTCAACGCCACCGCCGCTTCCGGCCTCGTCAAAACGCTCACGCCGATTACCGTGATTTTCGGCGCGATTATGTTCAACCGTATGATGGAAACCACGGGCTGCATCGATGTCATCCGCAAATGGCTGGCGACCATCAGCCCGAACCCCGTAGCGCAACTGATGATTATCGGCTGGGCTTTTGCCTTTATGATTGAAGGCGCATCCGGTTTCGGCACGCCTGCCGCGATTGCCGCGCCGATTCTGATGAGC…	no	no	no	no	no	no	no	no	no	no	no	no	no	no	no	no	no	no	no	no	no	no	no	no	no	no	no	no	no	no	no	no	no	no	no	no	no	no	no	no	no	no	no	no
31518	SI12-32	ATGGCACTTTTCCTCAGCATATTCCCCATCGTCCTGCTGATTTGGCTGATGGTGAAAAAAAACAGTATGCCTTCCTACGTCGCACTGCCGATTACCGCAGTGCTGATTTACGCCATCAAACTTTTCTACTTCGGCGATGCGGGAATGCTGCTCAACGCCACCGCCGCTTCCGGCCTCGTCAAAACGCTCACGCCGATTACCGTGATTTTCGGCGCGATTATGTTCAACCGTATGATGGAAACCACGGGCTGCATCGATGTCATCCGCAAATGGCTGGCGACCATCAGCCCGAACCCCGTAGCGCAACTGATGATTATCGGCTGGGCTTTTGCCTTTATGATTGAAGGCGCATCCGGCTTCGGCACGCCTGCCGCGATTGCCGCGCCGATTCTGATGAGC…	no	no	no	no	no	no	no	no	no	no	no	no	no	no	no	no	no	no	no	no	no	no	no	no	no	no	no	no	no	no	no	no	no	no	no	no	no	no	no	no	no	no	no	no
31519	SI12-44	ATGGCACTTTTCCTCAGCATATTCCCCATCGTCCTGCTGATTTGGCTGATGGTGAAAAAAAACAGTATGCCTTCCTACGTCGCACTGCCGATTACCGCAGTGCTGATTTACGCCATCAAACTTTTCTACTTCGGCGATGCGGGAATGCTGCTCAACGCCACCGCCGCTTCCGGCCTCGTCAAAACGCTCACGCCGATTACCGTGATTTTCGGCGCGATTATGTTCAACCGTATGATGGAAACCACGGGCTGCATCGATGTCATCCGCAAATGGCTGGCGACCATCAGCCCGAACCCCGTAGCGCAACTGATGATTATCGGCTGGGCTTTTGCCTTTATGATTGAAGGCGCATCCGGTTTCGGCACGCCTGCCGCGATTGCCGCGCCGATTCTGATGAGC…	no	no	no	no	no	no	no	no	no	no	no	no	no	no	no	no	no	no	no	no	no	no	no	no	no	no	no	no	no	no	no	no	no	no	no	no	no	yes	no	no	no	no	no	no
31520	NG9701	ATGGCACTTTTCCTCAGCATATTCCCCATCGTCCTGCTGATTTGGCTGATGGTGAAAAAAAACAGTATGCCTTCCTACGTCGCACTGCCGATTACCGCAGTGCTGATTTACGCCATCAAACTTTTCTACTTCGGCGATGCGGGAATGCTGCTCAACGCCACCGCCGCTTCCGGCCTCGTCAAAACGCTCACGCCGATTACCGTGATTTTCGGCGCGATTATGTTCAACCGTATGATGGAAACCACGGGCTGCATCGATGTCATCCGCAAATGGCTGGCGACCATCAGCCCGAACCCCGTAGCGCAACTGATGATTATCGGCTGGGCTTTTGCCTTTATGATTGAAGGCGCATCCGGTTTCGGCACGCCTGCCGCGATTGCCGCGCCGATTCTGATGAGC…	no	no	no	no	no	no	no	no	no	no	no	no	no	no	no	no	no	no	no	no	no	no	no	no	no	no	no	no	no	no	no	no	no	no	no	no	no	no	no	no	no	no	no	no
31521	NG9803	ATGGCACTTTTCCTCAGCATATTCCCCATCGTCCTGCTGATTTGGCTGATGGTGAAAAAAAACAGTATGCCTTCCTACGTCGCACTGCCGATTACCGCAGTGCTGATTTACGCCATCAAACTTTTCTACTTCGGCGATGCGGGAATGCTGCTCAACGCCACCGCCGCTTCCGGCCTCGTCAAAACGCTCACGCCGATTACCGTGATTTTCGGCGCGATTATGTTCAACCGTATGATGGAAACCACGGGCTGCATCGATGTCATCCGCAAATGGCTGGCGACCATCAGCCCGAACCCCGTAGCGCAACTGATGATTATCGGCTGGGCTTTTGCCTTTATGATTGAAGGCGCATCCGGTTTCGGCACGCCTGCCGCGATTGCCGCGCCGATTCTGATGAGC…	no	no	no	no	no	no	no	no	no	no	no	no	no	no	no	no	no	no	no	no	no	no	no	no	no	no	no	no	no	no	no	no	no	no	no	no	no	no	no	no	no	no	no	no
31522	989000018	ATGGCACTTTTCCTCAGCATATTCCCCATCGTCCTGCTGATTTGGCTGATGGTGAAAAAAAACAGTATGCCTTCCTACGTCGCACTGCCGATTACCGCAGTGCTGATTTACGCCATCAAACTTTTCTACTTCGGCGATGCGGGAATGCTGCTCAACGCCACCGCCGCTTCCGGCCTCGTCAAAACGCTCACGCCGATTACCGTGATTTTCGGCGCGATTATGTTCAACCGTATGATGGAAACCACGGGCTGCATCGATGTCATCCGCAAATGGCTGGCGACCATCAGCCCGAACCCCGTAGCGCAACTGATGATTATCGGCTGGGCTTTTGCCTTTATGATTGAAGGCGCATCCGGCTTCGGCACGCCTGCCGCGATTGCCGCGCCGATTCTGATGAGC…	no	no	no	no	no	no	no	no	no	no	no	no	no	no	no	no	no	no	no	no	no	no	no	no	no	no	no	no	no	no	no	no	no	no	no	no	no	no	no	no	no	no	no	no
31523	989000168	ATGGCACTTTTCCTCAGCATATTCCCCATCGTCCTGCTGATTTGGCTGATGGTGAAAAAAAACAGTATGCCTTCCTACGTCGCACTGCCGATTACCGCAGTGCTGATTTACGCCATCAAACTTTTCTACTTCGGCGATGCGGGAATGCTGCTCAACGCCACCGCCGCTTCCGGCCTCGTCAAAACGCTCACGCCGATTACCGTGATTTTCGGCGCGATTATGTTCAACCGTATGATGGAAACCACGGGCTGCATCGATGTCATCCGCAAATGGCTGGCGACCATCAGCCCGAACCCCGTAGCGCAACTGATGATTATCGGCTGGGCTTTTGCCTTTATGATTGAAGGCGCATCCGGTTTCGGCACGCCTGCCGCGATTGCCGCGCCGATTCTGATGAGC…	no	no	no	no	no	no	no	no	no	no	no	no	no	no	no	no	no	no	no	no	no	no	no	no	no	no	no	no	no	no	no	no	no	no	no	no	no	no	no	no	no	no	no	no
31524	989000300	ATGGCACTTTTCCTCAGCATATTCCCCATCGTCCTGCTGATTTGGCTGATGGTGAAAAAAAACAGTATGCCTTCCTACGTCGCACTGCCGATTACCGCAGTGCTGATTTACGCCATCAAACTTTTCTACTTCGGCGATGCGGGAATGCTGCTCAACGCCACCGCCGCTTCCGGCCTCGTCAAAACGCTCACGCCGATTACCGTGATTTTCGGCGCGATTATGTTCAACCGTATGATGGAAACCACGGGCTGCATCGATGTCATCCGCAAATGGCTGGCGACCATCAGCCCGAACCCCGTAGCGCAACTGATGATTATCGGCTGGGCTTTTGCCTTTATGATTGAAGGCGCATCCGGCTTCGGCACGCCTGCCGCGATTGCCGCGCCGATTCTGATGAGC…	no	no	no	no	no	no	no	no	no	no	no	no	no	no	no	no	no	no	no	no	no	no	no	no	no	no	no	no	no	no	no	no	no	no	no	no	no	no	no	no	no	no	no	no
31525	989000443	ATGGCACTTTTCCTCAGCATATTCCCCATCGTCCTGCTGATTTGGCTGATGGTGAAAAAAAACAGTATGCCTTCCTACGTCGCACTGCCGATTACCGCAGTGCTGATTTACGCCATCAAACTTTTCTACTTCGGCGATGCGGGAATGCTGCTCAACGCCACCGCCGCTTCCGGCCTCGTCAAAACGCTCACGCCGATTACCGTGATTTTCGGCGCGATTATGTTCAACCGTATGATGGAAACCACGGGCTGCATCGATGTCATCCGCAAATGGCTGGCGACCATCAGCCCGAACCCCGTAGCGCAACTGATGATTATCGGCTGGGCTTTTGCCTTTATGATTGAAGGCGCATCCGGTTTCGGCACGCCTGCCGCGATTGCCGCGCCGATTCTGATGAGC…	no	no	no	no	no	no	no	no	no	no	no	no	no	no	no	no	no	no	no	no	no	no	no	no	no	no	no	no	no	no	no	no	no	no	no	no	no	no	no	no	no	no	no	no
31526	989000163	ATGGCACTTTTCCTCAGCATATTCCCCATCGTCCTGCTGATTTGGCTGATGGTGAAAAAAAACAGTATGCCTTCCTACGTCGCACTGCCGATTACCGCAGTGCTGATTTACGCCATCAAACTTTTCTACTTCGGCGATGCGGGAATGCTGCTCAACGCCACCGCCGCTTCCGGCCTCGTCAAAACGCTCACGCCGATTACCGTGATTTTCGGCGCGATTATGTTCAACCGTATGATGGAAACCACGGGCTGCATCGATGTCATCCGCAAATGGCTGGCGACCATCAGCCCGAACCCCGTAGCGCAACTGATGATTATCGGCTGGGCTTTTGCCTTTATGATTGAAGGCGCATCCGGCTTCGGCACGCCTGCCGCGATTGCCGCGCCGATTCTGATGAGC…	no	no	no	no	no	no	no	no	no	no	no	no	no	no	no	no	no	no	no	no	no	no	no	no	no	no	no	no	no	no	no	no	no	no	no	no	no	no	no	no	no	no	no	no
31527	989000076	ATGGCACTTTTCCTCAGCATATTCCCCATCGTCCTGCTGATTTGGCTGATGGTGAAAAAAAACAGTATGCCTTCCTACGTCGCACTGCCGATTACCGCAGTGCTGATTTACGCCATCAAACTTTTCTACTTCGGCGATGCGGGAATGCTGCTCAACGCCACCGCCGCTTCCGGCCTCGTCAAAACGCTCACGCCGATTACCGTGATTTTCGGCGCGATTATGTTCAACCGTATGATGGAAACCACGGGCTGCATCGATGTCATCCGCAAATGGCTGGCGACCATCAGCCCGAACCCCGTAGCGCAACTGATGATTATCGGCTGGGCTTTTGCCTTTATGATTGAAGGCGCATCCGGTTTCGGCACGCCTGCCGCGATTGCCGCGCCGATTCTGATGAGC…	no	no	no	no	no	no	no	no	no	no	no	no	no	no	no	no	no	no	no	no	no	no	no	no	no	no	no	no	no	no	no	no	no	no	no	no	no	yes	no	no	no	no	no	no
31528	989000021	ATGGCACTTTTCCTCAGCATATTCCCCATCGTCCTGCTGATTTGGCTGATGGTGAAAAAAAACAGTATGCCTTCCTACGTCGCACTGCCGATTACCGCAGTGCTGATTTACGCCATCAAACTTTTCTACTTCGGCGATGCGGGAATGCTGCTCAACGCCACCGCCGCTTCCGGCCTCGTCAAAACGCTCACGCCGATTACCGTGATTTTCGGCGCGATTATGTTCAACCGTATGATGGAAACCACGGGCTGCATCGATGTCATCCGCAAATGGCTGGCGACCATCAGCCCGAACCCCGTAGCGCAACTGATGATTATCGGCTGGGCTTTTGCCTTTATGATTGAAGGCGCATCCGGCTTCGGCACGCCTGCCGCGATTGCCGCGCCGATTCTGATGAGC…	no	no	no	no	no	no	no	no	no	no	no	no	no	no	no	no	no	no	no	no	no	no	no	no	no	no	no	no	no	no	no	no	no	no	no	no	no	no	no	no	no	no	no	no
31529	989000027	ATGGCACTTTTCCTCAGCATATTCCCCATCGTCCTGCTGATTTGGCTGATGGTGAAAAAAAACAGTATGCCTTCCTACGTCGCACTGCCGATTACCGCAGTGCTGATTTACGCCATCAAACTTTTCTACTTCGGCGATGCGGGAATGCTGCTCAACGCCACCGCCGCTTCCGGCCTCGTCAAAACGCTCACGCCGATTACCGTGATTTTCGGCGCGATTATGTTCAACCGTATGATGGAAACCACGGGCTGCATCGATGTCATCCGCAAATGGCTGGCGACCATCAGCCCGAACCCCGTAGCGCAACTGATGATTATCGGCTGGGCTTTTGCCTTTATGATTGAAGGCGCATCCGGCTTCGGCACGCCTGCCGCGATTGCCGCGCCGATTCTGATGAGC…	no	no	no	no	no	no	no	no	no	no	no	no	no	no	no	no	no	no	no	no	no	no	no	no	no	no	no	no	no	no	no	no	no	no	no	no	no	no	no	no	no	no	no	no
31530	989000038	ATGGCACTTTTCCTCAGCATATTCCCCATCGTCCTGCTGATTTGGCTGATGGTGAAAAAAAACAGTATGCCTTCCTACGTCGCACTGCCGATTACCGCAGTGCTGATTTACGCCATCAAACTTTTCTACTTCGGCGATGCGGGAATGCTGCTCAACGCCACCGCCGCTTCCGGCCTCGTCAAAACGCTCACGCCGATTACCGTGATTTTCGGCGCGATTATGTTCAACCGTATGATGGAAACCACGGGCTGCATCGATGTCATCCGCAAATGGCTGGCGACCATCAGCCCGAACCCCGTAGCGCAACTGATGATTATCGGCTGGGCTTTTGCCTTTATGATTGAAGGCGCATCCGGTTTCGGCACGCCTGCCGCGATTGCCGCGCCGATTCTGATGAGC…	no	no	no	no	no	no	no	no	no	no	no	no	no	no	no	no	no	no	no	no	no	no	no	no	no	no	no	no	no	no	no	no	no	no	no	no	no	yes	no	no	no	no	no	no
31531	989000039	ATGGCACTTTTCCTCAGCATATTCCCCATCGTCCTGCTGATTTGGCTGATGGTGAAAAAAAACAGTATGCCTTCCTACGTCGCACTGCCGATTACCGCAGTGCTGATTTACGCCATCAAACTTTTCTACTTCGGCGATGCGGGAATGCTGCTCAACGCCACCGCCGCTTCCGGCCTCGTCAAAACGCTCACGCCGATTACCGTGATTTTCGGCGCGATTATGTTCAACCGTATGATGGAAACCACGGGCTGCATCGATGTCATCCGCAAATGGCTGGCGACCATCAGCCCGAACCCCGTAGCGCAACTGATGATTATCGGCTGGGCTTTTGCCTTTATGATTGAAGGCGCATCCGGTTTCGGCACGCCTGCCGCGATTGCCGCGCCGATTCTGATGAGC…	no	no	no	no	no	no	no	no	no	no	no	no	no	no	no	no	no	no	no	no	no	no	no	no	no	no	no	no	no	no	no	no	no	no	no	no	no	no	no	no	no	no	no	no
31532	989000375	ATGGCACTTTTCCTCAGCATATTCCCCATCGTCCTGCTGATTTGGCTGATGGTGAAAAAAAACAGTATGCCTTCCTACGTCGCACTGCCGATTACCGCAGTGCTGATTTACGCCATCAAACTTTTCTACTTCGGCGATGCGGGAATGCTGCTCAACGCCACCGCCGCTTCCGGCCTCGTCAAAACGCTCACGCCGATTACCGTGATTTTCGGCGCGATTATGTTCAACCGTATGATGGAAACCACGGGCTGCATCGATGTCATCCGCAAATGGCTGGCGACCATCAGCCCGAACCCCGTAGCGCAACTGATGATTATCGGCTGGGCTTTTGCCTTTATGATTGAAGGCGCATCCGGTTTCGGCACGCCTGCCGCGATTGCCGCGCCGATTCTGATGAGC…	no	no	no	no	no	no	no	no	no	no	no	no	no	no	no	no	no	no	no	no	no	no	no	no	no	no	no	no	no	no	no	no	no	no	no	no	no	yes	no	no	no	no	no	no
31533	989000070	ATGGCACTTTTCCTCAGCATATTCCCCATCGTCCTGCTGATTTGGCTGATGGTGAAAAAAAACAGTATGCCTTCCTACGTCGCACTGCCGATTACCGCAGTGCTGATTTACGCCATCAAACTTTTCTACTTCGGCGATGCGGGAATGCTGCTCAACGCCACCGCCGCTTCCGGCCTCGTCAAAACGCTCACGCCGATTACCGTGATTTTCGGCGCGATTATGTTCAACCGTATGATGGAAACCACGGGCTGCATCGATGTCATCCGCAAATGGCTGGCGACCATCAGCCCGAACCCCGTAGCGCAACTGATGATTATCGGCTGGGCTTTTGCCTTTATGATTGAAGGCGCATCCGGTTTCGGCACGCCTGCCGCGATTGCCGCGCCGATTCTGATGAGC…	no	no	no	no	no	no	no	no	no	no	no	no	no	no	no	no	no	no	no	no	no	no	no	no	no	no	no	no	no	no	no	no	no	no	no	no	no	no	no	no	no	no	no	no
31534	989000077	ATGGCACTTTTCCTCAGCATATTCCCCATCGTCCTGCTGATTTGGCTGATGGTGAAAAAAAACAGTATGCCTTCCTACGTCGCACTGCCGATTACCGCAGTGCTGATTTACGCCATCAAACTTTTCTACTTCGGCGATGCGGGAATGCTGCTCAACGCCACCGCCGCTTCCGGCCTCGTCAAAACGCTCACGCCGATTACCGTGATTTTCGGCGCGATTATGTTCAACCGTATGATGGAAACCACGGGCTGCATCGATGTCATCCGCAAATGGCTGGCGACCATCAGCCCGAACCCCGTAGCGCAACTGATGATTATCGGCTGGGCTTTTGCCTTTATGATTGAAGGCGCATCCGGTTTCGGCACGCCTGCCGCGATTGCCGCGCCGATTCTGATGAGC…	no	no	no	no	no	no	no	no	no	no	no	no	no	no	no	no	no	no	no	no	no	no	no	no	no	no	no	no	no	no	no	no	no	no	no	no	no	no	no	no	no	no	no	no
31535	989000080	ATGGCACTTTTCCTCAGCATATTCCCCATCGTCCTGCTGATTTGGCTGATGGTGAAAAAAAACAGTATGCCTTCCTACGTCGCACTGCCGATTACCGCAGTGCTGATTTACGCCATCAAACTTTTCTACTTCGGCGATGCGGGAATGCTGCTCAACGCCACCGCCGCTTCCGGCCTCGTCAAAACGCTCACGCCGATTACCGTGATTTTCGGCGCGATTATGTTCAACCGTATGATGGAAACCACGGGCTGCATCGATGTCATCCGCAAATGGCTGGCGACCATCAGCCCGAACCCCGTAGCGCAACTGATGATTATCGGCTGGGCTTTTGCCTTTATGATTGAAGGCGCATCCGGTTTCGGCACGCCTGCCGCGATTGCCGCGCCGATTCTGATGAGC…	no	no	no	no	no	no	no	no	no	no	no	no	no	no	no	no	no	no	no	no	no	no	no	no	no	no	no	no	no	no	no	no	no	no	no	no	no	no	no	no	no	no	no	no
31536	989000438	ATGGCACTTTTCCTCAGCATATTCCCCATCGTCCTGCTGATTTGGCTGATGGTGAAAAAAAACAGTATGCCTTCCTACGTCGCACTGCCGATTACCGCAGTGCTGATTTACGCCATCAAACTTTTCTACTTCGGCGATGCGGGAATGCTGCTCAACGCCACCGCCGCTTCCGGCCTCGTCAAAACGCTCACGCCGATTACCGTGATTTTCGGCGCGATTATGTTCAACCGTATGATGGAAACCACGGGCTGCATCGATGTCATCCGCAAATGGCTGGCGACCATCAGCCCGAACCCCGTAGCGCAACTGATGATTATCGGCTGGGCTTTTGCCTTTATGATTGAAGGCGCATCCGGCTTCGGCACGCCTGCCGCGATTGCCGCGCCGATTCTGATGAGC…	no	no	no	no	no	no	no	no	no	no	no	no	no	no	no	no	no	no	no	no	no	no	no	no	no	no	no	no	no	no	no	no	no	no	no	no	no	no	no	no	no	no	no	no
31537	NG9914	ATGGCACTTTTCCTCAGCATATTCCCCATCGTCCTGCTGATTTGGCTGATGGTGAAAAAAAACAGTATGCCTTCCTACGTCGCACTGCCGATTACCGCAGTGCTGATTTACGCCATCAAACTTTTCTACTTCGGCGATGCGGGAATGCTGCTCAACGCCACCGCCGCTTCCGGCCTCGTCAAAACGCTCACGCCGATTACCGTGATTTTCGGCGCGATTATGTTCAACCGTATGATGGAAACCACGGGCTGCATCGATGTCATCCGCAAATGGCTGGCGACCATCAGCCCGAACCCCGTAGCGCAACTGATGATTATCGGCTGGGCTTTTGCCTTTATGATTGAAGGCGCATCCGGTTTCGGCACGCCTGCCGCGATTGCCGCGCCGATTCTGATGAGC…	no	no	no	no	no	no	no	no	no	no	no	no	no	no	no	no	no	no	no	no	no	no	no	no	no	no	no	no	no	no	no	no	no	no	no	no	no	no	no	no	no	no	no	no
31538	999000076	ATGGCACTTTTCCTCAGCATATTCCCCATCGTCCTGCTGATTTGGCTGATGGTGAAAAAAAACAGTATGCCTTCCTACGTCGCACTGCCGATTACCGCAGTGCTGATTTACGCCATCAAACTTTTCTACTTCGGCGATGCGGGAATGCTGCTCAACGCCACCGCCGCTTCCGGCCTCGTCAAAACGCTCACGCCGATTACCGTGATTTTCGGCGCGATTATGTTCAACCGTATGATGGAAACCACGGGCTGCATCGATGTCATCCGCAAATGGCTGGCGACCATCAGCCCGAACCCCGTAGCGCAACTGATGATTATCGGCTGGGCTTTTGCCTTTATGATTGAAGGCGCATCCGGTTTCGGCACGCCTGCCGCGATTGCCGCGCCGATTCTGATGAGC…	no	no	no	no	no	no	no	no	no	no	no	no	no	no	no	no	no	no	no	no	no	no	no	no	no	no	no	no	no	no	no	no	no	no	no	no	no	no	no	no	no	no	no	no
31539	999000079	ATGGCACTTTTCCTCAGCATATTCCCCATCGTCCTGCTGATTTGGCTGATGGTGAAAAAAAACAGTATGCCTTCCTACGTCGCACTGCCGATTACCGCAGTGCTGATTTACGCCATCAAACTTTTCTACTTCGGCGATGCGGGAATGCTGCTCAACGCCACCGCCGCTTCCGGCCTCGTCAAAACGCTCACGCCGATTACCGTGATTTTCGGCGCGATTATGTTCAACCGTATGATGGAAACCACGGGCTGCATCGATGTCATCCGCAAATGGCTGGCGACCATCAGCCCGAACCCCGTAGCGCAACTGATGATTATCGGCTGGGCTTTTGCCTTTATGATTGAAGGCGCATCCGGCTTCGGCACGCCTGCCGCGATTGCCGCGCCGATTCTGATGAGC…	no	no	no	no	no	no	no	no	no	no	no	no	no	no	no	no	no	no	no	no	no	no	no	no	no	no	no	no	no	no	no	no	no	no	no	no	no	no	no	no	no	no	no	no
31540	999000049	ATGGCACTTTTCCTCAGCATATTCCCCATCGTCCTGCTGATTTGGCTGATGGTGAAAAAAAACAGTATGCCTTCCTACGTCGCACTGCCGATTACCGCAGTGCTGATTTACGCCATCAAACTTTTCTACTTCGGCGATGCGGGAATGCTGCTCAACGCCACCGCCGCTTCCGGCCTCGTCAAAACGCTCACGCCGATTACCGTGATTTTCGGCGCGATTATGTTCAACCGTATGATGGAAACCACGGGCTGCATCGATGTCATCCGCAAATGGCTGGCGACCATCAGCCCGAACCCCGTAGCGCAACTGATGATTATCGGCTGGGCTTTTGCCTTTATGATTGAAGGCGCATCCGGCTTCGGCACGCCTGCCGCGATTGCCGCGCCGATTCTGATGAGC…	no	no	no	no	no	no	no	no	no	no	no	no	no	no	no	no	no	no	no	no	no	no	no	no	no	no	no	no	no	no	no	no	no	no	no	no	no	no	no	no	no	no	no	no
31541	999000099	ATGGCACTTTTCCTCAGCATATTCCCCATCGTCCTGCTGATTTGGCTGATGGTGAAAAAAAACAGTATGCCTTCCTACGTCGCACTGCCGATTACCGCAGTGCTGATTTACGCCATCAAACTTTTCTACTTCGGCGATGCGGGAATGCTGCTCAACGCCACCGCCGCTTCCGGCCTCGTCAAAACGCTCACGCCGATTACCGTGATTTTCGGCGCGATTATGTTCAACCGTATGATGGAAACCACGGGCTGCATCGATGTCATCCGCAAATGGCTGGCGACCATCAGCCCGAACCCCGTAGCGCAACTGATGATTATCGGCTGGGCTTTTGCCTTTATGATTGAAGGCGCATCCGGTTTCGGCACGCCTGCCGCGATTGCCGCGCCGATTCTGATGAGC…	no	no	no	no	no	no	no	no	no	no	no	no	no	no	no	no	no	no	no	no	no	no	yes	no	no	no	no	no	no	no	no	no	no	no	no	no	no	yes	no	no	no	no	no	no
31542	999000013	ATGGCACTTTTCCTCAGCATATTCCCCATCGTCCTGCTGATTTGGCTGATGGTGAAAAAAAACAGTATGCCTTCCTACGTCGCACTGCCGATTACCGCAGTGCTGATTTACGCCATCAAACTTTTCTACTTCGGCGATGCGGGAATGCTGCTCAACGCCACCGCCGCTTCCGGCCTCGTCAAAACGCTCACGCCGATTACCGTGATTTTCGGCGCGATTATGTTCAACCGTATGATGGAAACCACGGGCTGCATCGATGTCATCCGCAAATGGCTGGCGACCATCAGCCCGAACCCCGTAGCGCAACTGATGATTATCGGCTGGGCTTTTGCCTTTATGATTGAAGGCGCATCCGGTTTCGGCACGCCTGCCGCGATTGCCGCGCCGATTCTGATGAGC…	no	no	no	no	no	no	no	no	no	no	no	no	no	no	no	no	no	no	no	no	no	no	no	no	no	no	no	no	no	no	no	no	no	no	no	no	no	yes	no	no	no	no	no	no
31543	999000020	ATGGCACTTTTCCTCAGCATATTCCCCATCGTCCTGCTGATTTGGCTGATGGTGAAAAAAAACAGTATGCCTTCCTACGTCGCACTGCCGATTACCGCAGTGCTGATTTACGCCATCAAACTTTTCTACTTCGGCGATGCGGGAATGCTGCTCAACGCCACCGCCGCTTCCGGCCTCGTCAAAACGCTCACGCCGATTACCGTGATTTTCGGCGCGATTATGTTCAACCGTATGATGGAAACCACGGGCTGCATCGATGTCATCCGCAAATGGCTGGCGACCATCAGCCCGAACCCCGTAGCGCAACTGATGATTATCGGCTGGGCTTTTGCCTTTATGATTGAAGGCGCATCCGGTTTCGGCACGCCTGCCGCGATTGCCGCGCCGATTCTGATGAGC…	no	no	no	no	no	no	no	no	no	no	no	no	no	no	no	no	no	no	no	no	no	no	no	no	no	no	no	no	no	no	no	no	no	no	no	no	no	no	no	no	no	no	no	no
31544	IN_09_3306	ATGGCACTTTTCCTCAGCATATTCCCCATCGTCCTGCTGATTTGGCTGATGGTGAAAAAAAACAGTATGCCTTCCTACGTCGCACTGCCGATTACCGCAGTGCTGATTTACGCCATCAAACTTTTCTACTTCGGCGATGCGGGAATGCTGCTCAACGCCACCGCCGCTTCCGGCCTCGTCAAAACGCTCACGCCGATTACCGTGATTTTCGGCGCGATTATGTTCAACCGTATGATGGAAACCACGGGCTGCATCGATGTCATCCGCAAATGGCTGGCGACCATCAGCCCGAACCCCGTAGCGCAACTGATGATTATCGGCTGGGCTTTTGCCTTTATGATTGAAGGCGCATCCGGCTTCGGCACGCCTGCCGCGATTGCCGCGCCGATTCTGATGAGC…	no	no	no	no	no	no	no	no	no	no	no	no	no	no	no	no	no	no	no	no	no	no	no	no	no	no	no	no	no	no	no	no	no	no	no	no	no	no	no	no	no	no	no	no
31545	IN_10_167	ATGGCACTTTTCCTCAGCATATTCCCCATCGTCCTGCTGATTTGGCTGATGGTGAAAAAAAACAGTATGCCTTCCTACGTCGCACTGCCGATTACCGCAGTGCTGATTTACGCCATCAAACTTTTCTACTTCGGCGATGCGGGAATGCTGCTCAACGCCACCGCCGCTTCCGGCCTCGTCAAAACGCTCACGCCGATTACCGTGATTTTCGGCGCGATTATGTTCAACCGTATGATGGAAACCACGGGCTGCATCGATGTCATCCGCAAATGGCTGGCGACCATCAGCCCGAACCCCGTAGCGCAACTGATGATTATCGGCTGGGCTTTTGCCTTTATGATTGAAGGCGCATCCGGCTTCGGCACGCCTGCCGCGATTGCCGCGCCGATTCTGATGAGC…	no	no	no	no	no	no	no	no	no	no	no	no	no	no	no	no	no	no	no	no	no	no	no	no	no	no	no	no	no	no	no	no	no	no	no	no	no	no	no	no	no	no	no	no
31546	IN_10_1094	ATGGCACTTTTCCTCAGCATATTCCCCATCGTCCTGCTGATTTGGCTGATGGTGAAAAAAAACAGTATGCCTTCCTACGTCGCACTGCCGATTACCGCAGTGCTGATTTACGCCATCAAACTTTTCTACTTCGGCGATGCGGGAATGCTGCTCAACGCCACCGCCGCTTCCGGCCTCGTCAAAACGCTCACGCCGATTACCGTGATTTTCGGCGCGATTATGTTCAACCGTATGATGGAAACCACGGGCTGCATCGATGTCATCCGCAAATGGCTGGCGACCATCAGCCCGAACCCCGTAGCGCAACTGATGATTATCGGCTGGGCTTTTGCCTTTATGATTGAAGGCGCATCCGGCTTCGGCACGCCTGCCGCGATTGCCGCGCCGATTCTGATGAGC…	no	no	no	no	no	no	no	no	no	no	no	no	no	no	no	no	no	no	no	no	no	no	no	no	no	no	no	no	no	no	no	no	no	no	no	no	no	no	no	no	no	no	no	no
31547	IN_10_1148	ATGGCACTTTTCCTCAGCATATTCCCCATCGTCCTGCTGATTTGGCTGATGGTGAAAAAAAACAGTATGCCTTCCTACGTCGCACTGCCGATTACCGCAGTGCTGATTTACGCCATCAAACTTTTCTACTTCGGCGATGCGGGAATGCTGCTCAACGCCACCGCCGCTTCCGGCCTCGTCAAAACGCTCACGCCGATTACCGTGATTTTCGGCGCGATTATGTTCAACCGTATGATGGAAACCACGGGCTGCATCGATGTCATCCGCAAATGGCTGGCGACCATCAGCCCGAACCCCGTAGCGCAACTGATGATTATCGGCTGGGCTTTTGCCTTTATGATTGAAGGCGCATCCGGTTTCGGCACGCCTGCCGCGATTGCCGCGCCGATTCTGATGAGC…	no	no	no	no	no	no	no	no	no	no	no	no	no	no	no	no	no	no	no	no	no	no	no	no	no	no	no	no	no	no	no	no	no	no	no	no	no	no	no	no	no	no	no	no
31548	IN_10_104	ATGGCACTTTTCCTCAGCATATTCCCCATCGTCCTGCTGATTTGGCTGATGGTGAAAAAAAACAGTATGCCTTCCTACGTCGCACTGCCGATTACCGCAGTGCTGATTTACGCCATCAAACTTTTCTACTTCGGCGATGCGGGAATGCTGCTCAACGCCACCGCCGCTTCCGGCCTCGTCAAAACGCTCACGCCGATTACCGTGATTTTCGGCGCGATTATGTTCAACCGTATGATGGAAACCACGGGCTGCATCGATGTCATCCGCAAATGGCTGGCGACCATCAGCCCGAACCCCGTAGCGCAACTGATGATTATCGGCTGGGCTTTTGCCTTTATGATTGAAGGCGCATCCGGTTTCGGCACGCCTGCCGCGATTGCCGCGCCGATTCTGATGAGC…	no	no	no	no	no	no	no	no	no	no	no	no	no	no	no	no	no	no	no	no	no	no	no	no	no	no	no	no	no	no	no	no	no	no	no	no	no	no	no	no	no	no	no	no
31549	IN_10_116	ATGGCACTTTTCCTCAGCATATTCCCCATCGTCCTGCTGATTTGGCTGATGGTGAAAAAAAACAGTATGCCTTCCTACGTCGCACTGCCGATTACCGCAGTGCTGATTTACGCCATCAAACTTTTCTACTTCGGCGATGCGGGAATGCTGCTCAACGCCACCGCCGCTTCCGGCCTCGTCAAAACGCTCACGCCGATTACCGTGATTTTCGGCGCGATTATGTTCAACCGTATGATGGAAACCACGGGCTGCATCGATGTCATCCGCAAATGGCTGGCGACCATCAGCCCGAACCCCGTAGCGCAACTGATGATTATCGGCTGGGCTTTTGCCTTTATGATTGAAGGCGCATCCGGTTTCGGCACGCCTGCCGCGATTGCCGCGCCGATTCTGATGAGC…	no	no	no	no	no	no	no	no	no	no	no	no	no	no	no	no	no	no	no	no	no	no	no	no	no	no	no	no	no	no	no	no	no	no	no	no	no	no	no	no	no	no	no	no
31550	BX4109	ATGGCACTTTTCCTCAGCATATTCCCCATCGTCCTGCTGATTTGGCTGATGGTGAAAAAAAACAGTATGCCTTCCTACGTCGCACTGCCGATTACCGCAGTGCTGATTTACGCCATCAAACTTTTCTACTTCGGCGATGCGGGAATGCTGCTCAACGCCACCGCCGCTTCCGGCCTCGTCAAAACGCTCACGCCGATTACCGTGATTTTCGGCGCGATTATGTTCAACCGTATGATGGAAACCACGGGCTGCATCGATGTCATCCGCAAATGGCTGGCGACCATCAGCCCGAACCCCGTAGCGCAACTGATGATTATCGGCTGGGCTTTTGCCTTTATGATTGAAGGCGCATCCGGCTTCGGCACGCCTGCCGCGATTGCCGCGCCGATTCTGATGAGC…	no	no	no	no	no	no	no	no	no	no	no	no	no	no	no	no	no	no	no	no	no	no	no	no	no	no	no	no	no	no	no	no	no	no	no	no	no	no	no	no	no	no	no	no
31551	989000164	ATGGCACTTTTCCTCAGCATATTCCCCATCGTCCTGCTGATTTGGCTGATGGTGAAAAAAAACAGTATGCCTTCCTACGTCGCACTGCCGATTACCGCAGTGCTGATTTACGCCATCAAACTTTTCTACTTCGGCGATGCGGGAATGCTGCTCAACGCCACCGCCGCTTCCGGCCTCGTCAAAACGCTCACGCCGATTACCGTGATTTTCGGCGCGATTATGTTCAACCGTATGATGGAAACCACGGGCTGCATCGATGTCATCCGCAAATGGCTGGCGACCATCAGCCCGAACCCCGTAGCGCAACTGATGATTATCGGCTGGGCTTTTGCCTTTATGATTGAAGGCGCATCCGGTTTCGGCACGCCTGCCGCGATTGCCGCGCCGATTCTGATGAGC…	no	no	no	no	no	no	no	no	no	no	no	no	no	no	no	no	no	no	no	no	no	no	no	no	no	no	no	no	no	no	no	no	no	no	no	no	no	no	no	no	no	no	no	no
31552	999000004	ATGGCACTTTTCCTCAGCATATTCCCCATCGTCCTGCTGATTTGGCTGATGGTGAAAAAAAACAGTATGCCTTCCTACGTCGCACTGCCGATTACCGCAGTGCTGATTTACGCCATCAAACTTTTCTACTTCGGCGATGCGGGAATGCTGCTCAACGCCACCGCCGCTTCCGGCCTCGTCAAAACGCTCACGCCGATTACCGTGATTTTCGGCGCGATTATGTTCAACCGTATGATGGAAACCACGGGCTGCATCGATGTCATCCGCAAATGGCTGGCGACCATCAGCCCGAACCCCGTAGCGCAACTGATGATTATCGGCTGGGCTTTTGCCTTTATGATTGAAGGCGCATCCGGCTTCGGCACGCCTGCCGCGATTGCCGCGCCGATTCTGATGAGC…	no	no	no	no	no	no	no	no	no	no	no	no	no	no	no	no	no	no	no	no	no	no	no	no	no	no	no	no	no	no	no	no	no	no	no	no	no	yes	no	no	no	no	no	no
31553	989000034	ATGGCACTTTTCCTCAGCATATTCCCCATCGTCCTGCTGATTTGGCTGATGGTGAAAAAAAACAGTATGCCTTCCTACGTCGCACTGCCGATTACCGCAGTGCTGATTTACGCCATCAAACTTTTCTACTTCGGCGATGCGGGAATGCTGCTCAACGCCACCGCCGCTTCCGGCCTCGTCAAAACGCTCACGCCGATTACCGTGATTTTCGGCGCGATTATGTTCAACCGTATGATGGAAACCACGGGCTGCATCGATGTCATCCGCAAATGGCTGGCGACCATCAGCCCGAACCCCGTAGCGCAACTGATGATTATCGGCTGGGCTTTTGCCTTTATGATTGAAGGCGCATCCGGCTTCGGCACGCCTGCCGCGATTGCCGCGCCGATTCTGATGAGC…	no	no	no	no	no	no	no	no	no	no	no	no	no	no	no	no	no	no	no	no	no	no	no	no	no	no	no	no	no	no	no	no	no	no	no	no	no	no	no	no	no	no	no	no
31554	989000209	ATGGCACTTTTCCTCAGCATATTCCCCATCGTCCTGCTGATTTGGCTGATGGTGAAAAAAAACAGTATGCCTTCCTACGTCGCACTGCCGATTACCGCAGTGCTGATTTACGCCATCAAACTTTTCTACTTCGGCGATGCGGGAATGCTGCTCAACGCCACCGCCGCTTCCGGCCTCGTCAAAACGCTCACGCCGATTACCGTGATTTTCGGCGCGATTATGTTCAACCGTATGATGGAAACCACGGGCTGCATCGATGTCATCCGCAAATGGCTGGCGACCATCAGCCCGAACCCCGTAGCGCAACTGATGATTATCGGCTGGGCTTTTGCCTTTATGATTGAAGGCGCATCCGGCTTCGGCACGCCTGCCGCGATTGCCGCGCCGATTCTGATGAGC…	no	no	no	no	no	no	no	no	no	no	no	no	no	no	no	no	no	no	no	no	no	no	no	no	no	no	no	no	no	no	no	no	no	no	no	no	no	no	no	no	no	no	no	no
31555	989000277	ATGGCACTTTTCCTCAGCATATTCCCCATCGTCCTGCTGATTTGGCTGATGGTGAAAAAAAACAGTATGCCTTCCTACGTCGCACTGCCGATTACCGCAGTGCTGATTTACGCCATCAAACTTTTCTACTTCGGCGATGCGGGAATGCTGCTCAACGCCACCGCCGCTTCCGGCCTCGTCAAAACGCTCACGCCGATTACCGTGATTTTCGGCGCGATTATGTTCAACCGTATGATGGAAACCACGGGCTGCATCGATGTCATCCGCAAATGGCTGGCGACCATCAGCCCGAACCCCGTAGCGCAACTGATGATTATCGGCTGGGCTTTTGCCTTTATGATTGAAGGCGCATCCGGCTTCGGCACGCCTGCCGCGATTGCCGCGCCGATTCTGATGAGC…	no	no	no	no	no	no	no	no	no	no	no	no	no	no	no	no	no	no	no	no	no	no	no	no	no	no	no	no	no	no	no	no	no	no	no	no	no	no	no	no	no	no	no	no
31556	989000371	ATGGCACTTTTCCTCAGCATATTCCCCATCGTCCTGCTGATTTGGCTGATGGTGAAAAAAAACAGTATGCCTTCCTACGTCGCACTGCCGATTACCGCAGTGCTGATTTACGCCATCAAACTTTTCTACTTCGGCGATGCGGGAATGCTGCTCAACGCCACCGCCGCTTCCGGCCTCGTCAAAACGCTCACGCCGATTACCGTGATTTTCGGCGCGATTATGTTCAACCGTATGATGGAAACCACGGGCTGCATCGATGTCATCCGCAAATGGCTGGCGACCATCAGCCCGAACCCCGTAGCGCAACTGATGATTATCGGCTGGGCTTTTGCCTTTATGATTGAAGGCGCATCCGGCTTCGGCACGCCTGCCGCGATTGCCGCGCCGATTCTGATGAGC…	no	no	no	no	no	no	no	no	no	no	no	no	no	no	no	no	no	no	no	no	no	no	no	no	no	no	no	no	no	no	no	no	no	no	no	no	no	no	no	no	no	no	no	no
31557	989000062	ATGGCACTTTTCCTCAGCATATTCCCCATCGTCCTGCTGATTTGGCTGATGGTGAAAAAAAACAGTATGCCTTCCTACGTCGCACTGCCGATTACCGCAGTGCTGATTTACGCCATCAAACTTTTCTACTTCGGCGATGCGGGAATGCTGCTCAACGCCACCGCCGCTTCCGGCCTCGTCAAAACGCTCACGCCGATTACCGTGATTTTCGGCGCGATTATGTTCAACCGTATGATGGAAACCACGGGCTGCATCGATGTCATCCGCAAATGGCTGGCGACCATCAGCCCGAACCCCGTAGCGCAACTGATGATTATCGGCTGGGCTTTTGCCTTTATGATTGAAGGCGCATCCGGCTTCGGCACGCCTGCCGCGATTGCCGCGCCGATTCTGATGAGC…	no	no	no	no	no	no	no	no	no	no	no	no	no	no	no	no	no	no	no	no	no	no	no	no	no	no	no	no	no	no	no	no	no	no	no	no	no	no	no	no	no	no	no	no
31558	989000310	ATGGCACTTTTCCTCAGCATATTCCCCATCGTCCTGCTGATTTGGCTGATGGTGAAAAAAAACAGTATGCCTTCCTACGTCGCACTGCCGATTACCGCAGTGCTGATTTACGCCATCAAACTTTTCTACTTCGGCGATGCGGGAATGCTGCTCAACGCCACCGCCGCTTCCGGCCTCGTCAAAACGCTCACGCCGATTACCGTGATTTTCGGCGCGATTATGTTCAACCGTATGATGGAAACCACGGGCTGCATCGATGTCATCCGCAAATGGCTGGCGACCATCAGCCCGAACCCCGTAGCGCAACTGATGATTATCGGCTGGGCTTTTGCCTTTATGATTGAAGGCGCATCCGGCTTCGGCACGCCTGCCGCGATTGCCGCGCCGATTCTGATGAGC…	no	no	no	no	no	no	no	no	no	no	no	no	no	no	no	no	no	no	no	no	no	no	no	no	no	no	no	no	no	no	no	no	no	no	no	no	no	no	no	no	no	no	no	no
31559	GC_0809944	ATGGCACTTTTCCTCAGCATATTCCCCATCGTCCTGCTGATTTGGCTGATGGTGAAAAAAAACAGTATGCCTTCCTACGTCGCACTGCCGATTACCGCAGTGCTGATTTACGCCATCAAACTTTTCTACTTCGGCGATGCGGGAATGCTGCTCAACGCCACCGCCGCTTCCGGCCTCGTCAAAACGCTCACGCCGATTACCGTGATTTTCGGCGCGATTATGTTCAACCGTATGATGGAAACCACGGGCTGCATCGATGTCATCCGCAAATGGCTGGCGACCATCAGCCCGAACCCCGTAGCGCAACTGATGATTATCGGCTGGGCTTTTGCCTTTATGATTGAAGGCGCATCCGGCTTCGGCACGCCTGCCGCGATTGCCGCGCCGATTCTGATGAGC…	no	no	no	no	no	no	no	no	no	no	no	no	no	no	no	no	no	no	no	no	no	no	no	no	no	no	no	no	no	no	no	no	no	no	no	no	no	no	no	no	no	no	no	no
31560	GC_0817560	ATGGCACTTTTCCTCAGCATATTCCCCATCGTCCTGCTGATTTGGCTGATGGTGAAAAAAAACAGTATGCCTTCCTACGTCGCACTGCCGATTACCGCAGTGCTGATTTACGCCATCAAACTTTTCTACTTCGGCGATGCGGGAATGCTGCTCAACGCCACCGCCGCTTCCGGCCTCGTCAAAACGCTCACGCCGATTACCGTGATTTTCGGCGCGATTATGTTCAACCGTATGATGGAAACCACGGGCTGCATCGATGTCATCCGCAAATGGCTGGCGACCATCAGCCCGAACCCCGTAGCGCAACTGATGATTATCGGCTGGGCTTTTGCCTTTATGATTGAAGGCGCATCCGGCTTCGGCACGCCTGCCGCGATTGCCGCGCCGATTCTGATGAGC…	no	no	no	no	no	no	no	no	no	no	no	no	no	no	no	no	no	no	no	no	no	no	no	no	no	no	no	no	no	no	no	no	no	no	no	no	no	no	no	no	no	no	no	no
31561	14_358	ATGGCACTTTTCCTCAGCATATTCCCCATCGTCCTGCTGATTTGGCTGATGGTGAAAAAAAACAGTATGCCTTCCTACGTCGCACTGCCGATTACCGCAGTGCTGATTTACGCCATCAAACTTTTCTACTTCGGCGATGCGGGAATGCTGCTCAACGCCACCGCCGCTTCCGGCCTCGTCAAAACGCTCACGCCGATTACCGTGATTTTCGGCGCGATTATGTTCAACCGTATGATGGAAACCACGGGCTGCATCGATGTCATCCGCAAATGGCTGGCGACCATCAGCCCGAACCCCGTAGCGCAACTGATGATTATCGGCTGGGCTTTTGCCTTTATGATTGAAGGCGCATCCGGCTTCGGCACGCCTGCCGCGATTGCCGCGCCGATTCTGATGAGC…	no	no	no	no	no	no	no	no	no	no	no	no	no	no	no	no	no	no	no	no	no	no	no	no	no	no	no	no	no	no	no	no	no	no	no	no	no	no	no	no	no	no	no	no
31562	WHO_F	ATGGCACTTTTCCTCAGCATATTCCCCATCGTCCTGCTGATTTGGCTGATGGTGAAAAAAAACAGTATGCCTTCCTACGTCGCACTGCCGATTACCGCAGTGCTGATTTACGCCATCAAACTTTTCTACTTCGGCGATGCGGGAATGCTGCTCAACGCCACCGCCGCTTCCGGCCTCGTCAAAACGCTCACGCCGATTACCGTGATTTTCGGCGCGATTATGTTCAACCGTATGATGGAAACCACGGGCTGCATCGATGTCATCCGCAAATGGCTGGCGACCATCAGCCCGAACCCCGTAGCGCAACTGATGATTATCGGCTGGGCTTTTGCCTTTATGATTGAAGGCGCATCCGGCTTCGGCACGCCTGCCGCGATTGCCGCGCCGATTCTGATGAGC…	no	no	no	no	no	no	no	no	no	no	no	no	no	no	no	no	no	no	no	no	yes	no	no	no	no	no	no	no	no	no	no	no	no	no	no	no	no	no	no	no	no	no	no	no
31563	989000059	ATGGCACTTTTCCTCAGCATATTCCCCATCGTCCTGCTGATTTGGCTGATGGTGAAAAAAAACAGTATGCCTTCCTACGTCGCACTGCCGATTACCGCAGTGCTGATTTACGCCATCAAACTTTTCTACTTCGGCGATGCGGGAATGCTGCTCAACGCCACCGCCGCTTCCGGCCTCGTCAAAACGCTCACGCCGATTACCGTGATTTTCGGCGCGATTATGTTCAACCGTATGATGGAAACCACGGGCTGCATCGATGTCATCCGCAAATGGCTGGCGACCATCAGCCCGAACCCCGTAGCGCAACTGATGATTATCGGCTGGGCTTTTGCCTTTATGATTGAAGGCGCATCCGGTTTCGGCACGCCTGCCGCGATTGCCGCGCCGATTCTGATGAGC…	no	no	no	no	no	no	no	no	no	no	no	no	no	no	no	no	no	no	no	no	no	no	no	no	no	no	no	no	no	no	no	no	no	no	no	no	no	no	no	no	no	no	no	no
31564	989000236	ATGGCACTTTTCCTCAGCATATTCCCCATCGTCCTGCTGATTTGGCTGATGGTGAAAAAAAACAGTATGCCTTCCTACGTCGCACTGCCGATTACCGCAGTGCTGATTTACGCCATCAAACTTTTCTACTTCGGCGATGCGGGAATGCTGCTCAACGCCACCGCCGCTTCCGGCCTCGTCAAAACGCTCACGCCGATTACCGTGATTTTCGGCGCGATTATGTTCAACCGTATGATGGAAACCACGGGCTGCATCGATGTCATCCGCAAATGGCTGGCGACCATCAGCCCGAACCCCGTAGCGCAACTGATGATTATCGGCTGGGCTTTTGCCTTTATGATTGAAGGCGCATCCGGTTTCGGCACGCCTGCCGCGATTGCCGCGCCGATTCTGATGAGC…	no	no	no	no	no	no	no	no	no	no	no	no	no	no	no	no	no	no	no	no	no	no	no	no	no	no	no	no	no	no	no	no	no	no	no	no	no	no	no	no	no	no	no	no
31565	989000408	ATGGCACTTTTCCTCAGCATATTCCCCATCGTCCTGCTGATTTGGCTGATGGTGAAAAAAAACAGTATGCCTTCCTACGTCGCACTGCCGATTACCGCAGTGCTGATTTACGCCATCAAACTTTTCTACTTCGGCGATGCGGGAATGCTGCTCAACGCCACCGCCGCTTCCGGCCTCGTCAAAACGCTCACGCCGATTACCGTGATTTTCGGCGCGATTATGTTCAACCGTATGATGGAAACCACGGGCTGCATCGATGTCATCCGCAAATGGCTGGCGACCATCAGCCCGAACCCCGTAGCGCAACTGATGATTATCGGCTGGGCTTTTGCCTTTATGATTGAAGGCGCATCCGGCTTCGGCACGCCTGCCGCGATTGCCGCGCCGATTCTGATGAGC…	no	no	no	no	no	no	no	no	no	no	no	no	no	no	no	no	no	no	no	no	no	no	no	no	no	no	no	no	no	no	no	no	no	no	no	no	no	no	no	no	no	no	no	no
31566	WHO_P	ATGGCACTTTTCCTCAGCATATTCCCCATCGTCCTGCTGATTTGGCTGATGGTGAAAAAAAACAGTATGCCTTCCTACGTCGCACTGCCGATTACCGCAGTGCTGATTTACGCCATCAAACTTTTCTACTTCGGCGATGCGGGAATGCTGCTCAACGCCACCGCCGCTTCCGGCCTCGTCAAAACGCTCACGCCGATTACCGTGATTTTCGGCGCGATTATGTTCAACCGTATGATGGAAACCACGGGCTGCATCGATGTCATCCGCAAATGGCTGGCGACCATCAGCCCGAACCCCGTAGCGCAACTGATGATTATCGGCTGGGCTTTTGCCTTTATGATTGAAGGCGCATCCGGTTTCGGCACGCCTGCCGCGATTGCCGCGCCGATTCTGATGAGC…	no	no	no	no	no	no	no	no	no	no	no	no	no	no	no	no	no	no	no	no	no	no	no	no	no	no	no	no	no	no	no	no	no	no	no	no	no	no	no	no	no	no	no	no
31567	359000082	ATGGCACTTTTCCTCAGCATATTCCCCATCGTCCTGCTGATTTGGCTGATGGTGAAAAAAAACAGTATGCCTTCCTACGTCGCACTGCCGATTACCGCAGTGCTGATTTACGCCATCAAACTTTTCTACTTCGGCGATGCGGGAATGCTGCTCAACGCCACCGCCGCTTCCGGCCTCGTCAAAACGCTCACGCCGATTACCGTGATTTTCGGCGCGATTATGTTCAACCGTATGATGGAAACCACGGGCTGCATCGATGTCATCCGCAAATGGCTGGCGACCATCAGCCCGAACCCCGTAGCGCAACTGATGATTATCGGCTGGGCTTTTGCCTTTATGATTGAAGGCGCATCCGGCTTCGGCACGCCTGCCGCGATTGCCGCGCCGATTCTGATGAGC…	no	no	no	no	no	no	no	no	no	no	no	no	no	no	no	no	no	no	no	no	no	no	no	no	no	no	no	no	no	no	no	no	no	no	no	no	no	no	no	no	no	no	no	no
31568	259000214	ATGGCACTTTTCCTCAGCATATTCCCCATCGTCCTGCTGATTTGGCTGATGGTGAAAAAAAACAGTATGCCTTCCTACGTCGCACTGCCGATTACCGCAGTGCTGATTTACGCCATCAAACTTTTCTACTTCGGCGATGCGGGAATGCTGCTCAACGCCACCGCCGCTTCCGGCCTCGTCAAAACGCTCACGCCGATTACCGTGATTTTCGGCGCGATTATGTTCAACCGTATGATGGAAACCACGGGCTGCATCGATGTCATCCGCAAATGGCTGGCGACCATCAGCCCGAACCCCGTAGCGCAACTGATGATTATCGGCTGGGCTTTTGCCTTTATGATTGAAGGCGCATCCGGCTTCGGCACGCCTGCCGCGATTGCCGCGCCGATTCTGATGAGC…	no	no	no	no	no	no	no	no	no	no	no	no	no	no	no	no	no	no	no	no	no	no	no	no	no	no	no	no	no	no	no	no	no	no	no	no	no	no	no	no	no	no	no	no
31569	259000217	ATGGCACTTTTCCTCAGCATATTCCCCATCGTCCTGCTGATTTGGCTGATGGTGAAAAAAAACAGTATGCCTTCCTACGTCGCACTGCCGATTACCGCAGTGCTGATTTACGCCATCAAACTTTTCTACTTCGGCGATGCGGGAATGCTGCTCAACGCCACCGCCGCTTCCGGCCTCGTCAAAACGCTCACGCCGATTACCGTGATTTTCGGCGCGATTATGTTCAACCGTATGATGGAAACCACGGGCTGCATCGATGTCATCCGCAAATGGCTGGCGACCATCAGCCCGAACCCCGTAGCGCAACTGATGATTATCGGCTGGGCTTTTGCCTTTATGATTGAAGGCGCATCCGGCTTCGGCACGCCTGCCGCGATTGCCGCGCCGATTCTGATGAGC…	no	no	no	no	no	no	no	no	no	no	no	no	no	no	no	no	no	no	no	no	no	no	no	no	no	no	no	no	no	no	no	no	no	no	no	no	no	no	no	no	no	no	no	no
31570	259000218	ATGGCACTTTTCCTCAGCATATTCCCCATCGTCCTGCTGATTTGGCTGATGGTGAAAAAAAACAGTATGCCTTCCTACGTCGCACTGCCGATTACCGCAGTGCTGATTTACGCCATCAAACTTTTCTACTTCGGCGATGCGGGAATGCTGCTCAACGCCACCGCCGCTTCCGGCCTCGTCAAAACGCTCACGCCGATTACCGTGATTTTCGGCGCGATTATGTTCAACCGTATGATGGAAACCACGGGCTGCATCGATGTCATCCGCAAATGGCTGGCGACCATCAGCCCGAACCCCGTAGCGCAACTGATGATTATCGGCTGGGCTTTTGCCTTTATGATTGAAGGCGCATCCGGCTTCGGCACGCCTGCCGCGATTGCCGCGCCGATTCTGATGAGC…	no	no	no	no	no	no	no	no	no	no	no	no	no	no	no	no	no	no	no	no	no	no	no	no	no	no	no	no	no	no	no	no	no	no	no	no	no	no	no	no	no	no	no	no
31571	259000220	ATGGCACTTTTCCTCAGCATATTCCCCATCGTCCTGCTGATTTGGCTGATGGTGAAAAAAAACAGTATGCCTTCCTACGTCGCACTGCCGATTACCGCAGTGCTGATTTACGCCATCAAACTTTTCTACTTCGGCGATGCGGGAATGCTGCTCAACGCCACCGCCGCTTCCGGCCTCGTCAAAACGCTCACGCCGATTACCGTGATTTTCGGCGCGATTATGTTCAACCGTATGATGGAAACCACGGGCTGCATCGATGTCATCCGCAAATGGCTGGCGACCATCAGCCCGAACCCCGTAGCGCAACTGATGATTATCGGCTGGGCTTTTGCCTTTATGATTGAAGGCGCATCCGGTTTCGGCACGCCTGCCGCGATTGCCGCGCCGATTCTGATGAGC…	no	no	no	no	no	no	no	no	no	no	no	no	no	no	no	no	no	no	no	no	no	no	no	no	no	no	no	no	no	no	no	no	no	no	no	no	no	no	no	no	no	no	no	no
31572	259000216	ATGGCACTTTTCCTCAGCATATTCCCCATCGTCCTGCTGATTTGGCTGATGGTGAAAAAAAACAGTATGCCTTCCTACGTCGCACTGCCGATTACCGCAGTGCTGATTTACGCCATCAAACTTTTCTACTTCGGCGATGCGGGAATGCTGCTCAACGCCACCGCCGCTTCCGGCCTCGTCAAAACGCTCACGCCGATTACCGTGATTTTCGGCGCGATTATGTTCAACCGTATGATGGAAACCACGGGCTGCATCGATGTCATCCGCAAATGGCTGGCGACCATCAGCCCGAACCCCGTAGCGCAACTGATGATTATCGGCTGGGCTTTTGCCTTTATGATTGAAGGCGCATCCGGCTTCGGCACGCCTGCCGCGATTGCCGCGCCGATTCTGATGAGC…	no	no	no	no	no	no	no	no	no	no	no	no	no	no	no	no	no	no	no	no	no	no	no	no	no	no	no	no	no	no	no	no	no	no	no	no	no	no	no	no	no	no	no	no
31573	259000213	ATGGCACTTTTCCTCAGCATATTCCCCATCGTCCTGCTGATTTGGCTGATGGTGAAAAAAAACAGTATGCCTTCCTACGTCGCACTGCCGATTACCGCAGTGCTGATTTACGCCATCAAACTTTTCTACTTCGGCGATGCGGGAATGCTGCTCAACGCCACCGCCGCTTCCGGCCTCGTCAAAACGCTCACGCCGATTACCGTGATTTTCGGCGCGATTATGTTCAACCGTATGATGGAAACCACGGGCTGCATCGATGTCATCCGCAAATGGCTGGCGACCATCAGCCCGAACCCCGTAGCGCAACTGATGATTATCGGCTGGGCTTTTGCCTTTATGATTGAAGGCGCATCCGGTTTCGGCACGCCTGCCGCGATTGCCGCGCCGATTCTGATGAGC…	no	no	no	no	no	no	no	no	no	no	no	no	no	no	no	no	no	no	no	no	no	no	no	no	no	no	no	no	no	no	no	no	no	no	no	no	no	no	no	no	no	no	no	no
31574	259000221	ATGGCACTTTTCCTCAGCATATTCCCCATCGTCCTGCTGATTTGGCTGATGGTGAAAAAAAACAGTATGCCTTCCTACGTCGCACTGCCGATTACCGCAGTGCTGATTTACGCCATCAAACTTTTCTACTTCGGCGATGCGGGAATGCTGCTCAACGCCACCGCCGCTTCCGGCCTCGTCAAAACGCTCACGCCGATTACCGTGATTTTCGGCGCGATTATGTTCAACCGTATGATGGAAACCACGGGCTGCATCGATGTCATCCGCAAATGGCTGGCGACCATCAGCCCGAACCCCGTAGCGCAACTGATGATTATCGGCTGGGCTTTTGCCTTTATGATTGAAGGCGCATCCGGCTTCGGCACGCCTGCCGCGATTGCCGCGCCGATTCTGATGAGC…	no	no	no	no	no	no	no	no	no	no	no	no	no	no	no	no	no	no	no	no	no	no	no	no	no	no	no	no	no	no	no	no	no	no	no	no	no	no	no	no	no	no	no	no
31575	259000222	ATGGCACTTTTCCTCAGCATATTCCCCATCGTCCTGCTGATTTGGCTGATGGTGAAAAAAAACAGTATGCCTTCCTACGTCGCACTGCCGATTACCGCAGTGCTGATTTACGCCATCAAACTTTTCTACTTCGGCGATGCGGGAATGCTGCTCAACGCCACCGCCGCTTCCGGCCTCGTCAAAACGCTCACGCCGATTACCGTGATTTTCGGCGCGATTATGTTCAACCGTATGATGGAAACCACGGGCTGCATCGATGTCATCCGCAAATGGCTGGCGACCATCAGCCCGAACCCCGTAGCGCAACTGATGATTATCGGCTGGGCTTTTGCCTTTATGATTGAAGGCGCATCCGGCTTCGGCACGCCTGCCGCGATTGCCGCGCCGATTCTGATGAGC…	no	no	no	no	no	no	no	no	no	no	no	no	no	no	no	no	no	no	no	no	no	no	no	no	no	no	no	no	no	no	no	no	no	no	no	no	no	no	no	no	no	no	no	no
31576	259000223	ATGGCACTTTTCCTCAGCATATTCCCCATCGTCCTGCTGATTTGGCTGATGGTGAAAAAAAACAGTATGCCTTCCTACGTCGCACTGCCGATTACCGCAGTGCTGATTTACGCCATCAAACTTTTCTACTTCGGCGATGCGGGAATGCTGCTCAACGCCACCGCCGCTTCCGGCCTCGTCAAAACGCTCACGCCGATTACCGTGATTTTCGGCGCGATTATGTTCAACCGTATGATGGAAACCACGGGCTGCATCGATGTCATCCGCAAATGGCTGGCGACCATCAGCCCGAACCCCGTAGCGCAACTGATGATTATCGGCTGGGCTTTTGCCTTTATGATTGAAGGCGCATCCGGTTTCGGCACGCCTGCCGCGATTGCCGCGCCGATTCTGATGAGC…	no	no	no	no	no	no	no	no	no	no	no	no	no	no	no	no	no	no	no	no	no	no	no	no	no	no	no	no	no	no	no	no	no	no	no	no	no	no	no	no	no	no	no	no
31577	259000224	ATGGCACTTTTCCTCAGCATATTCCCCATCGTCCTGCTGATTTGGCTGATGGTGAAAAAAAACAGTATGCCTTCCTACGTCGCACTGCCGATTACCGCAGTGCTGATTTACGCCATCAAACTTTTCTACTTCGGCGATGCGGGAATGCTGCTCAACGCCACCGCCACTTCCGGCCTCGTCAAAACGCTCACGCCGATTACCGTGATTTTCGGCGCGATTATGTTCAACCGTATGATGGAAACCACGGGCTGCATCGATGTCATCCGCAAATGGCTGGCGACCATCAGCCCGAACCCCGTAGCGCAACTGATGATTATCGGCTGGGCTTTTGCCTTTATGATTGAAGGCGCATCCGGCTTCGGCACGCCTGCCGCGATTGCCGCGCCGATTCTGATGAGC…	no	no	no	yes	no	no	no	no	no	no	no	no	no	no	no	no	no	no	no	no	no	no	no	no	no	no	no	no	no	no	no	no	no	no	no	no	no	no	no	no	no	no	no	no
31578	989000124	ATGGCACTTTTCCTCAGCATATTCCCCATCGTCCTGCTGATTTGGCTGATGGTGAAAAAAAACAGTATGCCTTCCTACGTCGCACTGCCGATTACCGCAGTGCTGATTTACGCCATCAAACTTTTCTACTTCGGCGATGCGGGAATGCTGCTCAACGCCACCGCCGCTTCCGGCCTCGTCAAAACGCTCACGCCGATTACCGTGATTTTCGGCGCGATTATGTTCAACCGTATGATGGAAACCACGGGCTGCATCGATGTCATCCGCAAATGGCTGGCGACCATCAGCCCGAACCCCGTAGCGCAACTGATGATTATCGGCTGGGCTTTTGCCTTTATGATTGAAGGCGCATCCGGTTTCGGCACGCCTGCCGCGATTGCCGCGCCGATTCTGATGAGC…	no	no	no	no	no	no	no	no	no	no	no	no	no	no	no	no	no	no	no	no	no	no	no	no	no	no	no	no	no	no	no	no	no	no	no	no	no	no	no	no	no	no	no	no
31579	989000439	ATGGCACTTTTCCTCAGCATATTCCCCATCGTCCTGCTGATTTGGCTGATGGTGAAAAAAAACAGTATGCCTTCCTACGTCGCACTGCCGATTACCGCAGTGCTGATTTACGCCATCAAACTTTTCTACTTCGGCGATGCGGGAATGCTGCTCAACGCCACCGCCGCTTCCGGCCTCGTCAAAACGCTCACGCCGATTACCGTGATTTTCGGCGCGATTATGTTCAACCGTATGATGGAAACCACGGGCTGCATCGATGTCATCCGCAAATGGCTGGCGACCATCAGCCCGAACCCCGTAGCGCAACTGATGATTATCGGCTGGGCTTTTGCCTTTATGATTGAAGGCGCATCCGGCTTCGGCACGCCTGCCGCGATTGCCGCGCCGATTCTGATGAGC…	no	no	no	no	no	no	no	no	no	no	no	no	no	no	no	no	no	no	no	no	no	no	no	no	no	no	no	no	no	no	no	no	no	no	no	no	no	no	no	no	no	no	no	no
31580	989000145	ATGGCACTTTTCCTCAGCATATTCCCCATCGTCCTGCTGATTTGGCTGATGGTGAAAAAAAACAGTATGCCTTCCTACGTCGCACTGCCGATTACCGCAGTGCTGATTTACGCCATCAAACTTTTCTACTTCGGCGATGCGGGAATGCTGCTCAACGCCACCGCCGCTTCCGGCCTCGTCAAAACGCTCACGCCGATTACCGTGATTTTCGGCGCGATTATGTTCAACCGTATGATGGAAACCACGGGCTGCATCGATGTCATCCGCAAATGGCTGGCGACCATCAGCCCGAACCCCGTAGCGCAACTGATGATTATCGGCTGGGCTTTTGCCTTTATGATTGAAGGCGCATCCGGCTTCGGCACGCCTGCCGCGATTGCCGCGCCGATTCTGATGAGC…	no	no	no	no	no	no	no	no	no	no	no	no	no	no	no	no	no	no	no	no	no	no	no	no	no	no	no	no	no	no	no	no	no	no	no	no	no	no	no	no	no	no	no	no
31581	989000146	ATGGCACTTTTCCTCAGCATATTCCCCATCGTCCTGCTGATTTGGCTGATGGTGAAAAAAAACAGTATGCCTTCCTACGTCGCACTGCCGATTACCGCAGTGCTGATTTACGCCATCAAACTTTTCTACTTCGGCGATGCGGGAATGCTGCTCAACGCCACCGCCGCTTCCGGCCTCGTCAAAACGCTCACGCCGATTACCGTGATTTTCGGCGCGATTATGTTCAACCGTATGATGGAAACCACGGGCTGCATCGATGTCATCCGCAAATGGCTGGCGACCATCAGCCCGAACCCCGTAGCGCAACTGATGATTATCGGCTGGGCTTTTGCCTTTATGATTGAAGGCGCATCCGGCTTCGGCACGCCTGCCGCGATTGCCGCGCCGATTCTGATGAGC…	no	no	no	no	no	no	no	no	no	no	no	no	no	no	no	no	no	no	no	no	no	no	no	no	no	no	no	no	no	no	no	no	no	no	no	no	no	no	no	no	no	no	no	no
31582	989000120	ATGGCACTTTTCCTCAGCATATTCCCCATCGTCCTGCTGATTTGGCTGATGGTGAAAAAAAACAGTATGCCTTCCTACGTCGCACTGCCGATTACCGCAGTGCTGATTTACGCCATCAAACTTTTCTACTTCGGCGATGCGGGAATGCTGCTCAACGCCACCGCCGCTTCCGGCCTCGTCAAAACGCTCACGCCGATTACCGTGATTTTCGGCGCGATTATGTTCAACCGTATGATGGAAACCACGGGCTGCATCGATGTCATCCGCAAATGGCTGGCGACCATCAGCCCGAACCCCGTAGCGCAACTGATGATTATCGGCTGGGCTTTTGCCTTTATGATTGAAGGCGCATCCGGCTTCGGCACGCCTGCCGCGATTGCCGCGCCGATTCTGATGAGC…	no	no	no	no	no	no	no	no	no	no	no	no	no	no	no	no	no	no	no	no	no	no	no	no	no	no	no	no	no	no	no	no	no	no	no	no	no	no	no	no	no	no	no	no
31583	989000133	ATGGCACTTTTCCTCAGCATATTCCCCATCGTCCTGCTGATTTGGCTGATGGTGAAAAAAAACAGTATGCCTTCCTACGTCGCACTGCCGATTACCGCAGTGCTGATTTACGCCATCAAACTTTTCTACTTCGGCGATGCGGGAATGCTGCTCAACGCCACCGCCGCTTCCGGCCTCGTCAAAACGCTCACGCCGATTACCGTGATTTTCGGCGCGATTATGTTCAACCGTATGATGGAAACCACGGGCTGCATCGATGTCATCCGCAAATGGCTGGCGACCATCAGCCCGAACCCCGTAGCGCAACTGATGATTATCGGCTGGGCTTTTGCCTTTATGATTGAAGGCGCATCCGGTTTCGGCACGCCTGCCGCGATTGCCGCGCCGATTCTGATGAGC…	no	no	no	no	no	no	no	no	no	no	no	no	no	no	no	no	no	no	no	no	no	no	no	no	no	no	no	no	no	no	no	no	no	no	no	no	no	no	no	no	no	no	no	no
31584	989000170	ATGGCACTTTTCCTCAGCATATTCCCCATCGTCCTGCTGATTTGGCTGATGGTGAAAAAAAACAGTATGCCTTCCTACGTCGCACTGCCGATTACCGCAGTGCTGATTTACGCCATCAAACTTTTCTACTTCGGCGATGCGGGAATGCTGCTCAACGCCACCGCCGCTTCCGGCCTCGTCAAAACGCTCACGCCGATTACCGTGATTTTCGGCGCGATTATGTTCAACCGTATGATGGAAACCACGGGCTGCATCGATGTCATCCGCAAATGGCTGGCGACCATCAGCCCGAACCCCGTAGCGCAACTGATGATTATCGGCTGGGCTTTTGCCTTTATGATTGAAGGCGCATCCGGTTTCGGCACGCCTGCCGCGATTGCCGCGCCGATTCTGATGAGC…	no	no	no	no	no	no	no	no	no	no	no	no	no	no	no	no	no	no	no	no	no	no	no	no	no	no	no	no	no	no	no	no	no	no	no	no	no	no	no	no	no	no	no	no
31585	989000352	ATGGCACTTTTCCTCAGCATATTCCCCATCGTCCTGCTGATTTGGCTGATGGTGAAAAAAAACAGTATGCCTTCCTACGTCGCACTGCCGATTACCGCAGTGCTGATTTACGCCATCAAACTTTTCTACTTCGGCGATGCGGGAATGCTGCTCAACGCCACCGCCGCTTCCGGCCTCGTCAAAACGCTCACGCCGATTACCGTGATTTTCGGCGCGATTATGTTCAACCGTATGATGGAAACCACGGGCTGCATCGATGTCATCCGCAAATGGCTGGCGACCATCAGCCCGAACCCCGTAGCGCAACTGATGATTATCGGCTGGGCTTTTGCCTTTATGATTGAAGGCGCATCCGGCTTCGGCACGCCTGCCGCGATTGCCGCGCCGATTCTGATGAGC…	no	no	no	no	no	no	no	no	no	no	no	no	no	no	no	no	no	no	no	no	no	no	no	no	no	no	no	no	no	no	no	no	no	no	no	no	no	no	no	no	no	no	no	no
31586	989000380	ATGGCACTTTTCCTCAGCATATTCCCCATCGTCCTGCTGATTTGGCTGATGGTGAAAAAAAACAGTATGCCTTCCTACGTCGCACTGCCGATTACCGCAGTGCTGATTTACGCCATCAAACTTTTCTACTTCGGCGATGCGGGAATGCTGCTCAACGCCACCGCCGCTTCCGGCCTCGTCAAAACGCTCACGCCGATTACCGTGATTTTCGGCGCGATTATGTTCAACCGTATGATGGAAACCACGGGCTGCATCGATGTCATCCGCAAATGGCTGGCGACCATCAGCCCGAACCCCGTAGCGCAACTGATGATTATCGGCTGGGCTTTTGCCTTTATGATTGAAGGCGCATCCGGTTTCGGCACGCCTGCCGCGATTGCCGCGCCGATTCTGATGAGC…	no	no	no	no	no	no	no	no	no	no	no	no	no	no	no	no	no	no	no	no	no	no	no	no	no	no	no	no	no	no	no	no	no	no	no	no	no	no	no	no	no	no	no	no
31587	989000257	ATGGCACTTTTCCTCAGCATATTCCCCATCGTCCTGCTGATTTGGCTGATGGTGAAAAAAAACAGTATGCCTTCCTACGTCGCACTGCCGATTACCGCAGTGCTGATTTACGCCATCAAACTTTTCTACTTCGGCGATGCGGGAATGCTGCTCAACGCCACCGCCGCTTCCGGCCTCGTCAAAACGCTCACGCCGATTACCGTGATTTTCGGCGCGATTATGTTCAACCGTATGATGGAAACCACGGGCTGCATCGATGTCATCCGCAAATGGCTGGCGACCATCAGCCCGAACCCCGTAGCGCAACTGATGATTATCGGCTGGGCTTTTGCCTTTATGATTGAAGGCGCATCCGGTTTCGGCACGCCTGCCGCGATTGCCGCGCCGATTCTGATGAGC…	no	no	no	no	no	no	no	no	no	no	no	no	no	no	no	no	no	no	no	no	no	no	no	no	no	no	no	no	no	no	no	no	no	no	no	no	no	no	no	no	no	no	no	no
31588	989000326	ATGGCACTTTTCCTCAGCATATTCCCCATCGTCCTGCTGATTTGGCTGATGGTGAAAAAAAACAGTATGCCTTCCTACGTCGCACTGCCGATTACCGCAGTGCTGATTTACGCCATCAAACTTTTCTACTTCGGCGATGCGGGAATGCTGCTCAACGCCACCGCCGCTTCCGGCCTCGTCAAAACGCTCACGCCGATTACCGTGATTTTCGGCGCGATTATGTTCAACCGTATGATGGAAACCACGGGCTGCATCGATGTCATCCGCAAATGGCTGGCGACCATCAGCCCGAACCCCGTAGCGCAACTGATGATTATCGGCTGGGCTTTTGCCTTTATGATTGAAGGCGCATCCGGTTTCGGCACGCCTGCCGCGATTGCCGCGCCGATTCTGATGAGC…	no	no	no	no	no	no	no	no	no	no	no	no	no	no	no	no	no	no	no	no	no	no	no	no	no	no	no	no	no	no	no	no	no	no	no	no	no	no	no	no	no	no	no	no
31589	989000089	ATGGCACTTTTCCTCAGCATATTCCCCATCGTCCTGCTGATTTGGCTGATGGTGAAAAAAAACAGTATGCCTTCCTACGTCGCACTGCCGATTACCGCAGTGCTGATTTACGCCATCAAACTTTTCTACTTCGGCGATGCGGGAATGCTGCTCAACGCCACCGCCGCTTCCGGCCTCGTCAAAACGCTCACGCCGATTACCGTGATTTTCGGCGCGATTATGTTCAACCGTATGATGGAAACCACGGGCTGCATCGATGTCATCCGCAAATGGCTGGCGACCATCAGCCCGAACCCCGTAGCGCAACTGATGATTATCGGCTGGGCTTTTGCCTTTATGATTGAAGGCGCATCCGGCTTCGGCACGCCTGCCGCGATTGCCGCGCCGATTCTGATGAGC…	no	no	no	no	no	no	no	no	no	no	no	no	no	no	no	no	no	no	no	no	no	no	no	no	no	no	no	no	no	no	no	no	no	no	no	no	no	no	no	no	no	no	no	no
31590	989000404	ATGGCACTTTTCCTCAGCATATTCCCCATCGTCCTGCTGATTTGGCTGATGGTGAAAAAAAACAGTATGCCTTCCTACGTCGCACTGCCGATTACCGCAGTGCTGATTTACGCCATCAAACTTTTCTACTTCGGCGATGCGGGAATGCTGCTCAACGCCACCGCCGCTTCCGGCCTCGTCAAAACGCTCACGCCGATTACCGTGATTTTCGGCGCGATTATGTTCAACCGTATGATGGAAACCACGGGCTGCATCGATGTCATCCGCAAATGGCTGGCGACCATCAGCCCGAACCCCGTAGCGCAACTGATGATTATCGGCTGGGCTTTTGCCTTTATGATTGAAGGCGCATCCGGCTTCGGCACGCCTGCCGCGATTGCCGCGCCGATTCTGATGAGC…	no	no	no	no	no	no	no	no	no	no	no	no	no	no	no	no	no	no	no	no	no	no	no	no	no	no	no	no	no	no	no	no	no	no	no	no	no	no	no	no	no	no	no	no
31591	989000419	ATGGCACTTTTCCTCAGCATATTCCCCATCGTCCTGCTGATTTGGCTGATGGTGAAAAAAAACAGTATGCCTTCCTACGTCGCACTGCCGATTACCGCAGTGCTGATTTACGCCATCAAACTTTTCTACTTCGGCGATGCGGGAATGCTGCTCAACGCCACCGCCGCTTCCGGCCTCGTCAAAACGCTCACGCCGATTACCGTGATTTTCGGCGCGATTATGTTCAACCGTATGATGGAAACCACGGGCTGCATCGATGTCATCCGCAAATGGCTGGCGACCATCAGCCCGAACCCCGTAGCGCAACTGATGATTATCGGCTGGGCTTTTGCCTTTATGATTGAAGGCGCATCCGGTTTCGGCACGCCTGCCGCGATTGCCGCGCCGATTCTGATGAGC…	no	no	no	no	no	no	no	no	no	no	no	no	no	no	no	no	no	no	no	no	no	no	no	no	no	no	no	no	no	no	no	no	no	no	no	no	no	no	no	no	no	no	no	no
31592	989000026	ATGGCACTTTTCCTCAGCATATTCCCCATCGTCCTGCTGATTTGGCTGATGGTGAAAAAAAACAGTATGCCTTCCTACGTCGCACTGCCGATTACCGCAGTGCTGATTTACGCCATCAAACTTTTCTACTTCGGCGATGCGGGAATGCTGCTCAACGCCACCGCCGCTTCCGGCCTCGTCAAAACGCTCACGCCGATTACCGTGATTTTCGGCGCGATTATGTTCAACCGTATGATGGAAACCACGGGCTGCATCGATGTCATCCGCAAATGGCTGGCGACCATCAGCCCGAACCCCGTAGCGCAACTGATGATTATCGGCTGGGCTTTTGCCTTTATGATTGAAGGCGCATCCGGCTTCGGCACGCCTGCCGCGATTGCCGCGCCGATTCTGATGAGC…	no	no	no	no	no	no	no	no	no	no	no	no	no	no	no	no	no	no	no	no	no	no	no	no	no	no	no	no	no	no	no	no	no	no	no	no	no	no	no	no	no	no	no	no
31593	999000071	ATGGCACTTTTCCTCAGCATATTCCCCATCGTCCTGCTGATTTGGCTGATGGTGAAAAAAAACAGTATGCCTTCCTACGTCGCACTGCCGATTACCGCAGTGCTGATTTACGCCATCAAACTTTTCTACTTCGGCGATGCGGGAATGCTGCTCAACGCCACCGCCGCTTCCGGCCTCGTCAAAACGCTCACGCCGATTACCGTGATTTTCGGCGCGATTATGTTCAACCGTATGATGGAAACCACGGGCTGCATCGATGTCATCCGCAAATGGCTGGCGACCATCAGCCCGAACCCCGTAGCGCAACTGATGATTATCGGCTGGGCTTTTGCCTTTATGATTGAAGGCGCATCCGGTTTCGGCACGCCTGCCGCGATTGCCGCGCCGATTCTGATGAGC…	no	no	no	no	no	no	no	no	no	no	no	no	no	no	no	no	no	no	no	no	no	no	no	no	no	no	no	no	no	no	no	no	no	no	no	no	no	no	no	no	no	no	no	no
31594	999000056	ATGGCACTTTTCCTCAGCATATTCCCCATCGTCCTGCTGATTTGGCTGATGGTGAAAAAAAACAGTATGCCTTCCTACGTCGCACTGCCGATTACCGCAGTGCTGATTTACGCCATCAAACTTTTCTACTTCGGCGATGCGGGAATGCTGCTCAACGCCACCGCCGCTTCCGGCCTCGTCAAAACGCTCACGCCGATTACCGTGATTTTCGGCGCGATTATGTTCAACCGTATGATGGAAACCACGGGCTGCATCGATGTCATCCGCAAATGGCTGGCGACCATCAGCCCGAACCCCGTAGCGCAACTGATGATTATCGGCTGGGCTTTTGCCTTTATGATTGAAGGCGCATCCGGTTTCGGCACGCCTGCCGCGATTGCCGCGCCGATTCTGATGAGC…	no	no	no	no	no	no	no	no	no	no	no	no	no	no	no	no	no	no	no	no	no	no	no	no	no	no	no	no	no	no	no	no	no	no	no	no	no	no	no	no	no	no	no	no
31595	05_590_385	ATGGCACTTTTCCTCAGCATATTCCCCATCGTCCTGCTGATTTGGCTGATGGTGAAAAAAAACAGTATGCCTTCCTACGTCGCACTGCCGATTACCGCAGTGCTGATTTACGCCATCAAACTTTTCTACTTCGGCGATGCGGGAATGCTGCTCAACGCCACCGCCGCTTCCGGCCTCGTCAAAACGCTCACGCCGATTACCGTGATTTTCGGCGCGATTATGTTCAACCGTATGATGGAAACCACGGGCTGCATCGATGTCATCCGCAAATGGCTGGCGACCATCAGCCCGAACCCCGTAGCGCAACTGATGATTATCGGCTGGGCTTTTGCCTTTATGATTGAAGGCGCATCCGGTTTCGGCACGCCTGCCGCGATTGCCGCGCCGATTCTGATGAGC…	no	no	no	no	no	no	no	no	no	no	no	no	no	no	no	no	no	no	no	no	no	no	no	no	no	no	no	no	no	no	no	no	no	no	no	no	no	no	no	no	no	no	no	no
31596	05_590_246	ATGGCACTTTTCCTCAGCATATTCCCCATCGTCCTGCTGATTTGGCTGATGGTGAAAAAAAACAGTATGCCTTCCTACGTCGCACTGCCGATTACCGCAGTGCTGATTTACGCCATCAAACTTTTCTACTTCGGCGATGCGGGAATGCTGCTCAACGCCACCGCCGCTTCCGGCCTCGTCAAAACGCTCACGCCGATTACCGTGATTTTCGGCGCGATTATGTTCAACCGTATGATGGAAACCACGGGCTGCATCGATGTCATCCGCAAATGGCTGGCGACCATCAGCCCGAACCCCGTAGCGCAACTGATGATTATCGGCTGGGCTTTTGCCTTTATGATTGAAGGCGCATCCGGCTTCGGCACGCCTGCCGCGATTGCCGCGCCGATTCTGATGAGC…	no	no	no	no	no	no	no	no	no	no	no	no	no	no	no	no	no	no	no	no	no	no	no	no	no	no	no	no	no	no	no	no	no	no	no	no	no	no	no	no	no	no	no	no
31597	05_590_269	ATGGCACTTTTCCTCAGCATATTCCCCATCGTCCTGCTGATTTGGCTGATGGTGAAAAAAAACAGTATGCCTTCCTACGTCGCACTGCCGATTACCGCAGTGCTGATTTACGCCATCAAACTTTTCTACTTCGGCGATGCGGGAATGCTGCTCAACGCCACCGCCGCTTCCGGCCTCGTCAAAACGCTCACGCCGATTACCGTGATTTTCGGCGCGATTATGTTCAACCGTATGATGGAAACCACGGGCTGCATCGATGTCATCCGCAAATGGCTGGCGACCATCAGCCCGAACCCCGTAGCGCAACTGATGATTATCGGCTGGGCTTTTGCCTTTATGATTGAAGGCGCATCCGGCTTCGGCACGCCTGCCGCGATTGCCGCGCCGATTCTGATGAGC…	no	no	no	no	no	no	no	no	no	no	no	no	no	no	no	no	no	no	no	no	no	no	no	no	no	no	no	no	no	no	no	no	no	no	no	no	no	no	no	no	no	no	no	no
31598	05_590_290	ATGGCACTTTTCCTCAGCATATTCCCCATCGTCCTGCTGATTTGGCTGATGGTGAAAAAAAACAGTATGCCTTCCTACGTCGCACTGCCGATTACCGCAGTGCTGATTTACGCCATCAAACTTTTCTACTTCGGCGATGCGGGAATGCTGCTCAACGCCACCGCCGCTTCCGGCCTCGTCAAAACGCTCACGCCGATTACCGTGATTTTCGGCGCGATTATGTTCAACCGTATGATGGAAACCACGGGCTGCATCGATGTCATCCGCAAATGGCTGGCGACCATCAGCCCGAACCCCGTAGCGCAACTGATGATTATCGGCTGGGCTTTTGCCTTTATGATTGAAGGCGCATCCGGCTTCGGCACGCCTGCCGCGATTGCCGCGCCGATTCTGATGAGC…	no	no	no	no	no	no	no	no	no	no	no	no	no	no	no	no	no	no	no	no	no	no	no	no	no	no	no	no	no	no	no	no	no	no	no	no	no	no	no	no	no	no	no	no
31599	2801	ATGGCACTTTTCCTCAGCATATTCCCCATCGTCCTGCTGATTTGGCTGATGGTGAAAAAAAACAGTATGCCTTCCTACGTCGCACTGCCGATTACCGCAGTGCTGATTTACGCCATCAAACTTTTCTACTTCGGCGATGCGGGAATGCTGCTCAACGCCACCGCCGCTTCCGGCCTCGTCAAAACGCTCACGCCGATTACCGTGATTTTCGGCGCGATTATGTTCAACCGTATGATGGAAACCACGGGCTGCATCGATGTCATCCGCAAATGGCTGGCGACCATCAGCCCGAACCCCGTAGCGCAACTGATGATTATCGGCTGGGCTTTTGCCTTTATGATTGAAGGCGCATCCGGCTTCGGCACGCCTGCCGCGATTGCCGCGCCGATTCTGATGAGC…	no	no	no	no	no	no	no	no	no	no	no	no	no	no	no	no	no	no	no	yes	no	no	no	no	no	no	no	no	no	no	no	no	no	no	no	no	no	no	no	no	no	no	no	no
31600	1902	ATGGCACTTTTCCTCAGCATATTCCCCATCGTCCTGCTGATTTGGCTGATGGTGAAAAAAAACAGTATGCCTTCCTACGTCGCACTGCCGATTACCGCAGTGCTGATTTACGCCATCAAACTTTTCTACTTCGGCGATGCGGGAATGCTGCTCAACGCCACCGCCGCTTCCGGCCTCGTCAAAACGCTCACGCCGATTACCGTGATTTTCGGCGCGATTATGTTCAACCGTATGATGGAAACCACGGGCTGCATCGATGTCATCCGCAAATGGCTGGCGACCATCAGCCCGAACCCCGTAGCGCAACTGATGATTATCGGCTGGGCTTTTGCCTTTATGATTGAAGGCGCATCCGGCTTCGGCACGCCTGCCGCGATTGCCGCGCCGATTCTGATGAGC…	no	no	no	no	no	no	no	no	no	no	no	no	no	no	no	no	no	no	no	yes	no	no	no	no	no	no	no	no	no	no	no	no	no	no	no	no	no	no	no	no	no	no	no	no
31601	2201	ATGGCACTTTTCCTCAGCATATTCCCCATCGTCCTGCTGATTTGGCTGATGGTGAAAAAAAACAGTATGCCTTCCTACGTCGCACTGCCGATTACCGCAGTGCTGATTTACGCCATCAAACTTTTCTACTTCGGCGATGCGGGAATGCTGCTCAACGCCACCGCCGCTTCCGGCCTCGTCAAAACGCTCACGCCGATTACCGTGATTTTCGGCGCGATTATGTTCAACCGTATGATGGAAACCACGGGCTGCATCGATGTCATCCGCAAATGGCTGGCGACCATCAGCCCGAACCCCGTAGCGCAACTGATGATTATCGGCTGGGCTTTTGCCTTTATGATTGAAGGCGCATCCGGCTTCGGCACGCCTGCCGCGATTGCCGCGCCGATTCTGATGAGC…	no	no	no	no	no	no	no	no	no	no	no	no	no	no	no	no	no	no	no	yes	no	no	no	no	no	no	no	no	no	no	no	no	no	no	no	no	no	no	no	no	no	no	no	no
31602	GC_0806956	ATGGCACTTTTCCTCAGCATATTCCCCATCGTCCTGCTGATTTGGCTGATGGTGAAAAAAAACAGTATGCCTTCCTACGTCGCACTGCCGATTACCGCAGTGCTGATTTACGCCATCAAACTTTTCTACTTCGGCGATGCGGGAATGCTGCTCAACGCCACCGCCGCTTCCGGCCTCGTCAAAACGCTCACGCCGATTACCGTGATTTTCGGCGCGATTATGTTCAACCGTATGATGGAAACCACGGGCTGCATCGATGTCATCCGCAAATGGCTGGCGACCATCAGCCCGAACCCCGTAGCGCAACTGATGATTATCGGCTGGGCTTTTGCCTTTATGATTGAAGGCGCATCCGGTTTCGGCACGCCTGCCGCGATTGCCGCGCCGATTCTGATGAGC…	no	no	no	no	no	no	no	no	no	no	no	no	no	no	no	no	no	no	no	no	no	no	no	no	no	no	no	no	no	no	no	no	no	no	no	no	no	no	no	no	no	no	no	no
31603	590_344	ATGGCACTTTTCCTCAGCATATTCCCCATCGTCCTGCTGATTTGGCTGATGGTGAAAAAAAACAGTATGCCTTCCTACGTCGCACTGCCGATTACCGCAGTGCTGATTTACGCCATCAAACTTTTCTACTTCGGCGATGCGGGAATGCTGCTCAACGCCACCGCCGCTTCCGGCCTCGTCAAAACGCTCACGCCGATTACCGTGATTTTCGGCGCGATTATGTTCAACCGTATGATGGAAACCACGGGCTGCATCGATGTCATCCGCAAATGGCTGGCGACCATCAGCCCGAACCCCGTAGCGCAACTGATGATTATCGGCTGGGCTTTTGCCTTTATGATTGAAGGCGCATCCGGTTTCGGCACGCCTGCCGCGATTGCCGCGCCGATTCTGATGAGC…	no	no	no	no	no	no	no	no	no	no	no	no	no	no	no	no	no	no	no	no	no	no	no	no	no	no	no	no	no	no	no	no	no	no	no	no	no	no	no	no	no	no	no	no
31604	590_163	ATGGCACTTTTCCTCAGCATATTCCCCATCGTCCTGCTGATTTGGCTGATGGTGAAAAAAAACAGTATGCCTTCCTACGTCGCACTGCCGATTACCGCAGTGCTGATTTACGCCATCAAACTTTTCTACTTCGGCGATGCGGGAATGCTGCTCAACGCCACCGCCGCTTCCGGCCTCGTCAAAACGCTCACGCCGATTACCGTGATTTTCGGCGCGATTATGTTCAACCGTATGATGGAAACCACGGGCTGCATCGATGTCATCCGCAAATGGCTGGCGACCATCAGCCCGAACCCCGTAGCGCAACTGATGATTATCGGCTGGGCTTTTGCCTTTATGATTGAAGGCGCATCCGGCTTCGGCACGCCTGCCGCGATTGCCGCGCCGATTCTGATGAGC…	no	no	no	no	no	no	no	no	no	no	no	no	no	no	no	no	no	no	no	no	no	no	no	no	no	no	no	no	no	no	no	no	no	no	no	no	no	no	no	no	no	no	no	no
31605	590_318	ATGGCACTTTTCCTCAGCATATTCCCCATCGTCCTGCTGATTTGGCTGATGGTGAAAAAAAACAGTATGCCTTCCTACGTCGCACTGCCGATTACCGCAGTGCTGATTTACGCCATCAAACTTTTCTACTTCGGCGATGCGGGAATGCTGCTCAACGCCACCGCCGCTTCCGGCCTCGTCAAAACGCTCACGCCGATTACCGTGATTTTCGGCGCGATTATGTTCAACCGTATGATGGAAACCACGGGCTGCATCGATGTCATCCGCAAATGGCTGGCGACCATCAGCCCGAACCCCGTAGCGCAACTGATGATTATCGGCTGGGCTTTTGCCTTTATGATTGAAGGCGCATCCGGCTTCGGCACGCCTGCCGCGATTGCCGCGCCGATTCTGATGAGC…	no	no	no	no	no	no	no	no	no	no	no	no	no	no	no	no	no	no	no	yes	no	no	no	no	no	no	no	no	no	no	no	no	no	no	no	no	no	no	no	no	no	no	no	no
31606	590_345	ATGGCACTTTTCCTCAGCATATTCCCCATCGTCCTGCTGATTTGGCTGATGGTGAAAAAAAACAGTATGCCTTCCTACGTCGCACTGCCGATTACCGCAGTGCTGATTTACGCCATCAAACTTTTCTACTTCGGCGATGCGGGAATGCTGCTCAACGCCACCGCCGCTTCCGGCCTCGTCAAAACGCTCACGCCGATTACCGTGATTTTCGGCGCGATTATGTTCAACCGTATGATGGAAACCACGGGCTGCATCGATGTCATCCGCAAATGGCTGGCGACCATCAGCCCGAACCCCGTAGCGCAACTGATGATTATCGGCTGGGCTTTTGCCTTTATGATTGAAGGCGCATCCGGCTTCGGCACGCCTGCCGCGATTGCCGCGCCGATTCTGATGAGC…	no	no	no	no	no	no	no	no	no	no	no	no	no	no	no	no	no	no	no	no	no	no	no	no	no	no	no	no	no	no	no	no	no	no	no	no	no	no	no	no	no	no	no	no
31607	590_2	ATGGCACTTTTCCTCAGCATATTCCCCATCGTCCTGCTGATTTGGCTGATGGTGAAAAAAAACAGTATGCCTTCCTACGTCGCACTGCCGATTACCGCAGTGCTGATTTACGCCATCAAACTTTTCTACTTCGGCGATGCGGGAATGCTGCTCAACGCCACCGCCGCTTCCGGCCTCGTCAAAACGCTCACGCCGATTACCGTGATTTTCGGCGCGATTATGTTCAACCGTATGATGGAAACCACGGGCTGCATCGATGTCATCCGCAAATGGCTGGCGACCATCAGCCCGAACCCCGTAGCGCAACTGATGATTATCGGCTGGGCTTTTGCCTTTATGATTGAAGGCGCATCCGGCTTCGGCACGCCTGCCGCGATTGCCGCGCCGATTCTGATGAGC…	no	no	no	no	no	no	no	no	no	no	no	no	no	no	no	no	no	no	no	no	no	no	no	no	no	no	no	no	no	no	no	no	no	no	no	no	no	no	no	no	no	no	no	no
31608	590_277	ATGGCACTTTTCCTCAGCATATTCCCCATCGTCCTGCTGATTTGGCTGATGGTGAAAAAAAACAGTATGCCTTCCTACGTCGCACTGCCGATTACCGCAGTGCTGATTTACGCCATCAAACTTTTCTACTTCGGCGATGCGGGAATGCTGCTCAACGCCACCGCCGCTTCCGGCCTCGTCAAAACGCTCACGCCGATTACCGTGATTTTCGGCGCGATTATGTTCAACCGTATGATGGAAACCACGGGCTGCATCGATGTCATCCGCAAATGGCTGGCGACCATCAGCCCGAACCCCGTAGCGCAACTGATGATTATCGGCTGGGCTTTTGCCTTTATGATTGAAGGCGCATCCGGTTTCGGCACGCCTGCCGCGATTGCCGCGCCGATTCTGATGAGC…	no	no	no	no	no	no	no	no	no	no	no	no	no	no	no	no	no	no	no	no	no	no	no	no	no	no	no	no	no	no	no	no	no	no	no	no	no	no	no	no	no	no	no	no
31609	590_267	ATGGCACTTTTCCTCAGCATATTCCCCATCGTCCTGCTGATTTGGCTGATGGTGAAAAAAAACAGTATGCCTTCCTACGTCGCACTGCCGATTACCGCAGTGCTGATTTACGCCATCAAACTTTTCTACTTCGGCGATGCGGGAATGCTGCTCAACGCCACCGCCGCTTCCGGCCTCGTCAAAACGCTCACGCCGATTACCGTGATTTTCGGCGCGATTATGTTCAACCGTATGATGGAAACCACGGGCTGCATCGATGTCATCCGCAAATGGCTGGCGACCATCAGCCCGAACCCCGTAGCGCAACTGATGATTATCGGCTGGGCTTTTGCCTTTATGATTGAAGGCGCATCCGGCTTCGGCACGCCTGCCGCGATTGCCGCGCCGATTCTGATGAGC…	no	no	no	no	no	no	no	no	no	no	no	no	no	no	no	no	no	no	no	no	no	no	no	no	no	no	no	no	no	no	no	no	no	no	no	no	no	no	no	no	no	no	no	no
31610	GC_0818546	ATGGCACTTTTCCTCAGCATATTCCCCATCGTCCTGCTGATTTGGCTGATGGTGAAAAAAAACAGTATGCCTTCCTACGTCGCACTGCCGATTACCGCAGTGCTGATTTACGCCATCAAACTTTTCTACTTCGGCGATGCGGGAATGCTGCTCAACGCCACCGCCGCTTCCGGCCTCGTCAAAACGCTCACGCCGATTACCGTGATTTTCGGCGCGATTATGTTCAACCGTATGATGGAAACCACGGGCTGCATCGATGTCATCCGCAAATGGCTGGCGACCATCAGCCCGAACCCCGTAGCGCAACTGATGATTATCGGCTGGGCTTTTGCCTTTATGATTGAAGGCGCATCCGGTTTCGGCACGCCTGCCGCGATTGCCGCGCCGATTCTGATGAGC…	no	no	no	no	no	no	no	no	no	no	no	no	no	no	no	no	no	no	no	no	no	no	no	no	no	no	no	no	no	no	no	no	no	no	no	no	no	no	no	no	no	no	no	no
31611	GC_0804060	ATGGCACTTTTCCTCAGCATATTCCCCATCGTCCTGCTGATTTGGCTGATGGTGAAAAAAAACAGTATGCCTTCCTACGTCGCACTGCCGATTACCGCAGTGCTGATTTACGCCATCAAACTTTTCTACTTCGGCGATGCGGGAATGCTGCTCAACGCCACCGCCGCTTCCGGCCTCGTCAAAACGCTCACGCCGATTACCGTGATTTTCGGCGCGATTATGTTCAACCGTATGATGGAAACCACGGGCTGCATCGATGTCATCCGCAAATGGCTGGCGACCATCAGCCCGAACCCCGTAGCGCAACTGATGATTATCGGCTGGGCTTTTGCCTTTATGATTGAAGGCGCATCCGGCTTCGGCACGCCTGCCGCGATTGCCGCGCCGATTCTGATGAGC…	no	no	no	no	no	no	no	no	no	no	no	no	no	no	yes	no	no	no	no	no	no	no	no	no	no	no	no	no	no	no	no	no	no	no	no	no	no	no	no	no	no	no	no	no
31612	590_302	ATGGCACTTTTCCTCAGCATATTCCCCATCGTCCTGCTGATTTGGCTGATGGTGAAAAAAAACAGTATGCCTTCCTACGTCGCACTGCCGATTACCGCAGTGCTGATTTACGCCATCAAACTTTTCTACTTCGGCGATGCGGGAATGCTGCTCAACGCCACCGCCGCTTCCGGCCTCGTCAAAACGCTCACGCCGATTACCGTGATTTTCGGCGCGATTATGTTCAACCGTATGATGGAAACCACGGGCTGCATCGATGTCATCCGCAAATGGCTGGCGACCATCAGCCCGAACCCCGTAGCGCAACTGATGATTATCGGCTGGGCTTTTGCCTTTATGATTGAAGGCGCATCCGGCTTCGGCACGCCTGCCGCGATTGCCGCGCCGATTCTGATGAGC…	no	no	no	no	no	no	no	no	no	no	no	no	no	no	no	no	no	no	no	no	no	no	no	no	no	no	no	no	no	no	no	no	no	no	no	no	no	no	no	no	no	no	no	no
31613	590_319	ATGGCACTTTTCCTCAGCATATTCCCCATCGTCCTGCTGATTTGGCTGATGGTGAAAAAAAACAGTATGCCTTCCTACGTCGCACTGCCGATTACCGCAGTGCTGATTTACGCCATCAAACTTTTCTACTTCGGCGATGCGGGAATGCTGCTCAACGCCACCGCCGCTTCCGGCCTCGTCAAAACGCTCACGCCGATTACCGTGATTTTCGGCGCGATTATGTTCAACCGTATGATGGAAACCACGGGCTGCATCGATGTCATCCGCAAATGGCTGGCGACCATCAGCCCGAACCCCGTAGCGCAACTGATGATTATCGGCTGGGCTTTTGCCTTTATGATTGAAGGCGCATCCGGTTTCGGCACGCCTGCCGCGATTGCCGCGCCGATTCTGATGAGC…	no	no	no	no	no	no	no	no	no	no	no	no	no	no	no	no	no	no	no	no	no	no	no	no	no	no	no	no	no	no	no	no	no	no	no	no	no	no	no	no	no	no	no	no
31614	590_174	ATGGCACTTTTCCTCAGCATATTCCCCATCGTCCTGCTGATTTGGCTGATGGTGAAAAAAAACAGTATGCCTTCCTACGTCGCACTGCCGATTACCGCAGTGCTGATTTACGCCATCAAACTTTTCTACTTCGGCGATGCGGGAATGCTGCTCAACGCCACCGCCGCTTCCGGCCTCGTCAAAACGCTCACGCCGATTACCGTGATTTTCGGCGCGATTATGTTCAACCGTATGATGGAAACCACGGGCTGCATCGATGTCATCCGCAAATGGCTGGCGACCATCAGCCCGAACCCCGTAGCGCAACTGATGATTATCGGCTGGGCTTTTGCCTTTATGATTGAAGGCGCATCCGGTTTCGGCACGCCTGCCGCGATTGCCGCGCCGATTCTGATGAGC…	no	no	no	no	no	no	no	no	no	no	no	no	no	no	no	no	no	no	no	no	no	no	no	no	no	no	no	no	no	no	no	no	no	no	no	no	no	no	no	no	no	no	no	no
31615	SI08_01	ATGGCACTTTTCCTCAGCATATTCCCCATCGTCCTGCTGATTTGGCTGATGGTGAAAAAAAACAGTATGCCTTCCTACGTCGCACTGCCGATTACCGCAGTGCTGATTTACGCCATCAAACTTTTCTACTTCGGCGATGCGGGAATGCTGCTCAACGCCACCGCCGCTTCCGGCCTCGTCAAAACGCTCACGCCGATTACCGTGATTTTCGGCGCGATTATGTTCAACCGTATGATGGAAACCACGGGCTGCATCGATGTCATCCGCAAATGGCTGGCGACCATCAGCCCGAACCCCGTAGCGCAACTGATGATTATCGGCTGGGCTTTTGCCTTTATGATTGAAGGCGCATCCGGTTTCGGCACGCCTGCCGCGATTGCCGCGCCGATTCTGATGAGC…	no	no	no	no	no	no	no	no	no	no	no	no	no	no	no	no	no	no	no	no	no	no	no	no	no	no	no	no	no	no	no	no	no	no	no	no	no	no	no	no	no	no	no	no
31616	SI08_05	ATGGCACTTTTCCTCAGCATATTCCCCATCGTCCTGCTGATTTGGCTGATGGTGAAAAAAAACAGTATGCCTTCCTACGTCGCACTGCCGATTACCGCAGTGCTGATTTACGCCATCAAACTTTTCTACTTCGGCGATGCGGGAATGCTGCTCAACGCCACCGCCGCTTCCGGCCTCGTCAAAACGCTCACGCCGATTACCGTGATTTTCGGCGCGATTATGTTCAACCGTATGATGGAAACCACGGGCTGCATCGATGTCATCCGCAAATGGCTGGCGACCATCAGCCCGAACCCCGTAGCGCAACTGATGATTATCGGCTGGGCTTTTGCCTTTATGATTGAAGGCGCATCCGGTTTCGGCACGCCTGCCGCGATTGCCGCGCCGATTCTGATGAGC…	no	no	no	no	no	no	no	no	no	no	no	no	no	no	no	no	no	no	no	no	no	no	no	no	no	no	no	no	no	no	no	no	no	no	no	no	no	no	no	no	no	no	no	no
31617	SI08_07	ATGGCACTTTTCCTCAGCATATTCCCCATCGTCCTGCTGATTTGGCTGATGGTGAAAAAAAACAGTATGCCTTCCTACGTCGCACTGCCGATTACCGCAGTGCTGATTTACGCCATCAAACTTTTCTACTTCGGCGATGCGGGAATGCTGCTCAACGCCACCGCCGCTTCCGGCCTCGTCAAAACGCTCACGCCGATTACCGTGATTTTCGGCGCGATTATGTTCAACCGTATGATGGAAACCACGGGCTGCATCGATGTCATCCGCAAATGGCTGGCGACCATCAGCCCGAACCCCGTAGCGCAACTGATGATTATCGGCTGGGCTTTTGCCTTTATGATTGAAGGCGCATCCGGCTTCGGCACGCCTGCCGCGATTGCCGCGCCGATTCTGATGAGC…	no	no	no	no	no	no	no	no	no	no	no	no	no	no	no	no	no	no	no	no	no	no	no	no	no	no	no	no	no	no	no	no	no	no	no	no	no	no	no	no	no	no	no	no
31618	SI08_22	ATGGCACTTTTCCTCAGCATATTCCCCATCGTCCTGCTGATTTGGCTGATGGTGAAAAAAAACAGTATGCCTTCCTACGTCGCACTGCCGATTACCGCAGTGCTGATTTACGCCATCAAACTTTTCTACTTCGGCGATGCGGGAATGCTGCTCAACGCCACCGCCGCTTCCGGCCTCGTCAAAACGCTCACGCCGATTACCGTGATTTTCGGCGCGATTATGTTCAACCGTATGATGGAAACCACGGGCTGCATCGATGTCATCCGCAAATGGCTGGCGACCATCAGCCCGAACCCCGTAGCGCAACTGATGATTATCGGCTGGGCTTTTGCCTTTATGATTGAAGGCGCATCCGGCTTCGGCACGCCTGCCGCGATTGCCGCGCCGATTCTGATGAGC…	no	no	no	no	no	no	no	no	no	no	no	no	no	no	no	no	no	no	no	yes	no	no	no	no	no	no	no	no	no	no	no	no	no	no	no	no	no	no	no	no	no	no	no	no
31619	SI08_26	ATGGCACTTTTCCTCAGCATATTCCCCATCGTCCTGCTGATTTGGCTGATGGTGAAAAAAAACAGTATGCCTTCCTACGTCGCACTGCCGATTACCGCAGTGCTGATTTACGCCATCAAACTTTTCTACTTCGGCGATGCGGGAATGCTGCTCAACGCCACCGCCGCTTCCGGCCTCGTCAAAACGCTCACGCCGATTACCGTGATTTTCGGCGCGATTATGTTCAACCGTATGATGGAAACCACGGGCTGCATCGATGTCATCCGCAAATGGCTGGCGACCATCAGCCCGAACCCCGTAGCGCAACTGATGATTATCGGCTGGGCTTTTGCCTTTATGATTGAAGGCGCATCCGGCTTCGGCACGCCTGCCGCGATTGCCGCGCCGATTCTGATGAGC…	no	no	no	no	no	no	no	no	no	no	no	no	no	no	no	no	no	no	no	yes	no	no	no	no	no	no	no	no	no	no	no	no	no	no	no	no	no	no	no	no	no	no	no	no
31620	NO_09_3580	ATGGCACTTTTCCTCAGCATATTCCCCATCGTCCTGCTGATTTGGCTGATGGTGAAAAAAAACAGTATGCCTTCCTACGTCGCACTGCCGATTACCGCAGTGCTGATTTACGCCATCAAACTTTTCTACTTCGGCGATGCGGGAATGCTGCTCAACGCCACCGCCGCTTCCGGCCTCGTCAAAACGCTCACGCCGATTACCGTGATTTTCGGCGCGATTATGTTCAACCGTATGATGGAAACCACGGGCTGCATCGATGTCATCCGCAAATGGCTGGCGACCATCAGCCCGAACCCCGTAGCGCAACTGATGATTATCGGCTGGGCTTTTGCCTTTATGATTGAAGGCGCATCCGGCTTCGGCACGCCTGCCGCGATTGCCGCGCCGATTCTGATGAGC…	no	no	no	no	no	no	no	no	no	no	no	no	no	no	yes	no	no	no	no	no	no	no	no	no	no	no	no	no	no	no	no	no	no	no	no	no	no	no	no	no	no	no	no	no
31621	NO_09_3583	ATGGCACTTTTCCTCAGCATATTCCCCATCGTCCTGCTGATTTGGCTGATGGTGAAAAAAAACAGTATGCCTTCCTACGTCGCACTGCCGATTACCGCAGTGCTGATTTACGCCATCAAACTTTTCTACTTCGGCGATGCGGGAATGCTGCTCAACGCCACCGCCGCTTCCGGCCTCGTCAAAACGCTCACGCCGATTACCGTGATTTTCGGCGCGATTATGTTCAACCGTATGATGGAAACCACGGGCTGCATCGATGTCATCCGCAAATGGCTGGCGACCATCAGCCCGAACCCCGTAGCGCAACTGATGATTATCGGCTGGGCTTTTGCCTTTATGATTGAAGGCGCATCCGGTTTCGGCACGCCTGCCGCGATTGCCGCGCCGATTCTGATGAGC…	no	no	no	no	no	no	no	no	no	no	no	no	no	no	no	no	no	no	no	no	no	no	no	no	no	no	no	no	no	no	no	no	no	no	no	no	no	no	no	no	no	no	no	no
31622	NO_09_3595	ATGGCACTTTTCCTCAGCATATTCCCCATCGTCCTGCTGATTTGGCTGATGGTGAAAAAAAACAGTATGCCTTCCTACGTCGCACTGCCGATTACCGCAGTGCTGATTTACGCCATCAAACTTTTCTACTTCGGCGATGCGGGAATGCTGCTCAACGCCACCGCCGCTTCCGGCCTCGTCAAAACGCTCACGCCGATTACCGTGATTTTCGGCGCGATTATGTTCAACCGTATGATGGAAACCACGGGCTGCATCGATGTCATCCGCAAATGGCTGGCGACCATCAGCCCGAACCCCGTAGCGCAACTGATGATTATCGGCTGGGCTTTTGCCTTTATGATTGAAGGCGCATCCGGCTTCGGCACGCCTGCCGCGATTGCCGCGCCGATTCTGATGAGC…	no	no	no	no	no	no	no	no	no	no	no	no	no	no	no	no	no	no	no	no	no	no	no	no	no	no	no	no	no	no	no	no	no	no	no	no	no	no	no	no	no	no	no	no
31623	NO_09_3612	ATGGCACTTTTCCTCAGCATATTCCCCATCGTCCTGCTGATTTGGCTGATGGTGAAAAAAAACAGTATGCCTTCCTACGTCGCACTGCCGATTACCGCAGTGCTGATTTACGCCATCAAACTTTTCTACTTCGGCGATGCGGGAATGCTGCTCAACGCCACCGCCGCTTCCGGCCTCGTCAAAACGCTCACGCCGATTACCGTGATTTTCGGCGCGATTATGTTCAACCGTATGATGGAAACCACGGGCTGCATCGATGTCATCCGCAAATGGCTGGCGACCATCAGCCCGAACCCCGTAGCGCAACTGATGATTATCGGCTGGGCTTTTGCCTTTATGATTGAAGGCGCATCCGGCTTCGGCACGCCTGCCGCGATTGCCGCGCCGATTCTGATGAGC…	no	no	no	no	no	no	no	no	no	no	no	no	no	no	no	no	no	no	no	yes	no	no	no	no	no	no	no	no	no	no	no	no	no	no	no	no	no	no	no	no	no	no	no	no
31624	NO_09_3616	ATGGCACTTTTCCTCAGCATATTCCCCATCGTCCTGCTGATTTGGCTGATGGTGAAAAAAAACAGTATGCCTTCCTACGTCGCACTGCCGATTACCGCAGTGCTGATTTACGCCATCAAACTTTTCTACTTCGGCGATGCGGGAATGCTGCTCAACGCCACCGCCGCTTCCGGCCTCGTCAAAACGCTCACGCCGATTACCGTGATTTTCGGCGCGATTATGTTCAACCGTATGATGGAAACCACGGGCTGCATCGATGTCATCCGCAAATGGCTGGCGACCATCAGCCCGAACCCCGTAGCGCAACTGATGATTATCGGCTGGGCTTTTGCCTTTATGATTGAAGGCGCATCCGGCTTCGGCACGCCTGCCGCGATTGCCGCGCCGATTCTGATGAGC…	no	no	no	no	no	no	no	no	no	no	no	no	no	no	no	no	no	no	no	no	no	no	no	no	no	no	no	no	no	no	no	no	no	no	no	no	no	no	no	no	no	no	no	no
31625	NO_09_S4	ATGGCACTTTTCCTCAGCATATTCCCCATCGTCCTGCTGATTTGGCTGATGGTGAAAAAAAACAGTATGCCTTCCTACGTCGCACTGCCGATTACCGCAGTGCTGATTTACGCCATCAAACTTTTCTACTTCGGCGATGCGGGAATGCTGCTCAACGCCACCGCCGCTTCCGGCCTCGTCAAAACGCTCACGCCGATTACCGTGATTTTCGGCGCGATTATGTTCAACCGTATGATGGAAACCACGGGCTGCATCGATGTCATCCGCAAATGGCTGGCGACCATCAGCCCGAACCCCGTAGCGCAACTGATGATTATCGGCTGGGCTTTTGCCTTTATGATTGAAGGCGCATCCGGTTTCGGCACGCCTGCCGCGATTGCCGCGCCGATTCTGATGAGC…	no	no	no	no	no	no	no	no	no	no	no	no	no	no	no	no	no	no	no	no	no	no	no	no	no	no	no	no	no	no	no	no	no	no	no	no	no	no	no	no	no	no	no	no
31626	NO_09_HUS20	ATGGCACTTTTCCTCAGCATATTCCCCATCGTCCTGCTGATTTGGCTGATGGTGAAAAAAAACAGTATGCCTTCCTACGTCGCACTGCCGATTACCGCAGTGCTGATTTACGCCATCAAACTTTTCTACTTCGGCGATGCGGGAATGCTGCTCAACGCCACCGCCGCTTCCGGCCTCGTCAAAACGCTCACGCCGATTACCGTGATTTTCGGCGCGATTATGTTCAACCGTATGATGGAAACCACGGGCTGCATCGATGTCATCCGCAAATGGCTGGCGACCATCAGCCCGAACCCCGTAGCGCAACTGATGATTATCGGCTGGGCTTTTGCCTTTATGATTGAAGGCGCATCCGGCTTCGGCACGCCTGCCGCGATTGCCGCGCCGATTCTGATGAGC…	no	no	no	no	no	no	no	no	no	no	no	no	no	no	no	no	no	no	no	no	no	no	no	no	no	no	no	no	no	no	no	no	no	no	no	no	no	no	no	no	no	no	no	no
31627	EST_09_5	ATGGCACTTTTCCTCAGCATATTCCCCATCGTCCTGCTGATTTGGCTGATGGTGAAAAAAAACAGTATGCCTTCCTACGTCGCACTGCCGATTACCGCAGTGCTGATTTACGCCATCAAACTTTTCTACTTCGGCGATGCGGGAATGCTGCTCAACGCCACCGCCGCTTCCGGCCTCGTCAAAACGCTCACGCCGATTACCGTGATTTTCGGCGCGATTATGTTCAACCGTATGATGGAAACCACGGGCTGCATCGATGTCATCCGCAAATGGCTGGCGACCATCAGCCCGAACCCCGTAGCGCAACTGATGATTATCGGCTGGGCTTTTGCCTTTATGATTGAAGGCGCATCCGGCTTCGGCACGCCTGCCGCGATTGCCGCGCCGATTCTGATGAGC…	no	no	no	no	no	no	no	no	no	no	no	no	no	no	no	no	no	no	no	no	no	no	no	no	no	no	no	no	no	no	no	no	no	no	no	no	no	no	no	no	no	no	no	no
31628	10868_8_49	ATGGCACTTTTCCTCAGCATATTCCCCATCGTCCTGCTGATTTGGCTGATGGTGAAAAAAAACAGTATGCCTTCCTACGTCGCACTGCCGATTACCGCAGTGCTGATTTACGCCATCAAACTTTTCTACTTCGGCGATGCGGGAATGCTGCTCAACGCCACCGCCGCTTCCGGCCTCGTCAAAACGCTCACGCCGATTACCGTGATTTTCGGCGCGATTATGTTCAACCGTATGATGGAAACCACGGGCTGCATCGATGTCATCCGCAAATGGCTGGCGACCATCAGCCCGAACCCCGTAGCGCAACTGATGATTATCGGCTGGGCTTTTGCCTTTATGATTGAAGGCGCATCCGGCTTCGGCACGCCTGCCGCGATTGCCGCGCCGATTCTGATGAGC…	no	no	no	no	no	no	no	no	no	no	no	no	no	no	no	no	no	no	no	no	no	no	no	no	no	no	no	no	no	no	no	no	no	no	no	no	no	no	no	no	no	no	no	no
31629	SI09_04	ATGGCACTTTTCCTCAGCATATTCCCCATCGTCCTGCTGATTTGGCTGATGGTGAAAAAAAACAGTATGCCTTCCTACGTCGCACTGCCGATTACCGCAGTGCTGATTTACGCCATCAAACTTTTCTACTTCGGCGATGCGGGAATGCTGCTCAACGCCACCGCCGCTTCCGGCCTCGTCAAAACGCTCACGCCGATTACCGTGATTTTCGGCGCGATTATGTTCAACCGTATGATGGAAACCACGGGCTGCATCGATGTCATCCGCAAATGGCTGGCGACCATCAGCCCGAACCCCGTAGCGCAACTGATGATTATCGGCTGGGCTTTTGCCTTTATGATTGAAGGCGCATCCGGTTTCGGCACGCCTGCCGCGATTGCCGCGCCGATTCTGATGAGC…	no	no	no	no	no	no	no	no	no	no	no	no	no	no	no	no	no	no	no	no	no	no	no	no	no	no	no	no	no	no	no	no	no	no	no	no	no	no	no	no	no	no	no	no
31630	SI09_11	ATGGCACTTTTCCTCAGCATATTCCCCATCGTCCTGCTGATTTGGCTGATGGTGAAAAAAAACAGTATGCCTTCCTACGTCGCACTGCCGATTACCGCAGTGCTGATTTACGCCATCAAACTTTTCTACTTCGGCGATGCGGGAATGCTGCTCAACGCCACCGCCGCTTCCGGCCTCGTCAAAACGCTCACGCCGATTACCGTGATTTTCGGCGCGATTATGTTCAACCGTATGATGGAAACCACGGGCTGCATCGATGTCATCCGCAAATGGCTGGCGACCATCAGCCCGAACCCCGTAGCGCAACTGATGATTATCGGCTGGGCTTTTGCCTTTATGATTGAAGGCGCATCCGGCTTCGGCACGCCTGCCGCGATTGCCGCGCCGATTCTGATGAGC…	no	no	no	no	no	no	no	no	no	no	no	no	no	no	no	no	no	no	no	no	no	no	no	no	no	no	no	no	no	no	no	no	no	no	no	no	no	no	no	no	no	no	no	no
31631	SI09_12	ATGGCACTTTTCCTCAGCATATTCCCCATCGTCCTGCTGATTTGGCTGATGGTGAAAAAAAACAGTATGCCTTCCTACGTCGCACTGCCGATTACCGCAGTGCTGATTTACGCCATCAAACTTTTCTACTTCGGCGATGCGGGAATGCTGCTCAACGCCACCGCCGCTTCCGGCCTCGTCAAAACGCTCACGCCGATTACCGTGATTTTCGGCGCGATTATGTTCAACCGTATGATGGAAACCACGGGCTGCATCGATGTCATCCGCAAATGGCTGGCGACCATCAGCCCGAACCCCGTAGCGCAACTGATGATTATCGGCTGGGCTTTTGCCTTTATGATTGAAGGCGCATCCGGCTTCGGCACGCCTGCCGCGATTGCCGCGCCGATTCTGATGAGC…	no	no	no	no	no	no	no	no	no	no	no	no	no	no	yes	no	no	no	no	no	no	no	no	no	no	no	no	no	no	no	no	no	no	no	no	no	no	no	no	no	no	no	no	no
31632	BEL_10_33	ATGGCACTTTTCCTCAGCATATTCCCCATCGTCCTGCTGATTTGGCTGATGGTGAAAAAAAACAGTATGCCTTCCTACGTCGCACTGCCGATTACCGCAGTGCTGATTTACGCCATCAAACTTTTCTACTTCGGCGATGCGGGAATGCTGCTCAACGCCACCGCCGCTTCCGGCCTCGTCAAAACGCTCACGCCGATTACCGTGATTTTCGGCGCGATTATGTTCAACCGTATGATGGAAACCACGGGCTGCATCGATGTCATCCGCAAATGGCTGGCGACCATCAGCCCGAACCCCGTAGCGCAACTGATGATTATCGGCTGGGCTTTTGCCTTTATGATTGAAGGCGCATCCGGTTTCGGCACGCCTGCCGCGATTGCCGCGCCGATTCTGATGAGC…	no	no	no	no	no	no	no	no	no	no	no	no	no	no	no	no	no	no	no	no	no	no	no	no	no	no	no	no	no	no	no	no	no	no	no	no	no	no	no	no	no	no	no	no
31633	BEL_10_41	ATGGCACTTTTCCTCAGCATATTCCCCATCGTCCTGCTGATTTGGCTGATGGTGAAAAAAAACAGTATGCCTTCCTACGTCGCACTGCCGATTACCGCAGTGCTGATTTACGCCATCAAACTTTTCTACTTCGGCGATGCGGGAATGCTGCTCAACGCCACCGCCGCTTCCGGCCTCGTCAAAACGCTCACGCCGATTACCGTGATTTTCGGCGCGATTATGTTCAACCGTATGATGGAAACCACGGGCTGCATCGATGTCATCCGCAAATGGCTGGCGACCATCAGCCCGAACCCCGTAGCGCAACTGATGATTATCGGCTGGGCTTTTGCCTTTATGATTGAAGGCGCATCCGGCTTCGGCACGCCTGCCGCGATTGCCGCGCCGATTCTGATGAGC…	no	no	no	no	no	no	no	no	no	no	no	no	no	no	no	no	no	no	no	no	no	no	no	no	no	no	no	no	no	no	no	no	no	no	no	no	no	no	no	no	no	no	no	no
31634	10_590_246	ATGGCACTTTTCCTCAGCATATTCCCCATCGTCCTGCTGATTTGGCTGATGGTGAAAAAAAACAGTATGCCTTCCTACGTCGCACTGCCGATTACCGCAGTGCTGATTTACGCCATCAAACTTTTCTACTTCGGCGATGCGGGAATGCTGCTCAACGCCACCGCCGCTTCCGGCCTCGTCAAAACGCTCACGCCGATTACCGTGATTTTCGGCGCGATTATGTTCAACCGTATGATGGAAACCACGGGCTGCATCGATGTCATCCGCAAATGGCTGGCGACCATCAGCCCGAACCCCGTAGCGCAACTGATGATTATCGGCTGGGCTTTTGCCTTTATGATTGAAGGCGCATCCGGCTTCGGCACGCCTGCCGCGATTGCCGCGCCGATTCTGATGAGC…	no	no	no	no	no	no	no	no	no	no	no	no	no	no	no	no	no	no	no	yes	no	no	no	no	no	no	no	no	no	no	no	no	no	no	no	no	no	no	no	no	no	no	no	no
31635	POL_10_5	ATGGCACTTTTCCTCAGCATATTCCCCATCGTCCTGCTGATTTGGCTGATGGTGAAAAAAAACAGTATGCCTTCCTACGTCGCACTGCCGATTACCGCAGTGCTGATTTACGCCATCAAACTTTTCTACTTCGGCGATGCGGGAATGCTGCTCAACGCCACCGCCGCTTCCGGCCTCGTCAAAACGCTCACGCCGATTACCGTGATTTTCGGCGCGATTATGTTCAACCGTATGATGGAAACCACGGGCTGCATCGATGTCATCCGCAAATGGCTGGCGACCATCAGCCCGAACCCCGTAGCGCAACTGATGATTATCGGCTGGGCTTTTGCCTTTATGATTGAAGGCGCATCCGGCTTCGGCACGCCTGCCGCGATTGCCGCGCCGATTCTGATGAGC…	no	no	no	no	no	no	no	no	no	no	no	no	no	no	no	no	no	no	no	no	no	no	no	no	no	no	no	no	no	no	no	no	no	no	no	no	no	yes	no	no	no	no	no	no
31636	POL_10_12	ATGGCACTTTTCCTCAGCATATTCCCCATCGTCCTGCTGATTTGGCTGATGGTGAAAAAAAACAGTATGCCTTCCTACGTCGCACTGCCGATTACCGCAGTGCTGATTTACGCCATCAAACTTTTCTACTTCGGCGATGCGGGAATGCTGCTCAACGCCACCGCCGCTTCCGGCCTCGTCAAAACGCTCACGCCGATTACCGTGATTTTCGGCGCGATTATGTTCAACCGTATGATGGAAACCACGGGCTGCATCGATGTCATCCGCAAATGGCTGGCGACCATCAGCCCGAACCCCGTAGCGCAACTGATGATTATCGGCTGGGCTTTTGCCTTTATGATTGAAGGCGCATCCGGCTTCGGCACGCCTGCCGCGATTGCCGCGCCGATTCTGATGAGC…	no	no	no	no	no	no	no	no	no	no	no	no	no	no	no	no	no	no	no	no	no	no	no	no	no	no	no	no	no	no	no	no	no	no	no	no	no	no	no	no	no	no	no	no
31637	POL_10_17	ATGGCACTTTTCCTCAGCATATTCCCCATCGTCCTGCTGATTTGGCTGATGGTGAAAAAAAACAGTATGCCTTCCTACGTCGCACTGCCGATTACCGCAGTGCTGATTTACGCCATCAAACTTTTCTACTTCGGCGATGCGGGAATGCTGCTCAACGCCACCGCCGCTTCCGGCCTCGTCAAAACGCTCACGCCGATTACCGTGATTTTCGGCGCGATTATGTTCAACCGTATGATGGAAACCACGGGCTGCATCGATGTCATCCGCAAATGGCTGGCGACCATCAGCCCGAACCCCGTAGCGCAACTGATGATTATCGGCTGGGCTTTTGCCTTTATGATTGAAGGCGCATCCGGCTTCGGCACGCCTGCCGCGATTGCCGCGCCGATTCTGATGAGC…	no	no	no	no	no	no	no	no	no	no	no	no	no	no	no	no	no	no	no	no	no	no	no	no	no	no	no	no	no	no	no	no	no	no	no	no	no	no	no	no	no	no	no	no
31638	POL_10_21	ATGGCACTTTTCCTCAGCATATTCCCCATCGTCCTGCTGATTTGGCTGATGGTGAAAAAAAACAGTATGCCTTCCTACGTCGCACTGCCGATTACCGCAGTGCTGATTTACGCCATCAAACTTTTCTACTTCGGCGATGCGGGAATGCTGCTCAACGCCACCGCCGCTTCCGGCCTCGTCAAAACGCTCACGCCGATTACCGTGATTTTCGGCGCGATTATGTTCAACCGTATGATGGAAACCACGGGCTGCATCGATGTCATCCGCAAATGGCTGGCGACCATCAGCCCGAACCCCGTAGCGCAACTGATGATTATCGGCTGGGCTTTTGCCTTTATGATTGAAGGCGCATCCGGCTTCGGCACGCCTGCCGCGATTGCCGCGCCGATTCTGATGAGC…	no	no	no	no	no	no	no	no	no	no	no	no	no	no	no	no	no	no	no	no	no	no	no	no	no	no	no	no	no	no	no	no	no	no	no	no	no	no	no	no	no	no	no	no
31639	POL_10_22	ATGGCACTTTTCCTCAGCATATTCCCCATCGTCCTGCTGATTTGGCTGATGGTGAAAAAAAACAGTATGCCTTCCTACGTCGCACTGCCGATTACCGCAGTGCTGATTTACGCCATCAAACTTTTCTACTTCGGCGATGCGGGAATGCTGCTCAACGCCACCGCCGCTTCCGGCCTCGTCAAAACGCTCACGCCGATTACCGTGATTTTCGGCGCGATTATGTTCAACCGTATGATGGAAACCACGGGCTGCATCGATGTCATCCGCAAATGGCTGGCGACCATCAGCCCGAACCCCGTAGCGCAACTGATGATTATCGGCTGGGCTTTTGCCTTTATGATTGAAGGCGCATCCGGCTTCGGCACGCCTGCCGCGATTGCCGCGCCGATTCTGATGAGC…	no	no	no	no	no	no	no	no	no	no	no	no	no	no	no	no	no	no	no	no	no	no	no	no	no	no	no	no	no	no	no	no	no	no	no	no	no	no	no	no	no	no	no	no
31640	SI10_05	ATGGCACTTTTCCTCAGCATATTCCCCATCGTCCTGCTGATTTGGCTGATGGTGAAAAAAAACAGTATGCCTTCCTACGTCGCACTGCCGATTACCGCAGTGCTGATTTACGCCATCAAACTTTTCTACTTCGGCGATGCGGGAATGCTGCTCAACGCCACCGCCGCTTCCGGCCTCGTCAAAACGCTCACGCCGATTACCGTGATTTTCGGCGCGATTATGTTCAACCGTATGATGGAAACCACGGGCTGCATCGATGTCATCCGCAAATGGCTGGCGACCATCAGCCCGAACCCCGTAGCGCAACTGATGATTATCGGCTGGGCTTTTGCCTTTATGATTGAAGGCGCATCCGGCTTCGGCACGCCTGCCGCGATTGCCGCGCCGATTCTGATGAGC…	no	no	no	no	no	no	no	no	no	no	no	no	no	no	no	no	no	no	no	no	no	no	no	no	no	no	no	no	no	no	no	no	no	no	no	no	no	no	no	no	no	no	no	no
31641	SI10_13	ATGGCACTTTTCCTCAGCATATTCCCCATCGTCCTGCTGATTTGGCTGATGGTGAAAAAAAACAGTATGCCTTCCTACGTCGCACTGCCGATTACCGCAGTGCTGATTTACGCCATCAAACTTTTCTACTTCGGCGATGCGGGAATGCTGCTCAACGCCACCGCCGCTTCCGGCCTCGTCAAAACGCTCACGCCGATTACCGTGATTTTCGGCGCGATTATGTTCAACCGTATGATGGAAACCACGGGCTGCATCGATGTCATCCGCAAATGGCTGGCGACCATCAGCCCGAACCCCGTAGCGCAACTGATGATTATCGGCTGGGCTTTTGCCTTTATGATTGAAGGCGCATCCGGCTTCGGCACGCCTGCCGCGATTGCCGCGCCGATTCTGATGAGC…	no	no	no	no	no	no	no	no	no	no	no	no	no	no	no	no	no	no	no	no	no	no	no	no	no	no	no	no	no	no	no	no	no	no	no	no	no	no	no	no	no	no	no	no
31642	BEL_11_116	ATGGCACTTTTCCTCAGCATATTCCCCATCGTCCTGCTGATTTGGCTGATGGTGAAAAAAAACAGTATGCCTTCCTACGTCGCACTGCCGATTACCGCAGTGCTGATTTACGCCATCAAACTTTTCTACTTCGGCGATGCGGGAATGCTGCTCAACGCCACCGCCGCTTCCGGCCTCGTCAAAACGCTCACGCCGATTACCGTGATTTTCGGCGCGATTATGTTCAACCGTATGATGGAAACCACGGGCTGCATCGATGTCATCCGCAAATGGCTGGCGACCATCAGCCCGAACCCCGTAGCGCAACTGATGATTATCGGCTGGGCTTTTGCCTTTATGATTGAAGGCGCATCCGGCTTCGGCACGCCTGCCGCGATTGCCGCGCCGATTCTGATGAGC…	no	no	no	no	no	no	no	no	no	no	no	no	no	no	no	no	no	no	no	no	no	no	no	no	no	no	no	no	no	no	no	no	no	no	no	no	no	no	no	no	no	no	no	no
31643	BEL_11_126	ATGGCACTTTTCCTCAGCATATTCCCCATCGTCCTGCTGATTTGGCTGATGGTGAAAAAAAACAGTATGCCTTCCTACGTCGCACTGCCGATTACCGCAGTGCTGATTTACGCCATCAAACTTTTCTACTTCGGCGATGCGGGAATGCTGCTCAACGCCACCGCCGCTTCCGGCCTCGTCAAAACGCTCACGCCGATTACCGTGATTTTCGGCGCGATTATGTTCAACCGTATGATGGAAACCACGGGCTGCATCGATGTCATCCGCAAATGGCTGGCGACCATCAGCCCGAACCCCGTAGCGCAACTGATGATTATCGGCTGGGCTTTTGCCTTTATGATTGAAGGCGCATCCGGTTTCGGCACGCCTGCCGCGATTGCCGCGCCGATTCTGATGAGC…	no	no	no	no	no	no	no	no	no	no	no	no	no	no	no	no	no	no	no	no	no	no	no	no	no	no	no	no	no	no	no	no	no	no	no	no	no	no	no	no	no	no	no	no
31644	75/-12	ATGGCACTTTTCCTCAGCATATTCCCCATCGTCCTGCTGATTTGGCTGATGGTGAAAAAAAACAGTATGCCTTCCTACGTCGCACTGCCGATTACCGCAGTGCTGATTTACGCCATCAAACTTTTCTACTTCGGCGATGCGGGAATGCTGCTCAACGCCACCGCCGCTTCCGGCCTCGTCAAAACGCTCACGCCGATTACCGTGATTTTCGGCGCGATTATGTTCAACCGTATGATGGAAACCACGGGCTGCATCGATGTCATCCGCAAATGGCTGGCGACCATCAGCCCGAACCCCGTAGCGCAACTGATGATTATCGGCTGGGCTTTTGCCTTTATGATTGAAGGCGCATCCGGCTTCGGCACGCCTGCCGCGATTGCCGCGCCGATTCTGATGAGC…	no	no	no	no	no	no	no	no	no	no	no	no	no	no	yes	no	no	no	no	no	no	no	no	no	no	no	no	no	no	no	no	no	no	no	no	no	no	no	no	no	no	no	no	no
31645	POL_11_79	ATGGCACTTTTCCTCAGCATATTCCCCATCGTCCTGCTGATTTGGCTGATGGTGAAAAAAAACAGTATGCCTTCCTACGTCGCACTGCCGATTACCGCAGTGCTGATTTACGCCATCAAACTTTTCTACTTCGGCGATGCGGGAATGCTGCTCAACGCCACCGCCGCTTCCGGCCTCGTCAAAACGCTCACGCCGATTACCGTGATTTTCGGCGCGATTATGTTCAACCGTATGATGGAAACCACGGGCTGCATCGATGTCATCCGCAAATGGCTGGCGACCATCAGCCCGAACCCCGTAGCGCAACTGATGATTATCGGCTGGGCTTTTGCCTTTATGATTGAAGGCGCATCCGGCTTCGGCACGCCTGCCGCGATTGCCGCGCCGATTCTGATGAGC…	no	no	no	no	no	no	no	no	no	no	no	no	no	no	no	no	no	no	no	yes	no	no	no	no	no	no	no	no	no	no	no	no	no	no	no	no	no	no	no	no	no	no	no	no
31646	POL_11_80	ATGGCACTTTTCCTCAGCATATTCCCCATCGTCCTGCTGATTTGGCTGATGGTGAAAAAAAACAGTATGCCTTCCTACGTCGCACTGCCGATTACCGCAGTGCTGATTTACGCCATCAAACTTTTCTACTTCGGCGATGCGGGAATGCTGCTCAACGCCACCGCCGCTTCCGGCCTCGTCAAAACGCTCACGCCGATTACCGTGATTTTCGGCGCGATTATGTTCAACCGTATGATGGAAACCACGGGCTGCATCGATGTCATCCGCAAATGGCTGGCGACCATCAGCCCGAACCCCGTAGCGCAACTGATGATTATCGGCTGGGCTTTTGCCTTTATGATTGAAGGCGCATCCGGTTTCGGCACGCCTGCCGCGATTGCCGCGCCGATTCTGATGAGC…	no	no	no	no	no	no	no	no	no	no	no	no	no	no	no	no	no	no	no	no	no	no	no	no	no	no	no	no	no	no	no	no	no	no	no	no	no	no	no	no	no	no	no	no
31647	POL_11_116	ATGGCACTTTTCCTCAGCATATTCCCCATCGTCCTGCTGATTTGGCTGATGGTGAAAAAAAACAGTATGCCTTCCTACGTCGCACTGCCGATTACCGCAGTGCTGATTTACGCCATCAAACTTTTCTACTTCGGCGATGCGGGAATGCTGCTCAACGCCACCGCCGCTTCCGGCCTCGTCAAAACGCTCACGCCGATTACCGTGATTTTCGGCGCGATTATGTTCAACCGTATGATGGAAACCACGGGCTGCATCGATGTCATCCGCAAATGGCTGGCGACCATCAGCCCGAACCCCGTAGCGCAACTGATGATTATCGGCTGGGCTTTTGCCTTTATGATTGAAGGCGCATCCGGCTTCGGCACGCCTGCCGCGATTGCCGCGCCGATTCTGATGAGC…	no	no	no	no	no	no	no	no	no	no	no	no	no	no	no	no	no	no	no	yes	no	no	no	no	no	no	no	no	no	no	no	no	no	no	no	no	no	no	no	no	no	no	no	no
31648	POL_11_129	ATGGCACTTTTCCTCAGCATATTCCCCATCGTCCTGCTGATTTGGCTGATGGTGAAAAAAAACAGTATGCCTTCCTACGTCGCACTGCCGATTACCGCAGTGCTGATTTACGCCATCAAACTTTTCTACTTCGGCGATGCGGGAATGCTGCTCAACGCCACCGCCGCTTCCGGCCTCGTCAAAACGCTCACGCCGATTACCGTGATTTTCGGCGCGATTATGTTCAACCGTATGATGGAAACCACGGGCTGCATCGATGTCATCCGCAAATGGCTGGCGACCATCAGCCCGAACCCCGTAGCGCAACTGATGATTATCGGCTGGGCTTTTGCCTTTATGATTGAAGGCGCATCCGGCTTCGGCACGCCTGCCGCGATTGCCGCGCCGATTCTGATGAGC…	no	no	no	no	no	no	no	no	no	no	no	no	no	no	no	no	no	no	no	yes	no	no	no	no	no	no	no	no	no	no	no	no	no	no	no	no	no	no	no	no	no	no	no	no
31649	POL_11_131	ATGGCACTTTTCCTCAGCATATTCCCCATCGTCCTGCTGATTTGGCTGATGGTGAAAAAAAACAGTATGCCTTCCTACGTCGCACTGCCGATTACCGCAGTGCTGATTTACGCCATCAAACTTTTCTACTTCGGCGATGCGGGAATGCTGCTCAACGCCACCGCCGCTTCCGGCCTCGTCAAAACGCTCACGCCGATTACCGTGATTTTCGGCGCGATTATGTTCAACCGTATGATGGAAACCACGGGCTGCATCGATGTCATCCGCAAATGGCTGGCGACCATCAGCCCGAACCCCGTAGCGCAACTGATGATTATCGGCTGGGCTTTTGCCTTTATGATTGAAGGCGCATCCGGCTTCGGCACGCCTGCCGCGATTGCCGCGCCGATTCTGATGAGC…	no	no	no	no	no	no	no	no	no	no	no	no	no	no	no	no	no	no	no	yes	no	no	no	no	no	no	no	no	no	no	no	no	no	no	no	no	no	no	no	no	no	no	no	no
[truncated: 9,241 more rows]

## Sheet: Intergenic sequences
mutation rate at the lctP intergenic region	% frequency	notes
[truncated: 49,798 more rows]
